# Supplementary material for: Evaluating metagenomics tools for genome binning with real metagenomic datasets and CAMI datasets
Source: BMC Bioinformatics. 2020 Jul 28;21:334. doi: 10.1186/s12859-020-03667-3 (PMC7469296; doi:10.1186/s12859-020-03667-3)
Supplement: Supplementary file 1 — Additional file 1: Table S1. Binning results for CAMI-high datasets. [file 12859_2020_3667_MOESM1_ESM.xlsx]

## Sheet: autometa
SEQUENCEID	BINID
RH|P|C1	unclustered
RH|P|C2	unclustered
RH|P|C3	unclustered
RH|P|C7	unclustered
RH|P|C9	unclustered
RH|P|C10	unclustered
RH|P|C11	unclustered
RH|P|C12	unclustered
RH|P|C13	unclustered
RH|P|C14	unclustered
RH|P|C15	unclustered
RH|P|C16	unclustered
RH|P|C18	unclustered
RH|P|C19	unclustered
RH|P|C20	unclustered
RH|P|C21	unclustered
RH|P|C23	unclustered
RH|P|C24	unclustered
RH|P|C25	unclustered
RH|P|C26	unclustered
RH|P|C27	unclustered
RH|P|C28	unclustered
RH|P|C30	unclustered
RH|P|C31	unclustered
RH|P|C32	unclustered
RH|P|C33	unclustered
RH|P|C36	unclustered
RH|P|C37	unclustered
RH|P|C40	unclustered
RH|P|C41	unclustered
RH|P|C44	unclustered
RH|P|C46	unclustered
RH|P|C47	unclustered
RH|P|C48	unclustered
RH|P|C50	unclustered
RH|P|C53	unclustered
RH|P|C55	unclustered
RH|P|C56	unclustered
RH|P|C57	unclustered
RH|P|C58	unclustered
RH|P|C60	unclustered
RH|P|C62	unclustered
RH|P|C63	unclustered
RH|P|C64	unclustered
RH|P|C65	unclustered
RH|P|C66	unclustered
RH|P|C67	unclustered
RH|P|C68	unclustered
RH|P|C69	unclustered
RH|P|C70	unclustered
RH|P|C73	unclustered
RH|P|C75	unclustered
RH|P|C76	unclustered
RH|P|C77	unclustered
RH|P|C78	unclustered
RH|P|C79	unclustered
RH|P|C80	unclustered
RH|P|C81	unclustered
RH|P|C82	unclustered
RH|P|C85	unclustered
RH|P|C86	unclustered
RH|P|C89	unclustered
RH|P|C90	unclustered
RH|P|C92	unclustered
RH|P|C93	unclustered
RH|P|C96	unclustered
RH|P|C98	unclustered
RH|P|C99	unclustered
RH|P|C101	unclustered
RH|P|C102	unclustered
RH|P|C103	unclustered
RH|P|C104	unclustered
RH|P|C105	unclustered
RH|P|C107	unclustered
RH|P|C108	unclustered
RH|P|C109	unclustered
RH|P|C110	unclustered
RH|P|C111	unclustered
RH|P|C112	unclustered
RH|P|C113	unclustered
RH|P|C118	unclustered
RH|P|C119	unclustered
RH|P|C120	unclustered
RH|P|C121	unclustered
RH|P|C124	unclustered
RH|P|C125	unclustered
RH|P|C126	unclustered
RH|P|C128	unclustered
RH|P|C129	unclustered
RH|P|C130	unclustered
RH|P|C131	unclustered
RH|P|C132	unclustered
RH|P|C133	unclustered
RH|P|C136	unclustered
RH|P|C137	unclustered
RH|P|C138	unclustered
RH|P|C139	unclustered
RH|P|C140	unclustered
RH|P|C141	unclustered
RH|P|C143	unclustered
RH|P|C144	unclustered
RH|P|C145	unclustered
RH|P|C146	unclustered
RH|P|C147	unclustered
RH|P|C148	unclustered
RH|P|C153	unclustered
RH|P|C154	unclustered
RH|P|C155	unclustered
RH|P|C156	unclustered
RH|P|C158	unclustered
RH|P|C159	unclustered
RH|P|C160	unclustered
RH|P|C162	unclustered
RH|P|C165	unclustered
RH|P|C166	unclustered
RH|P|C167	unclustered
RH|P|C168	unclustered
RH|P|C169	unclustered
RH|P|C170	unclustered
RH|P|C171	unclustered
RH|P|C172	unclustered
RH|P|C173	unclustered
RH|P|C174	unclustered
RH|P|C177	unclustered
RH|P|C178	unclustered
RH|P|C179	unclustered
RH|P|C180	unclustered
RH|P|C181	unclustered
RH|P|C182	unclustered
RH|P|C183	unclustered
RH|P|C185	unclustered
RH|P|C186	unclustered
RH|P|C187	unclustered
RH|P|C189	unclustered
RH|P|C190	unclustered
RH|P|C191	unclustered
RH|P|C192	unclustered
RH|P|C193	unclustered
RH|P|C194	unclustered
RH|P|C196	unclustered
RH|P|C200	unclustered
RH|P|C201	unclustered
RH|P|C202	unclustered
RH|P|C203	unclustered
RH|P|C204	unclustered
RH|P|C206	unclustered
RH|P|C208	unclustered
RH|P|C211	unclustered
RH|P|C215	unclustered
RH|P|C216	unclustered
RH|P|C217	unclustered
RH|P|C219	unclustered
RH|P|C220	unclustered
RH|P|C221	unclustered
RH|P|C222	unclustered
RH|P|C223	unclustered
RH|P|C224	unclustered
RH|P|C225	unclustered
RH|P|C226	unclustered
RH|P|C227	unclustered
RH|P|C228	unclustered
RH|P|C229	unclustered
RH|P|C231	unclustered
RH|P|C233	unclustered
RH|P|C235	unclustered
RH|P|C236	unclustered
RH|P|C238	unclustered
RH|P|C239	unclustered
RH|P|C240	unclustered
RH|P|C241	unclustered
RH|P|C242	unclustered
RH|P|C243	unclustered
RH|P|C244	unclustered
RH|P|C245	unclustered
RH|P|C246	unclustered
RH|P|C247	unclustered
RH|P|C248	unclustered
RH|P|C249	unclustered
RH|P|C250	unclustered
RH|P|C251	unclustered
RH|P|C252	unclustered
RH|P|C253	unclustered
RH|P|C254	unclustered
RH|P|C255	unclustered
RH|P|C258	unclustered
RH|P|C259	unclustered
RH|P|C260	unclustered
RH|P|C262	unclustered
RH|P|C263	unclustered
RH|P|C265	unclustered
RH|P|C266	unclustered
RH|P|C268	unclustered
RH|P|C269	unclustered
RH|P|C271	unclustered
RH|P|C274	unclustered
RH|P|C275	unclustered
RH|P|C277	unclustered
RH|P|C278	unclustered
RH|P|C279	unclustered
RH|P|C280	unclustered
RH|P|C281	unclustered
RH|P|C282	unclustered
RH|P|C283	unclustered
RH|P|C285	unclustered
RH|P|C286	unclustered
RH|P|C287	unclustered
RH|P|C288	unclustered
RH|P|C289	unclustered
RH|P|C290	unclustered
RH|P|C292	unclustered
RH|P|C296	unclustered
RH|P|C297	unclustered
RH|P|C298	unclustered
RH|P|C299	unclustered
RH|P|C301	unclustered
RH|P|C302	unclustered
RH|P|C303	unclustered
RH|P|C304	unclustered
RH|P|C306	unclustered
RH|P|C307	unclustered
RH|P|C308	unclustered
RH|P|C309	unclustered
RH|P|C310	unclustered
RH|P|C311	unclustered
RH|P|C312	unclustered
RH|P|C314	unclustered
RH|P|C316	unclustered
RH|P|C319	unclustered
RH|P|C320	unclustered
RH|P|C321	unclustered
RH|P|C322	unclustered
RH|P|C323	unclustered
RH|P|C325	unclustered
RH|P|C328	unclustered
RH|P|C330	unclustered
RH|P|C331	unclustered
RH|P|C332	unclustered
RH|P|C333	unclustered
RH|P|C334	unclustered
RH|P|C336	unclustered
RH|P|C337	unclustered
RH|P|C338	unclustered
RH|P|C339	unclustered
RH|P|C341	unclustered
RH|P|C342	unclustered
RH|P|C343	unclustered
RH|P|C344	unclustered
RH|P|C346	unclustered
RH|P|C347	unclustered
RH|P|C348	unclustered
RH|P|C349	unclustered
RH|P|C351	unclustered
RH|P|C353	unclustered
RH|P|C354	unclustered
RH|P|C355	unclustered
RH|P|C357	unclustered
RH|P|C358	unclustered
RH|P|C359	unclustered
RH|P|C360	unclustered
RH|P|C361	unclustered
RH|P|C362	unclustered
RH|P|C365	unclustered
RH|P|C366	unclustered
RH|P|C367	unclustered
RH|P|C369	unclustered
RH|P|C372	unclustered
RH|P|C373	unclustered
RH|P|C374	unclustered
RH|P|C376	unclustered
RH|P|C377	unclustered
RH|P|C380	unclustered
RH|P|C381	unclustered
RH|P|C382	unclustered
RH|P|C383	unclustered
RH|P|C384	unclustered
RH|P|C386	unclustered
RH|P|C389	unclustered
RH|P|C390	unclustered
RH|P|C391	unclustered
RH|P|C392	unclustered
RH|P|C394	unclustered
RH|P|C395	unclustered
RH|P|C396	unclustered
RH|P|C397	unclustered
RH|P|C398	unclustered
RH|P|C399	unclustered
RH|P|C400	unclustered
RH|P|C402	unclustered
RH|P|C404	unclustered
RH|P|C407	unclustered
RH|P|C408	unclustered
RH|P|C409	unclustered
RH|P|C411	unclustered
RH|P|C412	unclustered
RH|P|C413	unclustered
RH|P|C414	unclustered
RH|P|C415	unclustered
RH|P|C416	unclustered
RH|P|C417	unclustered
RH|P|C418	unclustered
RH|P|C419	unclustered
RH|P|C421	unclustered
RH|P|C422	DBSCAN_round1835_325
RH|P|C423	DBSCAN_round7_206
RH|P|C425	unclustered
RH|P|C428	unclustered
RH|P|C429	DBSCAN_round6_267
RH|P|C430	DBSCAN_round5_199
RH|P|C431	DBSCAN_round1836_641
RH|P|C432	unclustered
RH|P|C434	DBSCAN_round2014_1865
RH|P|C435	DBSCAN_round5_201
RH|P|C437	unclustered
RH|P|C440	unclustered
RH|P|C441	DBSCAN_round2015_2513
RH|P|C442	unclustered
RH|P|C443	DBSCAN_round6_273
RH|P|C444	DBSCAN_round2010_10621
RH|P|C446	unclustered
RH|P|C447	DBSCAN_round1052_0
RH|P|C449	unclustered
RH|P|C450	unclustered
RH|P|C451	unclustered
RH|P|C452	DBSCAN_round8_248
RH|P|C453	unclustered
RH|P|C454	unclustered
RH|P|C455	unclustered
RH|P|C456	unclustered
RH|P|C457	unclustered
RH|P|C458	DBSCAN_round255_22
RH|P|C460	DBSCAN_round2009_718
RH|P|C461	DBSCAN_round6_285
RH|P|C462	unclustered
RH|P|C463	unclustered
RH|P|C465	unclustered
RH|P|C468	unclustered
RH|P|C469	unclustered
RH|P|C470	unclustered
RH|P|C472	DBSCAN_round6_290
RH|P|C473	unclustered
RH|P|C474	unclustered
RH|P|C476	unclustered
RH|P|C477	unclustered
RH|P|C478	unclustered
RH|P|C479	unclustered
RH|P|C481	DBSCAN_round1642_0
RH|P|C482	unclustered
RH|P|C483	unclustered
RH|P|C484	unclustered
RH|P|C485	DBSCAN_round2017_1006
RH|P|C486	unclustered
RH|P|C487	unclustered
RH|P|C488	unclustered
RH|P|C489	unclustered
RH|P|C490	DBSCAN_round617_116
RH|P|C493	unclustered
RH|P|C494	DBSCAN_round6_305
RH|P|C495	unclustered
RH|P|C496	DBSCAN_round1396_0
RH|P|C497	DBSCAN_round1835_704
RH|P|C499	DBSCAN_round5_224
RH|P|C500	unclustered
RH|P|C501	DBSCAN_round4_126
RH|P|C502	unclustered
RH|P|C503	unclustered
RH|P|C504	unclustered
RH|P|C506	unclustered
RH|P|C507	unclustered
RH|P|C508	unclustered
RH|P|C509	unclustered
RH|P|C510	unclustered
RH|P|C513	unclustered
RH|P|C514	unclustered
RH|P|C517	unclustered
RH|P|C518	unclustered
RH|P|C519	unclustered
RH|P|C521	DBSCAN_round1836_290
RH|P|C523	unclustered
RH|P|C525	DBSCAN_round206_110
RH|P|C526	DBSCAN_round6_321
RH|P|C527	unclustered
RH|P|C528	unclustered
RH|P|C532	DBSCAN_round1835_878
RH|P|C533	DBSCAN_round1677_0
RH|P|C534	unclustered
RH|P|C536	DBSCAN_round6_326
RH|P|C537	unclustered
RH|P|C538	DBSCAN_round6_328
RH|P|C539	DBSCAN_round6_329
RH|P|C540	DBSCAN_round592_1
RH|P|C541	DBSCAN_round341_5
RH|P|C542	DBSCAN_round2015_2513
RH|P|C544	DBSCAN_round2010_2768
RH|P|C545	DBSCAN_round2015_2517
RH|P|C546	DBSCAN_round832_0
RH|P|C547	unclustered
RH|P|C550	unclustered
RH|P|C551	unclustered
RH|P|C552	unclustered
RH|P|C553	unclustered
RH|P|C554	unclustered
RH|P|C555	DBSCAN_round6_338
RH|P|C556	unclustered
RH|P|C557	DBSCAN_round6_339
RH|P|C558	unclustered
RH|P|C560	DBSCAN_round327_1
RH|P|C561	unclustered
RH|P|C563	unclustered
RH|P|C564	DBSCAN_round2011_2212
RH|P|C565	DBSCAN_round443_2
RH|P|C566	unclustered
RH|P|C567	unclustered
RH|P|C569	DBSCAN_round5_243
RH|P|C570	DBSCAN_round1835_35
RH|P|C573	DBSCAN_round577_1
RH|P|C574	DBSCAN_round1832_0
RH|P|C577	unclustered
RH|P|C579	unclustered
RH|P|C581	unclustered
RH|P|C583	DBSCAN_round6_267
RH|P|C584	unclustered
RH|P|C586	DBSCAN_round4_135
RH|P|C589	unclustered
RH|P|C590	unclustered
RH|P|C591	unclustered
RH|P|C592	DBSCAN_round2010_5445
RH|P|C594	unclustered
RH|P|C597	DBSCAN_round126_1
RH|P|C598	DBSCAN_round6_353
RH|P|C601	unclustered
RH|P|C602	unclustered
RH|P|C603	unclustered
RH|P|C604	unclustered
RH|P|C605	DBSCAN_round2000_2
RH|P|C606	DBSCAN_round1835_552
RH|P|C607	unclustered
RH|P|C608	DBSCAN_round6_360
RH|P|C609	unclustered
RH|P|C610	unclustered
RH|P|C611	DBSCAN_round5_254
RH|P|C612	unclustered
RH|P|C614	DBSCAN_round1005_0
RH|P|C615	DBSCAN_round3_76
RH|P|C616	DBSCAN_round854_0
RH|P|C617	DBSCAN_round7_206
RH|P|C618	unclustered
RH|P|C619	unclustered
RH|P|C620	unclustered
RH|P|C621	unclustered
RH|P|C622	unclustered
RH|P|C623	DBSCAN_round4_140
RH|P|C625	unclustered
RH|P|C627	unclustered
RH|P|C628	unclustered
RH|P|C630	DBSCAN_round2018_1272
RH|P|C633	unclustered
RH|P|C634	unclustered
RH|P|C637	unclustered
RH|P|C638	unclustered
RH|P|C639	DBSCAN_round7_206
RH|P|C641	unclustered
RH|P|C643	unclustered
RH|P|C644	DBSCAN_round6_374
RH|P|C645	unclustered
RH|P|C646	DBSCAN_round2010_12005
RH|P|C647	unclustered
RH|P|C648	unclustered
RH|P|C651	unclustered
RH|P|C652	unclustered
RH|P|C655	DBSCAN_round4_145
RH|P|C658	unclustered
RH|P|C659	DBSCAN_round1261_0
RH|P|C660	unclustered
RH|P|C661	unclustered
RH|P|C662	DBSCAN_round1192_1
RH|P|C663	DBSCAN_round1706_0
RH|P|C664	unclustered
RH|P|C666	DBSCAN_round1866_0
RH|P|C668	unclustered
RH|P|C669	unclustered
RH|P|C672	unclustered
RH|P|C673	unclustered
RH|P|C675	DBSCAN_round781_1
RH|P|C676	unclustered
RH|P|C677	unclustered
RH|P|C679	DBSCAN_round2009_3057
RH|P|C680	unclustered
RH|P|C681	unclustered
RH|P|C682	unclustered
RH|P|C683	DBSCAN_round206_110
RH|P|C684	unclustered
RH|P|C685	unclustered
RH|P|C686	unclustered
RH|P|C688	unclustered
RH|P|C689	unclustered
RH|P|C690	unclustered
RH|P|C691	DBSCAN_round154_26
RH|P|C693	DBSCAN_round1364_0
RH|P|C696	DBSCAN_round6_391
RH|P|C697	unclustered
RH|P|C700	DBSCAN_round6_392
RH|P|C701	unclustered
RH|P|C702	unclustered
RH|P|C703	unclustered
RH|P|C705	DBSCAN_round2010_2551
RH|P|C706	unclustered
RH|P|C707	unclustered
RH|P|C708	unclustered
RH|P|C709	unclustered
RH|P|C710	DBSCAN_round384_1
RH|P|C711	unclustered
RH|P|C712	unclustered
RH|P|C714	DBSCAN_round5_275
RH|P|C715	unclustered
RH|P|C716	unclustered
RH|P|C717	DBSCAN_round6_399
RH|P|C718	unclustered
RH|P|C719	DBSCAN_round6_401
RH|P|C720	unclustered
RH|P|C721	unclustered
RH|P|C724	DBSCAN_round9_178
RH|P|C726	unclustered
RH|P|C728	unclustered
RH|P|C729	DBSCAN_round112_1
RH|P|C730	unclustered
RH|P|C732	DBSCAN_round2011_586
RH|P|C733	DBSCAN_round1700_0
RH|P|C734	DBSCAN_round6_406
RH|P|C735	unclustered
RH|P|C736	unclustered
RH|P|C737	unclustered
RH|P|C738	DBSCAN_round714_0
RH|P|C739	unclustered
RH|P|C740	unclustered
RH|P|C741	unclustered
RH|P|C742	unclustered
RH|P|C743	unclustered
RH|P|C744	DBSCAN_round6_414
RH|P|C745	unclustered
RH|P|C746	unclustered
RH|P|C748	DBSCAN_round1162_0
RH|P|C749	unclustered
RH|P|C751	DBSCAN_round1835_325
RH|P|C757	DBSCAN_round1324_0
RH|P|C760	unclustered
RH|P|C761	DBSCAN_round126_1
RH|P|C762	DBSCAN_round5_287
RH|P|C763	DBSCAN_round5_288
RH|P|C766	unclustered
RH|P|C767	DBSCAN_round1895_0
RH|P|C769	unclustered
RH|P|C770	unclustered
RH|P|C771	unclustered
RH|P|C773	DBSCAN_round6_422
RH|P|C774	DBSCAN_round1835_36
RH|P|C775	unclustered
RH|P|C777	unclustered
RH|P|C778	unclustered
RH|P|C779	DBSCAN_round1841_0
RH|P|C781	unclustered
RH|P|C783	unclustered
RH|P|C785	unclustered
RH|P|C786	unclustered
RH|P|C788	DBSCAN_round6_430
RH|P|C790	unclustered
RH|P|C792	unclustered
RH|P|C793	unclustered
RH|P|C794	unclustered
RH|P|C796	unclustered
RH|P|C797	unclustered
RH|P|C798	unclustered
RH|P|C799	unclustered
RH|P|C800	unclustered
RH|P|C802	unclustered
RH|P|C803	unclustered
RH|P|C804	unclustered
RH|P|C805	DBSCAN_round1364_1
RH|P|C807	DBSCAN_round2015_673
RH|P|C808	unclustered
RH|P|C809	DBSCAN_round3_86
RH|P|C810	DBSCAN_round6_442
RH|P|C811	unclustered
RH|P|C812	DBSCAN_round2010_6097
RH|P|C814	unclustered
RH|P|C816	DBSCAN_round2013_928
RH|P|C818	DBSCAN_round1590_1
RH|P|C819	unclustered
RH|P|C821	DBSCAN_round5_301
RH|P|C822	DBSCAN_round2010_2160
RH|P|C824	unclustered
RH|P|C825	unclustered
RH|P|C826	unclustered
RH|P|C827	DBSCAN_round600_0
RH|P|C829	DBSCAN_round5_304
RH|P|C833	unclustered
RH|P|C834	DBSCAN_round6_321
RH|P|C838	unclustered
RH|P|C840	unclustered
RH|P|C843	unclustered
RH|P|C844	DBSCAN_round1396_0
RH|P|C845	unclustered
RH|P|C846	unclustered
RH|P|C847	DBSCAN_round2010_9992
RH|P|C848	unclustered
RH|P|C849	unclustered
RH|P|C851	DBSCAN_round5_307
RH|P|C854	DBSCAN_round6_453
RH|P|C855	unclustered
RH|P|C857	DBSCAN_round1266_1
RH|P|C858	DBSCAN_round6_454
RH|P|C860	unclustered
RH|P|C861	unclustered
RH|P|C862	unclustered
RH|P|C863	DBSCAN_round2007_1488
RH|P|C864	unclustered
RH|P|C865	DBSCAN_round6_456
RH|P|C866	unclustered
RH|P|C868	unclustered
RH|P|C869	unclustered
RH|P|C870	unclustered
RH|P|C871	unclustered
RH|P|C875	unclustered
RH|P|C877	unclustered
RH|P|C879	unclustered
RH|P|C880	unclustered
RH|P|C881	DBSCAN_round819_1
RH|P|C882	unclustered
RH|P|C884	unclustered
RH|P|C886	unclustered
RH|P|C887	unclustered
RH|P|C888	unclustered
RH|P|C889	DBSCAN_round6_464
RH|P|C890	unclustered
RH|P|C891	unclustered
RH|P|C892	DBSCAN_round2010_2541
RH|P|C894	DBSCAN_round3562_211
RH|P|C895	unclustered
RH|P|C896	unclustered
RH|P|C900	unclustered
RH|P|C901	unclustered
RH|P|C903	unclustered
RH|P|C904	DBSCAN_round6_470
RH|P|C905	DBSCAN_round2010_11886
RH|P|C906	unclustered
RH|P|C907	unclustered
RH|P|C908	unclustered
RH|P|C909	DBSCAN_round830_0
RH|P|C910	unclustered
RH|P|C912	unclustered
RH|P|C913	unclustered
RH|P|C915	unclustered
RH|P|C916	unclustered
RH|P|C918	unclustered
RH|P|C919	DBSCAN_round319_1
RH|P|C922	DBSCAN_round9_202
RH|P|C923	unclustered
RH|P|C926	unclustered
RH|P|C927	unclustered
RH|P|C928	unclustered
RH|P|C929	unclustered
RH|P|C930	DBSCAN_round1213_0
RH|P|C932	unclustered
RH|P|C933	DBSCAN_round5_319
RH|P|C935	unclustered
RH|P|C937	DBSCAN_round10_266
RH|P|C938	unclustered
RH|P|C939	DBSCAN_round1082_0
RH|P|C940	DBSCAN_round804_5
RH|P|C941	unclustered
RH|P|C942	unclustered
RH|P|C943	unclustered
RH|P|C944	DBSCAN_round2010_9993
RH|P|C945	unclustered
RH|P|C946	unclustered
RH|P|C947	unclustered
RH|P|C948	unclustered
RH|P|C950	DBSCAN_round1837_1506
RH|P|C951	DBSCAN_round2009_5638
RH|P|C953	unclustered
RH|P|C956	DBSCAN_round2007_857
RH|P|C958	unclustered
RH|P|C959	DBSCAN_round2011_953
RH|P|C960	unclustered
RH|P|C961	DBSCAN_round1388_1
RH|P|C962	unclustered
RH|P|C963	unclustered
RH|P|C964	unclustered
RH|P|C966	unclustered
RH|P|C967	unclustered
RH|P|C968	unclustered
RH|P|C972	unclustered
RH|P|C973	DBSCAN_round1270_0
RH|P|C975	DBSCAN_round2010_10628
RH|P|C976	unclustered
RH|P|C977	unclustered
RH|P|C980	unclustered
RH|P|C982	DBSCAN_round5_329
RH|P|C986	unclustered
RH|P|C987	unclustered
RH|P|C989	DBSCAN_round868_0
RH|P|C991	DBSCAN_round2010_4612
RH|P|C992	DBSCAN_round6_497
RH|P|C993	DBSCAN_round6_498
RH|P|C994	unclustered
RH|P|C995	unclustered
RH|P|C996	unclustered
RH|P|C998	unclustered
RH|P|C999	DBSCAN_round2010_7957
RH|P|C1001	unclustered
RH|P|C1002	unclustered
RH|P|C1003	unclustered
RH|P|C1004	unclustered
RH|P|C1005	DBSCAN_round4_172
RH|P|C1007	unclustered
RH|P|C1008	DBSCAN_round5_333
RH|P|C1009	unclustered
RH|P|C1010	DBSCAN_round153_2
RH|P|C1014	unclustered
RH|P|C1017	DBSCAN_round1883_0
RH|P|C1018	unclustered
RH|P|C1019	unclustered
RH|P|C1020	unclustered
RH|P|C1021	unclustered
RH|P|C1022	unclustered
RH|P|C1026	unclustered
RH|P|C1027	unclustered
RH|P|C1029	DBSCAN_round4_175
RH|P|C1030	unclustered
RH|P|C1033	unclustered
RH|P|C1034	unclustered
RH|P|C1037	unclustered
RH|P|C1038	DBSCAN_round6_516
RH|P|C1039	unclustered
RH|P|C1040	unclustered
RH|P|C1041	unclustered
RH|P|C1042	unclustered
RH|P|C1045	unclustered
RH|P|C1046	unclustered
RH|P|C1047	unclustered
RH|P|C1048	DBSCAN_round1258_0
RH|P|C1051	unclustered
RH|P|C1052	unclustered
RH|P|C1054	unclustered
RH|P|C1055	unclustered
RH|P|C1056	DBSCAN_round2008_1080
RH|P|C1057	unclustered
RH|P|C1058	DBSCAN_round5_199
RH|P|C1059	unclustered
RH|P|C1060	DBSCAN_round5_275
RH|P|C1064	DBSCAN_round5_342
RH|P|C1065	DBSCAN_round820_1
RH|P|C1066	unclustered
RH|P|C1067	unclustered
RH|P|C1068	unclustered
RH|P|C1069	DBSCAN_round6_527
RH|P|C1070	unclustered
RH|P|C1072	unclustered
RH|P|C1073	unclustered
RH|P|C1074	unclustered
RH|P|C1075	unclustered
RH|P|C1076	unclustered
RH|P|C1078	unclustered
RH|P|C1080	unclustered
RH|P|C1082	DBSCAN_round6_531
RH|P|C1084	unclustered
RH|P|C1085	DBSCAN_round2010_6825
RH|P|C1086	DBSCAN_round1835_680
RH|P|C1087	unclustered
RH|P|C1088	unclustered
RH|P|C1089	unclustered
RH|P|C1090	unclustered
RH|P|C1091	unclustered
RH|P|C1092	unclustered
RH|P|C1093	DBSCAN_round1555_1
RH|P|C1094	unclustered
RH|P|C1096	unclustered
RH|P|C1099	unclustered
RH|P|C1100	DBSCAN_round21_2
RH|P|C1102	DBSCAN_round724_0
RH|P|C1103	unclustered
RH|P|C1106	unclustered
RH|P|C1107	DBSCAN_round358_19
RH|P|C1108	unclustered
RH|P|C1109	DBSCAN_round1893_0
RH|P|C1111	unclustered
RH|P|C1113	DBSCAN_round2010_1647
RH|P|C1114	unclustered
RH|P|C1116	unclustered
RH|P|C1120	DBSCAN_round1024_0
RH|P|C1123	unclustered
RH|P|C1126	unclustered
RH|P|C1127	unclustered
RH|P|C1129	unclustered
RH|P|C1130	unclustered
RH|P|C1131	DBSCAN_round1747_0
RH|P|C1132	DBSCAN_round1364_2
RH|P|C1134	unclustered
RH|P|C1136	DBSCAN_round2013_2148
RH|P|C1138	unclustered
RH|P|C1139	unclustered
RH|P|C1140	DBSCAN_round4_187
RH|P|C1144	DBSCAN_round9_178
RH|P|C1145	unclustered
RH|P|C1146	unclustered
RH|P|C1147	DBSCAN_round907_1
RH|P|C1150	unclustered
RH|P|C1151	DBSCAN_round2010_7211
RH|P|C1152	unclustered
RH|P|C1153	unclustered
RH|P|C1155	unclustered
RH|P|C1156	unclustered
RH|P|C1157	DBSCAN_round1132_0
RH|P|C1158	unclustered
RH|P|C1159	unclustered
RH|P|C1160	unclustered
RH|P|C1162	unclustered
RH|P|C1163	unclustered
RH|P|C1166	unclustered
RH|P|C1167	DBSCAN_round6_558
RH|P|C1168	unclustered
RH|P|C1169	unclustered
RH|P|C1171	unclustered
RH|P|C1173	unclustered
RH|P|C1174	unclustered
RH|P|C1175	DBSCAN_round6_562
RH|P|C1176	unclustered
RH|P|C1177	unclustered
RH|P|C1178	unclustered
RH|P|C1179	unclustered
RH|P|C1181	unclustered
RH|P|C1183	unclustered
RH|P|C1186	unclustered
RH|P|C1187	unclustered
RH|P|C1188	DBSCAN_round1835_325
RH|P|C1189	unclustered
RH|P|C1191	unclustered
RH|P|C1192	DBSCAN_round6_566
RH|P|C1194	DBSCAN_round1835_325
RH|P|C1200	DBSCAN_round617_67
RH|P|C1203	unclustered
RH|P|C1204	unclustered
RH|P|C1205	DBSCAN_round6_569
RH|P|C1207	unclustered
RH|P|C1209	unclustered
RH|P|C1210	unclustered
RH|P|C1211	DBSCAN_round869_1
RH|P|C1213	unclustered
RH|P|C1215	unclustered
RH|P|C1217	unclustered
RH|P|C1218	DBSCAN_round2010_9996
RH|P|C1220	unclustered
RH|P|C1221	unclustered
RH|P|C1222	unclustered
RH|P|C1223	DBSCAN_round2010_8508
RH|P|C1224	unclustered
RH|P|C1225	unclustered
RH|P|C1227	unclustered
RH|P|C1228	DBSCAN_round2009_590
RH|P|C1229	unclustered
RH|P|C1230	DBSCAN_round831_3
RH|P|C1233	unclustered
RH|P|C1234	unclustered
RH|P|C1235	unclustered
RH|P|C1237	DBSCAN_round6_584
RH|P|C1240	unclustered
RH|P|C1242	unclustered
RH|P|C1243	unclustered
RH|P|C1244	unclustered
RH|P|C1245	DBSCAN_round2010_7214
RH|P|C1249	unclustered
RH|P|C1252	DBSCAN_round4_194
RH|P|C1253	unclustered
RH|P|C1257	unclustered
RH|P|C1258	unclustered
RH|P|C1259	unclustered
RH|P|C1260	DBSCAN_round2010_1461
RH|P|C1261	unclustered
RH|P|C1262	DBSCAN_round6_589
RH|P|C1263	unclustered
RH|P|C1264	DBSCAN_round1162_0
RH|P|C1265	DBSCAN_round6_591
RH|P|C1266	unclustered
RH|P|C1268	DBSCAN_round2010_6948
RH|P|C1270	unclustered
RH|P|C1272	unclustered
RH|P|C1273	unclustered
RH|P|C1274	DBSCAN_round1835_37
RH|P|C1275	unclustered
RH|P|C1276	unclustered
RH|P|C1277	unclustered
RH|P|C1279	DBSCAN_round1555_1
RH|P|C1280	unclustered
RH|P|C1281	unclustered
RH|P|C1282	unclustered
RH|P|C1283	DBSCAN_round2013_5381
RH|P|C1285	unclustered
RH|P|C1286	DBSCAN_round637_0
RH|P|C1287	unclustered
RH|P|C1289	unclustered
RH|P|C1291	unclustered
RH|P|C1293	unclustered
RH|P|C1294	unclustered
RH|P|C1295	unclustered
RH|P|C1296	unclustered
RH|P|C1299	unclustered
RH|P|C1302	unclustered
RH|P|C1303	unclustered
RH|P|C1305	DBSCAN_round2009_3071
RH|P|C1307	DBSCAN_round4_198
RH|P|C1308	unclustered
RH|P|C1309	DBSCAN_round5_382
RH|P|C1310	unclustered
RH|P|C1312	DBSCAN_round1447_0
RH|P|C1313	unclustered
RH|P|C1314	DBSCAN_round9_202
RH|P|C1315	unclustered
RH|P|C1316	unclustered
RH|P|C1319	DBSCAN_round6_609
RH|P|C1320	unclustered
RH|P|C1321	unclustered
RH|P|C1322	DBSCAN_round1510_1
RH|P|C1324	unclustered
RH|P|C1328	unclustered
RH|P|C1330	unclustered
RH|P|C1331	DBSCAN_round2010_4234
RH|P|C1332	unclustered
RH|P|C1334	DBSCAN_round293_2
RH|P|C1335	DBSCAN_round2011_586
RH|P|C1336	unclustered
RH|P|C1337	unclustered
RH|P|C1341	unclustered
RH|P|C1342	unclustered
RH|P|C1343	unclustered
RH|P|C1345	unclustered
RH|P|C1346	unclustered
RH|P|C1347	unclustered
RH|P|C1348	DBSCAN_round2013_3061
RH|P|C1349	unclustered
RH|P|C1350	DBSCAN_round131_0
RH|P|C1351	unclustered
RH|P|C1353	unclustered
RH|P|C1356	unclustered
RH|P|C1360	DBSCAN_round2010_2069
RH|P|C1361	unclustered
RH|P|C1362	unclustered
RH|P|C1363	unclustered
RH|P|C1365	DBSCAN_round1391_2
RH|P|C1366	unclustered
RH|P|C1367	unclustered
RH|P|C1368	unclustered
RH|P|C1369	DBSCAN_round6_321
RH|P|C1371	unclustered
RH|P|C1372	unclustered
RH|P|C1373	unclustered
RH|P|C1376	unclustered
RH|P|C1377	unclustered
RH|P|C1378	DBSCAN_round2005_30
RH|P|C1379	unclustered
RH|P|C1380	unclustered
RH|P|C1381	unclustered
RH|P|C1384	unclustered
RH|P|C1385	DBSCAN_round384_1
RH|P|C1386	unclustered
RH|P|C1388	DBSCAN_round1481_0
RH|P|C1389	unclustered
RH|P|C1390	unclustered
RH|P|C1391	unclustered
RH|P|C1392	unclustered
RH|P|C1393	unclustered
RH|P|C1395	DBSCAN_round1835_325
RH|P|C1397	DBSCAN_round1443_1
RH|P|C1398	DBSCAN_round6_464
RH|P|C1399	DBSCAN_round2010_5463
RH|P|C1404	DBSCAN_round1127_0
RH|P|C1406	unclustered
RH|P|C1407	DBSCAN_round6_639
RH|P|C1408	unclustered
RH|P|C1409	DBSCAN_round2010_11887
RH|P|C1410	unclustered
RH|P|C1413	unclustered
RH|P|C1416	unclustered
RH|P|C1417	DBSCAN_round1261_0
RH|P|C1418	unclustered
RH|P|C1419	unclustered
RH|P|C1420	unclustered
RH|P|C1421	unclustered
RH|P|C1423	unclustered
RH|P|C1425	unclustered
RH|P|C1426	unclustered
RH|P|C1427	unclustered
RH|P|C1428	unclustered
RH|P|C1429	DBSCAN_round4_208
RH|P|C1431	unclustered
RH|P|C1432	unclustered
RH|P|C1433	DBSCAN_round1709_0
RH|P|C1434	unclustered
RH|P|C1435	unclustered
RH|P|C1437	unclustered
RH|P|C1439	unclustered
RH|P|C1441	unclustered
RH|P|C1443	unclustered
RH|P|C1446	unclustered
RH|P|C1447	unclustered
RH|P|C1448	unclustered
RH|P|C1449	DBSCAN_round1837_416
RH|P|C1452	unclustered
RH|P|C1453	unclustered
RH|P|C1456	unclustered
RH|P|C1457	unclustered
RH|P|C1458	DBSCAN_round5_404
RH|P|C1459	unclustered
RH|P|C1461	unclustered
RH|P|C1464	unclustered
RH|P|C1466	unclustered
RH|P|C1467	unclustered
RH|P|C1468	unclustered
RH|P|C1469	unclustered
RH|P|C1470	unclustered
RH|P|C1471	unclustered
RH|P|C1474	unclustered
RH|P|C1476	unclustered
RH|P|C1477	unclustered
RH|P|C1478	unclustered
RH|P|C1479	unclustered
RH|P|C1480	unclustered
RH|P|C1481	unclustered
RH|P|C1482	unclustered
RH|P|C1484	unclustered
RH|P|C1487	DBSCAN_round1192_2
RH|P|C1488	unclustered
RH|P|C1489	unclustered
RH|P|C1490	DBSCAN_round6_672
RH|P|C1492	DBSCAN_round6_673
RH|P|C1493	unclustered
RH|P|C1496	unclustered
RH|P|C1497	unclustered
RH|P|C1498	unclustered
RH|P|C1499	unclustered
RH|P|C1500	DBSCAN_round2009_259
RH|P|C1503	unclustered
RH|P|C1504	DBSCAN_round2010_7217
RH|P|C1506	DBSCAN_round2011_953
RH|P|C1507	unclustered
RH|P|C1508	unclustered
RH|P|C1510	DBSCAN_round1838_124
RH|P|C1511	DBSCAN_round106_7
RH|P|C1512	unclustered
RH|P|C1513	unclustered
RH|P|C1514	unclustered
RH|P|C1517	unclustered
RH|P|C1519	unclustered
RH|P|C1521	DBSCAN_round1834_34
RH|P|C1522	unclustered
RH|P|C1524	DBSCAN_round6_681
RH|P|C1525	unclustered
RH|P|C1527	unclustered
RH|P|C1528	unclustered
RH|P|C1529	unclustered
RH|P|C1532	unclustered
RH|P|C1533	DBSCAN_round1835_334
RH|P|C1534	unclustered
RH|P|C1536	unclustered
RH|P|C1540	DBSCAN_round6_687
RH|P|C1541	unclustered
RH|P|C1542	unclustered
RH|P|C1543	unclustered
RH|P|C1545	DBSCAN_round1213_0
RH|P|C1546	DBSCAN_round2009_21
RH|P|C1547	unclustered
RH|P|C1548	unclustered
RH|P|C1551	unclustered
RH|P|C1552	unclustered
RH|P|C1553	unclustered
RH|P|C1554	DBSCAN_round2017_491
RH|P|C1556	unclustered
RH|P|C1558	DBSCAN_round6_694
RH|P|C1559	DBSCAN_round804_10
RH|P|C1560	unclustered
RH|P|C1562	DBSCAN_round2007_1093
RH|P|C1563	DBSCAN_round6_696
RH|P|C1564	unclustered
RH|P|C1565	DBSCAN_round27_81
RH|P|C1567	unclustered
RH|P|C1569	unclustered
RH|P|C1572	unclustered
RH|P|C1573	unclustered
RH|P|C1574	unclustered
RH|P|C1576	unclustered
RH|P|C1577	DBSCAN_round2015_1430
RH|P|C1578	unclustered
RH|P|C1580	unclustered
RH|P|C1581	unclustered
RH|P|C1583	DBSCAN_round6_703
RH|P|C1584	unclustered
RH|P|C1585	unclustered
RH|P|C1587	unclustered
RH|P|C1589	unclustered
RH|P|C1590	unclustered
RH|P|C1591	DBSCAN_round2014_1865
RH|P|C1596	unclustered
RH|P|C1597	unclustered
RH|P|C1599	DBSCAN_round3562_211
RH|P|C1600	unclustered
RH|P|C1601	unclustered
RH|P|C1603	DBSCAN_round6_707
RH|P|C1605	DBSCAN_round6_584
RH|P|C1607	DBSCAN_round2010_10630
RH|P|C1608	unclustered
RH|P|C1609	DBSCAN_round2991_1
RH|P|C1610	unclustered
RH|P|C1611	unclustered
RH|P|C1612	unclustered
RH|P|C1613	unclustered
RH|P|C1614	unclustered
RH|P|C1615	unclustered
RH|P|C1616	unclustered
RH|P|C1619	unclustered
RH|P|C1621	DBSCAN_round832_0
RH|P|C1624	unclustered
RH|P|C1625	unclustered
RH|P|C1626	unclustered
RH|P|C1628	unclustered
RH|P|C1629	unclustered
RH|P|C1630	DBSCAN_round2010_7031
RH|P|C1631	DBSCAN_round6_715
RH|P|C1634	DBSCAN_round2007_1873
RH|P|C1635	unclustered
RH|P|C1636	unclustered
RH|P|C1637	DBSCAN_round1460_0
RH|P|C1640	unclustered
RH|P|C1641	unclustered
RH|P|C1642	DBSCAN_round2010_2161
RH|P|C1643	unclustered
RH|P|C1644	DBSCAN_round5_426
RH|P|C1646	unclustered
RH|P|C1647	unclustered
RH|P|C1648	unclustered
RH|P|C1649	unclustered
RH|P|C1651	unclustered
RH|P|C1654	unclustered
RH|P|C1656	DBSCAN_round2010_2993
RH|P|C1658	unclustered
RH|P|C1659	unclustered
RH|P|C1660	DBSCAN_round3458_0
RH|P|C1661	unclustered
RH|P|C1663	DBSCAN_round2007_330
RH|P|C1666	DBSCAN_round2009_3071
RH|P|C1669	DBSCAN_round1151_1
RH|P|C1670	DBSCAN_round1835_325
RH|P|C1671	unclustered
RH|P|C1672	unclustered
RH|P|C1673	unclustered
RH|P|C1675	unclustered
RH|P|C1676	unclustered
RH|P|C1681	unclustered
RH|P|C1682	unclustered
RH|P|C1685	unclustered
RH|P|C1687	DBSCAN_round6_724
RH|P|C1688	unclustered
RH|P|C1691	DBSCAN_round6_726
RH|P|C1692	unclustered
RH|P|C1694	unclustered
RH|P|C1695	unclustered
RH|P|C1696	unclustered
RH|P|C1697	DBSCAN_round2018_3107
RH|P|C1700	DBSCAN_round2010_8184
RH|P|C1701	DBSCAN_round6_730
RH|P|C1704	unclustered
RH|P|C1705	unclustered
RH|P|C1709	unclustered
RH|P|C1711	unclustered
RH|P|C1712	unclustered
RH|P|C1713	unclustered
RH|P|C1714	unclustered
RH|P|C1716	unclustered
RH|P|C1717	DBSCAN_round6_360
RH|P|C1718	unclustered
RH|P|C1719	unclustered
RH|P|C1721	DBSCAN_round5_432
RH|P|C1722	DBSCAN_round2007_330
RH|P|C1723	DBSCAN_round6_406
RH|P|C1724	DBSCAN_round6_738
RH|P|C1726	unclustered
RH|P|C1727	unclustered
RH|P|C1728	unclustered
RH|P|C1732	unclustered
RH|P|C1733	DBSCAN_round3353_0
RH|P|C1734	unclustered
RH|P|C1736	DBSCAN_round1407_0
RH|P|C1737	unclustered
RH|P|C1738	unclustered
RH|P|C1739	unclustered
RH|P|C1740	unclustered
RH|P|C1742	unclustered
RH|P|C1743	DBSCAN_round1105_0
RH|P|C1745	unclustered
RH|P|C1746	DBSCAN_round6_744
RH|P|C1747	unclustered
RH|P|C1749	unclustered
RH|P|C1750	DBSCAN_round6_747
RH|P|C1751	unclustered
RH|P|C1752	unclustered
RH|P|C1753	unclustered
RH|P|C1754	unclustered
RH|P|C1755	DBSCAN_round6_750
RH|P|C1756	unclustered
RH|P|C1757	unclustered
RH|P|C1758	DBSCAN_round6_751
RH|P|C1759	unclustered
RH|P|C1760	unclustered
RH|P|C1761	DBSCAN_round2010_3583
RH|P|C1762	DBSCAN_round985_2
RH|P|C1763	unclustered
RH|P|C1764	unclustered
RH|P|C1765	DBSCAN_round206_26
RH|P|C1767	DBSCAN_round1836_377
RH|P|C1769	unclustered
RH|P|C1770	DBSCAN_round4_175
RH|P|C1771	DBSCAN_round6_756
RH|P|C1772	unclustered
RH|P|C1773	unclustered
RH|P|C1774	DBSCAN_round2010_8703
RH|P|C1777	unclustered
RH|P|C1778	DBSCAN_round1837_1505
RH|P|C1781	DBSCAN_round1836_647
RH|P|C1783	unclustered
RH|P|C1786	unclustered
RH|P|C1787	unclustered
RH|P|C1789	DBSCAN_round1947_1
RH|P|C1792	unclustered
RH|P|C1793	unclustered
RH|P|C1794	unclustered
RH|P|C1796	unclustered
RH|P|C1797	unclustered
RH|P|C1798	unclustered
RH|P|C1799	unclustered
RH|P|C1802	unclustered
RH|P|C1803	unclustered
RH|P|C1805	unclustered
RH|P|C1806	unclustered
RH|P|C1807	unclustered
RH|P|C1808	unclustered
RH|P|C1811	DBSCAN_round5_443
RH|P|C1813	unclustered
RH|P|C1817	DBSCAN_round2014_6159
RH|P|C1820	unclustered
RH|P|C1823	unclustered
RH|P|C1824	DBSCAN_round6_747
RH|P|C1827	unclustered
RH|P|C1829	unclustered
RH|P|C1830	unclustered
RH|P|C1831	unclustered
RH|P|C1832	DBSCAN_round6_769
RH|P|C1833	unclustered
RH|P|C1834	unclustered
RH|P|C1835	unclustered
RH|P|C1837	unclustered
RH|P|C1838	unclustered
RH|P|C1839	unclustered
RH|P|C1840	unclustered
RH|P|C1841	unclustered
RH|P|C1842	unclustered
RH|P|C1844	DBSCAN_round3148_2
RH|P|C1845	DBSCAN_round6_773
RH|P|C1846	unclustered
RH|P|C1847	unclustered
RH|P|C1848	DBSCAN_round2011_586
RH|P|C1849	unclustered
RH|P|C1850	DBSCAN_round2009_1030
RH|P|C1851	DBSCAN_round2010_50
RH|P|C1853	unclustered
RH|P|C1854	DBSCAN_round6_778
RH|P|C1856	unclustered
RH|P|C1857	DBSCAN_round1835_680
RH|P|C1858	unclustered
RH|P|C1863	DBSCAN_round6_780
RH|P|C1865	unclustered
RH|P|C1866	unclustered
RH|P|C1867	unclustered
RH|P|C1868	unclustered
RH|P|C1869	unclustered
RH|P|C1870	unclustered
RH|P|C1871	DBSCAN_round1838_107
RH|P|C1872	DBSCAN_round1940_0
RH|P|C1875	unclustered
RH|P|C1876	unclustered
RH|P|C1878	unclustered
RH|P|C1880	unclustered
RH|P|C1881	DBSCAN_round9_178
RH|P|C1882	unclustered
RH|P|C1883	unclustered
RH|P|C1884	DBSCAN_round8_553
RH|P|C1885	unclustered
RH|P|C1887	unclustered
RH|P|C1888	unclustered
RH|P|C1890	DBSCAN_round6_791
RH|P|C1892	unclustered
RH|P|C1894	unclustered
RH|P|C1895	DBSCAN_round22_4
RH|P|C1897	unclustered
RH|P|C1898	unclustered
RH|P|C1902	unclustered
RH|P|C1903	DBSCAN_round2019_1567
RH|P|C1904	unclustered
RH|P|C1905	unclustered
RH|P|C1906	unclustered
RH|P|C1907	DBSCAN_round6_795
RH|P|C1909	unclustered
RH|P|C1911	unclustered
RH|P|C1912	unclustered
RH|P|C1914	unclustered
RH|P|C1915	DBSCAN_round5_287
RH|P|C1916	unclustered
RH|P|C1918	unclustered
RH|P|C1919	DBSCAN_round1818_2
RH|P|C1921	unclustered
RH|P|C1922	DBSCAN_round6_406
RH|P|C1923	unclustered
RH|P|C1925	DBSCAN_round1709_0
RH|P|C1926	unclustered
RH|P|C1927	DBSCAN_round6_687
RH|P|C1929	unclustered
RH|P|C1932	DBSCAN_round1105_0
RH|P|C1933	unclustered
RH|P|C1934	DBSCAN_round5_457
RH|P|C1935	unclustered
RH|P|C1938	DBSCAN_round668_0
RH|P|C1939	unclustered
RH|P|C1940	unclustered
RH|P|C1941	DBSCAN_round1836_977
RH|P|C1944	unclustered
RH|P|C1946	unclustered
RH|P|C1947	unclustered
RH|P|C1948	DBSCAN_round5_301
RH|P|C1949	unclustered
RH|P|C1950	DBSCAN_round4_145
RH|P|C1951	DBSCAN_round6_791
RH|P|C1954	DBSCAN_round6_454
RH|P|C1955	unclustered
RH|P|C1958	unclustered
RH|P|C1959	DBSCAN_round6_808
RH|P|C1960	unclustered
RH|P|C1961	DBSCAN_round51_54
RH|P|C1962	DBSCAN_round6_810
RH|P|C1963	unclustered
RH|P|C1964	DBSCAN_round2010_8185
RH|P|C1965	unclustered
RH|P|C1967	DBSCAN_round869_2
RH|P|C1970	unclustered
RH|P|C1971	unclustered
RH|P|C1974	unclustered
RH|P|C1975	DBSCAN_round2011_953
RH|P|C1976	unclustered
RH|P|C1978	DBSCAN_round6_813
RH|P|C1980	unclustered
RH|P|C1981	unclustered
RH|P|C1982	unclustered
RH|P|C1983	unclustered
RH|P|C1985	unclustered
RH|P|C1986	unclustered
RH|P|C1987	unclustered
RH|P|C1988	unclustered
RH|P|C1990	unclustered
RH|P|C1993	unclustered
RH|P|C1995	unclustered
RH|P|C1997	DBSCAN_round6_769
RH|P|C1998	unclustered
RH|P|C1999	unclustered
RH|P|C2001	unclustered
RH|P|C2002	unclustered
RH|P|C2003	DBSCAN_round1569_0
RH|P|C2005	unclustered
RH|P|C2007	DBSCAN_round8_553
RH|P|C2009	DBSCAN_round2007_1848
RH|P|C2010	DBSCAN_round3563_600
RH|P|C2011	DBSCAN_round1477_0
RH|P|C2014	DBSCAN_round6_726
RH|P|C2015	DBSCAN_round1836_294
RH|P|C2016	DBSCAN_round2005_41
RH|P|C2017	unclustered
RH|P|C2018	DBSCAN_round5_463
RH|P|C2021	unclustered
RH|P|C2023	unclustered
RH|P|C2024	DBSCAN_round968_3
RH|P|C2026	unclustered
RH|P|C2027	DBSCAN_round153_2
RH|P|C2028	unclustered
RH|P|C2029	unclustered
RH|P|C2030	unclustered
RH|P|C2032	unclustered
RH|P|C2033	unclustered
RH|P|C2034	unclustered
RH|P|C2037	unclustered
RH|P|C2038	unclustered
RH|P|C2039	DBSCAN_round2010_7220
RH|P|C2041	unclustered
RH|P|C2042	DBSCAN_round1311_1
RH|P|C2043	DBSCAN_round5_443
RH|P|C2045	DBSCAN_round2015_4633
RH|P|C2048	DBSCAN_round744_0
RH|P|C2050	unclustered
RH|P|C2052	unclustered
RH|P|C2053	DBSCAN_round2010_1548
RH|P|C2054	unclustered
RH|P|C2055	unclustered
RH|P|C2056	unclustered
RH|P|C2057	unclustered
RH|P|C2058	unclustered
RH|P|C2059	unclustered
RH|P|C2061	unclustered
RH|P|C2062	unclustered
RH|P|C2063	unclustered
RH|P|C2064	unclustered
RH|P|C2065	unclustered
RH|P|C2066	unclustered
RH|P|C2070	DBSCAN_round4_236
RH|P|C2071	DBSCAN_round155_13
RH|P|C2072	unclustered
RH|P|C2073	unclustered
RH|P|C2074	unclustered
RH|P|C2075	DBSCAN_round2015_673
RH|P|C2077	unclustered
RH|P|C2078	DBSCAN_round1757_1
RH|P|C2079	unclustered
RH|P|C2082	unclustered
RH|P|C2083	unclustered
RH|P|C2084	DBSCAN_round1837_422
RH|P|C2085	unclustered
RH|P|C2086	unclustered
RH|P|C2087	unclustered
RH|P|C2088	unclustered
RH|P|C2090	unclustered
RH|P|C2094	unclustered
RH|P|C2098	unclustered
RH|P|C2100	unclustered
RH|P|C2101	unclustered
RH|P|C2102	DBSCAN_round1212_2
RH|P|C2103	unclustered
RH|P|C2104	DBSCAN_round1836_290
RH|P|C2106	unclustered
RH|P|C2107	DBSCAN_round831_3
RH|P|C2108	unclustered
RH|P|C2109	unclustered
RH|P|C2110	DBSCAN_round384_1
RH|P|C2111	DBSCAN_round6_842
RH|P|C2112	DBSCAN_round6_392
RH|P|C2113	unclustered
RH|P|C2115	unclustered
RH|P|C2116	unclustered
RH|P|C2118	unclustered
RH|P|C2119	unclustered
RH|P|C2121	unclustered
RH|P|C2122	unclustered
RH|P|C2124	unclustered
RH|P|C2125	DBSCAN_round4_238
RH|P|C2126	DBSCAN_round2007_330
RH|P|C2127	unclustered
RH|P|C2128	unclustered
RH|P|C2129	DBSCAN_round1835_325
RH|P|C2130	unclustered
RH|P|C2131	DBSCAN_round1993_2
RH|P|C2132	DBSCAN_round338_1
RH|P|C2133	unclustered
RH|P|C2134	DBSCAN_round8_248
RH|P|C2136	unclustered
RH|P|C2138	unclustered
RH|P|C2139	unclustered
RH|P|C2140	DBSCAN_round6_851
RH|P|C2142	unclustered
RH|P|C2144	unclustered
RH|P|C2145	unclustered
RH|P|C2146	DBSCAN_round1591_1
RH|P|C2148	unclustered
RH|P|C2150	unclustered
RH|P|C2152	DBSCAN_round1835_766
RH|P|C2153	unclustered
RH|P|C2154	DBSCAN_round2014_223
RH|P|C2155	DBSCAN_round4_145
RH|P|C2158	DBSCAN_round3383_6
RH|P|C2159	unclustered
RH|P|C2161	unclustered
RH|P|C2162	unclustered
RH|P|C2164	unclustered
RH|P|C2165	DBSCAN_round2015_4633
RH|P|C2166	DBSCAN_round6_694
RH|P|C2168	unclustered
RH|P|C2169	unclustered
RH|P|C2170	DBSCAN_round5_477
RH|P|C2171	DBSCAN_round4_240
RH|P|C2173	DBSCAN_round5_478
RH|P|C2174	unclustered
RH|P|C2175	DBSCAN_round9_178
RH|P|C2177	DBSCAN_round1709_0
RH|P|C2178	unclustered
RH|P|C2179	unclustered
RH|P|C2180	unclustered
RH|P|C2181	unclustered
RH|P|C2182	unclustered
RH|P|C2183	unclustered
RH|P|C2184	DBSCAN_round6_863
RH|P|C2186	unclustered
RH|P|C2187	unclustered
RH|P|C2188	unclustered
RH|P|C2191	unclustered
RH|P|C2193	unclustered
RH|P|C2194	unclustered
RH|P|C2196	unclustered
RH|P|C2197	DBSCAN_round5_481
RH|P|C2199	unclustered
RH|P|C2202	DBSCAN_round6_867
RH|P|C2204	unclustered
RH|P|C2205	unclustered
RH|P|C2207	unclustered
RH|P|C2208	DBSCAN_round2010_4122
RH|P|C2209	unclustered
RH|P|C2210	unclustered
RH|P|C2211	DBSCAN_round6_870
RH|P|C2213	DBSCAN_round1266_1
RH|P|C2214	unclustered
RH|P|C2215	DBSCAN_round1135_1
RH|P|C2217	unclustered
RH|P|C2218	unclustered
RH|P|C2219	unclustered
RH|P|C2220	DBSCAN_round6_566
RH|P|C2222	unclustered
RH|P|C2224	unclustered
RH|P|C2225	unclustered
RH|P|C2228	DBSCAN_round5_484
RH|P|C2229	unclustered
RH|P|C2233	unclustered
RH|P|C2234	unclustered
RH|P|C2236	unclustered
RH|P|C2237	DBSCAN_round2015_673
RH|P|C2238	unclustered
RH|P|C2239	DBSCAN_round1716_0
RH|P|C2240	unclustered
RH|P|C2241	unclustered
RH|P|C2242	DBSCAN_round5_463
RH|P|C2243	DBSCAN_round5_486
RH|P|C2244	unclustered
RH|P|C2245	DBSCAN_round5_426
RH|P|C2246	unclustered
RH|P|C2247	unclustered
RH|P|C2249	unclustered
RH|P|C2250	DBSCAN_round2013_74
RH|P|C2251	unclustered
RH|P|C2253	DBSCAN_round6_877
RH|P|C2254	DBSCAN_round5_487
RH|P|C2255	DBSCAN_round3561_109
RH|P|C2257	unclustered
RH|P|C2258	unclustered
RH|P|C2259	unclustered
RH|P|C2260	DBSCAN_round1590_1
RH|P|C2261	unclustered
RH|P|C2262	DBSCAN_round2007_2126
RH|P|C2271	unclustered
RH|P|C2273	unclustered
RH|P|C2274	unclustered
RH|P|C2275	DBSCAN_round6_454
RH|P|C2276	unclustered
RH|P|C2277	DBSCAN_round1560_1
RH|P|C2278	unclustered
RH|P|C2279	unclustered
RH|P|C2281	DBSCAN_round2007_592
RH|P|C2283	unclustered
RH|P|C2284	DBSCAN_round2015_1430
RH|P|C2286	DBSCAN_round2010_1181
RH|P|C2288	unclustered
RH|P|C2289	unclustered
RH|P|C2290	unclustered
RH|P|C2291	DBSCAN_round1943_3
RH|P|C2292	unclustered
RH|P|C2295	unclustered
RH|P|C2296	unclustered
RH|P|C2297	unclustered
RH|P|C2298	unclustered
RH|P|C2299	unclustered
RH|P|C2301	DBSCAN_round2007_438
RH|P|C2302	unclustered
RH|P|C2304	unclustered
RH|P|C2305	unclustered
RH|P|C2306	unclustered
RH|P|C2307	unclustered
RH|P|C2308	DBSCAN_round5_426
RH|P|C2310	unclustered
RH|P|C2314	DBSCAN_round1787_2
RH|P|C2315	unclustered
RH|P|C2317	DBSCAN_round1836_294
RH|P|C2318	DBSCAN_round3563_1423
RH|P|C2321	DBSCAN_round724_0
RH|P|C2323	unclustered
RH|P|C2324	unclustered
RH|P|C2326	unclustered
RH|P|C2328	DBSCAN_round967_5
RH|P|C2329	unclustered
RH|P|C2330	DBSCAN_round6_894
RH|P|C2332	unclustered
RH|P|C2333	unclustered
RH|P|C2335	unclustered
RH|P|C2336	DBSCAN_round384_1
RH|P|C2337	DBSCAN_round2009_2710
RH|P|C2339	DBSCAN_round1838_124
RH|P|C2340	unclustered
RH|P|C2343	DBSCAN_round377_1
RH|P|C2344	DBSCAN_round155_13
RH|P|C2345	unclustered
RH|P|C2346	unclustered
RH|P|C2347	unclustered
RH|P|C2348	unclustered
RH|P|C2350	DBSCAN_round1155_0
RH|P|C2352	unclustered
RH|P|C2354	DBSCAN_round2010_2859
RH|P|C2356	DBSCAN_round1835_103
RH|P|C2358	unclustered
RH|P|C2360	unclustered
RH|P|C2361	unclustered
RH|P|C2362	DBSCAN_round2010_2551
RH|P|C2363	DBSCAN_round5_499
RH|P|C2367	unclustered
RH|P|C2368	unclustered
RH|P|C2369	unclustered
RH|P|C2370	unclustered
RH|P|C2371	unclustered
RH|P|C2372	unclustered
RH|P|C2373	unclustered
RH|P|C2374	DBSCAN_round6_905
RH|P|C2375	unclustered
RH|P|C2376	unclustered
RH|P|C2377	DBSCAN_round1562_1
RH|P|C2378	unclustered
RH|P|C2379	unclustered
RH|P|C2380	DBSCAN_round1320_0
RH|P|C2381	unclustered
RH|P|C2384	unclustered
RH|P|C2385	unclustered
RH|P|C2386	unclustered
RH|P|C2388	DBSCAN_round846_1
RH|P|C2389	DBSCAN_round2010_11742
RH|P|C2390	unclustered
RH|P|C2392	unclustered
RH|P|C2393	unclustered
RH|P|C2394	unclustered
RH|P|C2395	unclustered
RH|P|C2399	DBSCAN_round5_505
RH|P|C2400	unclustered
RH|P|C2401	unclustered
RH|P|C2403	unclustered
RH|P|C2405	unclustered
RH|P|C2412	unclustered
RH|P|C2413	unclustered
RH|P|C2414	unclustered
RH|P|C2416	unclustered
RH|P|C2417	unclustered
RH|P|C2418	unclustered
RH|P|C2419	DBSCAN_round2010_8184
RH|P|C2420	unclustered
RH|P|C2421	unclustered
RH|P|C2424	unclustered
RH|P|C2425	DBSCAN_round2010_10009
RH|P|C2427	unclustered
RH|P|C2428	unclustered
RH|P|C2430	unclustered
RH|P|C2432	unclustered
RH|P|C2433	DBSCAN_round6_923
RH|P|C2434	unclustered
RH|P|C2435	DBSCAN_round5_515
RH|P|C2436	unclustered
RH|P|C2437	unclustered
RH|P|C2439	unclustered
RH|P|C2442	unclustered
RH|P|C2443	unclustered
RH|P|C2445	DBSCAN_round6_925
RH|P|C2446	unclustered
RH|P|C2447	unclustered
RH|P|C2448	DBSCAN_round687_0
RH|P|C2449	unclustered
RH|P|C2450	unclustered
RH|P|C2451	unclustered
RH|P|C2453	unclustered
RH|P|C2454	DBSCAN_round2007_1752
RH|P|C2456	unclustered
RH|P|C2457	DBSCAN_round5_517
RH|P|C2458	DBSCAN_round6_929
RH|P|C2459	unclustered
RH|P|C2463	unclustered
RH|P|C2465	DBSCAN_round2013_928
RH|P|C2466	unclustered
RH|P|C2469	DBSCAN_round6_780
RH|P|C2470	DBSCAN_round1835_325
RH|P|C2472	DBSCAN_round2009_4603
RH|P|C2473	DBSCAN_round4_251
RH|P|C2477	unclustered
RH|P|C2478	DBSCAN_round1487_3
RH|P|C2479	unclustered
RH|P|C2480	DBSCAN_round2010_6117
RH|P|C2482	unclustered
RH|P|C2484	unclustered
RH|P|C2485	DBSCAN_round869_2
RH|P|C2487	unclustered
RH|P|C2488	unclustered
RH|P|C2489	unclustered
RH|P|C2490	DBSCAN_round4_208
RH|P|C2491	unclustered
RH|P|C2492	unclustered
RH|P|C2493	DBSCAN_round804_14
RH|P|C2495	unclustered
RH|P|C2496	unclustered
RH|P|C2498	DBSCAN_round1835_680
RH|P|C2499	unclustered
RH|P|C2500	unclustered
RH|P|C2501	DBSCAN_round951_3
RH|P|C2502	unclustered
RH|P|C2504	DBSCAN_round2000_2
RH|P|C2505	unclustered
RH|P|C2506	unclustered
RH|P|C2507	DBSCAN_round829_1
RH|P|C2508	unclustered
RH|P|C2509	unclustered
RH|P|C2512	unclustered
RH|P|C2513	unclustered
RH|P|C2515	unclustered
RH|P|C2516	unclustered
RH|P|C2520	unclustered
RH|P|C2521	unclustered
RH|P|C2523	unclustered
RH|P|C2524	DBSCAN_round1836_978
RH|P|C2527	DBSCAN_round618_423
RH|P|C2528	unclustered
RH|P|C2529	DBSCAN_round6_328
RH|P|C2531	DBSCAN_round2010_8671
RH|P|C2532	unclustered
RH|P|C2533	DBSCAN_round2012_76
RH|P|C2535	unclustered
RH|P|C2536	unclustered
RH|P|C2537	unclustered
RH|P|C2538	DBSCAN_round617_116
RH|P|C2540	unclustered
RH|P|C2541	unclustered
RH|P|C2544	unclustered
RH|P|C2546	unclustered
RH|P|C2548	DBSCAN_round2005_151
RH|P|C2549	DBSCAN_round2010_11742
RH|P|C2550	unclustered
RH|P|C2551	unclustered
RH|P|C2552	unclustered
RH|P|C2555	DBSCAN_round2011_586
RH|P|C2556	DBSCAN_round1477_0
RH|P|C2557	unclustered
RH|P|C2558	unclustered
RH|P|C2559	DBSCAN_round2014_3511
RH|P|C2560	DBSCAN_round725_1
RH|P|C2561	DBSCAN_round6_951
RH|P|C2563	unclustered
RH|P|C2566	DBSCAN_round6_952
RH|P|C2567	unclustered
RH|P|C2568	unclustered
RH|P|C2569	unclustered
RH|P|C2570	unclustered
RH|P|C2572	unclustered
RH|P|C2574	DBSCAN_round377_1
RH|P|C2577	unclustered
RH|P|C2578	DBSCAN_round1836_977
RH|P|C2579	unclustered
RH|P|C2580	unclustered
RH|P|C2582	unclustered
RH|P|C2585	unclustered
RH|P|C2588	unclustered
RH|P|C2590	unclustered
RH|P|C2592	unclustered
RH|P|C2593	DBSCAN_round5_525
RH|P|C2597	unclustered
RH|P|C2599	DBSCAN_round617_67
RH|P|C2605	unclustered
RH|P|C2606	unclustered
RH|P|C2610	unclustered
RH|P|C2616	DBSCAN_round395_2
RH|P|C2617	unclustered
RH|P|C2618	unclustered
RH|P|C2619	unclustered
RH|P|C2620	unclustered
RH|P|C2621	DBSCAN_round1948_4
RH|P|C2622	unclustered
RH|P|C2624	DBSCAN_round10_266
RH|P|C2625	unclustered
RH|P|C2626	unclustered
RH|P|C2627	unclustered
RH|P|C2628	unclustered
RH|P|C2631	unclustered
RH|P|C2632	DBSCAN_round6_962
RH|P|C2634	DBSCAN_round877_0
RH|P|C2635	DBSCAN_round1585_0
RH|P|C2636	unclustered
RH|P|C2637	unclustered
RH|P|C2638	unclustered
RH|P|C2639	DBSCAN_round6_964
RH|P|C2640	unclustered
RH|P|C2643	DBSCAN_round6_965
RH|P|C2644	unclustered
RH|P|C2645	DBSCAN_round1725_4
RH|P|C2646	unclustered
RH|P|C2647	unclustered
RH|P|C2648	DBSCAN_round2007_72
RH|P|C2650	DBSCAN_round6_968
RH|P|C2652	unclustered
RH|P|C2653	unclustered
RH|P|C2656	unclustered
RH|P|C2658	unclustered
RH|P|C2661	DBSCAN_round2009_2772
RH|P|C2662	unclustered
RH|P|C2664	unclustered
RH|P|C2666	DBSCAN_round944_1
RH|P|C2668	DBSCAN_round6_391
RH|P|C2670	unclustered
RH|P|C2671	unclustered
RH|P|C2672	unclustered
RH|P|C2673	DBSCAN_round665_0
RH|P|C2674	unclustered
RH|P|C2675	unclustered
RH|P|C2676	DBSCAN_round2010_149
RH|P|C2677	unclustered
RH|P|C2678	unclustered
RH|P|C2679	unclustered
RH|P|C2680	unclustered
RH|P|C2681	unclustered
RH|P|C2683	DBSCAN_round6_338
RH|P|C2685	unclustered
RH|P|C2686	DBSCAN_round1591_1
RH|P|C2687	DBSCAN_round1460_0
RH|P|C2690	unclustered
RH|P|C2691	unclustered
RH|P|C2692	DBSCAN_round2009_591
RH|P|C2693	unclustered
RH|P|C2694	unclustered
RH|P|C2695	unclustered
RH|P|C2698	DBSCAN_round6_981
RH|P|C2699	unclustered
RH|P|C2702	DBSCAN_round1832_3
RH|P|C2703	DBSCAN_round126_1
RH|P|C2704	DBSCAN_round2010_4234
RH|P|C2706	unclustered
RH|P|C2707	unclustered
RH|P|C2708	unclustered
RH|P|C2710	unclustered
RH|P|C2711	DBSCAN_round1835_325
RH|P|C2712	DBSCAN_round3562_211
RH|P|C2713	DBSCAN_round5_307
RH|P|C2714	unclustered
RH|P|C2715	unclustered
RH|P|C2716	unclustered
RH|P|C2719	unclustered
RH|P|C2720	unclustered
RH|P|C2722	unclustered
RH|P|C2723	unclustered
RH|P|C2729	DBSCAN_round616_33
RH|P|C2730	unclustered
RH|P|C2731	unclustered
RH|P|C2732	unclustered
RH|P|C2734	unclustered
RH|P|C2735	unclustered
RH|P|C2736	DBSCAN_round1726_4
RH|P|C2738	unclustered
RH|P|C2740	unclustered
RH|P|C2741	DBSCAN_round6_566
RH|P|C2742	unclustered
RH|P|C2743	DBSCAN_round6_338
RH|P|C2744	unclustered
RH|P|C2747	unclustered
RH|P|C2748	unclustered
RH|P|C2749	unclustered
RH|P|C2750	DBSCAN_round1838_107
RH|P|C2753	DBSCAN_round1837_427
RH|P|C2754	unclustered
RH|P|C2756	DBSCAN_round2017_1006
RH|P|C2757	unclustered
RH|P|C2758	DBSCAN_round5_540
RH|P|C2760	DBSCAN_round2010_9489
RH|P|C2761	unclustered
RH|P|C2762	DBSCAN_round2010_1455
RH|P|C2763	DBSCAN_round260_17
RH|P|C2764	unclustered
RH|P|C2765	unclustered
RH|P|C2767	DBSCAN_round1369_0
RH|P|C2768	unclustered
RH|P|C2770	unclustered
RH|P|C2771	unclustered
RH|P|C2772	unclustered
RH|P|C2774	DBSCAN_round3_76
RH|P|C2775	unclustered
RH|P|C2776	unclustered
RH|P|C2777	unclustered
RH|P|C2778	unclustered
RH|P|C2779	unclustered
RH|P|C2780	unclustered
RH|P|C2784	unclustered
RH|P|C2785	unclustered
RH|P|C2786	unclustered
RH|P|C2788	unclustered
RH|P|C2789	unclustered
RH|P|C2792	unclustered
RH|P|C2793	unclustered
RH|P|C2796	DBSCAN_round1381_1
RH|P|C2797	unclustered
RH|P|C2798	unclustered
RH|P|C2799	DBSCAN_round1862_2
RH|P|C2801	unclustered
RH|P|C2802	DBSCAN_round2010_149
RH|P|C2803	unclustered
RH|P|C2805	unclustered
RH|P|C2807	DBSCAN_round6_964
RH|P|C2808	unclustered
RH|P|C2809	DBSCAN_round6_998
RH|P|C2812	DBSCAN_round7_206
RH|P|C2814	unclustered
RH|P|C2815	DBSCAN_round2010_7728
RH|P|C2816	DBSCAN_round1948_4
RH|P|C2817	unclustered
RH|P|C2818	unclustered
RH|P|C2819	DBSCAN_round829_1
RH|P|C2820	unclustered
RH|P|C2821	unclustered
RH|P|C2822	unclustered
RH|P|C2823	unclustered
RH|P|C2824	unclustered
RH|P|C2827	unclustered
RH|P|C2828	unclustered
RH|P|C2830	DBSCAN_round6_687
RH|P|C2831	unclustered
RH|P|C2832	DBSCAN_round618_43
RH|P|C2833	unclustered
RH|P|C2834	unclustered
RH|P|C2835	unclustered
RH|P|C2836	DBSCAN_round6_1005
RH|P|C2837	unclustered
RH|P|C2838	DBSCAN_round2015_4635
RH|P|C2840	unclustered
RH|P|C2842	unclustered
RH|P|C2843	DBSCAN_round3562_211
RH|P|C2844	DBSCAN_round832_0
RH|P|C2845	unclustered
RH|P|C2846	unclustered
RH|P|C2848	unclustered
RH|P|C2849	DBSCAN_round6_305
RH|P|C2850	unclustered
RH|P|C2851	unclustered
RH|P|C2852	unclustered
RH|P|C2853	unclustered
RH|P|C2854	unclustered
RH|P|C2856	unclustered
RH|P|C2857	unclustered
RH|P|C2858	DBSCAN_round6_454
RH|P|C2859	DBSCAN_round907_4
RH|P|C2860	unclustered
RH|P|C2863	DBSCAN_round2019_1809
RH|P|C2865	unclustered
RH|P|C2867	DBSCAN_round1460_0
RH|P|C2868	unclustered
RH|P|C2869	DBSCAN_round1_74
RH|P|C2871	unclustered
RH|P|C2873	unclustered
RH|P|C2875	unclustered
RH|P|C2876	unclustered
RH|P|C2877	unclustered
RH|P|C2879	DBSCAN_round5_548
RH|P|C2880	unclustered
RH|P|C2882	unclustered
RH|P|C2884	DBSCAN_round6_1011
RH|P|C2885	unclustered
RH|P|C2888	unclustered
RH|P|C2889	unclustered
RH|P|C2890	unclustered
RH|P|C2891	unclustered
RH|P|C2893	DBSCAN_round2010_4393
RH|P|C2894	DBSCAN_round813_0
RH|P|C2895	DBSCAN_round1356_0
RH|P|C2896	DBSCAN_round2009_1625
RH|P|C2897	unclustered
RH|P|C2898	unclustered
RH|P|C2899	unclustered
RH|P|C2900	DBSCAN_round6_905
RH|P|C2902	unclustered
RH|P|C2903	unclustered
RH|P|C2904	unclustered
RH|P|C2905	DBSCAN_round6_1015
RH|P|C2906	unclustered
RH|P|C2907	unclustered
RH|P|C2908	unclustered
RH|P|C2909	unclustered
RH|P|C2910	unclustered
RH|P|C2911	unclustered
RH|P|C2912	unclustered
RH|P|C2915	unclustered
RH|P|C2917	DBSCAN_round986_6
RH|P|C2918	unclustered
RH|P|C2921	unclustered
RH|P|C2922	DBSCAN_round5_499
RH|P|C2923	DBSCAN_round6_1019
RH|P|C2925	DBSCAN_round206_110
RH|P|C2926	DBSCAN_round6_1020
RH|P|C2929	unclustered
[truncated: 27,110 more rows]

## Sheet: binning-refiner
SEQUENCEID	BINID
RH|P|C11294	Refined_100.fasta
RH|P|C1322	Refined_100.fasta
RH|P|C14274	Refined_100.fasta
RH|P|C24714	Refined_100.fasta
RH|P|C25031	Refined_100.fasta
RH|P|C25152	Refined_100.fasta
RH|P|C30074	Refined_100.fasta
RH|P|C38420	Refined_100.fasta
RH|P|C4698	Refined_100.fasta
RH|P|C10652	Refined_101.fasta
RH|P|C10885	Refined_101.fasta
RH|P|C11871	Refined_101.fasta
RH|P|C19239	Refined_101.fasta
RH|P|C19311	Refined_101.fasta
RH|P|C19660	Refined_101.fasta
RH|P|C21707	Refined_101.fasta
RH|P|C22025	Refined_101.fasta
RH|P|C22345	Refined_101.fasta
RH|P|C24683	Refined_101.fasta
RH|P|C28669	Refined_101.fasta
RH|P|C31189	Refined_101.fasta
RH|P|C31515	Refined_101.fasta
RH|P|C32778	Refined_101.fasta
RH|P|C32912	Refined_101.fasta
RH|P|C33499	Refined_101.fasta
RH|P|C35116	Refined_101.fasta
RH|P|C35436	Refined_101.fasta
RH|P|C36126	Refined_101.fasta
RH|P|C36962	Refined_101.fasta
RH|P|C37062	Refined_101.fasta
RH|P|C38098	Refined_101.fasta
RH|P|C4172	Refined_101.fasta
RH|P|C4227	Refined_101.fasta
RH|P|C7501	Refined_101.fasta
RH|P|C11191	Refined_102.fasta
RH|P|C12090	Refined_102.fasta
RH|P|C12772	Refined_102.fasta
RH|P|C16692	Refined_102.fasta
RH|P|C17326	Refined_102.fasta
RH|P|C1938	Refined_102.fasta
RH|P|C20899	Refined_102.fasta
RH|P|C22241	Refined_102.fasta
RH|P|C22757	Refined_102.fasta
RH|P|C22766	Refined_102.fasta
RH|P|C24141	Refined_102.fasta
RH|P|C24754	Refined_102.fasta
RH|P|C25787	Refined_102.fasta
RH|P|C27001	Refined_102.fasta
RH|P|C27259	Refined_102.fasta
RH|P|C2762	Refined_102.fasta
RH|P|C30696	Refined_102.fasta
RH|P|C30749	Refined_102.fasta
RH|P|C31390	Refined_102.fasta
RH|P|C32849	Refined_102.fasta
RH|P|C33315	Refined_102.fasta
RH|P|C3347	Refined_102.fasta
RH|P|C35140	Refined_102.fasta
RH|P|C35283	Refined_102.fasta
RH|P|C37450	Refined_102.fasta
RH|P|C37679	Refined_102.fasta
RH|P|C38565	Refined_102.fasta
RH|P|C40015	Refined_102.fasta
RH|P|C4157	Refined_102.fasta
RH|P|C41944	Refined_102.fasta
RH|P|C41973	Refined_102.fasta
RH|P|C5248	Refined_102.fasta
RH|P|C5717	Refined_102.fasta
RH|P|C647	Refined_102.fasta
RH|P|C7177	Refined_102.fasta
RH|P|C8404	Refined_102.fasta
RH|P|C8499	Refined_102.fasta
RH|P|C8793	Refined_102.fasta
RH|P|C9929	Refined_102.fasta
RH|P|C10474	Refined_103.fasta
RH|P|C11852	Refined_103.fasta
RH|P|C14217	Refined_103.fasta
RH|P|C14927	Refined_103.fasta
RH|P|C16286	Refined_103.fasta
RH|P|C1675	Refined_103.fasta
RH|P|C20245	Refined_103.fasta
RH|P|C22121	Refined_103.fasta
RH|P|C24627	Refined_103.fasta
RH|P|C25755	Refined_103.fasta
RH|P|C29159	Refined_103.fasta
RH|P|C40715	Refined_103.fasta
RH|P|C4419	Refined_103.fasta
RH|P|C551	Refined_103.fasta
RH|P|C6307	Refined_103.fasta
RH|P|C8789	Refined_103.fasta
RH|P|C880	Refined_103.fasta
RH|P|C13473	Refined_104.fasta
RH|P|C13956	Refined_104.fasta
RH|P|C1452	Refined_104.fasta
RH|P|C16464	Refined_104.fasta
RH|P|C17172	Refined_104.fasta
RH|P|C19191	Refined_104.fasta
RH|P|C20634	Refined_104.fasta
RH|P|C20973	Refined_104.fasta
RH|P|C22175	Refined_104.fasta
RH|P|C24406	Refined_104.fasta
RH|P|C27848	Refined_104.fasta
RH|P|C28392	Refined_104.fasta
RH|P|C28407	Refined_104.fasta
RH|P|C30396	Refined_104.fasta
RH|P|C30675	Refined_104.fasta
RH|P|C30867	Refined_104.fasta
RH|P|C31513	Refined_104.fasta
RH|P|C31597	Refined_104.fasta
RH|P|C33021	Refined_104.fasta
RH|P|C36609	Refined_104.fasta
RH|P|C37585	Refined_104.fasta
RH|P|C38313	Refined_104.fasta
RH|P|C3978	Refined_104.fasta
RH|P|C40730	Refined_104.fasta
RH|P|C4397	Refined_104.fasta
RH|P|C5903	Refined_104.fasta
RH|P|C8723	Refined_104.fasta
RH|P|C9556	Refined_104.fasta
RH|P|C9962	Refined_104.fasta
RH|P|C10970	Refined_105.fasta
RH|P|C12352	Refined_105.fasta
RH|P|C12830	Refined_105.fasta
RH|P|C15025	Refined_105.fasta
RH|P|C16655	Refined_105.fasta
RH|P|C20097	Refined_105.fasta
RH|P|C20215	Refined_105.fasta
RH|P|C20219	Refined_105.fasta
RH|P|C20871	Refined_105.fasta
RH|P|C22858	Refined_105.fasta
RH|P|C22916	Refined_105.fasta
RH|P|C2592	Refined_105.fasta
RH|P|C26002	Refined_105.fasta
RH|P|C27121	Refined_105.fasta
RH|P|C29383	Refined_105.fasta
RH|P|C3046	Refined_105.fasta
RH|P|C32760	Refined_105.fasta
RH|P|C33063	Refined_105.fasta
RH|P|C35458	Refined_105.fasta
RH|P|C3606	Refined_105.fasta
RH|P|C36491	Refined_105.fasta
RH|P|C38937	Refined_105.fasta
RH|P|C40226	Refined_105.fasta
RH|P|C40244	Refined_105.fasta
RH|P|C40759	Refined_105.fasta
RH|P|C40818	Refined_105.fasta
RH|P|C41752	Refined_105.fasta
RH|P|C4758	Refined_105.fasta
RH|P|C6517	Refined_105.fasta
RH|P|C7070	Refined_105.fasta
RH|P|C716	Refined_105.fasta
RH|P|C7265	Refined_105.fasta
RH|P|C9857	Refined_105.fasta
RH|P|C1417	Refined_106.fasta
RH|P|C1802	Refined_106.fasta
RH|P|C18789	Refined_106.fasta
RH|P|C18848	Refined_106.fasta
RH|P|C21512	Refined_106.fasta
RH|P|C21525	Refined_106.fasta
RH|P|C22272	Refined_106.fasta
RH|P|C23948	Refined_106.fasta
RH|P|C26084	Refined_106.fasta
RH|P|C27012	Refined_106.fasta
RH|P|C27163	Refined_106.fasta
RH|P|C28846	Refined_106.fasta
RH|P|C29340	Refined_106.fasta
RH|P|C30345	Refined_106.fasta
RH|P|C33908	Refined_106.fasta
RH|P|C34642	Refined_106.fasta
RH|P|C35148	Refined_106.fasta
RH|P|C36683	Refined_106.fasta
RH|P|C3721	Refined_106.fasta
RH|P|C41572	Refined_106.fasta
RH|P|C42031	Refined_106.fasta
RH|P|C4703	Refined_106.fasta
RH|P|C4810	Refined_106.fasta
RH|P|C659	Refined_106.fasta
RH|P|C10506	Refined_107.fasta
RH|P|C13864	Refined_107.fasta
RH|P|C14207	Refined_107.fasta
RH|P|C15065	Refined_107.fasta
RH|P|C15721	Refined_107.fasta
RH|P|C15738	Refined_107.fasta
RH|P|C16549	Refined_107.fasta
RH|P|C16950	Refined_107.fasta
RH|P|C17356	Refined_107.fasta
RH|P|C18255	Refined_107.fasta
RH|P|C19362	Refined_107.fasta
RH|P|C20640	Refined_107.fasta
RH|P|C20963	Refined_107.fasta
RH|P|C23616	Refined_107.fasta
RH|P|C23980	Refined_107.fasta
RH|P|C24290	Refined_107.fasta
RH|P|C25104	Refined_107.fasta
RH|P|C25520	Refined_107.fasta
RH|P|C25669	Refined_107.fasta
RH|P|C25840	Refined_107.fasta
RH|P|C27821	Refined_107.fasta
RH|P|C29764	Refined_107.fasta
RH|P|C32027	Refined_107.fasta
RH|P|C32326	Refined_107.fasta
RH|P|C34736	Refined_107.fasta
RH|P|C34866	Refined_107.fasta
RH|P|C3562	Refined_107.fasta
RH|P|C35695	Refined_107.fasta
RH|P|C3748	Refined_107.fasta
RH|P|C40653	Refined_107.fasta
RH|P|C6303	Refined_107.fasta
RH|P|C6854	Refined_107.fasta
RH|P|C7055	Refined_107.fasta
RH|P|C7399	Refined_107.fasta
RH|P|C7994	Refined_107.fasta
RH|P|C9170	Refined_107.fasta
RH|P|C10536	Refined_108.fasta
RH|P|C12975	Refined_108.fasta
RH|P|C13886	Refined_108.fasta
RH|P|C14804	Refined_108.fasta
RH|P|C15833	Refined_108.fasta
RH|P|C16534	Refined_108.fasta
RH|P|C18857	Refined_108.fasta
RH|P|C22050	Refined_108.fasta
RH|P|C22251	Refined_108.fasta
RH|P|C22901	Refined_108.fasta
RH|P|C23542	Refined_108.fasta
RH|P|C24031	Refined_108.fasta
RH|P|C24165	Refined_108.fasta
RH|P|C24410	Refined_108.fasta
RH|P|C24996	Refined_108.fasta
RH|P|C2742	Refined_108.fasta
RH|P|C28939	Refined_108.fasta
RH|P|C29168	Refined_108.fasta
RH|P|C2951	Refined_108.fasta
RH|P|C3045	Refined_108.fasta
RH|P|C32904	Refined_108.fasta
RH|P|C35318	Refined_108.fasta
RH|P|C36437	Refined_108.fasta
RH|P|C36785	Refined_108.fasta
RH|P|C39580	Refined_108.fasta
RH|P|C40260	Refined_108.fasta
RH|P|C6610	Refined_108.fasta
RH|P|C8150	Refined_108.fasta
RH|P|C11214	Refined_109.fasta
RH|P|C12550	Refined_109.fasta
RH|P|C12662	Refined_109.fasta
RH|P|C12812	Refined_109.fasta
RH|P|C1282	Refined_109.fasta
RH|P|C16526	Refined_109.fasta
RH|P|C17117	Refined_109.fasta
RH|P|C18599	Refined_109.fasta
RH|P|C20980	Refined_109.fasta
RH|P|C22441	Refined_109.fasta
RH|P|C22488	Refined_109.fasta
RH|P|C22581	Refined_109.fasta
RH|P|C22985	Refined_109.fasta
RH|P|C24276	Refined_109.fasta
RH|P|C24525	Refined_109.fasta
RH|P|C25094	Refined_109.fasta
RH|P|C25259	Refined_109.fasta
RH|P|C26636	Refined_109.fasta
RH|P|C26775	Refined_109.fasta
RH|P|C30333	Refined_109.fasta
RH|P|C31395	Refined_109.fasta
RH|P|C34699	Refined_109.fasta
RH|P|C3882	Refined_109.fasta
RH|P|C40929	Refined_109.fasta
RH|P|C40940	Refined_109.fasta
RH|P|C4425	Refined_109.fasta
RH|P|C7662	Refined_109.fasta
RH|P|C7761	Refined_109.fasta
RH|P|C8814	Refined_109.fasta
RH|P|C8964	Refined_109.fasta
RH|P|C9244	Refined_109.fasta
RH|P|C9550	Refined_109.fasta
RH|P|C10167	Refined_10.fasta
RH|P|C10285	Refined_10.fasta
RH|P|C10867	Refined_10.fasta
RH|P|C11149	Refined_10.fasta
RH|P|C11669	Refined_10.fasta
RH|P|C12542	Refined_10.fasta
RH|P|C1350	Refined_10.fasta
RH|P|C15313	Refined_10.fasta
RH|P|C15932	Refined_10.fasta
RH|P|C16171	Refined_10.fasta
RH|P|C16671	Refined_10.fasta
RH|P|C16904	Refined_10.fasta
RH|P|C17696	Refined_10.fasta
RH|P|C19086	Refined_10.fasta
RH|P|C20122	Refined_10.fasta
RH|P|C20226	Refined_10.fasta
RH|P|C20792	Refined_10.fasta
RH|P|C20862	Refined_10.fasta
RH|P|C20908	Refined_10.fasta
RH|P|C21722	Refined_10.fasta
RH|P|C23578	Refined_10.fasta
RH|P|C24020	Refined_10.fasta
RH|P|C24370	Refined_10.fasta
RH|P|C25474	Refined_10.fasta
RH|P|C26259	Refined_10.fasta
RH|P|C29662	Refined_10.fasta
RH|P|C30622	Refined_10.fasta
RH|P|C31309	Refined_10.fasta
RH|P|C31764	Refined_10.fasta
RH|P|C32282	Refined_10.fasta
RH|P|C32566	Refined_10.fasta
RH|P|C34071	Refined_10.fasta
RH|P|C34990	Refined_10.fasta
RH|P|C35443	Refined_10.fasta
RH|P|C36955	Refined_10.fasta
RH|P|C37445	Refined_10.fasta
RH|P|C38040	Refined_10.fasta
RH|P|C39649	Refined_10.fasta
RH|P|C40076	Refined_10.fasta
RH|P|C41004	Refined_10.fasta
RH|P|C41717	Refined_10.fasta
RH|P|C4742	Refined_10.fasta
RH|P|C6080	Refined_10.fasta
RH|P|C6252	Refined_10.fasta
RH|P|C7557	Refined_10.fasta
RH|P|C7843	Refined_10.fasta
RH|P|C8055	Refined_10.fasta
RH|P|C8142	Refined_10.fasta
RH|P|C9886	Refined_10.fasta
RH|P|C10	Refined_110.fasta
RH|P|C13843	Refined_110.fasta
RH|P|C13990	Refined_110.fasta
RH|P|C14086	Refined_110.fasta
RH|P|C17687	Refined_110.fasta
RH|P|C18604	Refined_110.fasta
RH|P|C19198	Refined_110.fasta
RH|P|C19652	Refined_110.fasta
RH|P|C20377	Refined_110.fasta
RH|P|C20518	Refined_110.fasta
RH|P|C21986	Refined_110.fasta
RH|P|C22440	Refined_110.fasta
RH|P|C2531	Refined_110.fasta
RH|P|C26057	Refined_110.fasta
RH|P|C2610	Refined_110.fasta
RH|P|C28030	Refined_110.fasta
RH|P|C30266	Refined_110.fasta
RH|P|C32734	Refined_110.fasta
RH|P|C33027	Refined_110.fasta
RH|P|C34135	Refined_110.fasta
RH|P|C35012	Refined_110.fasta
RH|P|C35058	Refined_110.fasta
RH|P|C35240	Refined_110.fasta
RH|P|C35528	Refined_110.fasta
RH|P|C36387	Refined_110.fasta
RH|P|C3836	Refined_110.fasta
RH|P|C39613	Refined_110.fasta
RH|P|C40191	Refined_110.fasta
RH|P|C40750	Refined_110.fasta
RH|P|C41661	Refined_110.fasta
RH|P|C41951	Refined_110.fasta
RH|P|C5440	Refined_110.fasta
RH|P|C60	Refined_110.fasta
RH|P|C6104	Refined_110.fasta
RH|P|C7095	Refined_110.fasta
RH|P|C8247	Refined_110.fasta
RH|P|C8316	Refined_110.fasta
RH|P|C8333	Refined_110.fasta
RH|P|C9268	Refined_110.fasta
RH|P|C9563	Refined_110.fasta
RH|P|C11662	Refined_111.fasta
RH|P|C11746	Refined_111.fasta
RH|P|C12945	Refined_111.fasta
RH|P|C13678	Refined_111.fasta
RH|P|C16340	Refined_111.fasta
RH|P|C16470	Refined_111.fasta
RH|P|C16507	Refined_111.fasta
RH|P|C19372	Refined_111.fasta
RH|P|C19653	Refined_111.fasta
RH|P|C20054	Refined_111.fasta
RH|P|C20321	Refined_111.fasta
RH|P|C20700	Refined_111.fasta
RH|P|C31830	Refined_111.fasta
RH|P|C36832	Refined_111.fasta
RH|P|C37092	Refined_111.fasta
RH|P|C40277	Refined_111.fasta
RH|P|C4621	Refined_111.fasta
RH|P|C5112	Refined_111.fasta
RH|P|C5735	Refined_111.fasta
RH|P|C6152	Refined_111.fasta
RH|P|C675	Refined_111.fasta
RH|P|C10564	Refined_112.fasta
RH|P|C12475	Refined_112.fasta
RH|P|C12639	Refined_112.fasta
RH|P|C14345	Refined_112.fasta
RH|P|C15009	Refined_112.fasta
RH|P|C19193	Refined_112.fasta
RH|P|C19438	Refined_112.fasta
RH|P|C21124	Refined_112.fasta
RH|P|C22503	Refined_112.fasta
RH|P|C23389	Refined_112.fasta
RH|P|C311	Refined_112.fasta
RH|P|C32959	Refined_112.fasta
RH|P|C34166	Refined_112.fasta
RH|P|C36187	Refined_112.fasta
RH|P|C36325	Refined_112.fasta
RH|P|C38243	Refined_112.fasta
RH|P|C39959	Refined_112.fasta
RH|P|C637	Refined_112.fasta
RH|P|C7004	Refined_112.fasta
RH|P|C9982	Refined_112.fasta
RH|P|C11696	Refined_113.fasta
RH|P|C12141	Refined_113.fasta
RH|P|C12832	Refined_113.fasta
RH|P|C12874	Refined_113.fasta
RH|P|C1416	Refined_113.fasta
RH|P|C16146	Refined_113.fasta
RH|P|C16913	Refined_113.fasta
RH|P|C19799	Refined_113.fasta
RH|P|C21935	Refined_113.fasta
RH|P|C22240	Refined_113.fasta
RH|P|C25952	Refined_113.fasta
RH|P|C26430	Refined_113.fasta
RH|P|C26513	Refined_113.fasta
RH|P|C26641	Refined_113.fasta
RH|P|C27419	Refined_113.fasta
RH|P|C28946	Refined_113.fasta
RH|P|C29091	Refined_113.fasta
RH|P|C29756	Refined_113.fasta
RH|P|C33492	Refined_113.fasta
RH|P|C34780	Refined_113.fasta
RH|P|C35530	Refined_113.fasta
RH|P|C37527	Refined_113.fasta
RH|P|C37591	Refined_113.fasta
RH|P|C38521	Refined_113.fasta
RH|P|C39413	Refined_113.fasta
RH|P|C41022	Refined_113.fasta
RH|P|C6836	Refined_113.fasta
RH|P|C8904	Refined_113.fasta
RH|P|C10190	Refined_114.fasta
RH|P|C11328	Refined_114.fasta
RH|P|C11510	Refined_114.fasta
RH|P|C16135	Refined_114.fasta
RH|P|C1761	Refined_114.fasta
RH|P|C20922	Refined_114.fasta
RH|P|C22013	Refined_114.fasta
RH|P|C23635	Refined_114.fasta
RH|P|C26586	Refined_114.fasta
RH|P|C30176	Refined_114.fasta
RH|P|C31516	Refined_114.fasta
RH|P|C38701	Refined_114.fasta
RH|P|C4322	Refined_114.fasta
RH|P|C5385	Refined_114.fasta
RH|P|C646	Refined_114.fasta
RH|P|C12728	Refined_115.fasta
RH|P|C16943	Refined_115.fasta
RH|P|C18731	Refined_115.fasta
RH|P|C18874	Refined_115.fasta
RH|P|C19377	Refined_115.fasta
RH|P|C21301	Refined_115.fasta
RH|P|C23394	Refined_115.fasta
RH|P|C2456	Refined_115.fasta
RH|P|C2930	Refined_115.fasta
RH|P|C29583	Refined_115.fasta
RH|P|C30379	Refined_115.fasta
RH|P|C30777	Refined_115.fasta
RH|P|C31049	Refined_115.fasta
RH|P|C31670	Refined_115.fasta
RH|P|C34356	Refined_115.fasta
RH|P|C34448	Refined_115.fasta
RH|P|C3626	Refined_115.fasta
RH|P|C39567	Refined_115.fasta
RH|P|C41124	Refined_115.fasta
RH|P|C481	Refined_115.fasta
RH|P|C6739	Refined_115.fasta
RH|P|C9352	Refined_115.fasta
RH|P|C9850	Refined_115.fasta
RH|P|C1002	Refined_116.fasta
RH|P|C10085	Refined_116.fasta
RH|P|C11311	Refined_116.fasta
RH|P|C16749	Refined_116.fasta
RH|P|C17625	Refined_116.fasta
RH|P|C18278	Refined_116.fasta
RH|P|C19069	Refined_116.fasta
RH|P|C21266	Refined_116.fasta
RH|P|C22243	Refined_116.fasta
RH|P|C22574	Refined_116.fasta
RH|P|C26175	Refined_116.fasta
RH|P|C2622	Refined_116.fasta
RH|P|C27322	Refined_116.fasta
RH|P|C32028	Refined_116.fasta
RH|P|C32839	Refined_116.fasta
RH|P|C34826	Refined_116.fasta
RH|P|C36836	Refined_116.fasta
RH|P|C38545	Refined_116.fasta
RH|P|C3950	Refined_116.fasta
RH|P|C40975	Refined_116.fasta
RH|P|C4198	Refined_116.fasta
RH|P|C7922	Refined_116.fasta
RH|P|C1272	Refined_117.fasta
RH|P|C1833	Refined_117.fasta
RH|P|C19832	Refined_117.fasta
RH|P|C202	Refined_117.fasta
RH|P|C24176	Refined_117.fasta
RH|P|C24373	Refined_117.fasta
RH|P|C25415	Refined_117.fasta
RH|P|C29493	Refined_117.fasta
RH|P|C29722	Refined_117.fasta
RH|P|C31235	Refined_117.fasta
RH|P|C3528	Refined_117.fasta
RH|P|C37364	Refined_117.fasta
RH|P|C37391	Refined_117.fasta
RH|P|C4253	Refined_117.fasta
RH|P|C4279	Refined_117.fasta
RH|P|C5332	Refined_117.fasta
RH|P|C5793	Refined_117.fasta
RH|P|C6293	Refined_117.fasta
RH|P|C67	Refined_117.fasta
RH|P|C8417	Refined_117.fasta
RH|P|C862	Refined_117.fasta
RH|P|C8932	Refined_117.fasta
RH|P|C11138	Refined_118.fasta
RH|P|C12341	Refined_118.fasta
RH|P|C1259	Refined_118.fasta
RH|P|C14407	Refined_118.fasta
RH|P|C15388	Refined_118.fasta
RH|P|C16294	Refined_118.fasta
RH|P|C16295	Refined_118.fasta
RH|P|C17203	Refined_118.fasta
RH|P|C18238	Refined_118.fasta
RH|P|C18239	Refined_118.fasta
RH|P|C18714	Refined_118.fasta
RH|P|C19518	Refined_118.fasta
RH|P|C21679	Refined_118.fasta
RH|P|C22439	Refined_118.fasta
RH|P|C25575	Refined_118.fasta
RH|P|C2559	Refined_118.fasta
RH|P|C26503	Refined_118.fasta
RH|P|C26695	Refined_118.fasta
RH|P|C2729	Refined_118.fasta
RH|P|C2889	Refined_118.fasta
RH|P|C29552	Refined_118.fasta
RH|P|C30514	Refined_118.fasta
RH|P|C30697	Refined_118.fasta
RH|P|C3071	Refined_118.fasta
RH|P|C31125	Refined_118.fasta
RH|P|C33738	Refined_118.fasta
RH|P|C36798	Refined_118.fasta
RH|P|C37480	Refined_118.fasta
RH|P|C3808	Refined_118.fasta
RH|P|C38867	Refined_118.fasta
RH|P|C39832	Refined_118.fasta
RH|P|C7033	Refined_118.fasta
RH|P|C8038	Refined_118.fasta
RH|P|C8686	Refined_118.fasta
RH|P|C9192	Refined_118.fasta
RH|P|C11495	Refined_119.fasta
RH|P|C11823	Refined_119.fasta
RH|P|C16853	Refined_119.fasta
RH|P|C18537	Refined_119.fasta
RH|P|C22926	Refined_119.fasta
RH|P|C26486	Refined_119.fasta
RH|P|C31633	Refined_119.fasta
RH|P|C34998	Refined_119.fasta
RH|P|C38082	Refined_119.fasta
RH|P|C38208	Refined_119.fasta
RH|P|C40121	Refined_119.fasta
RH|P|C533	Refined_119.fasta
RH|P|C6237	Refined_119.fasta
RH|P|C6277	Refined_119.fasta
RH|P|C8098	Refined_119.fasta
RH|P|C9126	Refined_119.fasta
RH|P|C9559	Refined_119.fasta
RH|P|C12344	Refined_11.fasta
RH|P|C20974	Refined_11.fasta
RH|P|C21597	Refined_11.fasta
RH|P|C22286	Refined_11.fasta
RH|P|C24007	Refined_11.fasta
RH|P|C25734	Refined_11.fasta
RH|P|C26204	Refined_11.fasta
RH|P|C27531	Refined_11.fasta
RH|P|C29086	Refined_11.fasta
RH|P|C32300	Refined_11.fasta
RH|P|C35735	Refined_11.fasta
RH|P|C9347	Refined_11.fasta
RH|P|C11118	Refined_120.fasta
RH|P|C12020	Refined_120.fasta
RH|P|C12847	Refined_120.fasta
RH|P|C13035	Refined_120.fasta
RH|P|C13213	Refined_120.fasta
RH|P|C14211	Refined_120.fasta
RH|P|C15449	Refined_120.fasta
RH|P|C15777	Refined_120.fasta
RH|P|C16315	Refined_120.fasta
RH|P|C16455	Refined_120.fasta
RH|P|C16514	Refined_120.fasta
RH|P|C17651	Refined_120.fasta
RH|P|C17886	Refined_120.fasta
RH|P|C18457	Refined_120.fasta
RH|P|C19716	Refined_120.fasta
RH|P|C20880	Refined_120.fasta
RH|P|C23445	Refined_120.fasta
RH|P|C23927	Refined_120.fasta
RH|P|C24556	Refined_120.fasta
RH|P|C24599	Refined_120.fasta
RH|P|C24973	Refined_120.fasta
RH|P|C25526	Refined_120.fasta
RH|P|C27173	Refined_120.fasta
RH|P|C27676	Refined_120.fasta
RH|P|C28672	Refined_120.fasta
RH|P|C29100	Refined_120.fasta
RH|P|C31772	Refined_120.fasta
RH|P|C33051	Refined_120.fasta
RH|P|C35105	Refined_120.fasta
RH|P|C37651	Refined_120.fasta
RH|P|C38604	Refined_120.fasta
RH|P|C38769	Refined_120.fasta
RH|P|C39007	Refined_120.fasta
RH|P|C447	Refined_120.fasta
RH|P|C5552	Refined_120.fasta
RH|P|C6687	Refined_120.fasta
RH|P|C7483	Refined_120.fasta
RH|P|C7719	Refined_120.fasta
RH|P|C9364	Refined_120.fasta
RH|P|C11277	Refined_121.fasta
RH|P|C14252	Refined_121.fasta
RH|P|C16711	Refined_121.fasta
RH|P|C19253	Refined_121.fasta
RH|P|C19318	Refined_121.fasta
RH|P|C22122	Refined_121.fasta
RH|P|C24071	Refined_121.fasta
RH|P|C24349	Refined_121.fasta
RH|P|C24502	Refined_121.fasta
RH|P|C27424	Refined_121.fasta
RH|P|C27682	Refined_121.fasta
RH|P|C30084	Refined_121.fasta
RH|P|C30512	Refined_121.fasta
RH|P|C31536	Refined_121.fasta
RH|P|C32750	Refined_121.fasta
RH|P|C33278	Refined_121.fasta
RH|P|C34178	Refined_121.fasta
RH|P|C35879	Refined_121.fasta
RH|P|C36169	Refined_121.fasta
RH|P|C38963	Refined_121.fasta
RH|P|C4806	Refined_121.fasta
RH|P|C4997	Refined_121.fasta
RH|P|C6620	Refined_121.fasta
RH|P|C9583	Refined_121.fasta
RH|P|C1345	Refined_122.fasta
RH|P|C1391	Refined_122.fasta
RH|P|C14919	Refined_122.fasta
RH|P|C18662	Refined_122.fasta
RH|P|C20007	Refined_122.fasta
RH|P|C26068	Refined_122.fasta
RH|P|C26953	Refined_122.fasta
RH|P|C27750	Refined_122.fasta
RH|P|C30133	Refined_122.fasta
RH|P|C31737	Refined_122.fasta
RH|P|C37881	Refined_122.fasta
RH|P|C41090	Refined_122.fasta
RH|P|C4587	Refined_122.fasta
RH|P|C554	Refined_122.fasta
RH|P|C6093	Refined_122.fasta
RH|P|C8331	Refined_122.fasta
RH|P|C9482	Refined_122.fasta
RH|P|C12035	Refined_123.fasta
RH|P|C12446	Refined_123.fasta
RH|P|C15289	Refined_123.fasta
RH|P|C1887	Refined_123.fasta
RH|P|C18955	Refined_123.fasta
RH|P|C19778	Refined_123.fasta
RH|P|C21298	Refined_123.fasta
RH|P|C21395	Refined_123.fasta
RH|P|C23278	Refined_123.fasta
RH|P|C24845	Refined_123.fasta
RH|P|C24906	Refined_123.fasta
RH|P|C26251	Refined_123.fasta
RH|P|C33307	Refined_123.fasta
RH|P|C36262	Refined_123.fasta
RH|P|C36400	Refined_123.fasta
RH|P|C36553	Refined_123.fasta
RH|P|C39299	Refined_123.fasta
RH|P|C4743	Refined_123.fasta
RH|P|C6666	Refined_123.fasta
RH|P|C6822	Refined_123.fasta
RH|P|C7660	Refined_123.fasta
RH|P|C8670	Refined_123.fasta
RH|P|C1017	Refined_124.fasta
RH|P|C10178	Refined_124.fasta
RH|P|C10567	Refined_124.fasta
RH|P|C10667	Refined_124.fasta
RH|P|C11268	Refined_124.fasta
RH|P|C11403	Refined_124.fasta
RH|P|C11841	Refined_124.fasta
RH|P|C14812	Refined_124.fasta
RH|P|C14908	Refined_124.fasta
RH|P|C16140	Refined_124.fasta
RH|P|C17078	Refined_124.fasta
RH|P|C18229	Refined_124.fasta
RH|P|C22403	Refined_124.fasta
RH|P|C22614	Refined_124.fasta
RH|P|C22922	Refined_124.fasta
RH|P|C23326	Refined_124.fasta
RH|P|C2377	Refined_124.fasta
RH|P|C23871	Refined_124.fasta
RH|P|C29624	Refined_124.fasta
RH|P|C29759	Refined_124.fasta
RH|P|C30058	Refined_124.fasta
RH|P|C30227	Refined_124.fasta
RH|P|C30894	Refined_124.fasta
RH|P|C32187	Refined_124.fasta
RH|P|C35860	Refined_124.fasta
RH|P|C36073	Refined_124.fasta
RH|P|C36128	Refined_124.fasta
RH|P|C37611	Refined_124.fasta
RH|P|C37940	Refined_124.fasta
RH|P|C40092	Refined_124.fasta
RH|P|C40276	Refined_124.fasta
RH|P|C6437	Refined_124.fasta
RH|P|C20996	Refined_125.fasta
RH|P|C26150	Refined_125.fasta
RH|P|C36717	Refined_125.fasta
RH|P|C9489	Refined_125.fasta
RH|P|C10621	Refined_126.fasta
RH|P|C11371	Refined_126.fasta
RH|P|C13795	Refined_126.fasta
RH|P|C13981	Refined_126.fasta
RH|P|C17227	Refined_126.fasta
RH|P|C21540	Refined_126.fasta
RH|P|C22547	Refined_126.fasta
RH|P|C22632	Refined_126.fasta
RH|P|C22876	Refined_126.fasta
RH|P|C2400	Refined_126.fasta
RH|P|C25231	Refined_126.fasta
RH|P|C25329	Refined_126.fasta
RH|P|C2560	Refined_126.fasta
RH|P|C25681	Refined_126.fasta
RH|P|C27801	Refined_126.fasta
RH|P|C29297	Refined_126.fasta
RH|P|C29792	Refined_126.fasta
RH|P|C30128	Refined_126.fasta
RH|P|C30371	Refined_126.fasta
RH|P|C30418	Refined_126.fasta
RH|P|C3203	Refined_126.fasta
RH|P|C33658	Refined_126.fasta
RH|P|C37687	Refined_126.fasta
RH|P|C39097	Refined_126.fasta
RH|P|C3926	Refined_126.fasta
RH|P|C39416	Refined_126.fasta
RH|P|C39848	Refined_126.fasta
RH|P|C39924	Refined_126.fasta
RH|P|C4847	Refined_126.fasta
RH|P|C4907	Refined_126.fasta
RH|P|C6954	Refined_126.fasta
RH|P|C9201	Refined_126.fasta
RH|P|C9995	Refined_126.fasta
RH|P|C1010	Refined_127.fasta
RH|P|C12510	Refined_127.fasta
RH|P|C17252	Refined_127.fasta
RH|P|C19751	Refined_127.fasta
RH|P|C2027	Refined_127.fasta
RH|P|C23111	Refined_127.fasta
RH|P|C25845	Refined_127.fasta
RH|P|C26325	Refined_127.fasta
RH|P|C27211	Refined_127.fasta
RH|P|C30505	Refined_127.fasta
RH|P|C31281	Refined_127.fasta
RH|P|C31541	Refined_127.fasta
RH|P|C40287	Refined_127.fasta
RH|P|C7292	Refined_127.fasta
RH|P|C10125	Refined_128.fasta
RH|P|C11334	Refined_128.fasta
RH|P|C13580	Refined_128.fasta
RH|P|C14526	Refined_128.fasta
RH|P|C14658	Refined_128.fasta
RH|P|C17796	Refined_128.fasta
RH|P|C18208	Refined_128.fasta
RH|P|C21267	Refined_128.fasta
RH|P|C22892	Refined_128.fasta
RH|P|C24022	Refined_128.fasta
RH|P|C24560	Refined_128.fasta
RH|P|C25721	Refined_128.fasta
RH|P|C26509	Refined_128.fasta
RH|P|C26975	Refined_128.fasta
RH|P|C28411	Refined_128.fasta
RH|P|C28652	Refined_128.fasta
RH|P|C28856	Refined_128.fasta
RH|P|C28921	Refined_128.fasta
RH|P|C30374	Refined_128.fasta
RH|P|C30469	Refined_128.fasta
RH|P|C31348	Refined_128.fasta
RH|P|C32821	Refined_128.fasta
RH|P|C3290	Refined_128.fasta
RH|P|C33722	Refined_128.fasta
RH|P|C34422	Refined_128.fasta
RH|P|C34653	Refined_128.fasta
RH|P|C35828	Refined_128.fasta
RH|P|C36041	Refined_128.fasta
RH|P|C37259	Refined_128.fasta
RH|P|C37879	Refined_128.fasta
RH|P|C39090	Refined_128.fasta
RH|P|C3959	Refined_128.fasta
RH|P|C41344	Refined_128.fasta
RH|P|C5457	Refined_128.fasta
RH|P|C5749	Refined_128.fasta
RH|P|C8096	Refined_128.fasta
RH|P|C8871	Refined_128.fasta
RH|P|C9645	Refined_128.fasta
RH|P|C10484	Refined_129.fasta
RH|P|C11412	Refined_129.fasta
RH|P|C13644	Refined_129.fasta
RH|P|C18619	Refined_129.fasta
RH|P|C22253	Refined_129.fasta
RH|P|C30453	Refined_129.fasta
RH|P|C31135	Refined_129.fasta
RH|P|C33449	Refined_129.fasta
RH|P|C381	Refined_129.fasta
RH|P|C38264	Refined_129.fasta
RH|P|C38643	Refined_129.fasta
RH|P|C41529	Refined_129.fasta
RH|P|C6289	Refined_129.fasta
RH|P|C9373	Refined_129.fasta
RH|P|C10096	Refined_12.fasta
RH|P|C10888	Refined_12.fasta
RH|P|C11527	Refined_12.fasta
RH|P|C1158	Refined_12.fasta
RH|P|C11729	Refined_12.fasta
RH|P|C12786	Refined_12.fasta
RH|P|C12955	Refined_12.fasta
RH|P|C13066	Refined_12.fasta
RH|P|C13759	Refined_12.fasta
RH|P|C13781	Refined_12.fasta
RH|P|C14013	Refined_12.fasta
RH|P|C14237	Refined_12.fasta
RH|P|C14432	Refined_12.fasta
RH|P|C15043	Refined_12.fasta
RH|P|C15380	Refined_12.fasta
RH|P|C15498	Refined_12.fasta
RH|P|C17264	Refined_12.fasta
RH|P|C17337	Refined_12.fasta
RH|P|C17601	Refined_12.fasta
RH|P|C18516	Refined_12.fasta
RH|P|C19966	Refined_12.fasta
RH|P|C20	Refined_12.fasta
RH|P|C2186	Refined_12.fasta
RH|P|C22500	Refined_12.fasta
RH|P|C23273	Refined_12.fasta
RH|P|C23311	Refined_12.fasta
RH|P|C24213	Refined_12.fasta
RH|P|C28532	Refined_12.fasta
RH|P|C29108	Refined_12.fasta
RH|P|C29757	Refined_12.fasta
RH|P|C30335	Refined_12.fasta
RH|P|C30348	Refined_12.fasta
RH|P|C31443	Refined_12.fasta
RH|P|C31739	Refined_12.fasta
RH|P|C31923	Refined_12.fasta
RH|P|C32217	Refined_12.fasta
RH|P|C33582	Refined_12.fasta
RH|P|C33615	Refined_12.fasta
RH|P|C34373	Refined_12.fasta
RH|P|C34943	Refined_12.fasta
RH|P|C3514	Refined_12.fasta
RH|P|C35249	Refined_12.fasta
RH|P|C37	Refined_12.fasta
RH|P|C37106	Refined_12.fasta
RH|P|C37953	Refined_12.fasta
RH|P|C39145	Refined_12.fasta
RH|P|C39437	Refined_12.fasta
RH|P|C39523	Refined_12.fasta
RH|P|C41619	Refined_12.fasta
RH|P|C4246	Refined_12.fasta
RH|P|C4593	Refined_12.fasta
RH|P|C6607	Refined_12.fasta
RH|P|C7118	Refined_12.fasta
RH|P|C7236	Refined_12.fasta
RH|P|C7507	Refined_12.fasta
RH|P|C7996	Refined_12.fasta
RH|P|C8002	Refined_12.fasta
RH|P|C8041	Refined_12.fasta
RH|P|C8893	Refined_12.fasta
RH|P|C10358	Refined_130.fasta
RH|P|C12618	Refined_130.fasta
RH|P|C15781	Refined_130.fasta
RH|P|C18994	Refined_130.fasta
RH|P|C20394	Refined_130.fasta
RH|P|C20806	Refined_130.fasta
RH|P|C21766	Refined_130.fasta
RH|P|C24024	Refined_130.fasta
RH|P|C28194	Refined_130.fasta
RH|P|C29783	Refined_130.fasta
RH|P|C30912	Refined_130.fasta
RH|P|C31053	Refined_130.fasta
RH|P|C32588	Refined_130.fasta
RH|P|C35898	Refined_130.fasta
RH|P|C36824	Refined_130.fasta
RH|P|C38828	Refined_130.fasta
RH|P|C39032	Refined_130.fasta
RH|P|C39371	Refined_130.fasta
RH|P|C39488	Refined_130.fasta
RH|P|C4759	Refined_130.fasta
RH|P|C5809	Refined_130.fasta
RH|P|C6509	Refined_130.fasta
RH|P|C7172	Refined_130.fasta
RH|P|C14422	Refined_131.fasta
RH|P|C1522	Refined_131.fasta
RH|P|C16564	Refined_131.fasta
RH|P|C17258	Refined_131.fasta
RH|P|C18835	Refined_131.fasta
RH|P|C20121	Refined_131.fasta
RH|P|C20724	Refined_131.fasta
RH|P|C20737	Refined_131.fasta
RH|P|C20823	Refined_131.fasta
RH|P|C21817	Refined_131.fasta
RH|P|C22598	Refined_131.fasta
RH|P|C26331	Refined_131.fasta
RH|P|C2652	Refined_131.fasta
RH|P|C27233	Refined_131.fasta
RH|P|C27316	Refined_131.fasta
RH|P|C28181	Refined_131.fasta
RH|P|C30296	Refined_131.fasta
RH|P|C3169	Refined_131.fasta
RH|P|C36356	Refined_131.fasta
RH|P|C36669	Refined_131.fasta
RH|P|C37556	Refined_131.fasta
RH|P|C3826	Refined_131.fasta
RH|P|C38449	Refined_131.fasta
RH|P|C40369	Refined_131.fasta
RH|P|C41473	Refined_131.fasta
RH|P|C7800	Refined_131.fasta
RH|P|C8023	Refined_131.fasta
RH|P|C8639	Refined_131.fasta
RH|P|C9655	Refined_131.fasta
RH|P|C16433	Refined_132.fasta
RH|P|C16844	Refined_132.fasta
RH|P|C1754	Refined_132.fasta
RH|P|C1823	Refined_132.fasta
RH|P|C1865	Refined_132.fasta
RH|P|C21849	Refined_132.fasta
RH|P|C22558	Refined_132.fasta
RH|P|C28436	Refined_132.fasta
RH|P|C31436	Refined_132.fasta
RH|P|C34625	Refined_132.fasta
RH|P|C37741	Refined_132.fasta
RH|P|C41077	Refined_132.fasta
RH|P|C4320	Refined_132.fasta
RH|P|C7318	Refined_132.fasta
RH|P|C10152	Refined_133.fasta
RH|P|C10240	Refined_133.fasta
RH|P|C10318	Refined_133.fasta
RH|P|C10678	Refined_133.fasta
RH|P|C10832	Refined_133.fasta
RH|P|C10852	Refined_133.fasta
RH|P|C10911	Refined_133.fasta
RH|P|C11126	Refined_133.fasta
RH|P|C1113	Refined_133.fasta
RH|P|C11163	Refined_133.fasta
RH|P|C11285	Refined_133.fasta
RH|P|C1155	Refined_133.fasta
RH|P|C11994	Refined_133.fasta
RH|P|C11998	Refined_133.fasta
RH|P|C12186	Refined_133.fasta
RH|P|C12284	Refined_133.fasta
RH|P|C12368	Refined_133.fasta
RH|P|C1237	Refined_133.fasta
RH|P|C12386	Refined_133.fasta
RH|P|C12515	Refined_133.fasta
RH|P|C12659	Refined_133.fasta
RH|P|C12660	Refined_133.fasta
RH|P|C12677	Refined_133.fasta
RH|P|C12904	Refined_133.fasta
RH|P|C12951	Refined_133.fasta
RH|P|C13060	Refined_133.fasta
RH|P|C13470	Refined_133.fasta
RH|P|C13477	Refined_133.fasta
RH|P|C13594	Refined_133.fasta
RH|P|C13998	Refined_133.fasta
RH|P|C14126	Refined_133.fasta
RH|P|C14392	Refined_133.fasta
RH|P|C14688	Refined_133.fasta
RH|P|C15003	Refined_133.fasta
RH|P|C15264	Refined_133.fasta
RH|P|C15302	Refined_133.fasta
RH|P|C15507	Refined_133.fasta
RH|P|C15574	Refined_133.fasta
RH|P|C1559	Refined_133.fasta
RH|P|C1605	Refined_133.fasta
RH|P|C16283	Refined_133.fasta
RH|P|C16306	Refined_133.fasta
RH|P|C16847	Refined_133.fasta
RH|P|C1705	Refined_133.fasta
RH|P|C17096	Refined_133.fasta
RH|P|C17163	Refined_133.fasta
RH|P|C17436	Refined_133.fasta
RH|P|C17442	Refined_133.fasta
RH|P|C17868	Refined_133.fasta
RH|P|C17941	Refined_133.fasta
RH|P|C18058	Refined_133.fasta
RH|P|C18477	Refined_133.fasta
RH|P|C18652	Refined_133.fasta
RH|P|C18738	Refined_133.fasta
RH|P|C18749	Refined_133.fasta
RH|P|C19151	Refined_133.fasta
RH|P|C19186	Refined_133.fasta
RH|P|C19587	Refined_133.fasta
RH|P|C1974	Refined_133.fasta
RH|P|C20083	Refined_133.fasta
RH|P|C20108	Refined_133.fasta
RH|P|C20206	Refined_133.fasta
RH|P|C20256	Refined_133.fasta
RH|P|C20275	Refined_133.fasta
RH|P|C20523	Refined_133.fasta
RH|P|C20630	Refined_133.fasta
RH|P|C20875	Refined_133.fasta
RH|P|C20977	Refined_133.fasta
RH|P|C21178	Refined_133.fasta
RH|P|C21232	Refined_133.fasta
RH|P|C21339	Refined_133.fasta
RH|P|C21442	Refined_133.fasta
RH|P|C21473	Refined_133.fasta
RH|P|C21599	Refined_133.fasta
RH|P|C21784	Refined_133.fasta
RH|P|C21788	Refined_133.fasta
RH|P|C21962	Refined_133.fasta
RH|P|C21975	Refined_133.fasta
RH|P|C2246	Refined_133.fasta
RH|P|C22591	Refined_133.fasta
RH|P|C22749	Refined_133.fasta
RH|P|C22913	Refined_133.fasta
RH|P|C22999	Refined_133.fasta
RH|P|C23136	Refined_133.fasta
RH|P|C23390	Refined_133.fasta
RH|P|C23554	Refined_133.fasta
RH|P|C23981	Refined_133.fasta
RH|P|C24191	Refined_133.fasta
RH|P|C24310	Refined_133.fasta
RH|P|C24797	Refined_133.fasta
RH|P|C24848	Refined_133.fasta
RH|P|C2493	Refined_133.fasta
RH|P|C25317	Refined_133.fasta
RH|P|C25332	Refined_133.fasta
RH|P|C25424	Refined_133.fasta
RH|P|C26146	Refined_133.fasta
RH|P|C26424	Refined_133.fasta
RH|P|C26549	Refined_133.fasta
RH|P|C26677	Refined_133.fasta
RH|P|C26886	Refined_133.fasta
RH|P|C27254	Refined_133.fasta
RH|P|C27491	Refined_133.fasta
RH|P|C27947	Refined_133.fasta
RH|P|C28280	Refined_133.fasta
RH|P|C28297	Refined_133.fasta
RH|P|C28389	Refined_133.fasta
RH|P|C2843	Refined_133.fasta
RH|P|C28572	Refined_133.fasta
RH|P|C28588	Refined_133.fasta
RH|P|C29418	Refined_133.fasta
RH|P|C29452	Refined_133.fasta
RH|P|C29791	Refined_133.fasta
RH|P|C3006	Refined_133.fasta
RH|P|C30599	Refined_133.fasta
RH|P|C30711	Refined_133.fasta
RH|P|C30937	Refined_133.fasta
RH|P|C31055	Refined_133.fasta
RH|P|C31095	Refined_133.fasta
RH|P|C31349	Refined_133.fasta
RH|P|C31396	Refined_133.fasta
RH|P|C31648	Refined_133.fasta
RH|P|C31742	Refined_133.fasta
RH|P|C31748	Refined_133.fasta
RH|P|C31756	Refined_133.fasta
RH|P|C31776	Refined_133.fasta
RH|P|C31781	Refined_133.fasta
RH|P|C31834	Refined_133.fasta
RH|P|C31836	Refined_133.fasta
RH|P|C31862	Refined_133.fasta
RH|P|C32030	Refined_133.fasta
RH|P|C32070	Refined_133.fasta
RH|P|C32311	Refined_133.fasta
RH|P|C32415	Refined_133.fasta
RH|P|C32429	Refined_133.fasta
RH|P|C32503	Refined_133.fasta
RH|P|C32609	Refined_133.fasta
RH|P|C32639	Refined_133.fasta
RH|P|C32793	Refined_133.fasta
RH|P|C32895	Refined_133.fasta
RH|P|C32974	Refined_133.fasta
RH|P|C33026	Refined_133.fasta
RH|P|C33154	Refined_133.fasta
RH|P|C33182	Refined_133.fasta
RH|P|C33303	Refined_133.fasta
RH|P|C34036	Refined_133.fasta
RH|P|C34143	Refined_133.fasta
RH|P|C3417	Refined_133.fasta
RH|P|C34895	Refined_133.fasta
RH|P|C34963	Refined_133.fasta
RH|P|C34997	Refined_133.fasta
RH|P|C35048	Refined_133.fasta
RH|P|C35089	Refined_133.fasta
RH|P|C35158	Refined_133.fasta
RH|P|C35194	Refined_133.fasta
RH|P|C35268	Refined_133.fasta
RH|P|C3535	Refined_133.fasta
RH|P|C35698	Refined_133.fasta
RH|P|C35900	Refined_133.fasta
RH|P|C36001	Refined_133.fasta
RH|P|C36403	Refined_133.fasta
RH|P|C36425	Refined_133.fasta
RH|P|C36963	Refined_133.fasta
RH|P|C37069	Refined_133.fasta
RH|P|C3707	Refined_133.fasta
RH|P|C3722	Refined_133.fasta
RH|P|C37223	Refined_133.fasta
RH|P|C37332	Refined_133.fasta
RH|P|C37498	Refined_133.fasta
RH|P|C37720	Refined_133.fasta
RH|P|C37754	Refined_133.fasta
RH|P|C37802	Refined_133.fasta
RH|P|C37846	Refined_133.fasta
RH|P|C38472	Refined_133.fasta
RH|P|C38651	Refined_133.fasta
RH|P|C38734	Refined_133.fasta
RH|P|C38739	Refined_133.fasta
RH|P|C38944	Refined_133.fasta
RH|P|C39139	Refined_133.fasta
RH|P|C39315	Refined_133.fasta
RH|P|C39375	Refined_133.fasta
RH|P|C39792	Refined_133.fasta
RH|P|C39794	Refined_133.fasta
RH|P|C40110	Refined_133.fasta
RH|P|C4016	Refined_133.fasta
RH|P|C40359	Refined_133.fasta
RH|P|C4071	Refined_133.fasta
RH|P|C40858	Refined_133.fasta
RH|P|C41156	Refined_133.fasta
RH|P|C41192	Refined_133.fasta
RH|P|C41305	Refined_133.fasta
RH|P|C41327	Refined_133.fasta
RH|P|C41509	Refined_133.fasta
RH|P|C41741	Refined_133.fasta
RH|P|C41892	Refined_133.fasta
RH|P|C4993	Refined_133.fasta
RH|P|C5068	Refined_133.fasta
RH|P|C5455	Refined_133.fasta
RH|P|C553	Refined_133.fasta
RH|P|C5604	Refined_133.fasta
RH|P|C5955	Refined_133.fasta
RH|P|C6058	Refined_133.fasta
RH|P|C6335	Refined_133.fasta
RH|P|C6644	Refined_133.fasta
RH|P|C6668	Refined_133.fasta
RH|P|C6722	Refined_133.fasta
RH|P|C677	Refined_133.fasta
RH|P|C69	Refined_133.fasta
RH|P|C7126	Refined_133.fasta
RH|P|C7283	Refined_133.fasta
RH|P|C7406	Refined_133.fasta
RH|P|C746	Refined_133.fasta
RH|P|C751	Refined_133.fasta
RH|P|C7679	Refined_133.fasta
RH|P|C7723	Refined_133.fasta
RH|P|C7976	Refined_133.fasta
RH|P|C8118	Refined_133.fasta
RH|P|C8177	Refined_133.fasta
RH|P|C8202	Refined_133.fasta
RH|P|C8654	Refined_133.fasta
RH|P|C8876	Refined_133.fasta
RH|P|C894	Refined_133.fasta
RH|P|C9016	Refined_133.fasta
RH|P|C9278	Refined_133.fasta
RH|P|C940	Refined_133.fasta
RH|P|C9486	Refined_133.fasta
RH|P|C9846	Refined_133.fasta
RH|P|C9898	Refined_133.fasta
RH|P|C11844	Refined_134.fasta
RH|P|C14085	Refined_134.fasta
RH|P|C14185	Refined_134.fasta
RH|P|C1769	Refined_134.fasta
RH|P|C19152	Refined_134.fasta
RH|P|C19678	Refined_134.fasta
RH|P|C20364	Refined_134.fasta
RH|P|C20574	Refined_134.fasta
RH|P|C21900	Refined_134.fasta
RH|P|C22468	Refined_134.fasta
RH|P|C22838	Refined_134.fasta
RH|P|C25119	Refined_134.fasta
RH|P|C25725	Refined_134.fasta
RH|P|C26599	Refined_134.fasta
RH|P|C27577	Refined_134.fasta
RH|P|C27671	Refined_134.fasta
RH|P|C28593	Refined_134.fasta
RH|P|C28757	Refined_134.fasta
RH|P|C28792	Refined_134.fasta
RH|P|C2970	Refined_134.fasta
RH|P|C30966	Refined_134.fasta
RH|P|C30989	Refined_134.fasta
RH|P|C31945	Refined_134.fasta
RH|P|C32107	Refined_134.fasta
RH|P|C33089	Refined_134.fasta
RH|P|C33237	Refined_134.fasta
RH|P|C34045	Refined_134.fasta
RH|P|C3463	Refined_134.fasta
RH|P|C36730	Refined_134.fasta
RH|P|C37104	Refined_134.fasta
RH|P|C39367	Refined_134.fasta
RH|P|C40236	Refined_134.fasta
RH|P|C421	Refined_134.fasta
RH|P|C6268	Refined_134.fasta
RH|P|C6374	Refined_134.fasta
RH|P|C7190	Refined_134.fasta
RH|P|C7724	Refined_134.fasta
RH|P|C7799	Refined_134.fasta
RH|P|C8401	Refined_134.fasta
RH|P|C845	Refined_134.fasta
RH|P|C11098	Refined_135.fasta
RH|P|C11413	Refined_135.fasta
RH|P|C12183	Refined_135.fasta
RH|P|C15659	Refined_135.fasta
RH|P|C16673	Refined_135.fasta
RH|P|C16764	Refined_135.fasta
RH|P|C19503	Refined_135.fasta
RH|P|C20098	Refined_135.fasta
RH|P|C20360	Refined_135.fasta
RH|P|C22287	Refined_135.fasta
RH|P|C22687	Refined_135.fasta
RH|P|C228	Refined_135.fasta
RH|P|C22861	Refined_135.fasta
RH|P|C22923	Refined_135.fasta
RH|P|C2318	Refined_135.fasta
RH|P|C2442	Refined_135.fasta
RH|P|C24954	Refined_135.fasta
RH|P|C26319	Refined_135.fasta
RH|P|C2635	Refined_135.fasta
RH|P|C26581	Refined_135.fasta
RH|P|C27405	Refined_135.fasta
RH|P|C28773	Refined_135.fasta
RH|P|C31109	Refined_135.fasta
RH|P|C3293	Refined_135.fasta
RH|P|C34466	Refined_135.fasta
RH|P|C35756	Refined_135.fasta
RH|P|C36797	Refined_135.fasta
RH|P|C36924	Refined_135.fasta
RH|P|C37065	Refined_135.fasta
RH|P|C37423	Refined_135.fasta
RH|P|C37532	Refined_135.fasta
RH|P|C37648	Refined_135.fasta
RH|P|C39095	Refined_135.fasta
RH|P|C4113	Refined_135.fasta
RH|P|C4648	Refined_135.fasta
RH|P|C10717	Refined_136.fasta
RH|P|C11177	Refined_136.fasta
RH|P|C12278	Refined_136.fasta
RH|P|C1253	Refined_136.fasta
RH|P|C12598	Refined_136.fasta
RH|P|C13427	Refined_136.fasta
RH|P|C13768	Refined_136.fasta
RH|P|C14825	Refined_136.fasta
RH|P|C16313	Refined_136.fasta
RH|P|C16876	Refined_136.fasta
RH|P|C17879	Refined_136.fasta
RH|P|C20166	Refined_136.fasta
RH|P|C22218	Refined_136.fasta
RH|P|C22713	Refined_136.fasta
RH|P|C2296	Refined_136.fasta
RH|P|C24127	Refined_136.fasta
RH|P|C26834	Refined_136.fasta
RH|P|C2772	Refined_136.fasta
RH|P|C2778	Refined_136.fasta
RH|P|C2823	Refined_136.fasta
RH|P|C30614	Refined_136.fasta
RH|P|C3256	Refined_136.fasta
RH|P|C33949	Refined_136.fasta
RH|P|C34795	Refined_136.fasta
RH|P|C35951	Refined_136.fasta
RH|P|C36354	Refined_136.fasta
RH|P|C3702	Refined_136.fasta
RH|P|C38793	Refined_136.fasta
RH|P|C40688	Refined_136.fasta
RH|P|C41149	Refined_136.fasta
RH|P|C41354	Refined_136.fasta
RH|P|C5558	Refined_136.fasta
RH|P|C7134	Refined_136.fasta
RH|P|C851	Refined_136.fasta
RH|P|C9460	Refined_136.fasta
RH|P|C10897	Refined_137.fasta
RH|P|C12746	Refined_137.fasta
RH|P|C14178	Refined_137.fasta
RH|P|C14554	Refined_137.fasta
RH|P|C17566	Refined_137.fasta
RH|P|C18455	Refined_137.fasta
RH|P|C18965	Refined_137.fasta
RH|P|C19022	Refined_137.fasta
RH|P|C19577	Refined_137.fasta
RH|P|C19905	Refined_137.fasta
RH|P|C20679	Refined_137.fasta
RH|P|C21824	Refined_137.fasta
RH|P|C24957	Refined_137.fasta
RH|P|C25223	Refined_137.fasta
RH|P|C26097	Refined_137.fasta
RH|P|C31142	Refined_137.fasta
RH|P|C34492	Refined_137.fasta
RH|P|C37398	Refined_137.fasta
RH|P|C37872	Refined_137.fasta
RH|P|C40154	Refined_137.fasta
RH|P|C40319	Refined_137.fasta
RH|P|C40615	Refined_137.fasta
RH|P|C4160	Refined_137.fasta
RH|P|C10326	Refined_138.fasta
RH|P|C15651	Refined_138.fasta
RH|P|C16806	Refined_138.fasta
RH|P|C17659	Refined_138.fasta
RH|P|C18695	Refined_138.fasta
RH|P|C19023	Refined_138.fasta
RH|P|C20654	Refined_138.fasta
RH|P|C23894	Refined_138.fasta
RH|P|C24090	Refined_138.fasta
RH|P|C24153	Refined_138.fasta
RH|P|C25080	Refined_138.fasta
RH|P|C28081	Refined_138.fasta
RH|P|C28958	Refined_138.fasta
RH|P|C29436	Refined_138.fasta
RH|P|C29987	Refined_138.fasta
RH|P|C32324	Refined_138.fasta
RH|P|C33288	Refined_138.fasta
RH|P|C33520	Refined_138.fasta
RH|P|C34960	Refined_138.fasta
RH|P|C35938	Refined_138.fasta
RH|P|C36043	Refined_138.fasta
RH|P|C36975	Refined_138.fasta
RH|P|C37650	Refined_138.fasta
RH|P|C37812	Refined_138.fasta
RH|P|C41506	Refined_138.fasta
RH|P|C534	Refined_138.fasta
RH|P|C5969	Refined_138.fasta
RH|P|C6982	Refined_138.fasta
RH|P|C15634	Refined_139.fasta
RH|P|C19460	Refined_139.fasta
RH|P|C21320	Refined_139.fasta
RH|P|C21926	Refined_139.fasta
RH|P|C23100	Refined_139.fasta
RH|P|C2457	Refined_139.fasta
RH|P|C24649	Refined_139.fasta
RH|P|C29242	Refined_139.fasta
RH|P|C29990	Refined_139.fasta
RH|P|C30918	Refined_139.fasta
RH|P|C32742	Refined_139.fasta
RH|P|C33964	Refined_139.fasta
RH|P|C35034	Refined_139.fasta
RH|P|C36607	Refined_139.fasta
RH|P|C36794	Refined_139.fasta
RH|P|C5727	Refined_139.fasta
RH|P|C8802	Refined_139.fasta
RH|P|C10023	Refined_13.fasta
RH|P|C10476	Refined_13.fasta
RH|P|C10771	Refined_13.fasta
RH|P|C12950	Refined_13.fasta
RH|P|C12996	Refined_13.fasta
RH|P|C13976	Refined_13.fasta
RH|P|C14158	Refined_13.fasta
RH|P|C14785	Refined_13.fasta
RH|P|C14875	Refined_13.fasta
RH|P|C16714	Refined_13.fasta
RH|P|C17147	Refined_13.fasta
RH|P|C17411	Refined_13.fasta
RH|P|C1808	Refined_13.fasta
RH|P|C18909	Refined_13.fasta
RH|P|C22453	Refined_13.fasta
RH|P|C22674	Refined_13.fasta
RH|P|C22682	Refined_13.fasta
RH|P|C24454	Refined_13.fasta
RH|P|C24597	Refined_13.fasta
RH|P|C24696	Refined_13.fasta
RH|P|C25489	Refined_13.fasta
RH|P|C25552	Refined_13.fasta
RH|P|C25670	Refined_13.fasta
RH|P|C26330	Refined_13.fasta
RH|P|C26544	Refined_13.fasta
RH|P|C26758	Refined_13.fasta
RH|P|C27779	Refined_13.fasta
RH|P|C28299	Refined_13.fasta
RH|P|C28533	Refined_13.fasta
RH|P|C2940	Refined_13.fasta
RH|P|C29440	Refined_13.fasta
RH|P|C29509	Refined_13.fasta
RH|P|C30727	Refined_13.fasta
RH|P|C31220	Refined_13.fasta
RH|P|C31463	Refined_13.fasta
RH|P|C32506	Refined_13.fasta
RH|P|C33016	Refined_13.fasta
RH|P|C34666	Refined_13.fasta
RH|P|C36053	Refined_13.fasta
RH|P|C39109	Refined_13.fasta
RH|P|C39797	Refined_13.fasta
RH|P|C39946	Refined_13.fasta
RH|P|C41868	Refined_13.fasta
RH|P|C5489	Refined_13.fasta
RH|P|C5584	Refined_13.fasta
RH|P|C5752	Refined_13.fasta
RH|P|C6747	Refined_13.fasta
RH|P|C6750	Refined_13.fasta
RH|P|C7704	Refined_13.fasta
RH|P|C8962	Refined_13.fasta
RH|P|C12182	Refined_140.fasta
RH|P|C22113	Refined_140.fasta
RH|P|C31282	Refined_140.fasta
RH|P|C34192	Refined_140.fasta
RH|P|C35154	Refined_140.fasta
RH|P|C36950	Refined_140.fasta
RH|P|C4147	Refined_140.fasta
RH|P|C58	Refined_140.fasta
RH|P|C11123	Refined_141.fasta
RH|P|C13513	Refined_141.fasta
RH|P|C13977	Refined_141.fasta
RH|P|C14118	Refined_141.fasta
RH|P|C14514	Refined_141.fasta
RH|P|C14728	Refined_141.fasta
RH|P|C16672	Refined_141.fasta
RH|P|C17106	Refined_141.fasta
RH|P|C17260	Refined_141.fasta
RH|P|C20239	Refined_141.fasta
RH|P|C20480	Refined_141.fasta
RH|P|C21626	Refined_141.fasta
RH|P|C21726	Refined_141.fasta
RH|P|C22898	Refined_141.fasta
RH|P|C24249	Refined_141.fasta
RH|P|C24315	Refined_141.fasta
RH|P|C25002	Refined_141.fasta
RH|P|C28403	Refined_141.fasta
RH|P|C29545	Refined_141.fasta
RH|P|C29647	Refined_141.fasta
RH|P|C29688	Refined_141.fasta
RH|P|C30062	Refined_141.fasta
RH|P|C30817	Refined_141.fasta
RH|P|C3102	Refined_141.fasta
RH|P|C32946	Refined_141.fasta
RH|P|C33677	Refined_141.fasta
RH|P|C37853	Refined_141.fasta
RH|P|C38609	Refined_141.fasta
RH|P|C38912	Refined_141.fasta
RH|P|C39175	Refined_141.fasta
RH|P|C3957	Refined_141.fasta
RH|P|C39941	Refined_141.fasta
RH|P|C40137	Refined_141.fasta
RH|P|C40698	Refined_141.fasta
RH|P|C41974	Refined_141.fasta
RH|P|C5187	Refined_141.fasta
RH|P|C8788	Refined_141.fasta
RH|P|C9135	Refined_141.fasta
RH|P|C9444	Refined_141.fasta
RH|P|C10303	Refined_142.fasta
RH|P|C1065	Refined_142.fasta
RH|P|C12080	Refined_142.fasta
RH|P|C15717	Refined_142.fasta
RH|P|C17372	Refined_142.fasta
RH|P|C19027	Refined_142.fasta
RH|P|C22123	Refined_142.fasta
RH|P|C22225	Refined_142.fasta
RH|P|C23209	Refined_142.fasta
RH|P|C24247	Refined_142.fasta
RH|P|C24309	Refined_142.fasta
RH|P|C24455	Refined_142.fasta
RH|P|C28562	Refined_142.fasta
RH|P|C28627	Refined_142.fasta
RH|P|C30764	Refined_142.fasta
RH|P|C3080	Refined_142.fasta
RH|P|C30809	Refined_142.fasta
RH|P|C31958	Refined_142.fasta
RH|P|C35064	Refined_142.fasta
RH|P|C37193	Refined_142.fasta
RH|P|C37693	Refined_142.fasta
RH|P|C37946	Refined_142.fasta
RH|P|C39611	Refined_142.fasta
RH|P|C39954	Refined_142.fasta
RH|P|C40647	Refined_142.fasta
RH|P|C41195	Refined_142.fasta
RH|P|C4573	Refined_142.fasta
RH|P|C5322	Refined_142.fasta
RH|P|C881	Refined_142.fasta
RH|P|C9765	Refined_142.fasta
RH|P|C10033	Refined_143.fasta
RH|P|C11555	Refined_143.fasta
RH|P|C11711	Refined_143.fasta
RH|P|C12605	Refined_143.fasta
RH|P|C19041	Refined_143.fasta
RH|P|C19416	Refined_143.fasta
RH|P|C19437	Refined_143.fasta
RH|P|C19536	Refined_143.fasta
RH|P|C19795	Refined_143.fasta
RH|P|C20015	Refined_143.fasta
RH|P|C20174	Refined_143.fasta
RH|P|C21363	Refined_143.fasta
RH|P|C23742	Refined_143.fasta
RH|P|C24297	Refined_143.fasta
RH|P|C25032	Refined_143.fasta
RH|P|C27864	Refined_143.fasta
RH|P|C28413	Refined_143.fasta
RH|P|C30774	Refined_143.fasta
RH|P|C31100	Refined_143.fasta
RH|P|C34546	Refined_143.fasta
RH|P|C35202	Refined_143.fasta
RH|P|C35814	Refined_143.fasta
RH|P|C38818	Refined_143.fasta
RH|P|C39598	Refined_143.fasta
RH|P|C41978	Refined_143.fasta
RH|P|C4610	Refined_143.fasta
RH|P|C4819	Refined_143.fasta
RH|P|C5230	Refined_143.fasta
RH|P|C5816	Refined_143.fasta
RH|P|C6170	Refined_143.fasta
RH|P|C6393	Refined_143.fasta
RH|P|C6534	Refined_143.fasta
RH|P|C7630	Refined_143.fasta
RH|P|C8382	Refined_143.fasta
RH|P|C8530	Refined_143.fasta
RH|P|C9918	Refined_143.fasta
RH|P|C10245	Refined_144.fasta
RH|P|C10526	Refined_144.fasta
RH|P|C10795	Refined_144.fasta
RH|P|C10860	Refined_144.fasta
RH|P|C11579	Refined_144.fasta
RH|P|C12224	Refined_144.fasta
RH|P|C12292	Refined_144.fasta
RH|P|C13348	Refined_144.fasta
RH|P|C14702	Refined_144.fasta
RH|P|C15700	Refined_144.fasta
RH|P|C16154	Refined_144.fasta
RH|P|C16217	Refined_144.fasta
RH|P|C18149	Refined_144.fasta
RH|P|C18244	Refined_144.fasta
RH|P|C18360	Refined_144.fasta
RH|P|C18487	Refined_144.fasta
RH|P|C18846	Refined_144.fasta
RH|P|C19904	Refined_144.fasta
RH|P|C21888	Refined_144.fasta
RH|P|C22194	Refined_144.fasta
RH|P|C22637	Refined_144.fasta
RH|P|C22845	Refined_144.fasta
RH|P|C2335	Refined_144.fasta
RH|P|C2348	Refined_144.fasta
RH|P|C23679	Refined_144.fasta
RH|P|C24674	Refined_144.fasta
RH|P|C25163	Refined_144.fasta
RH|P|C26646	Refined_144.fasta
RH|P|C27203	Refined_144.fasta
RH|P|C27246	Refined_144.fasta
RH|P|C27532	Refined_144.fasta
RH|P|C2771	Refined_144.fasta
RH|P|C28537	Refined_144.fasta
RH|P|C28648	Refined_144.fasta
RH|P|C29161	Refined_144.fasta
RH|P|C29663	Refined_144.fasta
RH|P|C30712	Refined_144.fasta
RH|P|C31229	Refined_144.fasta
RH|P|C31589	Refined_144.fasta
RH|P|C32929	Refined_144.fasta
RH|P|C33485	Refined_144.fasta
RH|P|C3352	Refined_144.fasta
RH|P|C33748	Refined_144.fasta
RH|P|C34336	Refined_144.fasta
RH|P|C35446	Refined_144.fasta
RH|P|C37489	Refined_144.fasta
RH|P|C38157	Refined_144.fasta
RH|P|C3823	Refined_144.fasta
RH|P|C39245	Refined_144.fasta
RH|P|C3961	Refined_144.fasta
RH|P|C40119	Refined_144.fasta
RH|P|C41413	Refined_144.fasta
RH|P|C41599	Refined_144.fasta
RH|P|C41967	Refined_144.fasta
RH|P|C42000	Refined_144.fasta
RH|P|C4249	Refined_144.fasta
RH|P|C6922	Refined_144.fasta
RH|P|C8617	Refined_144.fasta
RH|P|C8838	Refined_144.fasta
RH|P|C9382	Refined_144.fasta
RH|P|C10624	Refined_145.fasta
RH|P|C12944	Refined_145.fasta
RH|P|C12988	Refined_145.fasta
RH|P|C13536	Refined_145.fasta
RH|P|C13558	Refined_145.fasta
RH|P|C1360	Refined_145.fasta
RH|P|C14134	Refined_145.fasta
RH|P|C14577	Refined_145.fasta
RH|P|C15867	Refined_145.fasta
RH|P|C16584	Refined_145.fasta
RH|P|C17075	Refined_145.fasta
RH|P|C18564	Refined_145.fasta
RH|P|C18929	Refined_145.fasta
RH|P|C19013	Refined_145.fasta
RH|P|C20317	Refined_145.fasta
RH|P|C20462	Refined_145.fasta
RH|P|C20785	Refined_145.fasta
RH|P|C21913	Refined_145.fasta
RH|P|C22546	Refined_145.fasta
RH|P|C25345	Refined_145.fasta
RH|P|C25603	Refined_145.fasta
RH|P|C2582	Refined_145.fasta
RH|P|C26926	Refined_145.fasta
RH|P|C27098	Refined_145.fasta
RH|P|C28222	Refined_145.fasta
RH|P|C30480	Refined_145.fasta
RH|P|C31846	Refined_145.fasta
RH|P|C33106	Refined_145.fasta
RH|P|C33324	Refined_145.fasta
RH|P|C33327	Refined_145.fasta
RH|P|C33868	Refined_145.fasta
RH|P|C34044	Refined_145.fasta
RH|P|C34223	Refined_145.fasta
RH|P|C3455	Refined_145.fasta
RH|P|C37474	Refined_145.fasta
RH|P|C38023	Refined_145.fasta
RH|P|C38064	Refined_145.fasta
RH|P|C40389	Refined_145.fasta
RH|P|C40721	Refined_145.fasta
RH|P|C40980	Refined_145.fasta
RH|P|C41323	Refined_145.fasta
RH|P|C41505	Refined_145.fasta
RH|P|C5009	Refined_145.fasta
RH|P|C5366	Refined_145.fasta
RH|P|C5594	Refined_145.fasta
RH|P|C7444	Refined_145.fasta
RH|P|C7774	Refined_145.fasta
RH|P|C7981	Refined_145.fasta
RH|P|C8791	Refined_145.fasta
RH|P|C8864	Refined_145.fasta
RH|P|C8870	Refined_145.fasta
RH|P|C9908	Refined_145.fasta
RH|P|C10638	Refined_146.fasta
RH|P|C14763	Refined_146.fasta
RH|P|C16384	Refined_146.fasta
RH|P|C18439	Refined_146.fasta
RH|P|C18463	Refined_146.fasta
RH|P|C22867	Refined_146.fasta
RH|P|C23358	Refined_146.fasta
RH|P|C24054	Refined_146.fasta
RH|P|C2488	Refined_146.fasta
RH|P|C27623	Refined_146.fasta
RH|P|C32812	Refined_146.fasta
RH|P|C333	Refined_146.fasta
RH|P|C37140	Refined_146.fasta
RH|P|C4021	Refined_146.fasta
RH|P|C41250	Refined_146.fasta
RH|P|C4616	Refined_146.fasta
RH|P|C711	Refined_146.fasta
RH|P|C7822	Refined_146.fasta
RH|P|C8584	Refined_146.fasta
RH|P|C8834	Refined_146.fasta
RH|P|C11466	Refined_147.fasta
RH|P|C12232	Refined_147.fasta
RH|P|C1365	Refined_147.fasta
RH|P|C13726	Refined_147.fasta
RH|P|C14470	Refined_147.fasta
RH|P|C15098	Refined_147.fasta
RH|P|C16627	Refined_147.fasta
RH|P|C18348	Refined_147.fasta
RH|P|C19391	Refined_147.fasta
RH|P|C20946	Refined_147.fasta
RH|P|C22555	Refined_147.fasta
RH|P|C23078	Refined_147.fasta
RH|P|C23474	Refined_147.fasta
RH|P|C2379	Refined_147.fasta
RH|P|C24144	Refined_147.fasta
RH|P|C25127	Refined_147.fasta
RH|P|C29703	Refined_147.fasta
RH|P|C30493	Refined_147.fasta
RH|P|C3053	Refined_147.fasta
RH|P|C31684	Refined_147.fasta
RH|P|C31717	Refined_147.fasta
RH|P|C31980	Refined_147.fasta
RH|P|C34790	Refined_147.fasta
RH|P|C35081	Refined_147.fasta
RH|P|C35215	Refined_147.fasta
RH|P|C36675	Refined_147.fasta
RH|P|C37232	Refined_147.fasta
RH|P|C37676	Refined_147.fasta
RH|P|C39501	Refined_147.fasta
RH|P|C4107	Refined_147.fasta
RH|P|C41788	Refined_147.fasta
RH|P|C4431	Refined_147.fasta
RH|P|C5276	Refined_147.fasta
RH|P|C6145	Refined_147.fasta
RH|P|C7304	Refined_147.fasta
RH|P|C9378	Refined_147.fasta
RH|P|C11018	Refined_148.fasta
RH|P|C20867	Refined_148.fasta
RH|P|C24300	Refined_148.fasta
RH|P|C26292	Refined_148.fasta
RH|P|C26561	Refined_148.fasta
RH|P|C31916	Refined_148.fasta
RH|P|C32169	Refined_148.fasta
RH|P|C32806	Refined_148.fasta
RH|P|C33166	Refined_148.fasta
RH|P|C33459	Refined_148.fasta
RH|P|C33975	Refined_148.fasta
RH|P|C37955	Refined_148.fasta
RH|P|C39290	Refined_148.fasta
RH|P|C4719	Refined_148.fasta
RH|P|C474	Refined_148.fasta
RH|P|C863	Refined_148.fasta
RH|P|C8700	Refined_148.fasta
RH|P|C9901	Refined_148.fasta
RH|P|C10007	Refined_149.fasta
RH|P|C11957	Refined_149.fasta
RH|P|C12128	Refined_149.fasta
RH|P|C13107	Refined_149.fasta
RH|P|C13129	Refined_149.fasta
RH|P|C13398	Refined_149.fasta
RH|P|C13787	Refined_149.fasta
RH|P|C14226	Refined_149.fasta
RH|P|C14860	Refined_149.fasta
RH|P|C15965	Refined_149.fasta
RH|P|C15981	Refined_149.fasta
RH|P|C17953	Refined_149.fasta
RH|P|C19397	Refined_149.fasta
RH|P|C20391	Refined_149.fasta
RH|P|C23046	Refined_149.fasta
RH|P|C24415	Refined_149.fasta
RH|P|C26160	Refined_149.fasta
RH|P|C26569	Refined_149.fasta
RH|P|C27	Refined_149.fasta
RH|P|C27040	Refined_149.fasta
RH|P|C279	Refined_149.fasta
RH|P|C28466	Refined_149.fasta
RH|P|C28777	Refined_149.fasta
RH|P|C28890	Refined_149.fasta
RH|P|C29629	Refined_149.fasta
RH|P|C30155	Refined_149.fasta
RH|P|C30231	Refined_149.fasta
RH|P|C30373	Refined_149.fasta
RH|P|C31002	Refined_149.fasta
RH|P|C31206	Refined_149.fasta
RH|P|C31668	Refined_149.fasta
RH|P|C31959	Refined_149.fasta
RH|P|C31996	Refined_149.fasta
RH|P|C32019	Refined_149.fasta
RH|P|C32667	Refined_149.fasta
RH|P|C3268	Refined_149.fasta
RH|P|C36563	Refined_149.fasta
RH|P|C37322	Refined_149.fasta
RH|P|C37580	Refined_149.fasta
RH|P|C37962	Refined_149.fasta
RH|P|C39763	Refined_149.fasta
RH|P|C40398	Refined_149.fasta
RH|P|C40409	Refined_149.fasta
RH|P|C41642	Refined_149.fasta
RH|P|C41686	Refined_149.fasta
RH|P|C41859	Refined_149.fasta
RH|P|C4258	Refined_149.fasta
RH|P|C4347	Refined_149.fasta
RH|P|C4468	Refined_149.fasta
RH|P|C5364	Refined_149.fasta
RH|P|C6621	Refined_149.fasta
RH|P|C6845	Refined_149.fasta
RH|P|C7926	Refined_149.fasta
RH|P|C8764	Refined_149.fasta
RH|P|C8942	Refined_149.fasta
RH|P|C9724	Refined_149.fasta
RH|P|C9793	Refined_149.fasta
RH|P|C9817	Refined_149.fasta
RH|P|C13196	Refined_14.fasta
RH|P|C1351	Refined_14.fasta
RH|P|C14101	Refined_14.fasta
RH|P|C14518	Refined_14.fasta
RH|P|C15518	Refined_14.fasta
RH|P|C15654	Refined_14.fasta
RH|P|C17692	Refined_14.fasta
RH|P|C17728	Refined_14.fasta
RH|P|C18952	Refined_14.fasta
RH|P|C19896	Refined_14.fasta
RH|P|C20168	Refined_14.fasta
RH|P|C2029	Refined_14.fasta
RH|P|C203	Refined_14.fasta
RH|P|C20901	Refined_14.fasta
RH|P|C2131	Refined_14.fasta
RH|P|C21319	Refined_14.fasta
RH|P|C2133	Refined_14.fasta
RH|P|C21367	Refined_14.fasta
RH|P|C21609	Refined_14.fasta
RH|P|C22057	Refined_14.fasta
RH|P|C23253	Refined_14.fasta
RH|P|C23611	Refined_14.fasta
RH|P|C24781	Refined_14.fasta
RH|P|C25548	Refined_14.fasta
RH|P|C25619	Refined_14.fasta
RH|P|C26755	Refined_14.fasta
RH|P|C26853	Refined_14.fasta
RH|P|C27023	Refined_14.fasta
RH|P|C27215	Refined_14.fasta
RH|P|C27328	Refined_14.fasta
RH|P|C27526	Refined_14.fasta
RH|P|C28201	Refined_14.fasta
RH|P|C28249	Refined_14.fasta
RH|P|C28340	Refined_14.fasta
RH|P|C29320	Refined_14.fasta
RH|P|C31217	Refined_14.fasta
RH|P|C31587	Refined_14.fasta
RH|P|C31639	Refined_14.fasta
RH|P|C31794	Refined_14.fasta
RH|P|C32936	Refined_14.fasta
RH|P|C3391	Refined_14.fasta
RH|P|C34408	Refined_14.fasta
RH|P|C3526	Refined_14.fasta
RH|P|C35683	Refined_14.fasta
RH|P|C36627	Refined_14.fasta
RH|P|C38544	Refined_14.fasta
RH|P|C38799	Refined_14.fasta
RH|P|C39730	Refined_14.fasta
RH|P|C39811	Refined_14.fasta
RH|P|C40810	Refined_14.fasta
RH|P|C41551	Refined_14.fasta
RH|P|C41771	Refined_14.fasta
RH|P|C4440	Refined_14.fasta
RH|P|C4645	Refined_14.fasta
RH|P|C6276	Refined_14.fasta
RH|P|C927	Refined_14.fasta
RH|P|C9689	Refined_14.fasta
RH|P|C9705	Refined_14.fasta
RH|P|C10813	Refined_150.fasta
RH|P|C11475	Refined_150.fasta
RH|P|C13071	Refined_150.fasta
RH|P|C13091	Refined_150.fasta
RH|P|C14737	Refined_150.fasta
RH|P|C15184	Refined_150.fasta
RH|P|C16013	Refined_150.fasta
RH|P|C17016	Refined_150.fasta
RH|P|C18890	Refined_150.fasta
RH|P|C19167	Refined_150.fasta
RH|P|C19729	Refined_150.fasta
RH|P|C20555	Refined_150.fasta
RH|P|C26647	Refined_150.fasta
RH|P|C30507	Refined_150.fasta
RH|P|C3581	Refined_150.fasta
RH|P|C39396	Refined_150.fasta
RH|P|C39905	Refined_150.fasta
RH|P|C41122	Refined_150.fasta
RH|P|C48	Refined_150.fasta
RH|P|C7116	Refined_150.fasta
RH|P|C10229	Refined_151.fasta
RH|P|C10520	Refined_151.fasta
RH|P|C12003	Refined_151.fasta
RH|P|C13101	Refined_151.fasta
RH|P|C14914	Refined_151.fasta
RH|P|C16278	Refined_151.fasta
RH|P|C16468	Refined_151.fasta
RH|P|C20476	Refined_151.fasta
RH|P|C21527	Refined_151.fasta
RH|P|C21789	Refined_151.fasta
RH|P|C22424	Refined_151.fasta
RH|P|C22871	Refined_151.fasta
RH|P|C23503	Refined_151.fasta
RH|P|C24002	Refined_151.fasta
RH|P|C31251	Refined_151.fasta
RH|P|C32177	Refined_151.fasta
RH|P|C32460	Refined_151.fasta
RH|P|C34745	Refined_151.fasta
RH|P|C35289	Refined_151.fasta
RH|P|C35862	Refined_151.fasta
RH|P|C35950	Refined_151.fasta
RH|P|C36026	Refined_151.fasta
RH|P|C36413	Refined_151.fasta
RH|P|C39677	Refined_151.fasta
RH|P|C40211	Refined_151.fasta
RH|P|C1163	Refined_152.fasta
RH|P|C1577	Refined_152.fasta
RH|P|C16036	Refined_152.fasta
RH|P|C17111	Refined_152.fasta
RH|P|C17242	Refined_152.fasta
RH|P|C17376	Refined_152.fasta
RH|P|C19917	Refined_152.fasta
RH|P|C21570	Refined_152.fasta
RH|P|C2205	Refined_152.fasta
RH|P|C22540	Refined_152.fasta
RH|P|C2284	Refined_152.fasta
RH|P|C2304	Refined_152.fasta
RH|P|C23932	Refined_152.fasta
RH|P|C24967	Refined_152.fasta
RH|P|C2541	Refined_152.fasta
RH|P|C26385	Refined_152.fasta
RH|P|C26531	Refined_152.fasta
RH|P|C28649	Refined_152.fasta
RH|P|C2996	Refined_152.fasta
RH|P|C30023	Refined_152.fasta
RH|P|C30531	Refined_152.fasta
RH|P|C30644	Refined_152.fasta
RH|P|C34176	Refined_152.fasta
RH|P|C35362	Refined_152.fasta
RH|P|C37455	Refined_152.fasta
RH|P|C38310	Refined_152.fasta
RH|P|C5504	Refined_152.fasta
RH|P|C6562	Refined_152.fasta
RH|P|C8293	Refined_152.fasta
RH|P|C9695	Refined_152.fasta
RH|P|C9723	Refined_152.fasta
RH|P|C10078	Refined_153.fasta
RH|P|C11168	Refined_153.fasta
RH|P|C11404	Refined_153.fasta
RH|P|C11771	Refined_153.fasta
RH|P|C11984	Refined_153.fasta
RH|P|C12129	Refined_153.fasta
RH|P|C12433	Refined_153.fasta
RH|P|C12511	Refined_153.fasta
RH|P|C15361	Refined_153.fasta
RH|P|C16207	Refined_153.fasta
RH|P|C17084	Refined_153.fasta
RH|P|C17491	Refined_153.fasta
RH|P|C20413	Refined_153.fasta
RH|P|C20423	Refined_153.fasta
RH|P|C23619	Refined_153.fasta
RH|P|C23912	Refined_153.fasta
RH|P|C24808	Refined_153.fasta
RH|P|C25507	Refined_153.fasta
RH|P|C25970	Refined_153.fasta
RH|P|C2863	Refined_153.fasta
RH|P|C29659	Refined_153.fasta
RH|P|C30042	Refined_153.fasta
RH|P|C32031	Refined_153.fasta
RH|P|C32521	Refined_153.fasta
RH|P|C33552	Refined_153.fasta
RH|P|C33744	Refined_153.fasta
RH|P|C34792	Refined_153.fasta
RH|P|C35291	Refined_153.fasta
RH|P|C37300	Refined_153.fasta
RH|P|C37420	Refined_153.fasta
RH|P|C37479	Refined_153.fasta
RH|P|C37710	Refined_153.fasta
RH|P|C38911	Refined_153.fasta
RH|P|C39322	Refined_153.fasta
RH|P|C39376	Refined_153.fasta
RH|P|C40742	Refined_153.fasta
RH|P|C41167	Refined_153.fasta
RH|P|C4120	Refined_153.fasta
RH|P|C4977	Refined_153.fasta
RH|P|C5446	Refined_153.fasta
RH|P|C8948	Refined_153.fasta
RH|P|C9090	Refined_153.fasta
RH|P|C9551	Refined_153.fasta
RH|P|C10992	Refined_154.fasta
RH|P|C12161	Refined_154.fasta
RH|P|C15878	Refined_154.fasta
RH|P|C1726	Refined_154.fasta
RH|P|C2003	Refined_154.fasta
RH|P|C28981	Refined_154.fasta
RH|P|C29201	Refined_154.fasta
RH|P|C32643	Refined_154.fasta
RH|P|C33889	Refined_154.fasta
RH|P|C34516	Refined_154.fasta
RH|P|C41928	Refined_154.fasta
RH|P|C9041	Refined_154.fasta
RH|P|C11271	Refined_155.fasta
RH|P|C13308	Refined_155.fasta
RH|P|C16361	Refined_155.fasta
RH|P|C21129	Refined_155.fasta
RH|P|C23074	Refined_155.fasta
RH|P|C2448	Refined_155.fasta
RH|P|C28391	Refined_155.fasta
RH|P|C33043	Refined_155.fasta
RH|P|C3683	Refined_155.fasta
RH|P|C39351	Refined_155.fasta
RH|P|C41013	Refined_155.fasta
RH|P|C41316	Refined_155.fasta
RH|P|C6543	Refined_155.fasta
RH|P|C663	Refined_155.fasta
RH|P|C7824	Refined_155.fasta
RH|P|C14110	Refined_156.fasta
RH|P|C15134	Refined_156.fasta
RH|P|C17512	Refined_156.fasta
RH|P|C17936	Refined_156.fasta
RH|P|C27506	Refined_156.fasta
RH|P|C27717	Refined_156.fasta
RH|P|C2832	Refined_156.fasta
RH|P|C2854	Refined_156.fasta
RH|P|C28992	Refined_156.fasta
RH|P|C29979	Refined_156.fasta
RH|P|C3253	Refined_156.fasta
RH|P|C3359	Refined_156.fasta
RH|P|C35493	Refined_156.fasta
RH|P|C39481	Refined_156.fasta
RH|P|C39638	Refined_156.fasta
RH|P|C41296	Refined_156.fasta
RH|P|C41405	Refined_156.fasta
RH|P|C8680	Refined_156.fasta
RH|P|C9861	Refined_156.fasta
RH|P|C12675	Refined_157.fasta
RH|P|C14183	Refined_157.fasta
RH|P|C1448	Refined_157.fasta
RH|P|C17121	Refined_157.fasta
RH|P|C1892	Refined_157.fasta
RH|P|C19500	Refined_157.fasta
RH|P|C19915	Refined_157.fasta
RH|P|C20080	Refined_157.fasta
RH|P|C25253	Refined_157.fasta
RH|P|C27852	Refined_157.fasta
RH|P|C30935	Refined_157.fasta
RH|P|C31003	Refined_157.fasta
RH|P|C31240	Refined_157.fasta
RH|P|C32318	Refined_157.fasta
RH|P|C36154	Refined_157.fasta
RH|P|C36840	Refined_157.fasta
RH|P|C37811	Refined_157.fasta
RH|P|C41375	Refined_157.fasta
RH|P|C7138	Refined_157.fasta
RH|P|C8724	Refined_157.fasta
RH|P|C10104	Refined_158.fasta
RH|P|C11027	Refined_158.fasta
RH|P|C11059	Refined_158.fasta
RH|P|C11487	Refined_158.fasta
RH|P|C11661	Refined_158.fasta
RH|P|C11944	Refined_158.fasta
[truncated: 15,059 more rows]

## Sheet: binsanity
SEQUENCEID	BINID
RH|P|C3	CAMI_high_GoldStandardAssembly_Bin-0.fna
RH|P|C11	CAMI_high_GoldStandardAssembly_Bin-0.fna
RH|P|C40	CAMI_high_GoldStandardAssembly_Bin-0.fna
RH|P|C42	CAMI_high_GoldStandardAssembly_Bin-0.fna
RH|P|C44	CAMI_high_GoldStandardAssembly_Bin-0.fna
RH|P|C46	CAMI_high_GoldStandardAssembly_Bin-0.fna
RH|P|C55	CAMI_high_GoldStandardAssembly_Bin-0.fna
RH|P|C58	CAMI_high_GoldStandardAssembly_Bin-0.fna
RH|P|C68	CAMI_high_GoldStandardAssembly_Bin-0.fna
RH|P|C74	CAMI_high_GoldStandardAssembly_Bin-0.fna
RH|P|C75	CAMI_high_GoldStandardAssembly_Bin-0.fna
RH|P|C79	CAMI_high_GoldStandardAssembly_Bin-0.fna
RH|P|C80	CAMI_high_GoldStandardAssembly_Bin-0.fna
RH|P|C81	CAMI_high_GoldStandardAssembly_Bin-0.fna
RH|P|C82	CAMI_high_GoldStandardAssembly_Bin-0.fna
RH|P|C86	CAMI_high_GoldStandardAssembly_Bin-0.fna
RH|P|C90	CAMI_high_GoldStandardAssembly_Bin-0.fna
RH|P|C92	CAMI_high_GoldStandardAssembly_Bin-0.fna
RH|P|C97	CAMI_high_GoldStandardAssembly_Bin-0.fna
RH|P|C114	CAMI_high_GoldStandardAssembly_Bin-0.fna
RH|P|C123	CAMI_high_GoldStandardAssembly_Bin-0.fna
RH|P|C130	CAMI_high_GoldStandardAssembly_Bin-0.fna
RH|P|C131	CAMI_high_GoldStandardAssembly_Bin-0.fna
RH|P|C132	CAMI_high_GoldStandardAssembly_Bin-0.fna
RH|P|C154	CAMI_high_GoldStandardAssembly_Bin-0.fna
RH|P|C161	CAMI_high_GoldStandardAssembly_Bin-0.fna
RH|P|C179	CAMI_high_GoldStandardAssembly_Bin-0.fna
RH|P|C196	CAMI_high_GoldStandardAssembly_Bin-0.fna
RH|P|C231	CAMI_high_GoldStandardAssembly_Bin-0.fna
RH|P|C236	CAMI_high_GoldStandardAssembly_Bin-0.fna
RH|P|C254	CAMI_high_GoldStandardAssembly_Bin-0.fna
RH|P|C265	CAMI_high_GoldStandardAssembly_Bin-0.fna
RH|P|C271	CAMI_high_GoldStandardAssembly_Bin-0.fna
RH|P|C272	CAMI_high_GoldStandardAssembly_Bin-0.fna
RH|P|C299	CAMI_high_GoldStandardAssembly_Bin-0.fna
RH|P|C301	CAMI_high_GoldStandardAssembly_Bin-0.fna
RH|P|C306	CAMI_high_GoldStandardAssembly_Bin-0.fna
RH|P|C313	CAMI_high_GoldStandardAssembly_Bin-0.fna
RH|P|C320	CAMI_high_GoldStandardAssembly_Bin-0.fna
RH|P|C323	CAMI_high_GoldStandardAssembly_Bin-0.fna
RH|P|C341	CAMI_high_GoldStandardAssembly_Bin-0.fna
RH|P|C381	CAMI_high_GoldStandardAssembly_Bin-0.fna
RH|P|C384	CAMI_high_GoldStandardAssembly_Bin-0.fna
RH|P|C395	CAMI_high_GoldStandardAssembly_Bin-0.fna
RH|P|C409	CAMI_high_GoldStandardAssembly_Bin-0.fna
RH|P|C411	CAMI_high_GoldStandardAssembly_Bin-0.fna
RH|P|C413	CAMI_high_GoldStandardAssembly_Bin-0.fna
RH|P|C425	CAMI_high_GoldStandardAssembly_Bin-0.fna
RH|P|C446	CAMI_high_GoldStandardAssembly_Bin-0.fna
RH|P|C447	CAMI_high_GoldStandardAssembly_Bin-0.fna
RH|P|C449	CAMI_high_GoldStandardAssembly_Bin-0.fna
RH|P|C453	CAMI_high_GoldStandardAssembly_Bin-0.fna
RH|P|C454	CAMI_high_GoldStandardAssembly_Bin-0.fna
RH|P|C462	CAMI_high_GoldStandardAssembly_Bin-0.fna
RH|P|C466	CAMI_high_GoldStandardAssembly_Bin-0.fna
RH|P|C473	CAMI_high_GoldStandardAssembly_Bin-0.fna
RH|P|C484	CAMI_high_GoldStandardAssembly_Bin-0.fna
RH|P|C509	CAMI_high_GoldStandardAssembly_Bin-0.fna
RH|P|C525	CAMI_high_GoldStandardAssembly_Bin-0.fna
RH|P|C533	CAMI_high_GoldStandardAssembly_Bin-0.fna
RH|P|C538	CAMI_high_GoldStandardAssembly_Bin-0.fna
RH|P|C554	CAMI_high_GoldStandardAssembly_Bin-0.fna
RH|P|C556	CAMI_high_GoldStandardAssembly_Bin-0.fna
RH|P|C561	CAMI_high_GoldStandardAssembly_Bin-0.fna
RH|P|C597	CAMI_high_GoldStandardAssembly_Bin-0.fna
RH|P|C601	CAMI_high_GoldStandardAssembly_Bin-0.fna
RH|P|C614	CAMI_high_GoldStandardAssembly_Bin-0.fna
RH|P|C616	CAMI_high_GoldStandardAssembly_Bin-0.fna
RH|P|C621	CAMI_high_GoldStandardAssembly_Bin-0.fna
RH|P|C622	CAMI_high_GoldStandardAssembly_Bin-0.fna
RH|P|C626	CAMI_high_GoldStandardAssembly_Bin-0.fna
RH|P|C633	CAMI_high_GoldStandardAssembly_Bin-0.fna
RH|P|C645	CAMI_high_GoldStandardAssembly_Bin-0.fna
RH|P|C646	CAMI_high_GoldStandardAssembly_Bin-0.fna
RH|P|C658	CAMI_high_GoldStandardAssembly_Bin-0.fna
RH|P|C663	CAMI_high_GoldStandardAssembly_Bin-0.fna
RH|P|C667	CAMI_high_GoldStandardAssembly_Bin-0.fna
RH|P|C683	CAMI_high_GoldStandardAssembly_Bin-0.fna
RH|P|C691	CAMI_high_GoldStandardAssembly_Bin-0.fna
RH|P|C694	CAMI_high_GoldStandardAssembly_Bin-0.fna
RH|P|C700	CAMI_high_GoldStandardAssembly_Bin-0.fna
RH|P|C726	CAMI_high_GoldStandardAssembly_Bin-0.fna
RH|P|C736	CAMI_high_GoldStandardAssembly_Bin-0.fna
RH|P|C737	CAMI_high_GoldStandardAssembly_Bin-0.fna
RH|P|C761	CAMI_high_GoldStandardAssembly_Bin-0.fna
RH|P|C777	CAMI_high_GoldStandardAssembly_Bin-0.fna
RH|P|C798	CAMI_high_GoldStandardAssembly_Bin-0.fna
RH|P|C814	CAMI_high_GoldStandardAssembly_Bin-0.fna
RH|P|C816	CAMI_high_GoldStandardAssembly_Bin-0.fna
RH|P|C824	CAMI_high_GoldStandardAssembly_Bin-0.fna
RH|P|C825	CAMI_high_GoldStandardAssembly_Bin-0.fna
RH|P|C839	CAMI_high_GoldStandardAssembly_Bin-0.fna
RH|P|C846	CAMI_high_GoldStandardAssembly_Bin-0.fna
RH|P|C851	CAMI_high_GoldStandardAssembly_Bin-0.fna
RH|P|C860	CAMI_high_GoldStandardAssembly_Bin-0.fna
RH|P|C871	CAMI_high_GoldStandardAssembly_Bin-0.fna
RH|P|C881	CAMI_high_GoldStandardAssembly_Bin-0.fna
RH|P|C905	CAMI_high_GoldStandardAssembly_Bin-0.fna
RH|P|C909	CAMI_high_GoldStandardAssembly_Bin-0.fna
RH|P|C916	CAMI_high_GoldStandardAssembly_Bin-0.fna
RH|P|C929	CAMI_high_GoldStandardAssembly_Bin-0.fna
RH|P|C939	CAMI_high_GoldStandardAssembly_Bin-0.fna
RH|P|C945	CAMI_high_GoldStandardAssembly_Bin-0.fna
RH|P|C963	CAMI_high_GoldStandardAssembly_Bin-0.fna
RH|P|C966	CAMI_high_GoldStandardAssembly_Bin-0.fna
RH|P|C972	CAMI_high_GoldStandardAssembly_Bin-0.fna
RH|P|C974	CAMI_high_GoldStandardAssembly_Bin-0.fna
RH|P|C979	CAMI_high_GoldStandardAssembly_Bin-0.fna
RH|P|C987	CAMI_high_GoldStandardAssembly_Bin-0.fna
RH|P|C992	CAMI_high_GoldStandardAssembly_Bin-0.fna
RH|P|C998	CAMI_high_GoldStandardAssembly_Bin-0.fna
RH|P|C999	CAMI_high_GoldStandardAssembly_Bin-0.fna
RH|P|C1001	CAMI_high_GoldStandardAssembly_Bin-0.fna
RH|P|C1008	CAMI_high_GoldStandardAssembly_Bin-0.fna
RH|P|C1034	CAMI_high_GoldStandardAssembly_Bin-0.fna
RH|P|C1036	CAMI_high_GoldStandardAssembly_Bin-0.fna
RH|P|C1039	CAMI_high_GoldStandardAssembly_Bin-0.fna
RH|P|C1049	CAMI_high_GoldStandardAssembly_Bin-0.fna
RH|P|C1052	CAMI_high_GoldStandardAssembly_Bin-0.fna
RH|P|C1056	CAMI_high_GoldStandardAssembly_Bin-0.fna
RH|P|C1060	CAMI_high_GoldStandardAssembly_Bin-0.fna
RH|P|C1065	CAMI_high_GoldStandardAssembly_Bin-0.fna
RH|P|C1068	CAMI_high_GoldStandardAssembly_Bin-0.fna
RH|P|C1069	CAMI_high_GoldStandardAssembly_Bin-0.fna
RH|P|C1071	CAMI_high_GoldStandardAssembly_Bin-0.fna
RH|P|C1078	CAMI_high_GoldStandardAssembly_Bin-0.fna
RH|P|C1099	CAMI_high_GoldStandardAssembly_Bin-0.fna
RH|P|C1100	CAMI_high_GoldStandardAssembly_Bin-0.fna
RH|P|C1103	CAMI_high_GoldStandardAssembly_Bin-0.fna
RH|P|C1107	CAMI_high_GoldStandardAssembly_Bin-0.fna
RH|P|C1122	CAMI_high_GoldStandardAssembly_Bin-0.fna
RH|P|C1137	CAMI_high_GoldStandardAssembly_Bin-0.fna
RH|P|C1140	CAMI_high_GoldStandardAssembly_Bin-0.fna
RH|P|C1158	CAMI_high_GoldStandardAssembly_Bin-0.fna
RH|P|C1163	CAMI_high_GoldStandardAssembly_Bin-0.fna
RH|P|C1173	CAMI_high_GoldStandardAssembly_Bin-0.fna
RH|P|C1214	CAMI_high_GoldStandardAssembly_Bin-0.fna
RH|P|C1230	CAMI_high_GoldStandardAssembly_Bin-0.fna
RH|P|C1236	CAMI_high_GoldStandardAssembly_Bin-0.fna
RH|P|C1253	CAMI_high_GoldStandardAssembly_Bin-0.fna
RH|P|C1271	CAMI_high_GoldStandardAssembly_Bin-0.fna
RH|P|C1282	CAMI_high_GoldStandardAssembly_Bin-0.fna
RH|P|C1288	CAMI_high_GoldStandardAssembly_Bin-0.fna
RH|P|C1290	CAMI_high_GoldStandardAssembly_Bin-0.fna
RH|P|C1293	CAMI_high_GoldStandardAssembly_Bin-0.fna
RH|P|C1323	CAMI_high_GoldStandardAssembly_Bin-0.fna
RH|P|C1324	CAMI_high_GoldStandardAssembly_Bin-0.fna
RH|P|C1329	CAMI_high_GoldStandardAssembly_Bin-0.fna
RH|P|C1335	CAMI_high_GoldStandardAssembly_Bin-0.fna
RH|P|C1345	CAMI_high_GoldStandardAssembly_Bin-0.fna
RH|P|C1347	CAMI_high_GoldStandardAssembly_Bin-0.fna
RH|P|C1353	CAMI_high_GoldStandardAssembly_Bin-0.fna
RH|P|C1360	CAMI_high_GoldStandardAssembly_Bin-0.fna
RH|P|C1367	CAMI_high_GoldStandardAssembly_Bin-0.fna
RH|P|C1375	CAMI_high_GoldStandardAssembly_Bin-0.fna
RH|P|C1377	CAMI_high_GoldStandardAssembly_Bin-0.fna
RH|P|C1378	CAMI_high_GoldStandardAssembly_Bin-0.fna
RH|P|C1385	CAMI_high_GoldStandardAssembly_Bin-0.fna
RH|P|C1391	CAMI_high_GoldStandardAssembly_Bin-0.fna
RH|P|C1413	CAMI_high_GoldStandardAssembly_Bin-0.fna
RH|P|C1423	CAMI_high_GoldStandardAssembly_Bin-0.fna
RH|P|C1426	CAMI_high_GoldStandardAssembly_Bin-0.fna
RH|P|C1433	CAMI_high_GoldStandardAssembly_Bin-0.fna
RH|P|C1434	CAMI_high_GoldStandardAssembly_Bin-0.fna
RH|P|C1448	CAMI_high_GoldStandardAssembly_Bin-0.fna
RH|P|C1450	CAMI_high_GoldStandardAssembly_Bin-0.fna
RH|P|C1455	CAMI_high_GoldStandardAssembly_Bin-0.fna
RH|P|C1488	CAMI_high_GoldStandardAssembly_Bin-0.fna
RH|P|C1494	CAMI_high_GoldStandardAssembly_Bin-0.fna
RH|P|C1507	CAMI_high_GoldStandardAssembly_Bin-0.fna
RH|P|C1524	CAMI_high_GoldStandardAssembly_Bin-0.fna
RH|P|C1529	CAMI_high_GoldStandardAssembly_Bin-0.fna
RH|P|C1533	CAMI_high_GoldStandardAssembly_Bin-0.fna
RH|P|C1537	CAMI_high_GoldStandardAssembly_Bin-0.fna
RH|P|C1546	CAMI_high_GoldStandardAssembly_Bin-0.fna
RH|P|C1560	CAMI_high_GoldStandardAssembly_Bin-0.fna
RH|P|C1562	CAMI_high_GoldStandardAssembly_Bin-0.fna
RH|P|C1573	CAMI_high_GoldStandardAssembly_Bin-0.fna
RH|P|C1577	CAMI_high_GoldStandardAssembly_Bin-0.fna
RH|P|C1580	CAMI_high_GoldStandardAssembly_Bin-0.fna
RH|P|C1587	CAMI_high_GoldStandardAssembly_Bin-0.fna
RH|P|C1590	CAMI_high_GoldStandardAssembly_Bin-0.fna
RH|P|C1596	CAMI_high_GoldStandardAssembly_Bin-0.fna
RH|P|C1602	CAMI_high_GoldStandardAssembly_Bin-0.fna
RH|P|C1615	CAMI_high_GoldStandardAssembly_Bin-0.fna
RH|P|C1616	CAMI_high_GoldStandardAssembly_Bin-0.fna
RH|P|C1623	CAMI_high_GoldStandardAssembly_Bin-0.fna
RH|P|C1657	CAMI_high_GoldStandardAssembly_Bin-0.fna
RH|P|C1661	CAMI_high_GoldStandardAssembly_Bin-0.fna
RH|P|C1677	CAMI_high_GoldStandardAssembly_Bin-0.fna
RH|P|C1692	CAMI_high_GoldStandardAssembly_Bin-0.fna
RH|P|C1729	CAMI_high_GoldStandardAssembly_Bin-0.fna
RH|P|C1739	CAMI_high_GoldStandardAssembly_Bin-0.fna
RH|P|C1743	CAMI_high_GoldStandardAssembly_Bin-0.fna
RH|P|C1755	CAMI_high_GoldStandardAssembly_Bin-0.fna
RH|P|C1760	CAMI_high_GoldStandardAssembly_Bin-0.fna
RH|P|C1761	CAMI_high_GoldStandardAssembly_Bin-0.fna
RH|P|C1763	CAMI_high_GoldStandardAssembly_Bin-0.fna
RH|P|C1765	CAMI_high_GoldStandardAssembly_Bin-0.fna
RH|P|C1781	CAMI_high_GoldStandardAssembly_Bin-0.fna
RH|P|C1785	CAMI_high_GoldStandardAssembly_Bin-0.fna
RH|P|C1789	CAMI_high_GoldStandardAssembly_Bin-0.fna
RH|P|C1795	CAMI_high_GoldStandardAssembly_Bin-0.fna
RH|P|C1803	CAMI_high_GoldStandardAssembly_Bin-0.fna
RH|P|C1806	CAMI_high_GoldStandardAssembly_Bin-0.fna
RH|P|C1809	CAMI_high_GoldStandardAssembly_Bin-0.fna
RH|P|C1818	CAMI_high_GoldStandardAssembly_Bin-0.fna
RH|P|C1848	CAMI_high_GoldStandardAssembly_Bin-0.fna
RH|P|C1867	CAMI_high_GoldStandardAssembly_Bin-0.fna
RH|P|C1874	CAMI_high_GoldStandardAssembly_Bin-0.fna
RH|P|C1878	CAMI_high_GoldStandardAssembly_Bin-0.fna
RH|P|C1892	CAMI_high_GoldStandardAssembly_Bin-0.fna
RH|P|C1895	CAMI_high_GoldStandardAssembly_Bin-0.fna
RH|P|C1903	CAMI_high_GoldStandardAssembly_Bin-0.fna
RH|P|C1916	CAMI_high_GoldStandardAssembly_Bin-0.fna
RH|P|C1925	CAMI_high_GoldStandardAssembly_Bin-0.fna
RH|P|C1932	CAMI_high_GoldStandardAssembly_Bin-0.fna
RH|P|C1936	CAMI_high_GoldStandardAssembly_Bin-0.fna
RH|P|C1939	CAMI_high_GoldStandardAssembly_Bin-0.fna
RH|P|C1953	CAMI_high_GoldStandardAssembly_Bin-0.fna
RH|P|C1975	CAMI_high_GoldStandardAssembly_Bin-0.fna
RH|P|C1982	CAMI_high_GoldStandardAssembly_Bin-0.fna
RH|P|C1986	CAMI_high_GoldStandardAssembly_Bin-0.fna
RH|P|C2012	CAMI_high_GoldStandardAssembly_Bin-0.fna
RH|P|C2014	CAMI_high_GoldStandardAssembly_Bin-0.fna
RH|P|C2032	CAMI_high_GoldStandardAssembly_Bin-0.fna
RH|P|C2041	CAMI_high_GoldStandardAssembly_Bin-0.fna
RH|P|C2052	CAMI_high_GoldStandardAssembly_Bin-0.fna
RH|P|C2061	CAMI_high_GoldStandardAssembly_Bin-0.fna
RH|P|C2063	CAMI_high_GoldStandardAssembly_Bin-0.fna
RH|P|C2066	CAMI_high_GoldStandardAssembly_Bin-0.fna
RH|P|C2068	CAMI_high_GoldStandardAssembly_Bin-0.fna
RH|P|C2072	CAMI_high_GoldStandardAssembly_Bin-0.fna
RH|P|C2084	CAMI_high_GoldStandardAssembly_Bin-0.fna
RH|P|C2088	CAMI_high_GoldStandardAssembly_Bin-0.fna
RH|P|C2097	CAMI_high_GoldStandardAssembly_Bin-0.fna
RH|P|C2130	CAMI_high_GoldStandardAssembly_Bin-0.fna
RH|P|C2139	CAMI_high_GoldStandardAssembly_Bin-0.fna
RH|P|C2168	CAMI_high_GoldStandardAssembly_Bin-0.fna
RH|P|C2170	CAMI_high_GoldStandardAssembly_Bin-0.fna
RH|P|C2176	CAMI_high_GoldStandardAssembly_Bin-0.fna
RH|P|C2177	CAMI_high_GoldStandardAssembly_Bin-0.fna
RH|P|C2182	CAMI_high_GoldStandardAssembly_Bin-0.fna
RH|P|C2183	CAMI_high_GoldStandardAssembly_Bin-0.fna
RH|P|C2186	CAMI_high_GoldStandardAssembly_Bin-0.fna
RH|P|C2199	CAMI_high_GoldStandardAssembly_Bin-0.fna
RH|P|C2202	CAMI_high_GoldStandardAssembly_Bin-0.fna
RH|P|C2205	CAMI_high_GoldStandardAssembly_Bin-0.fna
RH|P|C2206	CAMI_high_GoldStandardAssembly_Bin-0.fna
RH|P|C2208	CAMI_high_GoldStandardAssembly_Bin-0.fna
RH|P|C2234	CAMI_high_GoldStandardAssembly_Bin-0.fna
RH|P|C2241	CAMI_high_GoldStandardAssembly_Bin-0.fna
RH|P|C2281	CAMI_high_GoldStandardAssembly_Bin-0.fna
RH|P|C2284	CAMI_high_GoldStandardAssembly_Bin-0.fna
RH|P|C2288	CAMI_high_GoldStandardAssembly_Bin-0.fna
RH|P|C2291	CAMI_high_GoldStandardAssembly_Bin-0.fna
RH|P|C2296	CAMI_high_GoldStandardAssembly_Bin-0.fna
RH|P|C2297	CAMI_high_GoldStandardAssembly_Bin-0.fna
RH|P|C2299	CAMI_high_GoldStandardAssembly_Bin-0.fna
RH|P|C2304	CAMI_high_GoldStandardAssembly_Bin-0.fna
RH|P|C2327	CAMI_high_GoldStandardAssembly_Bin-0.fna
RH|P|C2332	CAMI_high_GoldStandardAssembly_Bin-0.fna
RH|P|C2336	CAMI_high_GoldStandardAssembly_Bin-0.fna
RH|P|C2356	CAMI_high_GoldStandardAssembly_Bin-0.fna
RH|P|C2373	CAMI_high_GoldStandardAssembly_Bin-0.fna
RH|P|C2378	CAMI_high_GoldStandardAssembly_Bin-0.fna
RH|P|C2436	CAMI_high_GoldStandardAssembly_Bin-0.fna
RH|P|C2448	CAMI_high_GoldStandardAssembly_Bin-0.fna
RH|P|C2452	CAMI_high_GoldStandardAssembly_Bin-0.fna
RH|P|C2462	CAMI_high_GoldStandardAssembly_Bin-0.fna
RH|P|C2465	CAMI_high_GoldStandardAssembly_Bin-0.fna
RH|P|C2466	CAMI_high_GoldStandardAssembly_Bin-0.fna
RH|P|C2478	CAMI_high_GoldStandardAssembly_Bin-0.fna
RH|P|C2479	CAMI_high_GoldStandardAssembly_Bin-0.fna
RH|P|C2482	CAMI_high_GoldStandardAssembly_Bin-0.fna
RH|P|C2500	CAMI_high_GoldStandardAssembly_Bin-0.fna
RH|P|C2507	CAMI_high_GoldStandardAssembly_Bin-0.fna
RH|P|C2511	CAMI_high_GoldStandardAssembly_Bin-0.fna
RH|P|C2525	CAMI_high_GoldStandardAssembly_Bin-0.fna
RH|P|C2528	CAMI_high_GoldStandardAssembly_Bin-0.fna
RH|P|C2529	CAMI_high_GoldStandardAssembly_Bin-0.fna
RH|P|C2541	CAMI_high_GoldStandardAssembly_Bin-0.fna
RH|P|C2555	CAMI_high_GoldStandardAssembly_Bin-0.fna
RH|P|C2582	CAMI_high_GoldStandardAssembly_Bin-0.fna
RH|P|C2594	CAMI_high_GoldStandardAssembly_Bin-0.fna
RH|P|C2596	CAMI_high_GoldStandardAssembly_Bin-0.fna
RH|P|C2619	CAMI_high_GoldStandardAssembly_Bin-0.fna
RH|P|C2621	CAMI_high_GoldStandardAssembly_Bin-0.fna
RH|P|C2628	CAMI_high_GoldStandardAssembly_Bin-0.fna
RH|P|C2657	CAMI_high_GoldStandardAssembly_Bin-0.fna
RH|P|C2677	CAMI_high_GoldStandardAssembly_Bin-0.fna
RH|P|C2708	CAMI_high_GoldStandardAssembly_Bin-0.fna
RH|P|C2709	CAMI_high_GoldStandardAssembly_Bin-0.fna
RH|P|C2723	CAMI_high_GoldStandardAssembly_Bin-0.fna
RH|P|C2735	CAMI_high_GoldStandardAssembly_Bin-0.fna
RH|P|C2760	CAMI_high_GoldStandardAssembly_Bin-0.fna
RH|P|C2763	CAMI_high_GoldStandardAssembly_Bin-0.fna
RH|P|C2765	CAMI_high_GoldStandardAssembly_Bin-0.fna
RH|P|C2772	CAMI_high_GoldStandardAssembly_Bin-0.fna
RH|P|C2778	CAMI_high_GoldStandardAssembly_Bin-0.fna
RH|P|C2799	CAMI_high_GoldStandardAssembly_Bin-0.fna
RH|P|C2815	CAMI_high_GoldStandardAssembly_Bin-0.fna
RH|P|C2816	CAMI_high_GoldStandardAssembly_Bin-0.fna
RH|P|C2819	CAMI_high_GoldStandardAssembly_Bin-0.fna
RH|P|C2823	CAMI_high_GoldStandardAssembly_Bin-0.fna
RH|P|C2832	CAMI_high_GoldStandardAssembly_Bin-0.fna
RH|P|C2835	CAMI_high_GoldStandardAssembly_Bin-0.fna
RH|P|C2836	CAMI_high_GoldStandardAssembly_Bin-0.fna
RH|P|C2845	CAMI_high_GoldStandardAssembly_Bin-0.fna
RH|P|C2854	CAMI_high_GoldStandardAssembly_Bin-0.fna
RH|P|C2866	CAMI_high_GoldStandardAssembly_Bin-0.fna
RH|P|C2879	CAMI_high_GoldStandardAssembly_Bin-0.fna
RH|P|C2900	CAMI_high_GoldStandardAssembly_Bin-0.fna
RH|P|C2907	CAMI_high_GoldStandardAssembly_Bin-0.fna
RH|P|C2915	CAMI_high_GoldStandardAssembly_Bin-0.fna
RH|P|C2921	CAMI_high_GoldStandardAssembly_Bin-0.fna
RH|P|C2931	CAMI_high_GoldStandardAssembly_Bin-0.fna
RH|P|C2941	CAMI_high_GoldStandardAssembly_Bin-0.fna
RH|P|C2944	CAMI_high_GoldStandardAssembly_Bin-0.fna
RH|P|C2957	CAMI_high_GoldStandardAssembly_Bin-0.fna
RH|P|C2961	CAMI_high_GoldStandardAssembly_Bin-0.fna
RH|P|C2962	CAMI_high_GoldStandardAssembly_Bin-0.fna
RH|P|C2974	CAMI_high_GoldStandardAssembly_Bin-0.fna
RH|P|C2985	CAMI_high_GoldStandardAssembly_Bin-0.fna
RH|P|C2996	CAMI_high_GoldStandardAssembly_Bin-0.fna
RH|P|C3014	CAMI_high_GoldStandardAssembly_Bin-0.fna
RH|P|C3019	CAMI_high_GoldStandardAssembly_Bin-0.fna
RH|P|C3024	CAMI_high_GoldStandardAssembly_Bin-0.fna
RH|P|C3031	CAMI_high_GoldStandardAssembly_Bin-0.fna
RH|P|C3056	CAMI_high_GoldStandardAssembly_Bin-0.fna
RH|P|C3060	CAMI_high_GoldStandardAssembly_Bin-0.fna
RH|P|C3076	CAMI_high_GoldStandardAssembly_Bin-0.fna
RH|P|C3080	CAMI_high_GoldStandardAssembly_Bin-0.fna
RH|P|C3097	CAMI_high_GoldStandardAssembly_Bin-0.fna
RH|P|C3102	CAMI_high_GoldStandardAssembly_Bin-0.fna
RH|P|C3116	CAMI_high_GoldStandardAssembly_Bin-0.fna
RH|P|C3124	CAMI_high_GoldStandardAssembly_Bin-0.fna
RH|P|C3125	CAMI_high_GoldStandardAssembly_Bin-0.fna
RH|P|C3164	CAMI_high_GoldStandardAssembly_Bin-0.fna
RH|P|C3166	CAMI_high_GoldStandardAssembly_Bin-0.fna
RH|P|C3173	CAMI_high_GoldStandardAssembly_Bin-0.fna
RH|P|C3185	CAMI_high_GoldStandardAssembly_Bin-0.fna
RH|P|C3186	CAMI_high_GoldStandardAssembly_Bin-0.fna
RH|P|C3192	CAMI_high_GoldStandardAssembly_Bin-0.fna
RH|P|C3193	CAMI_high_GoldStandardAssembly_Bin-0.fna
RH|P|C3204	CAMI_high_GoldStandardAssembly_Bin-0.fna
RH|P|C3210	CAMI_high_GoldStandardAssembly_Bin-0.fna
RH|P|C3214	CAMI_high_GoldStandardAssembly_Bin-0.fna
RH|P|C3224	CAMI_high_GoldStandardAssembly_Bin-0.fna
RH|P|C3231	CAMI_high_GoldStandardAssembly_Bin-0.fna
RH|P|C3253	CAMI_high_GoldStandardAssembly_Bin-0.fna
RH|P|C3256	CAMI_high_GoldStandardAssembly_Bin-0.fna
RH|P|C3258	CAMI_high_GoldStandardAssembly_Bin-0.fna
RH|P|C3262	CAMI_high_GoldStandardAssembly_Bin-0.fna
RH|P|C3270	CAMI_high_GoldStandardAssembly_Bin-0.fna
RH|P|C3286	CAMI_high_GoldStandardAssembly_Bin-0.fna
RH|P|C3288	CAMI_high_GoldStandardAssembly_Bin-0.fna
RH|P|C3313	CAMI_high_GoldStandardAssembly_Bin-0.fna
RH|P|C3351	CAMI_high_GoldStandardAssembly_Bin-0.fna
RH|P|C3356	CAMI_high_GoldStandardAssembly_Bin-0.fna
RH|P|C3359	CAMI_high_GoldStandardAssembly_Bin-0.fna
RH|P|C3362	CAMI_high_GoldStandardAssembly_Bin-0.fna
RH|P|C3365	CAMI_high_GoldStandardAssembly_Bin-0.fna
RH|P|C3369	CAMI_high_GoldStandardAssembly_Bin-0.fna
RH|P|C3400	CAMI_high_GoldStandardAssembly_Bin-0.fna
RH|P|C3403	CAMI_high_GoldStandardAssembly_Bin-0.fna
RH|P|C3454	CAMI_high_GoldStandardAssembly_Bin-0.fna
RH|P|C3455	CAMI_high_GoldStandardAssembly_Bin-0.fna
RH|P|C3465	CAMI_high_GoldStandardAssembly_Bin-0.fna
RH|P|C3476	CAMI_high_GoldStandardAssembly_Bin-0.fna
RH|P|C3479	CAMI_high_GoldStandardAssembly_Bin-0.fna
RH|P|C3482	CAMI_high_GoldStandardAssembly_Bin-0.fna
RH|P|C3496	CAMI_high_GoldStandardAssembly_Bin-0.fna
RH|P|C3501	CAMI_high_GoldStandardAssembly_Bin-0.fna
RH|P|C3514	CAMI_high_GoldStandardAssembly_Bin-0.fna
RH|P|C3516	CAMI_high_GoldStandardAssembly_Bin-0.fna
RH|P|C3532	CAMI_high_GoldStandardAssembly_Bin-0.fna
RH|P|C3540	CAMI_high_GoldStandardAssembly_Bin-0.fna
RH|P|C3551	CAMI_high_GoldStandardAssembly_Bin-0.fna
RH|P|C3572	CAMI_high_GoldStandardAssembly_Bin-0.fna
RH|P|C3586	CAMI_high_GoldStandardAssembly_Bin-0.fna
RH|P|C3593	CAMI_high_GoldStandardAssembly_Bin-0.fna
RH|P|C3601	CAMI_high_GoldStandardAssembly_Bin-0.fna
RH|P|C3638	CAMI_high_GoldStandardAssembly_Bin-0.fna
RH|P|C3643	CAMI_high_GoldStandardAssembly_Bin-0.fna
RH|P|C3651	CAMI_high_GoldStandardAssembly_Bin-0.fna
RH|P|C3667	CAMI_high_GoldStandardAssembly_Bin-0.fna
RH|P|C3683	CAMI_high_GoldStandardAssembly_Bin-0.fna
RH|P|C3691	CAMI_high_GoldStandardAssembly_Bin-0.fna
RH|P|C3695	CAMI_high_GoldStandardAssembly_Bin-0.fna
RH|P|C3699	CAMI_high_GoldStandardAssembly_Bin-0.fna
RH|P|C3702	CAMI_high_GoldStandardAssembly_Bin-0.fna
RH|P|C3715	CAMI_high_GoldStandardAssembly_Bin-0.fna
RH|P|C3719	CAMI_high_GoldStandardAssembly_Bin-0.fna
RH|P|C3730	CAMI_high_GoldStandardAssembly_Bin-0.fna
RH|P|C3737	CAMI_high_GoldStandardAssembly_Bin-0.fna
RH|P|C3742	CAMI_high_GoldStandardAssembly_Bin-0.fna
RH|P|C3770	CAMI_high_GoldStandardAssembly_Bin-0.fna
RH|P|C3772	CAMI_high_GoldStandardAssembly_Bin-0.fna
RH|P|C3793	CAMI_high_GoldStandardAssembly_Bin-0.fna
RH|P|C3814	CAMI_high_GoldStandardAssembly_Bin-0.fna
RH|P|C3838	CAMI_high_GoldStandardAssembly_Bin-0.fna
RH|P|C3845	CAMI_high_GoldStandardAssembly_Bin-0.fna
RH|P|C3861	CAMI_high_GoldStandardAssembly_Bin-0.fna
RH|P|C3862	CAMI_high_GoldStandardAssembly_Bin-0.fna
RH|P|C3882	CAMI_high_GoldStandardAssembly_Bin-0.fna
RH|P|C3887	CAMI_high_GoldStandardAssembly_Bin-0.fna
RH|P|C3894	CAMI_high_GoldStandardAssembly_Bin-0.fna
RH|P|C3898	CAMI_high_GoldStandardAssembly_Bin-0.fna
RH|P|C3916	CAMI_high_GoldStandardAssembly_Bin-0.fna
RH|P|C3919	CAMI_high_GoldStandardAssembly_Bin-0.fna
RH|P|C3921	CAMI_high_GoldStandardAssembly_Bin-0.fna
RH|P|C3923	CAMI_high_GoldStandardAssembly_Bin-0.fna
RH|P|C3930	CAMI_high_GoldStandardAssembly_Bin-0.fna
RH|P|C3935	CAMI_high_GoldStandardAssembly_Bin-0.fna
RH|P|C3957	CAMI_high_GoldStandardAssembly_Bin-0.fna
RH|P|C3958	CAMI_high_GoldStandardAssembly_Bin-0.fna
RH|P|C3960	CAMI_high_GoldStandardAssembly_Bin-0.fna
RH|P|C3974	CAMI_high_GoldStandardAssembly_Bin-0.fna
RH|P|C3990	CAMI_high_GoldStandardAssembly_Bin-0.fna
RH|P|C3994	CAMI_high_GoldStandardAssembly_Bin-0.fna
RH|P|C4002	CAMI_high_GoldStandardAssembly_Bin-0.fna
RH|P|C4011	CAMI_high_GoldStandardAssembly_Bin-0.fna
RH|P|C4013	CAMI_high_GoldStandardAssembly_Bin-0.fna
RH|P|C4022	CAMI_high_GoldStandardAssembly_Bin-0.fna
RH|P|C4033	CAMI_high_GoldStandardAssembly_Bin-0.fna
RH|P|C4053	CAMI_high_GoldStandardAssembly_Bin-0.fna
RH|P|C4076	CAMI_high_GoldStandardAssembly_Bin-0.fna
RH|P|C4077	CAMI_high_GoldStandardAssembly_Bin-0.fna
RH|P|C4086	CAMI_high_GoldStandardAssembly_Bin-0.fna
RH|P|C4101	CAMI_high_GoldStandardAssembly_Bin-0.fna
RH|P|C4110	CAMI_high_GoldStandardAssembly_Bin-0.fna
RH|P|C4122	CAMI_high_GoldStandardAssembly_Bin-0.fna
RH|P|C4125	CAMI_high_GoldStandardAssembly_Bin-0.fna
RH|P|C4142	CAMI_high_GoldStandardAssembly_Bin-0.fna
RH|P|C4145	CAMI_high_GoldStandardAssembly_Bin-0.fna
RH|P|C4147	CAMI_high_GoldStandardAssembly_Bin-0.fna
RH|P|C4162	CAMI_high_GoldStandardAssembly_Bin-0.fna
RH|P|C4176	CAMI_high_GoldStandardAssembly_Bin-0.fna
RH|P|C4180	CAMI_high_GoldStandardAssembly_Bin-0.fna
RH|P|C4206	CAMI_high_GoldStandardAssembly_Bin-0.fna
RH|P|C4208	CAMI_high_GoldStandardAssembly_Bin-0.fna
RH|P|C4209	CAMI_high_GoldStandardAssembly_Bin-0.fna
RH|P|C4210	CAMI_high_GoldStandardAssembly_Bin-0.fna
RH|P|C4213	CAMI_high_GoldStandardAssembly_Bin-0.fna
RH|P|C4220	CAMI_high_GoldStandardAssembly_Bin-0.fna
RH|P|C4252	CAMI_high_GoldStandardAssembly_Bin-0.fna
RH|P|C4267	CAMI_high_GoldStandardAssembly_Bin-0.fna
RH|P|C4269	CAMI_high_GoldStandardAssembly_Bin-0.fna
RH|P|C4278	CAMI_high_GoldStandardAssembly_Bin-0.fna
RH|P|C4285	CAMI_high_GoldStandardAssembly_Bin-0.fna
RH|P|C4295	CAMI_high_GoldStandardAssembly_Bin-0.fna
RH|P|C4312	CAMI_high_GoldStandardAssembly_Bin-0.fna
RH|P|C4314	CAMI_high_GoldStandardAssembly_Bin-0.fna
RH|P|C4318	CAMI_high_GoldStandardAssembly_Bin-0.fna
RH|P|C4322	CAMI_high_GoldStandardAssembly_Bin-0.fna
RH|P|C4329	CAMI_high_GoldStandardAssembly_Bin-0.fna
RH|P|C4330	CAMI_high_GoldStandardAssembly_Bin-0.fna
RH|P|C4332	CAMI_high_GoldStandardAssembly_Bin-0.fna
RH|P|C4338	CAMI_high_GoldStandardAssembly_Bin-0.fna
RH|P|C4357	CAMI_high_GoldStandardAssembly_Bin-0.fna
RH|P|C4373	CAMI_high_GoldStandardAssembly_Bin-0.fna
RH|P|C4377	CAMI_high_GoldStandardAssembly_Bin-0.fna
RH|P|C4403	CAMI_high_GoldStandardAssembly_Bin-0.fna
RH|P|C4408	CAMI_high_GoldStandardAssembly_Bin-0.fna
RH|P|C4411	CAMI_high_GoldStandardAssembly_Bin-0.fna
RH|P|C4425	CAMI_high_GoldStandardAssembly_Bin-0.fna
RH|P|C4434	CAMI_high_GoldStandardAssembly_Bin-0.fna
RH|P|C4447	CAMI_high_GoldStandardAssembly_Bin-0.fna
RH|P|C4453	CAMI_high_GoldStandardAssembly_Bin-0.fna
RH|P|C4459	CAMI_high_GoldStandardAssembly_Bin-0.fna
RH|P|C4503	CAMI_high_GoldStandardAssembly_Bin-0.fna
RH|P|C4505	CAMI_high_GoldStandardAssembly_Bin-0.fna
RH|P|C4506	CAMI_high_GoldStandardAssembly_Bin-0.fna
RH|P|C4529	CAMI_high_GoldStandardAssembly_Bin-0.fna
RH|P|C4546	CAMI_high_GoldStandardAssembly_Bin-0.fna
RH|P|C4552	CAMI_high_GoldStandardAssembly_Bin-0.fna
RH|P|C4566	CAMI_high_GoldStandardAssembly_Bin-0.fna
RH|P|C4573	CAMI_high_GoldStandardAssembly_Bin-0.fna
RH|P|C4579	CAMI_high_GoldStandardAssembly_Bin-0.fna
RH|P|C4587	CAMI_high_GoldStandardAssembly_Bin-0.fna
RH|P|C4603	CAMI_high_GoldStandardAssembly_Bin-0.fna
RH|P|C4610	CAMI_high_GoldStandardAssembly_Bin-0.fna
RH|P|C4623	CAMI_high_GoldStandardAssembly_Bin-0.fna
RH|P|C4624	CAMI_high_GoldStandardAssembly_Bin-0.fna
RH|P|C4629	CAMI_high_GoldStandardAssembly_Bin-0.fna
RH|P|C4646	CAMI_high_GoldStandardAssembly_Bin-0.fna
RH|P|C4650	CAMI_high_GoldStandardAssembly_Bin-0.fna
RH|P|C4661	CAMI_high_GoldStandardAssembly_Bin-0.fna
RH|P|C4673	CAMI_high_GoldStandardAssembly_Bin-0.fna
RH|P|C4682	CAMI_high_GoldStandardAssembly_Bin-0.fna
RH|P|C4687	CAMI_high_GoldStandardAssembly_Bin-0.fna
RH|P|C4690	CAMI_high_GoldStandardAssembly_Bin-0.fna
RH|P|C4709	CAMI_high_GoldStandardAssembly_Bin-0.fna
RH|P|C4722	CAMI_high_GoldStandardAssembly_Bin-0.fna
RH|P|C4727	CAMI_high_GoldStandardAssembly_Bin-0.fna
RH|P|C4730	CAMI_high_GoldStandardAssembly_Bin-0.fna
RH|P|C4739	CAMI_high_GoldStandardAssembly_Bin-0.fna
RH|P|C4750	CAMI_high_GoldStandardAssembly_Bin-0.fna
RH|P|C4760	CAMI_high_GoldStandardAssembly_Bin-0.fna
RH|P|C4785	CAMI_high_GoldStandardAssembly_Bin-0.fna
RH|P|C4816	CAMI_high_GoldStandardAssembly_Bin-0.fna
RH|P|C4819	CAMI_high_GoldStandardAssembly_Bin-0.fna
RH|P|C4832	CAMI_high_GoldStandardAssembly_Bin-0.fna
RH|P|C4838	CAMI_high_GoldStandardAssembly_Bin-0.fna
RH|P|C4846	CAMI_high_GoldStandardAssembly_Bin-0.fna
RH|P|C4864	CAMI_high_GoldStandardAssembly_Bin-0.fna
RH|P|C4865	CAMI_high_GoldStandardAssembly_Bin-0.fna
RH|P|C4867	CAMI_high_GoldStandardAssembly_Bin-0.fna
RH|P|C4890	CAMI_high_GoldStandardAssembly_Bin-0.fna
RH|P|C4913	CAMI_high_GoldStandardAssembly_Bin-0.fna
RH|P|C4920	CAMI_high_GoldStandardAssembly_Bin-0.fna
RH|P|C4922	CAMI_high_GoldStandardAssembly_Bin-0.fna
RH|P|C4927	CAMI_high_GoldStandardAssembly_Bin-0.fna
RH|P|C4933	CAMI_high_GoldStandardAssembly_Bin-0.fna
RH|P|C4934	CAMI_high_GoldStandardAssembly_Bin-0.fna
RH|P|C4944	CAMI_high_GoldStandardAssembly_Bin-0.fna
RH|P|C4955	CAMI_high_GoldStandardAssembly_Bin-0.fna
RH|P|C4967	CAMI_high_GoldStandardAssembly_Bin-0.fna
RH|P|C4974	CAMI_high_GoldStandardAssembly_Bin-0.fna
RH|P|C4990	CAMI_high_GoldStandardAssembly_Bin-0.fna
RH|P|C5009	CAMI_high_GoldStandardAssembly_Bin-0.fna
RH|P|C5013	CAMI_high_GoldStandardAssembly_Bin-0.fna
RH|P|C5016	CAMI_high_GoldStandardAssembly_Bin-0.fna
RH|P|C5024	CAMI_high_GoldStandardAssembly_Bin-0.fna
RH|P|C5042	CAMI_high_GoldStandardAssembly_Bin-0.fna
RH|P|C5049	CAMI_high_GoldStandardAssembly_Bin-0.fna
RH|P|C5059	CAMI_high_GoldStandardAssembly_Bin-0.fna
RH|P|C5076	CAMI_high_GoldStandardAssembly_Bin-0.fna
RH|P|C5078	CAMI_high_GoldStandardAssembly_Bin-0.fna
RH|P|C5089	CAMI_high_GoldStandardAssembly_Bin-0.fna
RH|P|C5091	CAMI_high_GoldStandardAssembly_Bin-0.fna
RH|P|C5126	CAMI_high_GoldStandardAssembly_Bin-0.fna
RH|P|C5128	CAMI_high_GoldStandardAssembly_Bin-0.fna
RH|P|C5132	CAMI_high_GoldStandardAssembly_Bin-0.fna
RH|P|C5137	CAMI_high_GoldStandardAssembly_Bin-0.fna
RH|P|C5145	CAMI_high_GoldStandardAssembly_Bin-0.fna
RH|P|C5167	CAMI_high_GoldStandardAssembly_Bin-0.fna
RH|P|C5183	CAMI_high_GoldStandardAssembly_Bin-0.fna
RH|P|C5184	CAMI_high_GoldStandardAssembly_Bin-0.fna
RH|P|C5187	CAMI_high_GoldStandardAssembly_Bin-0.fna
RH|P|C5192	CAMI_high_GoldStandardAssembly_Bin-0.fna
RH|P|C5201	CAMI_high_GoldStandardAssembly_Bin-0.fna
RH|P|C5205	CAMI_high_GoldStandardAssembly_Bin-0.fna
RH|P|C5217	CAMI_high_GoldStandardAssembly_Bin-0.fna
RH|P|C5230	CAMI_high_GoldStandardAssembly_Bin-0.fna
RH|P|C5233	CAMI_high_GoldStandardAssembly_Bin-0.fna
RH|P|C5244	CAMI_high_GoldStandardAssembly_Bin-0.fna
RH|P|C5245	CAMI_high_GoldStandardAssembly_Bin-0.fna
RH|P|C5252	CAMI_high_GoldStandardAssembly_Bin-0.fna
RH|P|C5253	CAMI_high_GoldStandardAssembly_Bin-0.fna
RH|P|C5258	CAMI_high_GoldStandardAssembly_Bin-0.fna
RH|P|C5262	CAMI_high_GoldStandardAssembly_Bin-0.fna
RH|P|C5268	CAMI_high_GoldStandardAssembly_Bin-0.fna
RH|P|C5287	CAMI_high_GoldStandardAssembly_Bin-0.fna
RH|P|C5292	CAMI_high_GoldStandardAssembly_Bin-0.fna
RH|P|C5304	CAMI_high_GoldStandardAssembly_Bin-0.fna
RH|P|C5322	CAMI_high_GoldStandardAssembly_Bin-0.fna
RH|P|C5353	CAMI_high_GoldStandardAssembly_Bin-0.fna
RH|P|C5360	CAMI_high_GoldStandardAssembly_Bin-0.fna
RH|P|C5366	CAMI_high_GoldStandardAssembly_Bin-0.fna
RH|P|C5373	CAMI_high_GoldStandardAssembly_Bin-0.fna
RH|P|C5376	CAMI_high_GoldStandardAssembly_Bin-0.fna
RH|P|C5380	CAMI_high_GoldStandardAssembly_Bin-0.fna
RH|P|C5385	CAMI_high_GoldStandardAssembly_Bin-0.fna
RH|P|C5392	CAMI_high_GoldStandardAssembly_Bin-0.fna
RH|P|C5393	CAMI_high_GoldStandardAssembly_Bin-0.fna
RH|P|C5400	CAMI_high_GoldStandardAssembly_Bin-0.fna
RH|P|C5404	CAMI_high_GoldStandardAssembly_Bin-0.fna
RH|P|C5408	CAMI_high_GoldStandardAssembly_Bin-0.fna
RH|P|C5417	CAMI_high_GoldStandardAssembly_Bin-0.fna
RH|P|C5441	CAMI_high_GoldStandardAssembly_Bin-0.fna
RH|P|C5461	CAMI_high_GoldStandardAssembly_Bin-0.fna
RH|P|C5467	CAMI_high_GoldStandardAssembly_Bin-0.fna
RH|P|C5504	CAMI_high_GoldStandardAssembly_Bin-0.fna
RH|P|C5520	CAMI_high_GoldStandardAssembly_Bin-0.fna
RH|P|C5524	CAMI_high_GoldStandardAssembly_Bin-0.fna
RH|P|C5527	CAMI_high_GoldStandardAssembly_Bin-0.fna
RH|P|C5533	CAMI_high_GoldStandardAssembly_Bin-0.fna
RH|P|C5540	CAMI_high_GoldStandardAssembly_Bin-0.fna
RH|P|C5545	CAMI_high_GoldStandardAssembly_Bin-0.fna
RH|P|C5546	CAMI_high_GoldStandardAssembly_Bin-0.fna
RH|P|C5551	CAMI_high_GoldStandardAssembly_Bin-0.fna
RH|P|C5552	CAMI_high_GoldStandardAssembly_Bin-0.fna
RH|P|C5558	CAMI_high_GoldStandardAssembly_Bin-0.fna
RH|P|C5585	CAMI_high_GoldStandardAssembly_Bin-0.fna
RH|P|C5587	CAMI_high_GoldStandardAssembly_Bin-0.fna
RH|P|C5592	CAMI_high_GoldStandardAssembly_Bin-0.fna
RH|P|C5594	CAMI_high_GoldStandardAssembly_Bin-0.fna
RH|P|C5608	CAMI_high_GoldStandardAssembly_Bin-0.fna
RH|P|C5615	CAMI_high_GoldStandardAssembly_Bin-0.fna
RH|P|C5618	CAMI_high_GoldStandardAssembly_Bin-0.fna
RH|P|C5630	CAMI_high_GoldStandardAssembly_Bin-0.fna
RH|P|C5637	CAMI_high_GoldStandardAssembly_Bin-0.fna
RH|P|C5655	CAMI_high_GoldStandardAssembly_Bin-0.fna
RH|P|C5668	CAMI_high_GoldStandardAssembly_Bin-0.fna
RH|P|C5676	CAMI_high_GoldStandardAssembly_Bin-0.fna
RH|P|C5681	CAMI_high_GoldStandardAssembly_Bin-0.fna
RH|P|C5692	CAMI_high_GoldStandardAssembly_Bin-0.fna
RH|P|C5701	CAMI_high_GoldStandardAssembly_Bin-0.fna
RH|P|C5705	CAMI_high_GoldStandardAssembly_Bin-0.fna
RH|P|C5709	CAMI_high_GoldStandardAssembly_Bin-0.fna
RH|P|C5718	CAMI_high_GoldStandardAssembly_Bin-0.fna
RH|P|C5731	CAMI_high_GoldStandardAssembly_Bin-0.fna
RH|P|C5733	CAMI_high_GoldStandardAssembly_Bin-0.fna
RH|P|C5738	CAMI_high_GoldStandardAssembly_Bin-0.fna
RH|P|C5744	CAMI_high_GoldStandardAssembly_Bin-0.fna
RH|P|C5748	CAMI_high_GoldStandardAssembly_Bin-0.fna
RH|P|C5759	CAMI_high_GoldStandardAssembly_Bin-0.fna
RH|P|C5769	CAMI_high_GoldStandardAssembly_Bin-0.fna
RH|P|C5782	CAMI_high_GoldStandardAssembly_Bin-0.fna
RH|P|C5799	CAMI_high_GoldStandardAssembly_Bin-0.fna
RH|P|C5804	CAMI_high_GoldStandardAssembly_Bin-0.fna
RH|P|C5813	CAMI_high_GoldStandardAssembly_Bin-0.fna
RH|P|C5816	CAMI_high_GoldStandardAssembly_Bin-0.fna
RH|P|C5821	CAMI_high_GoldStandardAssembly_Bin-0.fna
RH|P|C5846	CAMI_high_GoldStandardAssembly_Bin-0.fna
RH|P|C5857	CAMI_high_GoldStandardAssembly_Bin-0.fna
RH|P|C5894	CAMI_high_GoldStandardAssembly_Bin-0.fna
RH|P|C5895	CAMI_high_GoldStandardAssembly_Bin-0.fna
RH|P|C5897	CAMI_high_GoldStandardAssembly_Bin-0.fna
RH|P|C5901	CAMI_high_GoldStandardAssembly_Bin-0.fna
RH|P|C5907	CAMI_high_GoldStandardAssembly_Bin-0.fna
RH|P|C5924	CAMI_high_GoldStandardAssembly_Bin-0.fna
RH|P|C5940	CAMI_high_GoldStandardAssembly_Bin-0.fna
RH|P|C5965	CAMI_high_GoldStandardAssembly_Bin-0.fna
RH|P|C5973	CAMI_high_GoldStandardAssembly_Bin-0.fna
RH|P|C5976	CAMI_high_GoldStandardAssembly_Bin-0.fna
RH|P|C5983	CAMI_high_GoldStandardAssembly_Bin-0.fna
RH|P|C6005	CAMI_high_GoldStandardAssembly_Bin-0.fna
RH|P|C6021	CAMI_high_GoldStandardAssembly_Bin-0.fna
RH|P|C6027	CAMI_high_GoldStandardAssembly_Bin-0.fna
RH|P|C6034	CAMI_high_GoldStandardAssembly_Bin-0.fna
RH|P|C6054	CAMI_high_GoldStandardAssembly_Bin-0.fna
RH|P|C6071	CAMI_high_GoldStandardAssembly_Bin-0.fna
RH|P|C6093	CAMI_high_GoldStandardAssembly_Bin-0.fna
RH|P|C6099	CAMI_high_GoldStandardAssembly_Bin-0.fna
RH|P|C6108	CAMI_high_GoldStandardAssembly_Bin-0.fna
RH|P|C6109	CAMI_high_GoldStandardAssembly_Bin-0.fna
RH|P|C6113	CAMI_high_GoldStandardAssembly_Bin-0.fna
RH|P|C6115	CAMI_high_GoldStandardAssembly_Bin-0.fna
RH|P|C6116	CAMI_high_GoldStandardAssembly_Bin-0.fna
RH|P|C6124	CAMI_high_GoldStandardAssembly_Bin-0.fna
RH|P|C6134	CAMI_high_GoldStandardAssembly_Bin-0.fna
RH|P|C6154	CAMI_high_GoldStandardAssembly_Bin-0.fna
RH|P|C6170	CAMI_high_GoldStandardAssembly_Bin-0.fna
RH|P|C6172	CAMI_high_GoldStandardAssembly_Bin-0.fna
RH|P|C6173	CAMI_high_GoldStandardAssembly_Bin-0.fna
RH|P|C6174	CAMI_high_GoldStandardAssembly_Bin-0.fna
RH|P|C6197	CAMI_high_GoldStandardAssembly_Bin-0.fna
RH|P|C6202	CAMI_high_GoldStandardAssembly_Bin-0.fna
RH|P|C6220	CAMI_high_GoldStandardAssembly_Bin-0.fna
RH|P|C6224	CAMI_high_GoldStandardAssembly_Bin-0.fna
RH|P|C6226	CAMI_high_GoldStandardAssembly_Bin-0.fna
RH|P|C6231	CAMI_high_GoldStandardAssembly_Bin-0.fna
RH|P|C6237	CAMI_high_GoldStandardAssembly_Bin-0.fna
RH|P|C6277	CAMI_high_GoldStandardAssembly_Bin-0.fna
RH|P|C6279	CAMI_high_GoldStandardAssembly_Bin-0.fna
RH|P|C6289	CAMI_high_GoldStandardAssembly_Bin-0.fna
RH|P|C6294	CAMI_high_GoldStandardAssembly_Bin-0.fna
RH|P|C6300	CAMI_high_GoldStandardAssembly_Bin-0.fna
RH|P|C6309	CAMI_high_GoldStandardAssembly_Bin-0.fna
RH|P|C6314	CAMI_high_GoldStandardAssembly_Bin-0.fna
RH|P|C6324	CAMI_high_GoldStandardAssembly_Bin-0.fna
RH|P|C6330	CAMI_high_GoldStandardAssembly_Bin-0.fna
RH|P|C6341	CAMI_high_GoldStandardAssembly_Bin-0.fna
RH|P|C6347	CAMI_high_GoldStandardAssembly_Bin-0.fna
RH|P|C6352	CAMI_high_GoldStandardAssembly_Bin-0.fna
RH|P|C6359	CAMI_high_GoldStandardAssembly_Bin-0.fna
RH|P|C6365	CAMI_high_GoldStandardAssembly_Bin-0.fna
RH|P|C6390	CAMI_high_GoldStandardAssembly_Bin-0.fna
RH|P|C6393	CAMI_high_GoldStandardAssembly_Bin-0.fna
RH|P|C6444	CAMI_high_GoldStandardAssembly_Bin-0.fna
RH|P|C6460	CAMI_high_GoldStandardAssembly_Bin-0.fna
RH|P|C6465	CAMI_high_GoldStandardAssembly_Bin-0.fna
RH|P|C6466	CAMI_high_GoldStandardAssembly_Bin-0.fna
RH|P|C6472	CAMI_high_GoldStandardAssembly_Bin-0.fna
RH|P|C6473	CAMI_high_GoldStandardAssembly_Bin-0.fna
RH|P|C6477	CAMI_high_GoldStandardAssembly_Bin-0.fna
RH|P|C6479	CAMI_high_GoldStandardAssembly_Bin-0.fna
RH|P|C6510	CAMI_high_GoldStandardAssembly_Bin-0.fna
RH|P|C6518	CAMI_high_GoldStandardAssembly_Bin-0.fna
RH|P|C6521	CAMI_high_GoldStandardAssembly_Bin-0.fna
RH|P|C6525	CAMI_high_GoldStandardAssembly_Bin-0.fna
RH|P|C6526	CAMI_high_GoldStandardAssembly_Bin-0.fna
RH|P|C6529	CAMI_high_GoldStandardAssembly_Bin-0.fna
RH|P|C6532	CAMI_high_GoldStandardAssembly_Bin-0.fna
RH|P|C6534	CAMI_high_GoldStandardAssembly_Bin-0.fna
RH|P|C6543	CAMI_high_GoldStandardAssembly_Bin-0.fna
RH|P|C6552	CAMI_high_GoldStandardAssembly_Bin-0.fna
RH|P|C6559	CAMI_high_GoldStandardAssembly_Bin-0.fna
RH|P|C6562	CAMI_high_GoldStandardAssembly_Bin-0.fna
RH|P|C6563	CAMI_high_GoldStandardAssembly_Bin-0.fna
RH|P|C6565	CAMI_high_GoldStandardAssembly_Bin-0.fna
RH|P|C6589	CAMI_high_GoldStandardAssembly_Bin-0.fna
RH|P|C6590	CAMI_high_GoldStandardAssembly_Bin-0.fna
RH|P|C6595	CAMI_high_GoldStandardAssembly_Bin-0.fna
RH|P|C6597	CAMI_high_GoldStandardAssembly_Bin-0.fna
RH|P|C6604	CAMI_high_GoldStandardAssembly_Bin-0.fna
RH|P|C6607	CAMI_high_GoldStandardAssembly_Bin-0.fna
RH|P|C6614	CAMI_high_GoldStandardAssembly_Bin-0.fna
RH|P|C6639	CAMI_high_GoldStandardAssembly_Bin-0.fna
RH|P|C6650	CAMI_high_GoldStandardAssembly_Bin-0.fna
RH|P|C6655	CAMI_high_GoldStandardAssembly_Bin-0.fna
RH|P|C6660	CAMI_high_GoldStandardAssembly_Bin-0.fna
RH|P|C6686	CAMI_high_GoldStandardAssembly_Bin-0.fna
RH|P|C6687	CAMI_high_GoldStandardAssembly_Bin-0.fna
RH|P|C6692	CAMI_high_GoldStandardAssembly_Bin-0.fna
RH|P|C6693	CAMI_high_GoldStandardAssembly_Bin-0.fna
RH|P|C6701	CAMI_high_GoldStandardAssembly_Bin-0.fna
RH|P|C6731	CAMI_high_GoldStandardAssembly_Bin-0.fna
RH|P|C6735	CAMI_high_GoldStandardAssembly_Bin-0.fna
RH|P|C6742	CAMI_high_GoldStandardAssembly_Bin-0.fna
RH|P|C6782	CAMI_high_GoldStandardAssembly_Bin-0.fna
RH|P|C6802	CAMI_high_GoldStandardAssembly_Bin-0.fna
RH|P|C6837	CAMI_high_GoldStandardAssembly_Bin-0.fna
RH|P|C6843	CAMI_high_GoldStandardAssembly_Bin-0.fna
RH|P|C6862	CAMI_high_GoldStandardAssembly_Bin-0.fna
RH|P|C6875	CAMI_high_GoldStandardAssembly_Bin-0.fna
RH|P|C6882	CAMI_high_GoldStandardAssembly_Bin-0.fna
RH|P|C6890	CAMI_high_GoldStandardAssembly_Bin-0.fna
RH|P|C6891	CAMI_high_GoldStandardAssembly_Bin-0.fna
RH|P|C6906	CAMI_high_GoldStandardAssembly_Bin-0.fna
RH|P|C6926	CAMI_high_GoldStandardAssembly_Bin-0.fna
RH|P|C6936	CAMI_high_GoldStandardAssembly_Bin-0.fna
RH|P|C6949	CAMI_high_GoldStandardAssembly_Bin-0.fna
RH|P|C6955	CAMI_high_GoldStandardAssembly_Bin-0.fna
RH|P|C6965	CAMI_high_GoldStandardAssembly_Bin-0.fna
RH|P|C6978	CAMI_high_GoldStandardAssembly_Bin-0.fna
RH|P|C6985	CAMI_high_GoldStandardAssembly_Bin-0.fna
RH|P|C6998	CAMI_high_GoldStandardAssembly_Bin-0.fna
RH|P|C7002	CAMI_high_GoldStandardAssembly_Bin-0.fna
RH|P|C7012	CAMI_high_GoldStandardAssembly_Bin-0.fna
RH|P|C7019	CAMI_high_GoldStandardAssembly_Bin-0.fna
RH|P|C7020	CAMI_high_GoldStandardAssembly_Bin-0.fna
RH|P|C7024	CAMI_high_GoldStandardAssembly_Bin-0.fna
RH|P|C7038	CAMI_high_GoldStandardAssembly_Bin-0.fna
RH|P|C7042	CAMI_high_GoldStandardAssembly_Bin-0.fna
RH|P|C7053	CAMI_high_GoldStandardAssembly_Bin-0.fna
RH|P|C7060	CAMI_high_GoldStandardAssembly_Bin-0.fna
RH|P|C7066	CAMI_high_GoldStandardAssembly_Bin-0.fna
RH|P|C7083	CAMI_high_GoldStandardAssembly_Bin-0.fna
RH|P|C7118	CAMI_high_GoldStandardAssembly_Bin-0.fna
RH|P|C7123	CAMI_high_GoldStandardAssembly_Bin-0.fna
RH|P|C7134	CAMI_high_GoldStandardAssembly_Bin-0.fna
RH|P|C7138	CAMI_high_GoldStandardAssembly_Bin-0.fna
RH|P|C7144	CAMI_high_GoldStandardAssembly_Bin-0.fna
RH|P|C7146	CAMI_high_GoldStandardAssembly_Bin-0.fna
RH|P|C7156	CAMI_high_GoldStandardAssembly_Bin-0.fna
RH|P|C7170	CAMI_high_GoldStandardAssembly_Bin-0.fna
RH|P|C7176	CAMI_high_GoldStandardAssembly_Bin-0.fna
RH|P|C7191	CAMI_high_GoldStandardAssembly_Bin-0.fna
RH|P|C7203	CAMI_high_GoldStandardAssembly_Bin-0.fna
RH|P|C7208	CAMI_high_GoldStandardAssembly_Bin-0.fna
RH|P|C7220	CAMI_high_GoldStandardAssembly_Bin-0.fna
RH|P|C7234	CAMI_high_GoldStandardAssembly_Bin-0.fna
RH|P|C7239	CAMI_high_GoldStandardAssembly_Bin-0.fna
RH|P|C7251	CAMI_high_GoldStandardAssembly_Bin-0.fna
RH|P|C7256	CAMI_high_GoldStandardAssembly_Bin-0.fna
RH|P|C7262	CAMI_high_GoldStandardAssembly_Bin-0.fna
RH|P|C7290	CAMI_high_GoldStandardAssembly_Bin-0.fna
RH|P|C7308	CAMI_high_GoldStandardAssembly_Bin-0.fna
RH|P|C7312	CAMI_high_GoldStandardAssembly_Bin-0.fna
RH|P|C7317	CAMI_high_GoldStandardAssembly_Bin-0.fna
RH|P|C7325	CAMI_high_GoldStandardAssembly_Bin-0.fna
RH|P|C7329	CAMI_high_GoldStandardAssembly_Bin-0.fna
RH|P|C7330	CAMI_high_GoldStandardAssembly_Bin-0.fna
RH|P|C7331	CAMI_high_GoldStandardAssembly_Bin-0.fna
RH|P|C7334	CAMI_high_GoldStandardAssembly_Bin-0.fna
RH|P|C7339	CAMI_high_GoldStandardAssembly_Bin-0.fna
RH|P|C7344	CAMI_high_GoldStandardAssembly_Bin-0.fna
RH|P|C7347	CAMI_high_GoldStandardAssembly_Bin-0.fna
RH|P|C7367	CAMI_high_GoldStandardAssembly_Bin-0.fna
RH|P|C7370	CAMI_high_GoldStandardAssembly_Bin-0.fna
RH|P|C7377	CAMI_high_GoldStandardAssembly_Bin-0.fna
RH|P|C7379	CAMI_high_GoldStandardAssembly_Bin-0.fna
RH|P|C7388	CAMI_high_GoldStandardAssembly_Bin-0.fna
RH|P|C7398	CAMI_high_GoldStandardAssembly_Bin-0.fna
RH|P|C7408	CAMI_high_GoldStandardAssembly_Bin-0.fna
RH|P|C7411	CAMI_high_GoldStandardAssembly_Bin-0.fna
RH|P|C7413	CAMI_high_GoldStandardAssembly_Bin-0.fna
RH|P|C7430	CAMI_high_GoldStandardAssembly_Bin-0.fna
RH|P|C7431	CAMI_high_GoldStandardAssembly_Bin-0.fna
RH|P|C7433	CAMI_high_GoldStandardAssembly_Bin-0.fna
RH|P|C7436	CAMI_high_GoldStandardAssembly_Bin-0.fna
RH|P|C7444	CAMI_high_GoldStandardAssembly_Bin-0.fna
RH|P|C7453	CAMI_high_GoldStandardAssembly_Bin-0.fna
RH|P|C7456	CAMI_high_GoldStandardAssembly_Bin-0.fna
RH|P|C7475	CAMI_high_GoldStandardAssembly_Bin-0.fna
RH|P|C7479	CAMI_high_GoldStandardAssembly_Bin-0.fna
RH|P|C7483	CAMI_high_GoldStandardAssembly_Bin-0.fna
RH|P|C7490	CAMI_high_GoldStandardAssembly_Bin-0.fna
RH|P|C7499	CAMI_high_GoldStandardAssembly_Bin-0.fna
RH|P|C7503	CAMI_high_GoldStandardAssembly_Bin-0.fna
RH|P|C7505	CAMI_high_GoldStandardAssembly_Bin-0.fna
RH|P|C7510	CAMI_high_GoldStandardAssembly_Bin-0.fna
RH|P|C7533	CAMI_high_GoldStandardAssembly_Bin-0.fna
RH|P|C7537	CAMI_high_GoldStandardAssembly_Bin-0.fna
RH|P|C7554	CAMI_high_GoldStandardAssembly_Bin-0.fna
RH|P|C7556	CAMI_high_GoldStandardAssembly_Bin-0.fna
RH|P|C7567	CAMI_high_GoldStandardAssembly_Bin-0.fna
RH|P|C7600	CAMI_high_GoldStandardAssembly_Bin-0.fna
RH|P|C7602	CAMI_high_GoldStandardAssembly_Bin-0.fna
RH|P|C7606	CAMI_high_GoldStandardAssembly_Bin-0.fna
RH|P|C7615	CAMI_high_GoldStandardAssembly_Bin-0.fna
RH|P|C7618	CAMI_high_GoldStandardAssembly_Bin-0.fna
RH|P|C7627	CAMI_high_GoldStandardAssembly_Bin-0.fna
RH|P|C7630	CAMI_high_GoldStandardAssembly_Bin-0.fna
RH|P|C7637	CAMI_high_GoldStandardAssembly_Bin-0.fna
RH|P|C7643	CAMI_high_GoldStandardAssembly_Bin-0.fna
RH|P|C7646	CAMI_high_GoldStandardAssembly_Bin-0.fna
RH|P|C7647	CAMI_high_GoldStandardAssembly_Bin-0.fna
RH|P|C7656	CAMI_high_GoldStandardAssembly_Bin-0.fna
RH|P|C7657	CAMI_high_GoldStandardAssembly_Bin-0.fna
RH|P|C7662	CAMI_high_GoldStandardAssembly_Bin-0.fna
RH|P|C7689	CAMI_high_GoldStandardAssembly_Bin-0.fna
RH|P|C7703	CAMI_high_GoldStandardAssembly_Bin-0.fna
RH|P|C7716	CAMI_high_GoldStandardAssembly_Bin-0.fna
RH|P|C7719	CAMI_high_GoldStandardAssembly_Bin-0.fna
RH|P|C7732	CAMI_high_GoldStandardAssembly_Bin-0.fna
RH|P|C7733	CAMI_high_GoldStandardAssembly_Bin-0.fna
RH|P|C7743	CAMI_high_GoldStandardAssembly_Bin-0.fna
RH|P|C7759	CAMI_high_GoldStandardAssembly_Bin-0.fna
RH|P|C7761	CAMI_high_GoldStandardAssembly_Bin-0.fna
RH|P|C7774	CAMI_high_GoldStandardAssembly_Bin-0.fna
RH|P|C7775	CAMI_high_GoldStandardAssembly_Bin-0.fna
RH|P|C7780	CAMI_high_GoldStandardAssembly_Bin-0.fna
RH|P|C7788	CAMI_high_GoldStandardAssembly_Bin-0.fna
RH|P|C7811	CAMI_high_GoldStandardAssembly_Bin-0.fna
RH|P|C7812	CAMI_high_GoldStandardAssembly_Bin-0.fna
RH|P|C7815	CAMI_high_GoldStandardAssembly_Bin-0.fna
RH|P|C7816	CAMI_high_GoldStandardAssembly_Bin-0.fna
RH|P|C7824	CAMI_high_GoldStandardAssembly_Bin-0.fna
RH|P|C7826	CAMI_high_GoldStandardAssembly_Bin-0.fna
RH|P|C7834	CAMI_high_GoldStandardAssembly_Bin-0.fna
RH|P|C7837	CAMI_high_GoldStandardAssembly_Bin-0.fna
RH|P|C7842	CAMI_high_GoldStandardAssembly_Bin-0.fna
RH|P|C7847	CAMI_high_GoldStandardAssembly_Bin-0.fna
RH|P|C7858	CAMI_high_GoldStandardAssembly_Bin-0.fna
RH|P|C7862	CAMI_high_GoldStandardAssembly_Bin-0.fna
RH|P|C7867	CAMI_high_GoldStandardAssembly_Bin-0.fna
RH|P|C7871	CAMI_high_GoldStandardAssembly_Bin-0.fna
RH|P|C7888	CAMI_high_GoldStandardAssembly_Bin-0.fna
RH|P|C7894	CAMI_high_GoldStandardAssembly_Bin-0.fna
RH|P|C7899	CAMI_high_GoldStandardAssembly_Bin-0.fna
RH|P|C7916	CAMI_high_GoldStandardAssembly_Bin-0.fna
RH|P|C7938	CAMI_high_GoldStandardAssembly_Bin-0.fna
RH|P|C7939	CAMI_high_GoldStandardAssembly_Bin-0.fna
RH|P|C7946	CAMI_high_GoldStandardAssembly_Bin-0.fna
RH|P|C7965	CAMI_high_GoldStandardAssembly_Bin-0.fna
RH|P|C7981	CAMI_high_GoldStandardAssembly_Bin-0.fna
RH|P|C7986	CAMI_high_GoldStandardAssembly_Bin-0.fna
RH|P|C7988	CAMI_high_GoldStandardAssembly_Bin-0.fna
RH|P|C8001	CAMI_high_GoldStandardAssembly_Bin-0.fna
RH|P|C8008	CAMI_high_GoldStandardAssembly_Bin-0.fna
RH|P|C8018	CAMI_high_GoldStandardAssembly_Bin-0.fna
RH|P|C8027	CAMI_high_GoldStandardAssembly_Bin-0.fna
RH|P|C8040	CAMI_high_GoldStandardAssembly_Bin-0.fna
RH|P|C8072	CAMI_high_GoldStandardAssembly_Bin-0.fna
RH|P|C8077	CAMI_high_GoldStandardAssembly_Bin-0.fna
RH|P|C8089	CAMI_high_GoldStandardAssembly_Bin-0.fna
RH|P|C8098	CAMI_high_GoldStandardAssembly_Bin-0.fna
RH|P|C8103	CAMI_high_GoldStandardAssembly_Bin-0.fna
RH|P|C8110	CAMI_high_GoldStandardAssembly_Bin-0.fna
RH|P|C8121	CAMI_high_GoldStandardAssembly_Bin-0.fna
RH|P|C8122	CAMI_high_GoldStandardAssembly_Bin-0.fna
RH|P|C8157	CAMI_high_GoldStandardAssembly_Bin-0.fna
RH|P|C8175	CAMI_high_GoldStandardAssembly_Bin-0.fna
RH|P|C8198	CAMI_high_GoldStandardAssembly_Bin-0.fna
RH|P|C8209	CAMI_high_GoldStandardAssembly_Bin-0.fna
RH|P|C8218	CAMI_high_GoldStandardAssembly_Bin-0.fna
RH|P|C8232	CAMI_high_GoldStandardAssembly_Bin-0.fna
RH|P|C8249	CAMI_high_GoldStandardAssembly_Bin-0.fna
RH|P|C8262	CAMI_high_GoldStandardAssembly_Bin-0.fna
RH|P|C8263	CAMI_high_GoldStandardAssembly_Bin-0.fna
RH|P|C8267	CAMI_high_GoldStandardAssembly_Bin-0.fna
RH|P|C8288	CAMI_high_GoldStandardAssembly_Bin-0.fna
RH|P|C8291	CAMI_high_GoldStandardAssembly_Bin-0.fna
RH|P|C8293	CAMI_high_GoldStandardAssembly_Bin-0.fna
RH|P|C8311	CAMI_high_GoldStandardAssembly_Bin-0.fna
RH|P|C8331	CAMI_high_GoldStandardAssembly_Bin-0.fna
RH|P|C8332	CAMI_high_GoldStandardAssembly_Bin-0.fna
RH|P|C8341	CAMI_high_GoldStandardAssembly_Bin-0.fna
RH|P|C8358	CAMI_high_GoldStandardAssembly_Bin-0.fna
RH|P|C8359	CAMI_high_GoldStandardAssembly_Bin-0.fna
RH|P|C8361	CAMI_high_GoldStandardAssembly_Bin-0.fna
RH|P|C8372	CAMI_high_GoldStandardAssembly_Bin-0.fna
RH|P|C8382	CAMI_high_GoldStandardAssembly_Bin-0.fna
RH|P|C8385	CAMI_high_GoldStandardAssembly_Bin-0.fna
RH|P|C8389	CAMI_high_GoldStandardAssembly_Bin-0.fna
RH|P|C8394	CAMI_high_GoldStandardAssembly_Bin-0.fna
RH|P|C8396	CAMI_high_GoldStandardAssembly_Bin-0.fna
RH|P|C8408	CAMI_high_GoldStandardAssembly_Bin-0.fna
RH|P|C8415	CAMI_high_GoldStandardAssembly_Bin-0.fna
RH|P|C8419	CAMI_high_GoldStandardAssembly_Bin-0.fna
RH|P|C8424	CAMI_high_GoldStandardAssembly_Bin-0.fna
RH|P|C8434	CAMI_high_GoldStandardAssembly_Bin-0.fna
RH|P|C8442	CAMI_high_GoldStandardAssembly_Bin-0.fna
RH|P|C8446	CAMI_high_GoldStandardAssembly_Bin-0.fna
RH|P|C8450	CAMI_high_GoldStandardAssembly_Bin-0.fna
RH|P|C8452	CAMI_high_GoldStandardAssembly_Bin-0.fna
RH|P|C8453	CAMI_high_GoldStandardAssembly_Bin-0.fna
RH|P|C8462	CAMI_high_GoldStandardAssembly_Bin-0.fna
RH|P|C8463	CAMI_high_GoldStandardAssembly_Bin-0.fna
RH|P|C8471	CAMI_high_GoldStandardAssembly_Bin-0.fna
RH|P|C8474	CAMI_high_GoldStandardAssembly_Bin-0.fna
RH|P|C8484	CAMI_high_GoldStandardAssembly_Bin-0.fna
RH|P|C8489	CAMI_high_GoldStandardAssembly_Bin-0.fna
RH|P|C8503	CAMI_high_GoldStandardAssembly_Bin-0.fna
RH|P|C8530	CAMI_high_GoldStandardAssembly_Bin-0.fna
RH|P|C8535	CAMI_high_GoldStandardAssembly_Bin-0.fna
RH|P|C8561	CAMI_high_GoldStandardAssembly_Bin-0.fna
RH|P|C8566	CAMI_high_GoldStandardAssembly_Bin-0.fna
RH|P|C8567	CAMI_high_GoldStandardAssembly_Bin-0.fna
RH|P|C8571	CAMI_high_GoldStandardAssembly_Bin-0.fna
RH|P|C8582	CAMI_high_GoldStandardAssembly_Bin-0.fna
RH|P|C8592	CAMI_high_GoldStandardAssembly_Bin-0.fna
RH|P|C8593	CAMI_high_GoldStandardAssembly_Bin-0.fna
RH|P|C8594	CAMI_high_GoldStandardAssembly_Bin-0.fna
RH|P|C8614	CAMI_high_GoldStandardAssembly_Bin-0.fna
RH|P|C8620	CAMI_high_GoldStandardAssembly_Bin-0.fna
RH|P|C8628	CAMI_high_GoldStandardAssembly_Bin-0.fna
RH|P|C8631	CAMI_high_GoldStandardAssembly_Bin-0.fna
RH|P|C8674	CAMI_high_GoldStandardAssembly_Bin-0.fna
RH|P|C8680	CAMI_high_GoldStandardAssembly_Bin-0.fna
RH|P|C8700	CAMI_high_GoldStandardAssembly_Bin-0.fna
RH|P|C8724	CAMI_high_GoldStandardAssembly_Bin-0.fna
RH|P|C8728	CAMI_high_GoldStandardAssembly_Bin-0.fna
RH|P|C8732	CAMI_high_GoldStandardAssembly_Bin-0.fna
RH|P|C8744	CAMI_high_GoldStandardAssembly_Bin-0.fna
RH|P|C8752	CAMI_high_GoldStandardAssembly_Bin-0.fna
RH|P|C8788	CAMI_high_GoldStandardAssembly_Bin-0.fna
RH|P|C8790	CAMI_high_GoldStandardAssembly_Bin-0.fna
RH|P|C8791	CAMI_high_GoldStandardAssembly_Bin-0.fna
RH|P|C8801	CAMI_high_GoldStandardAssembly_Bin-0.fna
RH|P|C8807	CAMI_high_GoldStandardAssembly_Bin-0.fna
RH|P|C8810	CAMI_high_GoldStandardAssembly_Bin-0.fna
RH|P|C8813	CAMI_high_GoldStandardAssembly_Bin-0.fna
RH|P|C8814	CAMI_high_GoldStandardAssembly_Bin-0.fna
RH|P|C8825	CAMI_high_GoldStandardAssembly_Bin-0.fna
RH|P|C8830	CAMI_high_GoldStandardAssembly_Bin-0.fna
RH|P|C8854	CAMI_high_GoldStandardAssembly_Bin-0.fna
RH|P|C8864	CAMI_high_GoldStandardAssembly_Bin-0.fna
RH|P|C8870	CAMI_high_GoldStandardAssembly_Bin-0.fna
RH|P|C8878	CAMI_high_GoldStandardAssembly_Bin-0.fna
RH|P|C8884	CAMI_high_GoldStandardAssembly_Bin-0.fna
RH|P|C8896	CAMI_high_GoldStandardAssembly_Bin-0.fna
RH|P|C8897	CAMI_high_GoldStandardAssembly_Bin-0.fna
RH|P|C8916	CAMI_high_GoldStandardAssembly_Bin-0.fna
RH|P|C8934	CAMI_high_GoldStandardAssembly_Bin-0.fna
RH|P|C8937	CAMI_high_GoldStandardAssembly_Bin-0.fna
RH|P|C8940	CAMI_high_GoldStandardAssembly_Bin-0.fna
RH|P|C8951	CAMI_high_GoldStandardAssembly_Bin-0.fna
RH|P|C8952	CAMI_high_GoldStandardAssembly_Bin-0.fna
RH|P|C8955	CAMI_high_GoldStandardAssembly_Bin-0.fna
RH|P|C8963	CAMI_high_GoldStandardAssembly_Bin-0.fna
RH|P|C8964	CAMI_high_GoldStandardAssembly_Bin-0.fna
RH|P|C8965	CAMI_high_GoldStandardAssembly_Bin-0.fna
RH|P|C8989	CAMI_high_GoldStandardAssembly_Bin-0.fna
RH|P|C8993	CAMI_high_GoldStandardAssembly_Bin-0.fna
RH|P|C9004	CAMI_high_GoldStandardAssembly_Bin-0.fna
RH|P|C9034	CAMI_high_GoldStandardAssembly_Bin-0.fna
RH|P|C9037	CAMI_high_GoldStandardAssembly_Bin-0.fna
RH|P|C9059	CAMI_high_GoldStandardAssembly_Bin-0.fna
RH|P|C9060	CAMI_high_GoldStandardAssembly_Bin-0.fna
RH|P|C9083	CAMI_high_GoldStandardAssembly_Bin-0.fna
RH|P|C9095	CAMI_high_GoldStandardAssembly_Bin-0.fna
RH|P|C9108	CAMI_high_GoldStandardAssembly_Bin-0.fna
RH|P|C9115	CAMI_high_GoldStandardAssembly_Bin-0.fna
RH|P|C9124	CAMI_high_GoldStandardAssembly_Bin-0.fna
RH|P|C9126	CAMI_high_GoldStandardAssembly_Bin-0.fna
RH|P|C9130	CAMI_high_GoldStandardAssembly_Bin-0.fna
RH|P|C9134	CAMI_high_GoldStandardAssembly_Bin-0.fna
RH|P|C9135	CAMI_high_GoldStandardAssembly_Bin-0.fna
RH|P|C9137	CAMI_high_GoldStandardAssembly_Bin-0.fna
RH|P|C9149	CAMI_high_GoldStandardAssembly_Bin-0.fna
RH|P|C9159	CAMI_high_GoldStandardAssembly_Bin-0.fna
RH|P|C9162	CAMI_high_GoldStandardAssembly_Bin-0.fna
RH|P|C9171	CAMI_high_GoldStandardAssembly_Bin-0.fna
RH|P|C9175	CAMI_high_GoldStandardAssembly_Bin-0.fna
RH|P|C9193	CAMI_high_GoldStandardAssembly_Bin-0.fna
RH|P|C9197	CAMI_high_GoldStandardAssembly_Bin-0.fna
RH|P|C9215	CAMI_high_GoldStandardAssembly_Bin-0.fna
RH|P|C9227	CAMI_high_GoldStandardAssembly_Bin-0.fna
RH|P|C9234	CAMI_high_GoldStandardAssembly_Bin-0.fna
RH|P|C9237	CAMI_high_GoldStandardAssembly_Bin-0.fna
RH|P|C9244	CAMI_high_GoldStandardAssembly_Bin-0.fna
RH|P|C9245	CAMI_high_GoldStandardAssembly_Bin-0.fna
RH|P|C9247	CAMI_high_GoldStandardAssembly_Bin-0.fna
RH|P|C9248	CAMI_high_GoldStandardAssembly_Bin-0.fna
RH|P|C9251	CAMI_high_GoldStandardAssembly_Bin-0.fna
RH|P|C9257	CAMI_high_GoldStandardAssembly_Bin-0.fna
RH|P|C9261	CAMI_high_GoldStandardAssembly_Bin-0.fna
RH|P|C9294	CAMI_high_GoldStandardAssembly_Bin-0.fna
RH|P|C9299	CAMI_high_GoldStandardAssembly_Bin-0.fna
RH|P|C9316	CAMI_high_GoldStandardAssembly_Bin-0.fna
RH|P|C9324	CAMI_high_GoldStandardAssembly_Bin-0.fna
RH|P|C9333	CAMI_high_GoldStandardAssembly_Bin-0.fna
RH|P|C9341	CAMI_high_GoldStandardAssembly_Bin-0.fna
RH|P|C9342	CAMI_high_GoldStandardAssembly_Bin-0.fna
RH|P|C9345	CAMI_high_GoldStandardAssembly_Bin-0.fna
RH|P|C9355	CAMI_high_GoldStandardAssembly_Bin-0.fna
RH|P|C9364	CAMI_high_GoldStandardAssembly_Bin-0.fna
RH|P|C9372	CAMI_high_GoldStandardAssembly_Bin-0.fna
RH|P|C9373	CAMI_high_GoldStandardAssembly_Bin-0.fna
RH|P|C9389	CAMI_high_GoldStandardAssembly_Bin-0.fna
RH|P|C9391	CAMI_high_GoldStandardAssembly_Bin-0.fna
RH|P|C9406	CAMI_high_GoldStandardAssembly_Bin-0.fna
RH|P|C9419	CAMI_high_GoldStandardAssembly_Bin-0.fna
RH|P|C9439	CAMI_high_GoldStandardAssembly_Bin-0.fna
RH|P|C9444	CAMI_high_GoldStandardAssembly_Bin-0.fna
RH|P|C9460	CAMI_high_GoldStandardAssembly_Bin-0.fna
RH|P|C9473	CAMI_high_GoldStandardAssembly_Bin-0.fna
RH|P|C9482	CAMI_high_GoldStandardAssembly_Bin-0.fna
RH|P|C9488	CAMI_high_GoldStandardAssembly_Bin-0.fna
RH|P|C9500	CAMI_high_GoldStandardAssembly_Bin-0.fna
RH|P|C9501	CAMI_high_GoldStandardAssembly_Bin-0.fna
RH|P|C9505	CAMI_high_GoldStandardAssembly_Bin-0.fna
RH|P|C9509	CAMI_high_GoldStandardAssembly_Bin-0.fna
RH|P|C9514	CAMI_high_GoldStandardAssembly_Bin-0.fna
RH|P|C9516	CAMI_high_GoldStandardAssembly_Bin-0.fna
RH|P|C9522	CAMI_high_GoldStandardAssembly_Bin-0.fna
RH|P|C9544	CAMI_high_GoldStandardAssembly_Bin-0.fna
RH|P|C9546	CAMI_high_GoldStandardAssembly_Bin-0.fna
RH|P|C9550	CAMI_high_GoldStandardAssembly_Bin-0.fna
RH|P|C9555	CAMI_high_GoldStandardAssembly_Bin-0.fna
RH|P|C9559	CAMI_high_GoldStandardAssembly_Bin-0.fna
RH|P|C9564	CAMI_high_GoldStandardAssembly_Bin-0.fna
RH|P|C9566	CAMI_high_GoldStandardAssembly_Bin-0.fna
RH|P|C9574	CAMI_high_GoldStandardAssembly_Bin-0.fna
RH|P|C9587	CAMI_high_GoldStandardAssembly_Bin-0.fna
RH|P|C9589	CAMI_high_GoldStandardAssembly_Bin-0.fna
RH|P|C9599	CAMI_high_GoldStandardAssembly_Bin-0.fna
RH|P|C9601	CAMI_high_GoldStandardAssembly_Bin-0.fna
RH|P|C9617	CAMI_high_GoldStandardAssembly_Bin-0.fna
RH|P|C9630	CAMI_high_GoldStandardAssembly_Bin-0.fna
RH|P|C9636	CAMI_high_GoldStandardAssembly_Bin-0.fna
RH|P|C9680	CAMI_high_GoldStandardAssembly_Bin-0.fna
RH|P|C9687	CAMI_high_GoldStandardAssembly_Bin-0.fna
RH|P|C9689	CAMI_high_GoldStandardAssembly_Bin-0.fna
RH|P|C9695	CAMI_high_GoldStandardAssembly_Bin-0.fna
RH|P|C9702	CAMI_high_GoldStandardAssembly_Bin-0.fna
RH|P|C9711	CAMI_high_GoldStandardAssembly_Bin-0.fna
RH|P|C9722	CAMI_high_GoldStandardAssembly_Bin-0.fna
RH|P|C9723	CAMI_high_GoldStandardAssembly_Bin-0.fna
RH|P|C9744	CAMI_high_GoldStandardAssembly_Bin-0.fna
RH|P|C9748	CAMI_high_GoldStandardAssembly_Bin-0.fna
RH|P|C9757	CAMI_high_GoldStandardAssembly_Bin-0.fna
RH|P|C9759	CAMI_high_GoldStandardAssembly_Bin-0.fna
RH|P|C9765	CAMI_high_GoldStandardAssembly_Bin-0.fna
RH|P|C9773	CAMI_high_GoldStandardAssembly_Bin-0.fna
RH|P|C9775	CAMI_high_GoldStandardAssembly_Bin-0.fna
RH|P|C9780	CAMI_high_GoldStandardAssembly_Bin-0.fna
RH|P|C9807	CAMI_high_GoldStandardAssembly_Bin-0.fna
RH|P|C9810	CAMI_high_GoldStandardAssembly_Bin-0.fna
RH|P|C9834	CAMI_high_GoldStandardAssembly_Bin-0.fna
RH|P|C9849	CAMI_high_GoldStandardAssembly_Bin-0.fna
RH|P|C9855	CAMI_high_GoldStandardAssembly_Bin-0.fna
RH|P|C9860	CAMI_high_GoldStandardAssembly_Bin-0.fna
RH|P|C9861	CAMI_high_GoldStandardAssembly_Bin-0.fna
RH|P|C9870	CAMI_high_GoldStandardAssembly_Bin-0.fna
RH|P|C9871	CAMI_high_GoldStandardAssembly_Bin-0.fna
RH|P|C9877	CAMI_high_GoldStandardAssembly_Bin-0.fna
RH|P|C9899	CAMI_high_GoldStandardAssembly_Bin-0.fna
RH|P|C9900	CAMI_high_GoldStandardAssembly_Bin-0.fna
RH|P|C9901	CAMI_high_GoldStandardAssembly_Bin-0.fna
RH|P|C9908	CAMI_high_GoldStandardAssembly_Bin-0.fna
RH|P|C9910	CAMI_high_GoldStandardAssembly_Bin-0.fna
RH|P|C9918	CAMI_high_GoldStandardAssembly_Bin-0.fna
RH|P|C9930	CAMI_high_GoldStandardAssembly_Bin-0.fna
RH|P|C9934	CAMI_high_GoldStandardAssembly_Bin-0.fna
RH|P|C9950	CAMI_high_GoldStandardAssembly_Bin-0.fna
RH|P|C9953	CAMI_high_GoldStandardAssembly_Bin-0.fna
RH|P|C9958	CAMI_high_GoldStandardAssembly_Bin-0.fna
RH|P|C9968	CAMI_high_GoldStandardAssembly_Bin-0.fna
RH|P|C9974	CAMI_high_GoldStandardAssembly_Bin-0.fna
RH|P|C9994	CAMI_high_GoldStandardAssembly_Bin-0.fna
RH|P|C10008	CAMI_high_GoldStandardAssembly_Bin-0.fna
RH|P|C10026	CAMI_high_GoldStandardAssembly_Bin-0.fna
RH|P|C10030	CAMI_high_GoldStandardAssembly_Bin-0.fna
RH|P|C10033	CAMI_high_GoldStandardAssembly_Bin-0.fna
RH|P|C10069	CAMI_high_GoldStandardAssembly_Bin-0.fna
RH|P|C10077	CAMI_high_GoldStandardAssembly_Bin-0.fna
RH|P|C10133	CAMI_high_GoldStandardAssembly_Bin-0.fna
RH|P|C10138	CAMI_high_GoldStandardAssembly_Bin-0.fna
RH|P|C10145	CAMI_high_GoldStandardAssembly_Bin-0.fna
RH|P|C10150	CAMI_high_GoldStandardAssembly_Bin-0.fna
RH|P|C10153	CAMI_high_GoldStandardAssembly_Bin-0.fna
RH|P|C10178	CAMI_high_GoldStandardAssembly_Bin-0.fna
RH|P|C10190	CAMI_high_GoldStandardAssembly_Bin-0.fna
RH|P|C10193	CAMI_high_GoldStandardAssembly_Bin-0.fna
RH|P|C10196	CAMI_high_GoldStandardAssembly_Bin-0.fna
RH|P|C10199	CAMI_high_GoldStandardAssembly_Bin-0.fna
RH|P|C10203	CAMI_high_GoldStandardAssembly_Bin-0.fna
RH|P|C10204	CAMI_high_GoldStandardAssembly_Bin-0.fna
RH|P|C10209	CAMI_high_GoldStandardAssembly_Bin-0.fna
RH|P|C10216	CAMI_high_GoldStandardAssembly_Bin-0.fna
RH|P|C10220	CAMI_high_GoldStandardAssembly_Bin-0.fna
RH|P|C10230	CAMI_high_GoldStandardAssembly_Bin-0.fna
RH|P|C10248	CAMI_high_GoldStandardAssembly_Bin-0.fna
RH|P|C10263	CAMI_high_GoldStandardAssembly_Bin-0.fna
RH|P|C10264	CAMI_high_GoldStandardAssembly_Bin-0.fna
RH|P|C10278	CAMI_high_GoldStandardAssembly_Bin-0.fna
RH|P|C10303	CAMI_high_GoldStandardAssembly_Bin-0.fna
RH|P|C10306	CAMI_high_GoldStandardAssembly_Bin-0.fna
RH|P|C10312	CAMI_high_GoldStandardAssembly_Bin-0.fna
RH|P|C10316	CAMI_high_GoldStandardAssembly_Bin-0.fna
RH|P|C10322	CAMI_high_GoldStandardAssembly_Bin-0.fna
RH|P|C10348	CAMI_high_GoldStandardAssembly_Bin-0.fna
RH|P|C10349	CAMI_high_GoldStandardAssembly_Bin-0.fna
RH|P|C10356	CAMI_high_GoldStandardAssembly_Bin-0.fna
RH|P|C10392	CAMI_high_GoldStandardAssembly_Bin-0.fna
RH|P|C10393	CAMI_high_GoldStandardAssembly_Bin-0.fna
RH|P|C10394	CAMI_high_GoldStandardAssembly_Bin-0.fna
RH|P|C10395	CAMI_high_GoldStandardAssembly_Bin-0.fna
RH|P|C10431	CAMI_high_GoldStandardAssembly_Bin-0.fna
RH|P|C10438	CAMI_high_GoldStandardAssembly_Bin-0.fna
RH|P|C10439	CAMI_high_GoldStandardAssembly_Bin-0.fna
RH|P|C10453	CAMI_high_GoldStandardAssembly_Bin-0.fna
RH|P|C10467	CAMI_high_GoldStandardAssembly_Bin-0.fna
RH|P|C10468	CAMI_high_GoldStandardAssembly_Bin-0.fna
RH|P|C10482	CAMI_high_GoldStandardAssembly_Bin-0.fna
RH|P|C10484	CAMI_high_GoldStandardAssembly_Bin-0.fna
RH|P|C10487	CAMI_high_GoldStandardAssembly_Bin-0.fna
RH|P|C10489	CAMI_high_GoldStandardAssembly_Bin-0.fna
RH|P|C10494	CAMI_high_GoldStandardAssembly_Bin-0.fna
RH|P|C10501	CAMI_high_GoldStandardAssembly_Bin-0.fna
RH|P|C10508	CAMI_high_GoldStandardAssembly_Bin-0.fna
RH|P|C10509	CAMI_high_GoldStandardAssembly_Bin-0.fna
RH|P|C10511	CAMI_high_GoldStandardAssembly_Bin-0.fna
RH|P|C10514	CAMI_high_GoldStandardAssembly_Bin-0.fna
RH|P|C10541	CAMI_high_GoldStandardAssembly_Bin-0.fna
RH|P|C10543	CAMI_high_GoldStandardAssembly_Bin-0.fna
RH|P|C10584	CAMI_high_GoldStandardAssembly_Bin-0.fna
RH|P|C10590	CAMI_high_GoldStandardAssembly_Bin-0.fna
RH|P|C10596	CAMI_high_GoldStandardAssembly_Bin-0.fna
RH|P|C10624	CAMI_high_GoldStandardAssembly_Bin-0.fna
RH|P|C10629	CAMI_high_GoldStandardAssembly_Bin-0.fna
RH|P|C10633	CAMI_high_GoldStandardAssembly_Bin-0.fna
RH|P|C10660	CAMI_high_GoldStandardAssembly_Bin-0.fna
RH|P|C10672	CAMI_high_GoldStandardAssembly_Bin-0.fna
RH|P|C10674	CAMI_high_GoldStandardAssembly_Bin-0.fna
RH|P|C10691	CAMI_high_GoldStandardAssembly_Bin-0.fna
RH|P|C10697	CAMI_high_GoldStandardAssembly_Bin-0.fna
RH|P|C10702	CAMI_high_GoldStandardAssembly_Bin-0.fna
RH|P|C10717	CAMI_high_GoldStandardAssembly_Bin-0.fna
RH|P|C10722	CAMI_high_GoldStandardAssembly_Bin-0.fna
RH|P|C10754	CAMI_high_GoldStandardAssembly_Bin-0.fna
RH|P|C10758	CAMI_high_GoldStandardAssembly_Bin-0.fna
RH|P|C10782	CAMI_high_GoldStandardAssembly_Bin-0.fna
RH|P|C10793	CAMI_high_GoldStandardAssembly_Bin-0.fna
RH|P|C10794	CAMI_high_GoldStandardAssembly_Bin-0.fna
RH|P|C10799	CAMI_high_GoldStandardAssembly_Bin-0.fna
RH|P|C10818	CAMI_high_GoldStandardAssembly_Bin-0.fna
RH|P|C10827	CAMI_high_GoldStandardAssembly_Bin-0.fna
RH|P|C10918	CAMI_high_GoldStandardAssembly_Bin-0.fna
RH|P|C10920	CAMI_high_GoldStandardAssembly_Bin-0.fna
RH|P|C10925	CAMI_high_GoldStandardAssembly_Bin-0.fna
RH|P|C10932	CAMI_high_GoldStandardAssembly_Bin-0.fna
RH|P|C10951	CAMI_high_GoldStandardAssembly_Bin-0.fna
RH|P|C10966	CAMI_high_GoldStandardAssembly_Bin-0.fna
RH|P|C10978	CAMI_high_GoldStandardAssembly_Bin-0.fna
RH|P|C11000	CAMI_high_GoldStandardAssembly_Bin-0.fna
RH|P|C11011	CAMI_high_GoldStandardAssembly_Bin-0.fna
RH|P|C11041	CAMI_high_GoldStandardAssembly_Bin-0.fna
RH|P|C11043	CAMI_high_GoldStandardAssembly_Bin-0.fna
RH|P|C11053	CAMI_high_GoldStandardAssembly_Bin-0.fna
RH|P|C11058	CAMI_high_GoldStandardAssembly_Bin-0.fna
RH|P|C11066	CAMI_high_GoldStandardAssembly_Bin-0.fna
RH|P|C11067	CAMI_high_GoldStandardAssembly_Bin-0.fna
RH|P|C11082	CAMI_high_GoldStandardAssembly_Bin-0.fna
RH|P|C11096	CAMI_high_GoldStandardAssembly_Bin-0.fna
RH|P|C11100	CAMI_high_GoldStandardAssembly_Bin-0.fna
RH|P|C11110	CAMI_high_GoldStandardAssembly_Bin-0.fna
RH|P|C11118	CAMI_high_GoldStandardAssembly_Bin-0.fna
RH|P|C11123	CAMI_high_GoldStandardAssembly_Bin-0.fna
RH|P|C11130	CAMI_high_GoldStandardAssembly_Bin-0.fna
RH|P|C11152	CAMI_high_GoldStandardAssembly_Bin-0.fna
RH|P|C11158	CAMI_high_GoldStandardAssembly_Bin-0.fna
RH|P|C11162	CAMI_high_GoldStandardAssembly_Bin-0.fna
RH|P|C11175	CAMI_high_GoldStandardAssembly_Bin-0.fna
RH|P|C11177	CAMI_high_GoldStandardAssembly_Bin-0.fna
RH|P|C11178	CAMI_high_GoldStandardAssembly_Bin-0.fna
RH|P|C11185	CAMI_high_GoldStandardAssembly_Bin-0.fna
RH|P|C11205	CAMI_high_GoldStandardAssembly_Bin-0.fna
RH|P|C11214	CAMI_high_GoldStandardAssembly_Bin-0.fna
RH|P|C11215	CAMI_high_GoldStandardAssembly_Bin-0.fna
RH|P|C11219	CAMI_high_GoldStandardAssembly_Bin-0.fna
RH|P|C11223	CAMI_high_GoldStandardAssembly_Bin-0.fna
RH|P|C11224	CAMI_high_GoldStandardAssembly_Bin-0.fna
RH|P|C11228	CAMI_high_GoldStandardAssembly_Bin-0.fna
RH|P|C11230	CAMI_high_GoldStandardAssembly_Bin-0.fna
RH|P|C11271	CAMI_high_GoldStandardAssembly_Bin-0.fna
RH|P|C11272	CAMI_high_GoldStandardAssembly_Bin-0.fna
RH|P|C11273	CAMI_high_GoldStandardAssembly_Bin-0.fna
RH|P|C11275	CAMI_high_GoldStandardAssembly_Bin-0.fna
RH|P|C11284	CAMI_high_GoldStandardAssembly_Bin-0.fna
RH|P|C11289	CAMI_high_GoldStandardAssembly_Bin-0.fna
RH|P|C11295	CAMI_high_GoldStandardAssembly_Bin-0.fna
RH|P|C11328	CAMI_high_GoldStandardAssembly_Bin-0.fna
RH|P|C11354	CAMI_high_GoldStandardAssembly_Bin-0.fna
RH|P|C11356	CAMI_high_GoldStandardAssembly_Bin-0.fna
RH|P|C11412	CAMI_high_GoldStandardAssembly_Bin-0.fna
RH|P|C11417	CAMI_high_GoldStandardAssembly_Bin-0.fna
RH|P|C11418	CAMI_high_GoldStandardAssembly_Bin-0.fna
RH|P|C11452	CAMI_high_GoldStandardAssembly_Bin-0.fna
RH|P|C11471	CAMI_high_GoldStandardAssembly_Bin-0.fna
RH|P|C11474	CAMI_high_GoldStandardAssembly_Bin-0.fna
RH|P|C11495	CAMI_high_GoldStandardAssembly_Bin-0.fna
RH|P|C11510	CAMI_high_GoldStandardAssembly_Bin-0.fna
RH|P|C11518	CAMI_high_GoldStandardAssembly_Bin-0.fna
RH|P|C11520	CAMI_high_GoldStandardAssembly_Bin-0.fna
RH|P|C11523	CAMI_high_GoldStandardAssembly_Bin-0.fna
RH|P|C11524	CAMI_high_GoldStandardAssembly_Bin-0.fna
RH|P|C11526	CAMI_high_GoldStandardAssembly_Bin-0.fna
RH|P|C11536	CAMI_high_GoldStandardAssembly_Bin-0.fna
RH|P|C11537	CAMI_high_GoldStandardAssembly_Bin-0.fna
RH|P|C11550	CAMI_high_GoldStandardAssembly_Bin-0.fna
RH|P|C11555	CAMI_high_GoldStandardAssembly_Bin-0.fna
RH|P|C11573	CAMI_high_GoldStandardAssembly_Bin-0.fna
RH|P|C11577	CAMI_high_GoldStandardAssembly_Bin-0.fna
RH|P|C11613	CAMI_high_GoldStandardAssembly_Bin-0.fna
RH|P|C11616	CAMI_high_GoldStandardAssembly_Bin-0.fna
RH|P|C11637	CAMI_high_GoldStandardAssembly_Bin-0.fna
RH|P|C11646	CAMI_high_GoldStandardAssembly_Bin-0.fna
RH|P|C11648	CAMI_high_GoldStandardAssembly_Bin-0.fna
RH|P|C11658	CAMI_high_GoldStandardAssembly_Bin-0.fna
RH|P|C11664	CAMI_high_GoldStandardAssembly_Bin-0.fna
RH|P|C11667	CAMI_high_GoldStandardAssembly_Bin-0.fna
RH|P|C11678	CAMI_high_GoldStandardAssembly_Bin-0.fna
RH|P|C11679	CAMI_high_GoldStandardAssembly_Bin-0.fna
RH|P|C11711	CAMI_high_GoldStandardAssembly_Bin-0.fna
RH|P|C11716	CAMI_high_GoldStandardAssembly_Bin-0.fna
RH|P|C11738	CAMI_high_GoldStandardAssembly_Bin-0.fna
RH|P|C11745	CAMI_high_GoldStandardAssembly_Bin-0.fna
RH|P|C11750	CAMI_high_GoldStandardAssembly_Bin-0.fna
RH|P|C11759	CAMI_high_GoldStandardAssembly_Bin-0.fna
RH|P|C11760	CAMI_high_GoldStandardAssembly_Bin-0.fna
RH|P|C11774	CAMI_high_GoldStandardAssembly_Bin-0.fna
RH|P|C11776	CAMI_high_GoldStandardAssembly_Bin-0.fna
RH|P|C11786	CAMI_high_GoldStandardAssembly_Bin-0.fna
RH|P|C11804	CAMI_high_GoldStandardAssembly_Bin-0.fna
RH|P|C11812	CAMI_high_GoldStandardAssembly_Bin-0.fna
RH|P|C11814	CAMI_high_GoldStandardAssembly_Bin-0.fna
RH|P|C11823	CAMI_high_GoldStandardAssembly_Bin-0.fna
RH|P|C11837	CAMI_high_GoldStandardAssembly_Bin-0.fna
RH|P|C11845	CAMI_high_GoldStandardAssembly_Bin-0.fna
RH|P|C11858	CAMI_high_GoldStandardAssembly_Bin-0.fna
RH|P|C11860	CAMI_high_GoldStandardAssembly_Bin-0.fna
RH|P|C11862	CAMI_high_GoldStandardAssembly_Bin-0.fna
RH|P|C11864	CAMI_high_GoldStandardAssembly_Bin-0.fna
RH|P|C11866	CAMI_high_GoldStandardAssembly_Bin-0.fna
RH|P|C11873	CAMI_high_GoldStandardAssembly_Bin-0.fna
RH|P|C11876	CAMI_high_GoldStandardAssembly_Bin-0.fna
RH|P|C11905	CAMI_high_GoldStandardAssembly_Bin-0.fna
RH|P|C11908	CAMI_high_GoldStandardAssembly_Bin-0.fna
RH|P|C11911	CAMI_high_GoldStandardAssembly_Bin-0.fna
RH|P|C11912	CAMI_high_GoldStandardAssembly_Bin-0.fna
RH|P|C11921	CAMI_high_GoldStandardAssembly_Bin-0.fna
RH|P|C11929	CAMI_high_GoldStandardAssembly_Bin-0.fna
RH|P|C11935	CAMI_high_GoldStandardAssembly_Bin-0.fna
RH|P|C11941	CAMI_high_GoldStandardAssembly_Bin-0.fna
RH|P|C11945	CAMI_high_GoldStandardAssembly_Bin-0.fna
RH|P|C11983	CAMI_high_GoldStandardAssembly_Bin-0.fna
RH|P|C11989	CAMI_high_GoldStandardAssembly_Bin-0.fna
RH|P|C11996	CAMI_high_GoldStandardAssembly_Bin-0.fna
RH|P|C12001	CAMI_high_GoldStandardAssembly_Bin-0.fna
RH|P|C12007	CAMI_high_GoldStandardAssembly_Bin-0.fna
RH|P|C12020	CAMI_high_GoldStandardAssembly_Bin-0.fna
RH|P|C12027	CAMI_high_GoldStandardAssembly_Bin-0.fna
RH|P|C12042	CAMI_high_GoldStandardAssembly_Bin-0.fna
RH|P|C12080	CAMI_high_GoldStandardAssembly_Bin-0.fna
RH|P|C12088	CAMI_high_GoldStandardAssembly_Bin-0.fna
RH|P|C12093	CAMI_high_GoldStandardAssembly_Bin-0.fna
RH|P|C12106	CAMI_high_GoldStandardAssembly_Bin-0.fna
RH|P|C12111	CAMI_high_GoldStandardAssembly_Bin-0.fna
RH|P|C12120	CAMI_high_GoldStandardAssembly_Bin-0.fna
RH|P|C12133	CAMI_high_GoldStandardAssembly_Bin-0.fna
RH|P|C12148	CAMI_high_GoldStandardAssembly_Bin-0.fna
RH|P|C12152	CAMI_high_GoldStandardAssembly_Bin-0.fna
RH|P|C12154	CAMI_high_GoldStandardAssembly_Bin-0.fna
RH|P|C12155	CAMI_high_GoldStandardAssembly_Bin-0.fna
RH|P|C12158	CAMI_high_GoldStandardAssembly_Bin-0.fna
RH|P|C12176	CAMI_high_GoldStandardAssembly_Bin-0.fna
RH|P|C12178	CAMI_high_GoldStandardAssembly_Bin-0.fna
RH|P|C12182	CAMI_high_GoldStandardAssembly_Bin-0.fna
RH|P|C12184	CAMI_high_GoldStandardAssembly_Bin-0.fna
RH|P|C12192	CAMI_high_GoldStandardAssembly_Bin-0.fna
RH|P|C12201	CAMI_high_GoldStandardAssembly_Bin-0.fna
RH|P|C12204	CAMI_high_GoldStandardAssembly_Bin-0.fna
RH|P|C12216	CAMI_high_GoldStandardAssembly_Bin-0.fna
RH|P|C12229	CAMI_high_GoldStandardAssembly_Bin-0.fna
RH|P|C12248	CAMI_high_GoldStandardAssembly_Bin-0.fna
RH|P|C12249	CAMI_high_GoldStandardAssembly_Bin-0.fna
RH|P|C12258	CAMI_high_GoldStandardAssembly_Bin-0.fna
RH|P|C12260	CAMI_high_GoldStandardAssembly_Bin-0.fna
RH|P|C12263	CAMI_high_GoldStandardAssembly_Bin-0.fna
RH|P|C12277	CAMI_high_GoldStandardAssembly_Bin-0.fna
RH|P|C12278	CAMI_high_GoldStandardAssembly_Bin-0.fna
RH|P|C12281	CAMI_high_GoldStandardAssembly_Bin-0.fna
RH|P|C12282	CAMI_high_GoldStandardAssembly_Bin-0.fna
RH|P|C12289	CAMI_high_GoldStandardAssembly_Bin-0.fna
RH|P|C12291	CAMI_high_GoldStandardAssembly_Bin-0.fna
RH|P|C12296	CAMI_high_GoldStandardAssembly_Bin-0.fna
RH|P|C12312	CAMI_high_GoldStandardAssembly_Bin-0.fna
RH|P|C12314	CAMI_high_GoldStandardAssembly_Bin-0.fna
RH|P|C12318	CAMI_high_GoldStandardAssembly_Bin-0.fna
RH|P|C12351	CAMI_high_GoldStandardAssembly_Bin-0.fna
RH|P|C12369	CAMI_high_GoldStandardAssembly_Bin-0.fna
RH|P|C12372	CAMI_high_GoldStandardAssembly_Bin-0.fna
RH|P|C12385	CAMI_high_GoldStandardAssembly_Bin-0.fna
RH|P|C12395	CAMI_high_GoldStandardAssembly_Bin-0.fna
RH|P|C12401	CAMI_high_GoldStandardAssembly_Bin-0.fna
RH|P|C12424	CAMI_high_GoldStandardAssembly_Bin-0.fna
RH|P|C12437	CAMI_high_GoldStandardAssembly_Bin-0.fna
RH|P|C12439	CAMI_high_GoldStandardAssembly_Bin-0.fna
RH|P|C12480	CAMI_high_GoldStandardAssembly_Bin-0.fna
RH|P|C12487	CAMI_high_GoldStandardAssembly_Bin-0.fna
RH|P|C12493	CAMI_high_GoldStandardAssembly_Bin-0.fna
RH|P|C12513	CAMI_high_GoldStandardAssembly_Bin-0.fna
RH|P|C12543	CAMI_high_GoldStandardAssembly_Bin-0.fna
RH|P|C12547	CAMI_high_GoldStandardAssembly_Bin-0.fna
RH|P|C12550	CAMI_high_GoldStandardAssembly_Bin-0.fna
RH|P|C12567	CAMI_high_GoldStandardAssembly_Bin-0.fna
RH|P|C12572	CAMI_high_GoldStandardAssembly_Bin-0.fna
RH|P|C12587	CAMI_high_GoldStandardAssembly_Bin-0.fna
RH|P|C12590	CAMI_high_GoldStandardAssembly_Bin-0.fna
RH|P|C12598	CAMI_high_GoldStandardAssembly_Bin-0.fna
RH|P|C12605	CAMI_high_GoldStandardAssembly_Bin-0.fna
RH|P|C12610	CAMI_high_GoldStandardAssembly_Bin-0.fna
RH|P|C12617	CAMI_high_GoldStandardAssembly_Bin-0.fna
RH|P|C12623	CAMI_high_GoldStandardAssembly_Bin-0.fna
RH|P|C12625	CAMI_high_GoldStandardAssembly_Bin-0.fna
RH|P|C12647	CAMI_high_GoldStandardAssembly_Bin-0.fna
RH|P|C12652	CAMI_high_GoldStandardAssembly_Bin-0.fna
RH|P|C12662	CAMI_high_GoldStandardAssembly_Bin-0.fna
RH|P|C12674	CAMI_high_GoldStandardAssembly_Bin-0.fna
RH|P|C12675	CAMI_high_GoldStandardAssembly_Bin-0.fna
RH|P|C12683	CAMI_high_GoldStandardAssembly_Bin-0.fna
RH|P|C12684	CAMI_high_GoldStandardAssembly_Bin-0.fna
RH|P|C12717	CAMI_high_GoldStandardAssembly_Bin-0.fna
RH|P|C12723	CAMI_high_GoldStandardAssembly_Bin-0.fna
RH|P|C12753	CAMI_high_GoldStandardAssembly_Bin-0.fna
RH|P|C12769	CAMI_high_GoldStandardAssembly_Bin-0.fna
RH|P|C12793	CAMI_high_GoldStandardAssembly_Bin-0.fna
RH|P|C12804	CAMI_high_GoldStandardAssembly_Bin-0.fna
RH|P|C12806	CAMI_high_GoldStandardAssembly_Bin-0.fna
RH|P|C12812	CAMI_high_GoldStandardAssembly_Bin-0.fna
RH|P|C12813	CAMI_high_GoldStandardAssembly_Bin-0.fna
RH|P|C12828	CAMI_high_GoldStandardAssembly_Bin-0.fna
RH|P|C12842	CAMI_high_GoldStandardAssembly_Bin-0.fna
RH|P|C12843	CAMI_high_GoldStandardAssembly_Bin-0.fna
RH|P|C12847	CAMI_high_GoldStandardAssembly_Bin-0.fna
RH|P|C12860	CAMI_high_GoldStandardAssembly_Bin-0.fna
RH|P|C12869	CAMI_high_GoldStandardAssembly_Bin-0.fna
RH|P|C12870	CAMI_high_GoldStandardAssembly_Bin-0.fna
RH|P|C12871	CAMI_high_GoldStandardAssembly_Bin-0.fna
RH|P|C12881	CAMI_high_GoldStandardAssembly_Bin-0.fna
RH|P|C12889	CAMI_high_GoldStandardAssembly_Bin-0.fna
RH|P|C12901	CAMI_high_GoldStandardAssembly_Bin-0.fna
RH|P|C12902	CAMI_high_GoldStandardAssembly_Bin-0.fna
RH|P|C12907	CAMI_high_GoldStandardAssembly_Bin-0.fna
RH|P|C12915	CAMI_high_GoldStandardAssembly_Bin-0.fna
RH|P|C12917	CAMI_high_GoldStandardAssembly_Bin-0.fna
RH|P|C12929	CAMI_high_GoldStandardAssembly_Bin-0.fna
RH|P|C12937	CAMI_high_GoldStandardAssembly_Bin-0.fna
RH|P|C12939	CAMI_high_GoldStandardAssembly_Bin-0.fna
RH|P|C12944	CAMI_high_GoldStandardAssembly_Bin-0.fna
RH|P|C12980	CAMI_high_GoldStandardAssembly_Bin-0.fna
RH|P|C12985	CAMI_high_GoldStandardAssembly_Bin-0.fna
RH|P|C12987	CAMI_high_GoldStandardAssembly_Bin-0.fna
RH|P|C12988	CAMI_high_GoldStandardAssembly_Bin-0.fna
RH|P|C12997	CAMI_high_GoldStandardAssembly_Bin-0.fna
RH|P|C13005	CAMI_high_GoldStandardAssembly_Bin-0.fna
RH|P|C13016	CAMI_high_GoldStandardAssembly_Bin-0.fna
RH|P|C13025	CAMI_high_GoldStandardAssembly_Bin-0.fna
RH|P|C13035	CAMI_high_GoldStandardAssembly_Bin-0.fna
RH|P|C13041	CAMI_high_GoldStandardAssembly_Bin-0.fna
RH|P|C13048	CAMI_high_GoldStandardAssembly_Bin-0.fna
RH|P|C13053	CAMI_high_GoldStandardAssembly_Bin-0.fna
RH|P|C13063	CAMI_high_GoldStandardAssembly_Bin-0.fna
RH|P|C13066	CAMI_high_GoldStandardAssembly_Bin-0.fna
RH|P|C13067	CAMI_high_GoldStandardAssembly_Bin-0.fna
RH|P|C13085	CAMI_high_GoldStandardAssembly_Bin-0.fna
RH|P|C13089	CAMI_high_GoldStandardAssembly_Bin-0.fna
RH|P|C13092	CAMI_high_GoldStandardAssembly_Bin-0.fna
RH|P|C13118	CAMI_high_GoldStandardAssembly_Bin-0.fna
RH|P|C13135	CAMI_high_GoldStandardAssembly_Bin-0.fna
RH|P|C13177	CAMI_high_GoldStandardAssembly_Bin-0.fna
RH|P|C13202	CAMI_high_GoldStandardAssembly_Bin-0.fna
RH|P|C13211	CAMI_high_GoldStandardAssembly_Bin-0.fna
RH|P|C13213	CAMI_high_GoldStandardAssembly_Bin-0.fna
RH|P|C13263	CAMI_high_GoldStandardAssembly_Bin-0.fna
RH|P|C13279	CAMI_high_GoldStandardAssembly_Bin-0.fna
RH|P|C13281	CAMI_high_GoldStandardAssembly_Bin-0.fna
RH|P|C13282	CAMI_high_GoldStandardAssembly_Bin-0.fna
RH|P|C13308	CAMI_high_GoldStandardAssembly_Bin-0.fna
RH|P|C13339	CAMI_high_GoldStandardAssembly_Bin-0.fna
RH|P|C13343	CAMI_high_GoldStandardAssembly_Bin-0.fna
RH|P|C13350	CAMI_high_GoldStandardAssembly_Bin-0.fna
RH|P|C13362	CAMI_high_GoldStandardAssembly_Bin-0.fna
RH|P|C13368	CAMI_high_GoldStandardAssembly_Bin-0.fna
RH|P|C13369	CAMI_high_GoldStandardAssembly_Bin-0.fna
RH|P|C13373	CAMI_high_GoldStandardAssembly_Bin-0.fna
RH|P|C13427	CAMI_high_GoldStandardAssembly_Bin-0.fna
RH|P|C13430	CAMI_high_GoldStandardAssembly_Bin-0.fna
RH|P|C13434	CAMI_high_GoldStandardAssembly_Bin-0.fna
RH|P|C13440	CAMI_high_GoldStandardAssembly_Bin-0.fna
RH|P|C13447	CAMI_high_GoldStandardAssembly_Bin-0.fna
RH|P|C13449	CAMI_high_GoldStandardAssembly_Bin-0.fna
RH|P|C13454	CAMI_high_GoldStandardAssembly_Bin-0.fna
RH|P|C13458	CAMI_high_GoldStandardAssembly_Bin-0.fna
RH|P|C13460	CAMI_high_GoldStandardAssembly_Bin-0.fna
RH|P|C13467	CAMI_high_GoldStandardAssembly_Bin-0.fna
RH|P|C13476	CAMI_high_GoldStandardAssembly_Bin-0.fna
RH|P|C13478	CAMI_high_GoldStandardAssembly_Bin-0.fna
RH|P|C13488	CAMI_high_GoldStandardAssembly_Bin-0.fna
RH|P|C13495	CAMI_high_GoldStandardAssembly_Bin-0.fna
RH|P|C13505	CAMI_high_GoldStandardAssembly_Bin-0.fna
RH|P|C13512	CAMI_high_GoldStandardAssembly_Bin-0.fna
RH|P|C13513	CAMI_high_GoldStandardAssembly_Bin-0.fna
RH|P|C13516	CAMI_high_GoldStandardAssembly_Bin-0.fna
RH|P|C13528	CAMI_high_GoldStandardAssembly_Bin-0.fna
RH|P|C13536	CAMI_high_GoldStandardAssembly_Bin-0.fna
RH|P|C13537	CAMI_high_GoldStandardAssembly_Bin-0.fna
RH|P|C13538	CAMI_high_GoldStandardAssembly_Bin-0.fna
RH|P|C13539	CAMI_high_GoldStandardAssembly_Bin-0.fna
RH|P|C13552	CAMI_high_GoldStandardAssembly_Bin-0.fna
RH|P|C13556	CAMI_high_GoldStandardAssembly_Bin-0.fna
RH|P|C13558	CAMI_high_GoldStandardAssembly_Bin-0.fna
RH|P|C13559	CAMI_high_GoldStandardAssembly_Bin-0.fna
RH|P|C13561	CAMI_high_GoldStandardAssembly_Bin-0.fna
RH|P|C13577	CAMI_high_GoldStandardAssembly_Bin-0.fna
RH|P|C13581	CAMI_high_GoldStandardAssembly_Bin-0.fna
RH|P|C13606	CAMI_high_GoldStandardAssembly_Bin-0.fna
RH|P|C13611	CAMI_high_GoldStandardAssembly_Bin-0.fna
RH|P|C13614	CAMI_high_GoldStandardAssembly_Bin-0.fna
RH|P|C13627	CAMI_high_GoldStandardAssembly_Bin-0.fna
RH|P|C13644	CAMI_high_GoldStandardAssembly_Bin-0.fna
RH|P|C13647	CAMI_high_GoldStandardAssembly_Bin-0.fna
RH|P|C13649	CAMI_high_GoldStandardAssembly_Bin-0.fna
RH|P|C13661	CAMI_high_GoldStandardAssembly_Bin-0.fna
RH|P|C13677	CAMI_high_GoldStandardAssembly_Bin-0.fna
RH|P|C13680	CAMI_high_GoldStandardAssembly_Bin-0.fna
RH|P|C13684	CAMI_high_GoldStandardAssembly_Bin-0.fna
RH|P|C13688	CAMI_high_GoldStandardAssembly_Bin-0.fna
RH|P|C13699	CAMI_high_GoldStandardAssembly_Bin-0.fna
RH|P|C13719	CAMI_high_GoldStandardAssembly_Bin-0.fna
RH|P|C13722	CAMI_high_GoldStandardAssembly_Bin-0.fna
RH|P|C13741	CAMI_high_GoldStandardAssembly_Bin-0.fna
RH|P|C13755	CAMI_high_GoldStandardAssembly_Bin-0.fna
RH|P|C13768	CAMI_high_GoldStandardAssembly_Bin-0.fna
RH|P|C13783	CAMI_high_GoldStandardAssembly_Bin-0.fna
RH|P|C13788	CAMI_high_GoldStandardAssembly_Bin-0.fna
RH|P|C13792	CAMI_high_GoldStandardAssembly_Bin-0.fna
RH|P|C13797	CAMI_high_GoldStandardAssembly_Bin-0.fna
RH|P|C13802	CAMI_high_GoldStandardAssembly_Bin-0.fna
RH|P|C13804	CAMI_high_GoldStandardAssembly_Bin-0.fna
RH|P|C13814	CAMI_high_GoldStandardAssembly_Bin-0.fna
RH|P|C13822	CAMI_high_GoldStandardAssembly_Bin-0.fna
RH|P|C13837	CAMI_high_GoldStandardAssembly_Bin-0.fna
RH|P|C13846	CAMI_high_GoldStandardAssembly_Bin-0.fna
RH|P|C13854	CAMI_high_GoldStandardAssembly_Bin-0.fna
RH|P|C13889	CAMI_high_GoldStandardAssembly_Bin-0.fna
RH|P|C13893	CAMI_high_GoldStandardAssembly_Bin-0.fna
RH|P|C13898	CAMI_high_GoldStandardAssembly_Bin-0.fna
RH|P|C13908	CAMI_high_GoldStandardAssembly_Bin-0.fna
RH|P|C13911	CAMI_high_GoldStandardAssembly_Bin-0.fna
RH|P|C13917	CAMI_high_GoldStandardAssembly_Bin-0.fna
RH|P|C13919	CAMI_high_GoldStandardAssembly_Bin-0.fna
RH|P|C13920	CAMI_high_GoldStandardAssembly_Bin-0.fna
RH|P|C13927	CAMI_high_GoldStandardAssembly_Bin-0.fna
RH|P|C13933	CAMI_high_GoldStandardAssembly_Bin-0.fna
RH|P|C13943	CAMI_high_GoldStandardAssembly_Bin-0.fna
RH|P|C13947	CAMI_high_GoldStandardAssembly_Bin-0.fna
RH|P|C13958	CAMI_high_GoldStandardAssembly_Bin-0.fna
RH|P|C13963	CAMI_high_GoldStandardAssembly_Bin-0.fna
RH|P|C13970	CAMI_high_GoldStandardAssembly_Bin-0.fna
RH|P|C13975	CAMI_high_GoldStandardAssembly_Bin-0.fna
RH|P|C13977	CAMI_high_GoldStandardAssembly_Bin-0.fna
RH|P|C13993	CAMI_high_GoldStandardAssembly_Bin-0.fna
RH|P|C13995	CAMI_high_GoldStandardAssembly_Bin-0.fna
RH|P|C13999	CAMI_high_GoldStandardAssembly_Bin-0.fna
RH|P|C14003	CAMI_high_GoldStandardAssembly_Bin-0.fna
RH|P|C14006	CAMI_high_GoldStandardAssembly_Bin-0.fna
RH|P|C14011	CAMI_high_GoldStandardAssembly_Bin-0.fna
RH|P|C14022	CAMI_high_GoldStandardAssembly_Bin-0.fna
RH|P|C14025	CAMI_high_GoldStandardAssembly_Bin-0.fna
RH|P|C14039	CAMI_high_GoldStandardAssembly_Bin-0.fna
RH|P|C14042	CAMI_high_GoldStandardAssembly_Bin-0.fna
RH|P|C14045	CAMI_high_GoldStandardAssembly_Bin-0.fna
RH|P|C14048	CAMI_high_GoldStandardAssembly_Bin-0.fna
RH|P|C14056	CAMI_high_GoldStandardAssembly_Bin-0.fna
RH|P|C14062	CAMI_high_GoldStandardAssembly_Bin-0.fna
RH|P|C14078	CAMI_high_GoldStandardAssembly_Bin-0.fna
RH|P|C14092	CAMI_high_GoldStandardAssembly_Bin-0.fna
RH|P|C14097	CAMI_high_GoldStandardAssembly_Bin-0.fna
RH|P|C14100	CAMI_high_GoldStandardAssembly_Bin-0.fna
RH|P|C14105	CAMI_high_GoldStandardAssembly_Bin-0.fna
RH|P|C14106	CAMI_high_GoldStandardAssembly_Bin-0.fna
RH|P|C14110	CAMI_high_GoldStandardAssembly_Bin-0.fna
RH|P|C14118	CAMI_high_GoldStandardAssembly_Bin-0.fna
RH|P|C14121	CAMI_high_GoldStandardAssembly_Bin-0.fna
RH|P|C14124	CAMI_high_GoldStandardAssembly_Bin-0.fna
RH|P|C14132	CAMI_high_GoldStandardAssembly_Bin-0.fna
RH|P|C14134	CAMI_high_GoldStandardAssembly_Bin-0.fna
RH|P|C14135	CAMI_high_GoldStandardAssembly_Bin-0.fna
RH|P|C14145	CAMI_high_GoldStandardAssembly_Bin-0.fna
RH|P|C14148	CAMI_high_GoldStandardAssembly_Bin-0.fna
RH|P|C14157	CAMI_high_GoldStandardAssembly_Bin-0.fna
RH|P|C14159	CAMI_high_GoldStandardAssembly_Bin-0.fna
RH|P|C14183	CAMI_high_GoldStandardAssembly_Bin-0.fna
RH|P|C14193	CAMI_high_GoldStandardAssembly_Bin-0.fna
RH|P|C14196	CAMI_high_GoldStandardAssembly_Bin-0.fna
RH|P|C14198	CAMI_high_GoldStandardAssembly_Bin-0.fna
RH|P|C14203	CAMI_high_GoldStandardAssembly_Bin-0.fna
RH|P|C14208	CAMI_high_GoldStandardAssembly_Bin-0.fna
RH|P|C14211	CAMI_high_GoldStandardAssembly_Bin-0.fna
RH|P|C14225	CAMI_high_GoldStandardAssembly_Bin-0.fna
RH|P|C14237	CAMI_high_GoldStandardAssembly_Bin-0.fna
RH|P|C14242	CAMI_high_GoldStandardAssembly_Bin-0.fna
RH|P|C14249	CAMI_high_GoldStandardAssembly_Bin-0.fna
RH|P|C14251	CAMI_high_GoldStandardAssembly_Bin-0.fna
RH|P|C14260	CAMI_high_GoldStandardAssembly_Bin-0.fna
RH|P|C14264	CAMI_high_GoldStandardAssembly_Bin-0.fna
RH|P|C14286	CAMI_high_GoldStandardAssembly_Bin-0.fna
RH|P|C14293	CAMI_high_GoldStandardAssembly_Bin-0.fna
RH|P|C14294	CAMI_high_GoldStandardAssembly_Bin-0.fna
RH|P|C14301	CAMI_high_GoldStandardAssembly_Bin-0.fna
RH|P|C14303	CAMI_high_GoldStandardAssembly_Bin-0.fna
RH|P|C14316	CAMI_high_GoldStandardAssembly_Bin-0.fna
RH|P|C14320	CAMI_high_GoldStandardAssembly_Bin-0.fna
RH|P|C14333	CAMI_high_GoldStandardAssembly_Bin-0.fna
RH|P|C14348	CAMI_high_GoldStandardAssembly_Bin-0.fna
RH|P|C14353	CAMI_high_GoldStandardAssembly_Bin-0.fna
RH|P|C14357	CAMI_high_GoldStandardAssembly_Bin-0.fna
RH|P|C14397	CAMI_high_GoldStandardAssembly_Bin-0.fna
RH|P|C14399	CAMI_high_GoldStandardAssembly_Bin-0.fna
RH|P|C14403	CAMI_high_GoldStandardAssembly_Bin-0.fna
RH|P|C14406	CAMI_high_GoldStandardAssembly_Bin-0.fna
RH|P|C14417	CAMI_high_GoldStandardAssembly_Bin-0.fna
RH|P|C14421	CAMI_high_GoldStandardAssembly_Bin-0.fna
RH|P|C14430	CAMI_high_GoldStandardAssembly_Bin-0.fna
RH|P|C14486	CAMI_high_GoldStandardAssembly_Bin-0.fna
RH|P|C14496	CAMI_high_GoldStandardAssembly_Bin-0.fna
RH|P|C14500	CAMI_high_GoldStandardAssembly_Bin-0.fna
RH|P|C14514	CAMI_high_GoldStandardAssembly_Bin-0.fna
RH|P|C14521	CAMI_high_GoldStandardAssembly_Bin-0.fna
RH|P|C14531	CAMI_high_GoldStandardAssembly_Bin-0.fna
RH|P|C14537	CAMI_high_GoldStandardAssembly_Bin-0.fna
RH|P|C14539	CAMI_high_GoldStandardAssembly_Bin-0.fna
RH|P|C14540	CAMI_high_GoldStandardAssembly_Bin-0.fna
RH|P|C14547	CAMI_high_GoldStandardAssembly_Bin-0.fna
RH|P|C14572	CAMI_high_GoldStandardAssembly_Bin-0.fna
RH|P|C14577	CAMI_high_GoldStandardAssembly_Bin-0.fna
RH|P|C14578	CAMI_high_GoldStandardAssembly_Bin-0.fna
RH|P|C14580	CAMI_high_GoldStandardAssembly_Bin-0.fna
RH|P|C14581	CAMI_high_GoldStandardAssembly_Bin-0.fna
RH|P|C14584	CAMI_high_GoldStandardAssembly_Bin-0.fna
RH|P|C14589	CAMI_high_GoldStandardAssembly_Bin-0.fna
RH|P|C14591	CAMI_high_GoldStandardAssembly_Bin-0.fna
RH|P|C14600	CAMI_high_GoldStandardAssembly_Bin-0.fna
RH|P|C14604	CAMI_high_GoldStandardAssembly_Bin-0.fna
RH|P|C14611	CAMI_high_GoldStandardAssembly_Bin-0.fna
RH|P|C14616	CAMI_high_GoldStandardAssembly_Bin-0.fna
RH|P|C14635	CAMI_high_GoldStandardAssembly_Bin-0.fna
RH|P|C14641	CAMI_high_GoldStandardAssembly_Bin-0.fna
RH|P|C14644	CAMI_high_GoldStandardAssembly_Bin-0.fna
RH|P|C14656	CAMI_high_GoldStandardAssembly_Bin-0.fna
RH|P|C14661	CAMI_high_GoldStandardAssembly_Bin-0.fna
RH|P|C14669	CAMI_high_GoldStandardAssembly_Bin-0.fna
RH|P|C14675	CAMI_high_GoldStandardAssembly_Bin-0.fna
RH|P|C14678	CAMI_high_GoldStandardAssembly_Bin-0.fna
RH|P|C14694	CAMI_high_GoldStandardAssembly_Bin-0.fna
RH|P|C14710	CAMI_high_GoldStandardAssembly_Bin-0.fna
RH|P|C14719	CAMI_high_GoldStandardAssembly_Bin-0.fna
RH|P|C14720	CAMI_high_GoldStandardAssembly_Bin-0.fna
RH|P|C14728	CAMI_high_GoldStandardAssembly_Bin-0.fna
RH|P|C14730	CAMI_high_GoldStandardAssembly_Bin-0.fna
RH|P|C14731	CAMI_high_GoldStandardAssembly_Bin-0.fna
RH|P|C14734	CAMI_high_GoldStandardAssembly_Bin-0.fna
RH|P|C14738	CAMI_high_GoldStandardAssembly_Bin-0.fna
RH|P|C14743	CAMI_high_GoldStandardAssembly_Bin-0.fna
RH|P|C14756	CAMI_high_GoldStandardAssembly_Bin-0.fna
RH|P|C14760	CAMI_high_GoldStandardAssembly_Bin-0.fna
RH|P|C14780	CAMI_high_GoldStandardAssembly_Bin-0.fna
RH|P|C14784	CAMI_high_GoldStandardAssembly_Bin-0.fna
RH|P|C14786	CAMI_high_GoldStandardAssembly_Bin-0.fna
RH|P|C14791	CAMI_high_GoldStandardAssembly_Bin-0.fna
RH|P|C14795	CAMI_high_GoldStandardAssembly_Bin-0.fna
RH|P|C14800	CAMI_high_GoldStandardAssembly_Bin-0.fna
RH|P|C14801	CAMI_high_GoldStandardAssembly_Bin-0.fna
RH|P|C14803	CAMI_high_GoldStandardAssembly_Bin-0.fna
RH|P|C14810	CAMI_high_GoldStandardAssembly_Bin-0.fna
RH|P|C14820	CAMI_high_GoldStandardAssembly_Bin-0.fna
RH|P|C14825	CAMI_high_GoldStandardAssembly_Bin-0.fna
RH|P|C14827	CAMI_high_GoldStandardAssembly_Bin-0.fna
RH|P|C14830	CAMI_high_GoldStandardAssembly_Bin-0.fna
RH|P|C14832	CAMI_high_GoldStandardAssembly_Bin-0.fna
RH|P|C14834	CAMI_high_GoldStandardAssembly_Bin-0.fna
RH|P|C14840	CAMI_high_GoldStandardAssembly_Bin-0.fna
RH|P|C14844	CAMI_high_GoldStandardAssembly_Bin-0.fna
RH|P|C14845	CAMI_high_GoldStandardAssembly_Bin-0.fna
RH|P|C14852	CAMI_high_GoldStandardAssembly_Bin-0.fna
RH|P|C14854	CAMI_high_GoldStandardAssembly_Bin-0.fna
RH|P|C14871	CAMI_high_GoldStandardAssembly_Bin-0.fna
RH|P|C14872	CAMI_high_GoldStandardAssembly_Bin-0.fna
RH|P|C14873	CAMI_high_GoldStandardAssembly_Bin-0.fna
RH|P|C14884	CAMI_high_GoldStandardAssembly_Bin-0.fna
RH|P|C14888	CAMI_high_GoldStandardAssembly_Bin-0.fna
RH|P|C14896	CAMI_high_GoldStandardAssembly_Bin-0.fna
RH|P|C14909	CAMI_high_GoldStandardAssembly_Bin-0.fna
RH|P|C14911	CAMI_high_GoldStandardAssembly_Bin-0.fna
RH|P|C14919	CAMI_high_GoldStandardAssembly_Bin-0.fna
RH|P|C14935	CAMI_high_GoldStandardAssembly_Bin-0.fna
RH|P|C14959	CAMI_high_GoldStandardAssembly_Bin-0.fna
RH|P|C14968	CAMI_high_GoldStandardAssembly_Bin-0.fna
RH|P|C14974	CAMI_high_GoldStandardAssembly_Bin-0.fna
RH|P|C14988	CAMI_high_GoldStandardAssembly_Bin-0.fna
RH|P|C14989	CAMI_high_GoldStandardAssembly_Bin-0.fna
RH|P|C14997	CAMI_high_GoldStandardAssembly_Bin-0.fna
RH|P|C15001	CAMI_high_GoldStandardAssembly_Bin-0.fna
RH|P|C15004	CAMI_high_GoldStandardAssembly_Bin-0.fna
RH|P|C15027	CAMI_high_GoldStandardAssembly_Bin-0.fna
RH|P|C15029	CAMI_high_GoldStandardAssembly_Bin-0.fna
RH|P|C15032	CAMI_high_GoldStandardAssembly_Bin-0.fna
RH|P|C15035	CAMI_high_GoldStandardAssembly_Bin-0.fna
RH|P|C15045	CAMI_high_GoldStandardAssembly_Bin-0.fna
RH|P|C15069	CAMI_high_GoldStandardAssembly_Bin-0.fna
RH|P|C15074	CAMI_high_GoldStandardAssembly_Bin-0.fna
RH|P|C15080	CAMI_high_GoldStandardAssembly_Bin-0.fna
RH|P|C15087	CAMI_high_GoldStandardAssembly_Bin-0.fna
RH|P|C15089	CAMI_high_GoldStandardAssembly_Bin-0.fna
RH|P|C15096	CAMI_high_GoldStandardAssembly_Bin-0.fna
RH|P|C15099	CAMI_high_GoldStandardAssembly_Bin-0.fna
RH|P|C15102	CAMI_high_GoldStandardAssembly_Bin-0.fna
RH|P|C15111	CAMI_high_GoldStandardAssembly_Bin-0.fna
RH|P|C15113	CAMI_high_GoldStandardAssembly_Bin-0.fna
RH|P|C15126	CAMI_high_GoldStandardAssembly_Bin-0.fna
RH|P|C15127	CAMI_high_GoldStandardAssembly_Bin-0.fna
RH|P|C15130	CAMI_high_GoldStandardAssembly_Bin-0.fna
RH|P|C15132	CAMI_high_GoldStandardAssembly_Bin-0.fna
RH|P|C15134	CAMI_high_GoldStandardAssembly_Bin-0.fna
RH|P|C15138	CAMI_high_GoldStandardAssembly_Bin-0.fna
RH|P|C15146	CAMI_high_GoldStandardAssembly_Bin-0.fna
RH|P|C15180	CAMI_high_GoldStandardAssembly_Bin-0.fna
RH|P|C15193	CAMI_high_GoldStandardAssembly_Bin-0.fna
RH|P|C15201	CAMI_high_GoldStandardAssembly_Bin-0.fna
RH|P|C15213	CAMI_high_GoldStandardAssembly_Bin-0.fna
RH|P|C15231	CAMI_high_GoldStandardAssembly_Bin-0.fna
RH|P|C15235	CAMI_high_GoldStandardAssembly_Bin-0.fna
RH|P|C15241	CAMI_high_GoldStandardAssembly_Bin-0.fna
RH|P|C15242	CAMI_high_GoldStandardAssembly_Bin-0.fna
RH|P|C15249	CAMI_high_GoldStandardAssembly_Bin-0.fna
RH|P|C15281	CAMI_high_GoldStandardAssembly_Bin-0.fna
RH|P|C15285	CAMI_high_GoldStandardAssembly_Bin-0.fna
RH|P|C15303	CAMI_high_GoldStandardAssembly_Bin-0.fna
RH|P|C15317	CAMI_high_GoldStandardAssembly_Bin-0.fna
RH|P|C15324	CAMI_high_GoldStandardAssembly_Bin-0.fna
RH|P|C15342	CAMI_high_GoldStandardAssembly_Bin-0.fna
RH|P|C15343	CAMI_high_GoldStandardAssembly_Bin-0.fna
RH|P|C15349	CAMI_high_GoldStandardAssembly_Bin-0.fna
RH|P|C15355	CAMI_high_GoldStandardAssembly_Bin-0.fna
RH|P|C15368	CAMI_high_GoldStandardAssembly_Bin-0.fna
RH|P|C15376	CAMI_high_GoldStandardAssembly_Bin-0.fna
RH|P|C15378	CAMI_high_GoldStandardAssembly_Bin-0.fna
RH|P|C15396	CAMI_high_GoldStandardAssembly_Bin-0.fna
RH|P|C15403	CAMI_high_GoldStandardAssembly_Bin-0.fna
RH|P|C15433	CAMI_high_GoldStandardAssembly_Bin-0.fna
RH|P|C15437	CAMI_high_GoldStandardAssembly_Bin-0.fna
RH|P|C15446	CAMI_high_GoldStandardAssembly_Bin-0.fna
RH|P|C15449	CAMI_high_GoldStandardAssembly_Bin-0.fna
RH|P|C15453	CAMI_high_GoldStandardAssembly_Bin-0.fna
RH|P|C15455	CAMI_high_GoldStandardAssembly_Bin-0.fna
RH|P|C15462	CAMI_high_GoldStandardAssembly_Bin-0.fna
RH|P|C15486	CAMI_high_GoldStandardAssembly_Bin-0.fna
RH|P|C15488	CAMI_high_GoldStandardAssembly_Bin-0.fna
RH|P|C15492	CAMI_high_GoldStandardAssembly_Bin-0.fna
RH|P|C15493	CAMI_high_GoldStandardAssembly_Bin-0.fna
RH|P|C15504	CAMI_high_GoldStandardAssembly_Bin-0.fna
RH|P|C15524	CAMI_high_GoldStandardAssembly_Bin-0.fna
RH|P|C15555	CAMI_high_GoldStandardAssembly_Bin-0.fna
RH|P|C15557	CAMI_high_GoldStandardAssembly_Bin-0.fna
RH|P|C15562	CAMI_high_GoldStandardAssembly_Bin-0.fna
RH|P|C15568	CAMI_high_GoldStandardAssembly_Bin-0.fna
RH|P|C15572	CAMI_high_GoldStandardAssembly_Bin-0.fna
RH|P|C15582	CAMI_high_GoldStandardAssembly_Bin-0.fna
RH|P|C15588	CAMI_high_GoldStandardAssembly_Bin-0.fna
RH|P|C15606	CAMI_high_GoldStandardAssembly_Bin-0.fna
RH|P|C15629	CAMI_high_GoldStandardAssembly_Bin-0.fna
RH|P|C15632	CAMI_high_GoldStandardAssembly_Bin-0.fna
RH|P|C15638	CAMI_high_GoldStandardAssembly_Bin-0.fna
RH|P|C15656	CAMI_high_GoldStandardAssembly_Bin-0.fna
RH|P|C15660	CAMI_high_GoldStandardAssembly_Bin-0.fna
RH|P|C15675	CAMI_high_GoldStandardAssembly_Bin-0.fna
RH|P|C15707	CAMI_high_GoldStandardAssembly_Bin-0.fna
RH|P|C15717	CAMI_high_GoldStandardAssembly_Bin-0.fna
RH|P|C15724	CAMI_high_GoldStandardAssembly_Bin-0.fna
RH|P|C15755	CAMI_high_GoldStandardAssembly_Bin-0.fna
RH|P|C15759	CAMI_high_GoldStandardAssembly_Bin-0.fna
RH|P|C15776	CAMI_high_GoldStandardAssembly_Bin-0.fna
RH|P|C15777	CAMI_high_GoldStandardAssembly_Bin-0.fna
RH|P|C15778	CAMI_high_GoldStandardAssembly_Bin-0.fna
RH|P|C15790	CAMI_high_GoldStandardAssembly_Bin-0.fna
RH|P|C15795	CAMI_high_GoldStandardAssembly_Bin-0.fna
RH|P|C15810	CAMI_high_GoldStandardAssembly_Bin-0.fna
RH|P|C15834	CAMI_high_GoldStandardAssembly_Bin-0.fna
RH|P|C15852	CAMI_high_GoldStandardAssembly_Bin-0.fna
RH|P|C15860	CAMI_high_GoldStandardAssembly_Bin-0.fna
RH|P|C15867	CAMI_high_GoldStandardAssembly_Bin-0.fna
RH|P|C15875	CAMI_high_GoldStandardAssembly_Bin-0.fna
RH|P|C15885	CAMI_high_GoldStandardAssembly_Bin-0.fna
RH|P|C15889	CAMI_high_GoldStandardAssembly_Bin-0.fna
RH|P|C15891	CAMI_high_GoldStandardAssembly_Bin-0.fna
RH|P|C15901	CAMI_high_GoldStandardAssembly_Bin-0.fna
RH|P|C15906	CAMI_high_GoldStandardAssembly_Bin-0.fna
RH|P|C15911	CAMI_high_GoldStandardAssembly_Bin-0.fna
RH|P|C15923	CAMI_high_GoldStandardAssembly_Bin-0.fna
RH|P|C15926	CAMI_high_GoldStandardAssembly_Bin-0.fna
RH|P|C15935	CAMI_high_GoldStandardAssembly_Bin-0.fna
RH|P|C15944	CAMI_high_GoldStandardAssembly_Bin-0.fna
RH|P|C15979	CAMI_high_GoldStandardAssembly_Bin-0.fna
RH|P|C15995	CAMI_high_GoldStandardAssembly_Bin-0.fna
RH|P|C16015	CAMI_high_GoldStandardAssembly_Bin-0.fna
RH|P|C16036	CAMI_high_GoldStandardAssembly_Bin-0.fna
RH|P|C16041	CAMI_high_GoldStandardAssembly_Bin-0.fna
RH|P|C16046	CAMI_high_GoldStandardAssembly_Bin-0.fna
RH|P|C16051	CAMI_high_GoldStandardAssembly_Bin-0.fna
RH|P|C16056	CAMI_high_GoldStandardAssembly_Bin-0.fna
RH|P|C16058	CAMI_high_GoldStandardAssembly_Bin-0.fna
RH|P|C16061	CAMI_high_GoldStandardAssembly_Bin-0.fna
RH|P|C16065	CAMI_high_GoldStandardAssembly_Bin-0.fna
RH|P|C16068	CAMI_high_GoldStandardAssembly_Bin-0.fna
RH|P|C16072	CAMI_high_GoldStandardAssembly_Bin-0.fna
RH|P|C16076	CAMI_high_GoldStandardAssembly_Bin-0.fna
RH|P|C16085	CAMI_high_GoldStandardAssembly_Bin-0.fna
RH|P|C16098	CAMI_high_GoldStandardAssembly_Bin-0.fna
RH|P|C16101	CAMI_high_GoldStandardAssembly_Bin-0.fna
RH|P|C16110	CAMI_high_GoldStandardAssembly_Bin-0.fna
RH|P|C16115	CAMI_high_GoldStandardAssembly_Bin-0.fna
RH|P|C16131	CAMI_high_GoldStandardAssembly_Bin-0.fna
RH|P|C16135	CAMI_high_GoldStandardAssembly_Bin-0.fna
RH|P|C16139	CAMI_high_GoldStandardAssembly_Bin-0.fna
RH|P|C16141	CAMI_high_GoldStandardAssembly_Bin-0.fna
RH|P|C16183	CAMI_high_GoldStandardAssembly_Bin-0.fna
RH|P|C16186	CAMI_high_GoldStandardAssembly_Bin-0.fna
RH|P|C16187	CAMI_high_GoldStandardAssembly_Bin-0.fna
RH|P|C16200	CAMI_high_GoldStandardAssembly_Bin-0.fna
RH|P|C16204	CAMI_high_GoldStandardAssembly_Bin-0.fna
RH|P|C16221	CAMI_high_GoldStandardAssembly_Bin-0.fna
RH|P|C16222	CAMI_high_GoldStandardAssembly_Bin-0.fna
RH|P|C16229	CAMI_high_GoldStandardAssembly_Bin-0.fna
RH|P|C16240	CAMI_high_GoldStandardAssembly_Bin-0.fna
RH|P|C16242	CAMI_high_GoldStandardAssembly_Bin-0.fna
RH|P|C16243	CAMI_high_GoldStandardAssembly_Bin-0.fna
RH|P|C16247	CAMI_high_GoldStandardAssembly_Bin-0.fna
RH|P|C16259	CAMI_high_GoldStandardAssembly_Bin-0.fna
RH|P|C16264	CAMI_high_GoldStandardAssembly_Bin-0.fna
RH|P|C16271	CAMI_high_GoldStandardAssembly_Bin-0.fna
RH|P|C16281	CAMI_high_GoldStandardAssembly_Bin-0.fna
RH|P|C16304	CAMI_high_GoldStandardAssembly_Bin-0.fna
RH|P|C16313	CAMI_high_GoldStandardAssembly_Bin-0.fna
RH|P|C16315	CAMI_high_GoldStandardAssembly_Bin-0.fna
RH|P|C16316	CAMI_high_GoldStandardAssembly_Bin-0.fna
RH|P|C16331	CAMI_high_GoldStandardAssembly_Bin-0.fna
RH|P|C16337	CAMI_high_GoldStandardAssembly_Bin-0.fna
RH|P|C16339	CAMI_high_GoldStandardAssembly_Bin-0.fna
RH|P|C16342	CAMI_high_GoldStandardAssembly_Bin-0.fna
RH|P|C16344	CAMI_high_GoldStandardAssembly_Bin-0.fna
RH|P|C16352	CAMI_high_GoldStandardAssembly_Bin-0.fna
RH|P|C16354	CAMI_high_GoldStandardAssembly_Bin-0.fna
RH|P|C16361	CAMI_high_GoldStandardAssembly_Bin-0.fna
RH|P|C16362	CAMI_high_GoldStandardAssembly_Bin-0.fna
RH|P|C16369	CAMI_high_GoldStandardAssembly_Bin-0.fna
RH|P|C16409	CAMI_high_GoldStandardAssembly_Bin-0.fna
RH|P|C16412	CAMI_high_GoldStandardAssembly_Bin-0.fna
RH|P|C16420	CAMI_high_GoldStandardAssembly_Bin-0.fna
RH|P|C16421	CAMI_high_GoldStandardAssembly_Bin-0.fna
RH|P|C16431	CAMI_high_GoldStandardAssembly_Bin-0.fna
RH|P|C16438	CAMI_high_GoldStandardAssembly_Bin-0.fna
RH|P|C16446	CAMI_high_GoldStandardAssembly_Bin-0.fna
RH|P|C16451	CAMI_high_GoldStandardAssembly_Bin-0.fna
RH|P|C16453	CAMI_high_GoldStandardAssembly_Bin-0.fna
RH|P|C16455	CAMI_high_GoldStandardAssembly_Bin-0.fna
RH|P|C16460	CAMI_high_GoldStandardAssembly_Bin-0.fna
RH|P|C16477	CAMI_high_GoldStandardAssembly_Bin-0.fna
RH|P|C16478	CAMI_high_GoldStandardAssembly_Bin-0.fna
RH|P|C16482	CAMI_high_GoldStandardAssembly_Bin-0.fna
RH|P|C16485	CAMI_high_GoldStandardAssembly_Bin-0.fna
RH|P|C16491	CAMI_high_GoldStandardAssembly_Bin-0.fna
RH|P|C16500	CAMI_high_GoldStandardAssembly_Bin-0.fna
RH|P|C16514	CAMI_high_GoldStandardAssembly_Bin-0.fna
RH|P|C16516	CAMI_high_GoldStandardAssembly_Bin-0.fna
RH|P|C16517	CAMI_high_GoldStandardAssembly_Bin-0.fna
RH|P|C16518	CAMI_high_GoldStandardAssembly_Bin-0.fna
RH|P|C16520	CAMI_high_GoldStandardAssembly_Bin-0.fna
RH|P|C16524	CAMI_high_GoldStandardAssembly_Bin-0.fna
RH|P|C16526	CAMI_high_GoldStandardAssembly_Bin-0.fna
RH|P|C16528	CAMI_high_GoldStandardAssembly_Bin-0.fna
RH|P|C16542	CAMI_high_GoldStandardAssembly_Bin-0.fna
RH|P|C16543	CAMI_high_GoldStandardAssembly_Bin-0.fna
RH|P|C16558	CAMI_high_GoldStandardAssembly_Bin-0.fna
RH|P|C16572	CAMI_high_GoldStandardAssembly_Bin-0.fna
RH|P|C16584	CAMI_high_GoldStandardAssembly_Bin-0.fna
RH|P|C16589	CAMI_high_GoldStandardAssembly_Bin-0.fna
RH|P|C16603	CAMI_high_GoldStandardAssembly_Bin-0.fna
RH|P|C16625	CAMI_high_GoldStandardAssembly_Bin-0.fna
RH|P|C16629	CAMI_high_GoldStandardAssembly_Bin-0.fna
RH|P|C16635	CAMI_high_GoldStandardAssembly_Bin-0.fna
RH|P|C16636	CAMI_high_GoldStandardAssembly_Bin-0.fna
RH|P|C16662	CAMI_high_GoldStandardAssembly_Bin-0.fna
RH|P|C16664	CAMI_high_GoldStandardAssembly_Bin-0.fna
RH|P|C16666	CAMI_high_GoldStandardAssembly_Bin-0.fna
RH|P|C16668	CAMI_high_GoldStandardAssembly_Bin-0.fna
RH|P|C16672	CAMI_high_GoldStandardAssembly_Bin-0.fna
RH|P|C16697	CAMI_high_GoldStandardAssembly_Bin-0.fna
RH|P|C16699	CAMI_high_GoldStandardAssembly_Bin-0.fna
RH|P|C16705	CAMI_high_GoldStandardAssembly_Bin-0.fna
RH|P|C16709	CAMI_high_GoldStandardAssembly_Bin-0.fna
RH|P|C16719	CAMI_high_GoldStandardAssembly_Bin-0.fna
RH|P|C16743	CAMI_high_GoldStandardAssembly_Bin-0.fna
RH|P|C16744	CAMI_high_GoldStandardAssembly_Bin-0.fna
RH|P|C16760	CAMI_high_GoldStandardAssembly_Bin-0.fna
RH|P|C16816	CAMI_high_GoldStandardAssembly_Bin-0.fna
RH|P|C16850	CAMI_high_GoldStandardAssembly_Bin-0.fna
RH|P|C16853	CAMI_high_GoldStandardAssembly_Bin-0.fna
RH|P|C16867	CAMI_high_GoldStandardAssembly_Bin-0.fna
RH|P|C16869	CAMI_high_GoldStandardAssembly_Bin-0.fna
RH|P|C16875	CAMI_high_GoldStandardAssembly_Bin-0.fna
RH|P|C16876	CAMI_high_GoldStandardAssembly_Bin-0.fna
RH|P|C16883	CAMI_high_GoldStandardAssembly_Bin-0.fna
RH|P|C16887	CAMI_high_GoldStandardAssembly_Bin-0.fna
RH|P|C16889	CAMI_high_GoldStandardAssembly_Bin-0.fna
RH|P|C16903	CAMI_high_GoldStandardAssembly_Bin-0.fna
RH|P|C16907	CAMI_high_GoldStandardAssembly_Bin-0.fna
RH|P|C16916	CAMI_high_GoldStandardAssembly_Bin-0.fna
RH|P|C16922	CAMI_high_GoldStandardAssembly_Bin-0.fna
RH|P|C16924	CAMI_high_GoldStandardAssembly_Bin-0.fna
RH|P|C16927	CAMI_high_GoldStandardAssembly_Bin-0.fna
RH|P|C16928	CAMI_high_GoldStandardAssembly_Bin-0.fna
RH|P|C16929	CAMI_high_GoldStandardAssembly_Bin-0.fna
RH|P|C16948	CAMI_high_GoldStandardAssembly_Bin-0.fna
RH|P|C16962	CAMI_high_GoldStandardAssembly_Bin-0.fna
RH|P|C16972	CAMI_high_GoldStandardAssembly_Bin-0.fna
RH|P|C16975	CAMI_high_GoldStandardAssembly_Bin-0.fna
RH|P|C16988	CAMI_high_GoldStandardAssembly_Bin-0.fna
RH|P|C17002	CAMI_high_GoldStandardAssembly_Bin-0.fna
RH|P|C17010	CAMI_high_GoldStandardAssembly_Bin-0.fna
RH|P|C17041	CAMI_high_GoldStandardAssembly_Bin-0.fna
RH|P|C17067	CAMI_high_GoldStandardAssembly_Bin-0.fna
RH|P|C17072	CAMI_high_GoldStandardAssembly_Bin-0.fna
RH|P|C17075	CAMI_high_GoldStandardAssembly_Bin-0.fna
RH|P|C17076	CAMI_high_GoldStandardAssembly_Bin-0.fna
RH|P|C17082	CAMI_high_GoldStandardAssembly_Bin-0.fna
RH|P|C17091	CAMI_high_GoldStandardAssembly_Bin-0.fna
RH|P|C17103	CAMI_high_GoldStandardAssembly_Bin-0.fna
RH|P|C17104	CAMI_high_GoldStandardAssembly_Bin-0.fna
RH|P|C17106	CAMI_high_GoldStandardAssembly_Bin-0.fna
RH|P|C17111	CAMI_high_GoldStandardAssembly_Bin-0.fna
RH|P|C17113	CAMI_high_GoldStandardAssembly_Bin-0.fna
RH|P|C17115	CAMI_high_GoldStandardAssembly_Bin-0.fna
RH|P|C17117	CAMI_high_GoldStandardAssembly_Bin-0.fna
RH|P|C17121	CAMI_high_GoldStandardAssembly_Bin-0.fna
RH|P|C17131	CAMI_high_GoldStandardAssembly_Bin-0.fna
RH|P|C17140	CAMI_high_GoldStandardAssembly_Bin-0.fna
RH|P|C17158	CAMI_high_GoldStandardAssembly_Bin-0.fna
RH|P|C17162	CAMI_high_GoldStandardAssembly_Bin-0.fna
RH|P|C17167	CAMI_high_GoldStandardAssembly_Bin-0.fna
RH|P|C17168	CAMI_high_GoldStandardAssembly_Bin-0.fna
RH|P|C17169	CAMI_high_GoldStandardAssembly_Bin-0.fna
RH|P|C17189	CAMI_high_GoldStandardAssembly_Bin-0.fna
RH|P|C17232	CAMI_high_GoldStandardAssembly_Bin-0.fna
RH|P|C17237	CAMI_high_GoldStandardAssembly_Bin-0.fna
RH|P|C17242	CAMI_high_GoldStandardAssembly_Bin-0.fna
RH|P|C17257	CAMI_high_GoldStandardAssembly_Bin-0.fna
RH|P|C17259	CAMI_high_GoldStandardAssembly_Bin-0.fna
RH|P|C17260	CAMI_high_GoldStandardAssembly_Bin-0.fna
RH|P|C17268	CAMI_high_GoldStandardAssembly_Bin-0.fna
RH|P|C17270	CAMI_high_GoldStandardAssembly_Bin-0.fna
RH|P|C17273	CAMI_high_GoldStandardAssembly_Bin-0.fna
RH|P|C17286	CAMI_high_GoldStandardAssembly_Bin-0.fna
RH|P|C17292	CAMI_high_GoldStandardAssembly_Bin-0.fna
RH|P|C17305	CAMI_high_GoldStandardAssembly_Bin-0.fna
RH|P|C17307	CAMI_high_GoldStandardAssembly_Bin-0.fna
RH|P|C17308	CAMI_high_GoldStandardAssembly_Bin-0.fna
RH|P|C17321	CAMI_high_GoldStandardAssembly_Bin-0.fna
RH|P|C17322	CAMI_high_GoldStandardAssembly_Bin-0.fna
RH|P|C17344	CAMI_high_GoldStandardAssembly_Bin-0.fna
RH|P|C17359	CAMI_high_GoldStandardAssembly_Bin-0.fna
RH|P|C17367	CAMI_high_GoldStandardAssembly_Bin-0.fna
RH|P|C17368	CAMI_high_GoldStandardAssembly_Bin-0.fna
RH|P|C17372	CAMI_high_GoldStandardAssembly_Bin-0.fna
RH|P|C17376	CAMI_high_GoldStandardAssembly_Bin-0.fna
RH|P|C17378	CAMI_high_GoldStandardAssembly_Bin-0.fna
RH|P|C17383	CAMI_high_GoldStandardAssembly_Bin-0.fna
RH|P|C17402	CAMI_high_GoldStandardAssembly_Bin-0.fna
RH|P|C17405	CAMI_high_GoldStandardAssembly_Bin-0.fna
RH|P|C17410	CAMI_high_GoldStandardAssembly_Bin-0.fna
RH|P|C17412	CAMI_high_GoldStandardAssembly_Bin-0.fna
RH|P|C17417	CAMI_high_GoldStandardAssembly_Bin-0.fna
RH|P|C17426	CAMI_high_GoldStandardAssembly_Bin-0.fna
RH|P|C17434	CAMI_high_GoldStandardAssembly_Bin-0.fna
RH|P|C17464	CAMI_high_GoldStandardAssembly_Bin-0.fna
RH|P|C17466	CAMI_high_GoldStandardAssembly_Bin-0.fna
RH|P|C17474	CAMI_high_GoldStandardAssembly_Bin-0.fna
RH|P|C17477	CAMI_high_GoldStandardAssembly_Bin-0.fna
RH|P|C17502	CAMI_high_GoldStandardAssembly_Bin-0.fna
RH|P|C17503	CAMI_high_GoldStandardAssembly_Bin-0.fna
RH|P|C17512	CAMI_high_GoldStandardAssembly_Bin-0.fna
RH|P|C17516	CAMI_high_GoldStandardAssembly_Bin-0.fna
RH|P|C17519	CAMI_high_GoldStandardAssembly_Bin-0.fna
RH|P|C17528	CAMI_high_GoldStandardAssembly_Bin-0.fna
RH|P|C17543	CAMI_high_GoldStandardAssembly_Bin-0.fna
RH|P|C17550	CAMI_high_GoldStandardAssembly_Bin-0.fna
RH|P|C17565	CAMI_high_GoldStandardAssembly_Bin-0.fna
RH|P|C17573	CAMI_high_GoldStandardAssembly_Bin-0.fna
RH|P|C17574	CAMI_high_GoldStandardAssembly_Bin-0.fna
RH|P|C17580	CAMI_high_GoldStandardAssembly_Bin-0.fna
RH|P|C17585	CAMI_high_GoldStandardAssembly_Bin-0.fna
RH|P|C17602	CAMI_high_GoldStandardAssembly_Bin-0.fna
RH|P|C17614	CAMI_high_GoldStandardAssembly_Bin-0.fna
RH|P|C17650	CAMI_high_GoldStandardAssembly_Bin-0.fna
RH|P|C17651	CAMI_high_GoldStandardAssembly_Bin-0.fna
RH|P|C17667	CAMI_high_GoldStandardAssembly_Bin-0.fna
RH|P|C17674	CAMI_high_GoldStandardAssembly_Bin-0.fna
RH|P|C17679	CAMI_high_GoldStandardAssembly_Bin-0.fna
RH|P|C17682	CAMI_high_GoldStandardAssembly_Bin-0.fna
RH|P|C17688	CAMI_high_GoldStandardAssembly_Bin-0.fna
RH|P|C17694	CAMI_high_GoldStandardAssembly_Bin-0.fna
RH|P|C17709	CAMI_high_GoldStandardAssembly_Bin-0.fna
RH|P|C17755	CAMI_high_GoldStandardAssembly_Bin-0.fna
RH|P|C17767	CAMI_high_GoldStandardAssembly_Bin-0.fna
RH|P|C17769	CAMI_high_GoldStandardAssembly_Bin-0.fna
RH|P|C17784	CAMI_high_GoldStandardAssembly_Bin-0.fna
RH|P|C17785	CAMI_high_GoldStandardAssembly_Bin-0.fna
RH|P|C17789	CAMI_high_GoldStandardAssembly_Bin-0.fna
RH|P|C17799	CAMI_high_GoldStandardAssembly_Bin-0.fna
RH|P|C17802	CAMI_high_GoldStandardAssembly_Bin-0.fna
RH|P|C17808	CAMI_high_GoldStandardAssembly_Bin-0.fna
RH|P|C17811	CAMI_high_GoldStandardAssembly_Bin-0.fna
RH|P|C17819	CAMI_high_GoldStandardAssembly_Bin-0.fna
RH|P|C17834	CAMI_high_GoldStandardAssembly_Bin-0.fna
RH|P|C17836	CAMI_high_GoldStandardAssembly_Bin-0.fna
RH|P|C17861	CAMI_high_GoldStandardAssembly_Bin-0.fna
RH|P|C17866	CAMI_high_GoldStandardAssembly_Bin-0.fna
RH|P|C17879	CAMI_high_GoldStandardAssembly_Bin-0.fna
RH|P|C17886	CAMI_high_GoldStandardAssembly_Bin-0.fna
RH|P|C17887	CAMI_high_GoldStandardAssembly_Bin-0.fna
RH|P|C17899	CAMI_high_GoldStandardAssembly_Bin-0.fna
RH|P|C17902	CAMI_high_GoldStandardAssembly_Bin-0.fna
RH|P|C17905	CAMI_high_GoldStandardAssembly_Bin-0.fna
RH|P|C17909	CAMI_high_GoldStandardAssembly_Bin-0.fna
RH|P|C17931	CAMI_high_GoldStandardAssembly_Bin-0.fna
RH|P|C17936	CAMI_high_GoldStandardAssembly_Bin-0.fna
RH|P|C17949	CAMI_high_GoldStandardAssembly_Bin-0.fna
RH|P|C17961	CAMI_high_GoldStandardAssembly_Bin-0.fna
RH|P|C17962	CAMI_high_GoldStandardAssembly_Bin-0.fna
RH|P|C17968	CAMI_high_GoldStandardAssembly_Bin-0.fna
RH|P|C17974	CAMI_high_GoldStandardAssembly_Bin-0.fna
RH|P|C17989	CAMI_high_GoldStandardAssembly_Bin-0.fna
RH|P|C17992	CAMI_high_GoldStandardAssembly_Bin-0.fna
RH|P|C17994	CAMI_high_GoldStandardAssembly_Bin-0.fna
RH|P|C18006	CAMI_high_GoldStandardAssembly_Bin-0.fna
RH|P|C18032	CAMI_high_GoldStandardAssembly_Bin-0.fna
RH|P|C18033	CAMI_high_GoldStandardAssembly_Bin-0.fna
RH|P|C18044	CAMI_high_GoldStandardAssembly_Bin-0.fna
RH|P|C18048	CAMI_high_GoldStandardAssembly_Bin-0.fna
RH|P|C18050	CAMI_high_GoldStandardAssembly_Bin-0.fna
RH|P|C18055	CAMI_high_GoldStandardAssembly_Bin-0.fna
RH|P|C18085	CAMI_high_GoldStandardAssembly_Bin-0.fna
RH|P|C18088	CAMI_high_GoldStandardAssembly_Bin-0.fna
RH|P|C18111	CAMI_high_GoldStandardAssembly_Bin-0.fna
RH|P|C18120	CAMI_high_GoldStandardAssembly_Bin-0.fna
RH|P|C18124	CAMI_high_GoldStandardAssembly_Bin-0.fna
RH|P|C18125	CAMI_high_GoldStandardAssembly_Bin-0.fna
RH|P|C18132	CAMI_high_GoldStandardAssembly_Bin-0.fna
RH|P|C18152	CAMI_high_GoldStandardAssembly_Bin-0.fna
RH|P|C18163	CAMI_high_GoldStandardAssembly_Bin-0.fna
RH|P|C18172	CAMI_high_GoldStandardAssembly_Bin-0.fna
RH|P|C18181	CAMI_high_GoldStandardAssembly_Bin-0.fna
RH|P|C18184	CAMI_high_GoldStandardAssembly_Bin-0.fna
RH|P|C18186	CAMI_high_GoldStandardAssembly_Bin-0.fna
RH|P|C18191	CAMI_high_GoldStandardAssembly_Bin-0.fna
RH|P|C18195	CAMI_high_GoldStandardAssembly_Bin-0.fna
RH|P|C18202	CAMI_high_GoldStandardAssembly_Bin-0.fna
RH|P|C18210	CAMI_high_GoldStandardAssembly_Bin-0.fna
RH|P|C18241	CAMI_high_GoldStandardAssembly_Bin-0.fna
RH|P|C18264	CAMI_high_GoldStandardAssembly_Bin-0.fna
RH|P|C18265	CAMI_high_GoldStandardAssembly_Bin-0.fna
RH|P|C18285	CAMI_high_GoldStandardAssembly_Bin-0.fna
RH|P|C18293	CAMI_high_GoldStandardAssembly_Bin-0.fna
RH|P|C18302	CAMI_high_GoldStandardAssembly_Bin-0.fna
RH|P|C18310	CAMI_high_GoldStandardAssembly_Bin-0.fna
RH|P|C18318	CAMI_high_GoldStandardAssembly_Bin-0.fna
RH|P|C18319	CAMI_high_GoldStandardAssembly_Bin-0.fna
RH|P|C18329	CAMI_high_GoldStandardAssembly_Bin-0.fna
RH|P|C18334	CAMI_high_GoldStandardAssembly_Bin-0.fna
RH|P|C18351	CAMI_high_GoldStandardAssembly_Bin-0.fna
RH|P|C18364	CAMI_high_GoldStandardAssembly_Bin-0.fna
[truncated: 34,864 more rows]

## Sheet: binsanity-refine
SEQUENCEID	BINID
RH|P|C395	CAMI_high_GoldStandardAssembly_Bin-0-refined_0.fna
RH|P|C816	CAMI_high_GoldStandardAssembly_Bin-0-refined_0.fna
RH|P|C1036	CAMI_high_GoldStandardAssembly_Bin-0-refined_0.fna
RH|P|C1158	CAMI_high_GoldStandardAssembly_Bin-0-refined_0.fna
RH|P|C1434	CAMI_high_GoldStandardAssembly_Bin-0-refined_0.fna
RH|P|C2176	CAMI_high_GoldStandardAssembly_Bin-0-refined_0.fna
RH|P|C2186	CAMI_high_GoldStandardAssembly_Bin-0-refined_0.fna
RH|P|C2299	CAMI_high_GoldStandardAssembly_Bin-0-refined_0.fna
RH|P|C2356	CAMI_high_GoldStandardAssembly_Bin-0-refined_0.fna
RH|P|C2465	CAMI_high_GoldStandardAssembly_Bin-0-refined_0.fna
RH|P|C2657	CAMI_high_GoldStandardAssembly_Bin-0-refined_0.fna
RH|P|C3253	CAMI_high_GoldStandardAssembly_Bin-0-refined_0.fna
RH|P|C3258	CAMI_high_GoldStandardAssembly_Bin-0-refined_0.fna
RH|P|C3501	CAMI_high_GoldStandardAssembly_Bin-0-refined_0.fna
RH|P|C3514	CAMI_high_GoldStandardAssembly_Bin-0-refined_0.fna
RH|P|C3935	CAMI_high_GoldStandardAssembly_Bin-0-refined_0.fna
RH|P|C4122	CAMI_high_GoldStandardAssembly_Bin-0-refined_0.fna
RH|P|C4145	CAMI_high_GoldStandardAssembly_Bin-0-refined_0.fna
RH|P|C4610	CAMI_high_GoldStandardAssembly_Bin-0-refined_0.fna
RH|P|C4816	CAMI_high_GoldStandardAssembly_Bin-0-refined_0.fna
RH|P|C4819	CAMI_high_GoldStandardAssembly_Bin-0-refined_0.fna
RH|P|C5042	CAMI_high_GoldStandardAssembly_Bin-0-refined_0.fna
RH|P|C5184	CAMI_high_GoldStandardAssembly_Bin-0-refined_0.fna
RH|P|C5527	CAMI_high_GoldStandardAssembly_Bin-0-refined_0.fna
RH|P|C5540	CAMI_high_GoldStandardAssembly_Bin-0-refined_0.fna
RH|P|C6099	CAMI_high_GoldStandardAssembly_Bin-0-refined_0.fna
RH|P|C6170	CAMI_high_GoldStandardAssembly_Bin-0-refined_0.fna
RH|P|C6309	CAMI_high_GoldStandardAssembly_Bin-0-refined_0.fna
RH|P|C6393	CAMI_high_GoldStandardAssembly_Bin-0-refined_0.fna
RH|P|C6534	CAMI_high_GoldStandardAssembly_Bin-0-refined_0.fna
RH|P|C6607	CAMI_high_GoldStandardAssembly_Bin-0-refined_0.fna
RH|P|C6843	CAMI_high_GoldStandardAssembly_Bin-0-refined_0.fna
RH|P|C7024	CAMI_high_GoldStandardAssembly_Bin-0-refined_0.fna
RH|P|C7038	CAMI_high_GoldStandardAssembly_Bin-0-refined_0.fna
RH|P|C7118	CAMI_high_GoldStandardAssembly_Bin-0-refined_0.fna
RH|P|C7503	CAMI_high_GoldStandardAssembly_Bin-0-refined_0.fna
RH|P|C7630	CAMI_high_GoldStandardAssembly_Bin-0-refined_0.fna
RH|P|C8263	CAMI_high_GoldStandardAssembly_Bin-0-refined_0.fna
RH|P|C8503	CAMI_high_GoldStandardAssembly_Bin-0-refined_0.fna
RH|P|C8530	CAMI_high_GoldStandardAssembly_Bin-0-refined_0.fna
RH|P|C8571	CAMI_high_GoldStandardAssembly_Bin-0-refined_0.fna
RH|P|C9345	CAMI_high_GoldStandardAssembly_Bin-0-refined_0.fna
RH|P|C9636	CAMI_high_GoldStandardAssembly_Bin-0-refined_0.fna
RH|P|C9722	CAMI_high_GoldStandardAssembly_Bin-0-refined_0.fna
RH|P|C9918	CAMI_high_GoldStandardAssembly_Bin-0-refined_0.fna
RH|P|C10033	CAMI_high_GoldStandardAssembly_Bin-0-refined_0.fna
RH|P|C10482	CAMI_high_GoldStandardAssembly_Bin-0-refined_0.fna
RH|P|C11011	CAMI_high_GoldStandardAssembly_Bin-0-refined_0.fna
RH|P|C11110	CAMI_high_GoldStandardAssembly_Bin-0-refined_0.fna
RH|P|C11518	CAMI_high_GoldStandardAssembly_Bin-0-refined_0.fna
RH|P|C11711	CAMI_high_GoldStandardAssembly_Bin-0-refined_0.fna
RH|P|C12088	CAMI_high_GoldStandardAssembly_Bin-0-refined_0.fna
RH|P|C12248	CAMI_high_GoldStandardAssembly_Bin-0-refined_0.fna
RH|P|C12351	CAMI_high_GoldStandardAssembly_Bin-0-refined_0.fna
RH|P|C12395	CAMI_high_GoldStandardAssembly_Bin-0-refined_0.fna
RH|P|C12567	CAMI_high_GoldStandardAssembly_Bin-0-refined_0.fna
RH|P|C12605	CAMI_high_GoldStandardAssembly_Bin-0-refined_0.fna
RH|P|C12937	CAMI_high_GoldStandardAssembly_Bin-0-refined_0.fna
RH|P|C13063	CAMI_high_GoldStandardAssembly_Bin-0-refined_0.fna
RH|P|C13066	CAMI_high_GoldStandardAssembly_Bin-0-refined_0.fna
RH|P|C13211	CAMI_high_GoldStandardAssembly_Bin-0-refined_0.fna
RH|P|C13282	CAMI_high_GoldStandardAssembly_Bin-0-refined_0.fna
RH|P|C13516	CAMI_high_GoldStandardAssembly_Bin-0-refined_0.fna
RH|P|C13614	CAMI_high_GoldStandardAssembly_Bin-0-refined_0.fna
RH|P|C13919	CAMI_high_GoldStandardAssembly_Bin-0-refined_0.fna
RH|P|C13943	CAMI_high_GoldStandardAssembly_Bin-0-refined_0.fna
RH|P|C14237	CAMI_high_GoldStandardAssembly_Bin-0-refined_0.fna
RH|P|C14784	CAMI_high_GoldStandardAssembly_Bin-0-refined_0.fna
RH|P|C14871	CAMI_high_GoldStandardAssembly_Bin-0-refined_0.fna
RH|P|C14872	CAMI_high_GoldStandardAssembly_Bin-0-refined_0.fna
RH|P|C14989	CAMI_high_GoldStandardAssembly_Bin-0-refined_0.fna
RH|P|C15130	CAMI_high_GoldStandardAssembly_Bin-0-refined_0.fna
RH|P|C15488	CAMI_high_GoldStandardAssembly_Bin-0-refined_0.fna
RH|P|C15632	CAMI_high_GoldStandardAssembly_Bin-0-refined_0.fna
RH|P|C15778	CAMI_high_GoldStandardAssembly_Bin-0-refined_0.fna
RH|P|C16431	CAMI_high_GoldStandardAssembly_Bin-0-refined_0.fna
RH|P|C16558	CAMI_high_GoldStandardAssembly_Bin-0-refined_0.fna
RH|P|C16883	CAMI_high_GoldStandardAssembly_Bin-0-refined_0.fna
RH|P|C17237	CAMI_high_GoldStandardAssembly_Bin-0-refined_0.fna
RH|P|C17270	CAMI_high_GoldStandardAssembly_Bin-0-refined_0.fna
RH|P|C17286	CAMI_high_GoldStandardAssembly_Bin-0-refined_0.fna
RH|P|C17949	CAMI_high_GoldStandardAssembly_Bin-0-refined_0.fna
RH|P|C18172	CAMI_high_GoldStandardAssembly_Bin-0-refined_0.fna
RH|P|C18184	CAMI_high_GoldStandardAssembly_Bin-0-refined_0.fna
RH|P|C18391	CAMI_high_GoldStandardAssembly_Bin-0-refined_0.fna
RH|P|C19041	CAMI_high_GoldStandardAssembly_Bin-0-refined_0.fna
RH|P|C19121	CAMI_high_GoldStandardAssembly_Bin-0-refined_0.fna
RH|P|C19247	CAMI_high_GoldStandardAssembly_Bin-0-refined_0.fna
RH|P|C19416	CAMI_high_GoldStandardAssembly_Bin-0-refined_0.fna
RH|P|C19536	CAMI_high_GoldStandardAssembly_Bin-0-refined_0.fna
RH|P|C19671	CAMI_high_GoldStandardAssembly_Bin-0-refined_0.fna
RH|P|C19795	CAMI_high_GoldStandardAssembly_Bin-0-refined_0.fna
RH|P|C19828	CAMI_high_GoldStandardAssembly_Bin-0-refined_0.fna
RH|P|C19966	CAMI_high_GoldStandardAssembly_Bin-0-refined_0.fna
RH|P|C20015	CAMI_high_GoldStandardAssembly_Bin-0-refined_0.fna
RH|P|C20111	CAMI_high_GoldStandardAssembly_Bin-0-refined_0.fna
RH|P|C20174	CAMI_high_GoldStandardAssembly_Bin-0-refined_0.fna
RH|P|C20433	CAMI_high_GoldStandardAssembly_Bin-0-refined_0.fna
RH|P|C21114	CAMI_high_GoldStandardAssembly_Bin-0-refined_0.fna
RH|P|C21199	CAMI_high_GoldStandardAssembly_Bin-0-refined_0.fna
RH|P|C21410	CAMI_high_GoldStandardAssembly_Bin-0-refined_0.fna
RH|P|C21452	CAMI_high_GoldStandardAssembly_Bin-0-refined_0.fna
RH|P|C21498	CAMI_high_GoldStandardAssembly_Bin-0-refined_0.fna
RH|P|C21541	CAMI_high_GoldStandardAssembly_Bin-0-refined_0.fna
RH|P|C21923	CAMI_high_GoldStandardAssembly_Bin-0-refined_0.fna
RH|P|C21969	CAMI_high_GoldStandardAssembly_Bin-0-refined_0.fna
RH|P|C22084	CAMI_high_GoldStandardAssembly_Bin-0-refined_0.fna
RH|P|C22837	CAMI_high_GoldStandardAssembly_Bin-0-refined_0.fna
RH|P|C22969	CAMI_high_GoldStandardAssembly_Bin-0-refined_0.fna
RH|P|C23041	CAMI_high_GoldStandardAssembly_Bin-0-refined_0.fna
RH|P|C23184	CAMI_high_GoldStandardAssembly_Bin-0-refined_0.fna
RH|P|C23303	CAMI_high_GoldStandardAssembly_Bin-0-refined_0.fna
RH|P|C23649	CAMI_high_GoldStandardAssembly_Bin-0-refined_0.fna
RH|P|C23655	CAMI_high_GoldStandardAssembly_Bin-0-refined_0.fna
RH|P|C23672	CAMI_high_GoldStandardAssembly_Bin-0-refined_0.fna
RH|P|C23683	CAMI_high_GoldStandardAssembly_Bin-0-refined_0.fna
RH|P|C23742	CAMI_high_GoldStandardAssembly_Bin-0-refined_0.fna
RH|P|C23884	CAMI_high_GoldStandardAssembly_Bin-0-refined_0.fna
RH|P|C23889	CAMI_high_GoldStandardAssembly_Bin-0-refined_0.fna
RH|P|C24224	CAMI_high_GoldStandardAssembly_Bin-0-refined_0.fna
RH|P|C24297	CAMI_high_GoldStandardAssembly_Bin-0-refined_0.fna
RH|P|C24913	CAMI_high_GoldStandardAssembly_Bin-0-refined_0.fna
RH|P|C25032	CAMI_high_GoldStandardAssembly_Bin-0-refined_0.fna
RH|P|C25649	CAMI_high_GoldStandardAssembly_Bin-0-refined_0.fna
RH|P|C25683	CAMI_high_GoldStandardAssembly_Bin-0-refined_0.fna
RH|P|C25707	CAMI_high_GoldStandardAssembly_Bin-0-refined_0.fna
RH|P|C25872	CAMI_high_GoldStandardAssembly_Bin-0-refined_0.fna
RH|P|C26137	CAMI_high_GoldStandardAssembly_Bin-0-refined_0.fna
RH|P|C26238	CAMI_high_GoldStandardAssembly_Bin-0-refined_0.fna
RH|P|C26280	CAMI_high_GoldStandardAssembly_Bin-0-refined_0.fna
RH|P|C26739	CAMI_high_GoldStandardAssembly_Bin-0-refined_0.fna
RH|P|C26824	CAMI_high_GoldStandardAssembly_Bin-0-refined_0.fna
RH|P|C26943	CAMI_high_GoldStandardAssembly_Bin-0-refined_0.fna
RH|P|C27537	CAMI_high_GoldStandardAssembly_Bin-0-refined_0.fna
RH|P|C27717	CAMI_high_GoldStandardAssembly_Bin-0-refined_0.fna
RH|P|C27864	CAMI_high_GoldStandardAssembly_Bin-0-refined_0.fna
RH|P|C27967	CAMI_high_GoldStandardAssembly_Bin-0-refined_0.fna
RH|P|C28106	CAMI_high_GoldStandardAssembly_Bin-0-refined_0.fna
RH|P|C28176	CAMI_high_GoldStandardAssembly_Bin-0-refined_0.fna
RH|P|C28251	CAMI_high_GoldStandardAssembly_Bin-0-refined_0.fna
RH|P|C28311	CAMI_high_GoldStandardAssembly_Bin-0-refined_0.fna
RH|P|C28316	CAMI_high_GoldStandardAssembly_Bin-0-refined_0.fna
RH|P|C28508	CAMI_high_GoldStandardAssembly_Bin-0-refined_0.fna
RH|P|C28992	CAMI_high_GoldStandardAssembly_Bin-0-refined_0.fna
RH|P|C29450	CAMI_high_GoldStandardAssembly_Bin-0-refined_0.fna
RH|P|C29702	CAMI_high_GoldStandardAssembly_Bin-0-refined_0.fna
RH|P|C29931	CAMI_high_GoldStandardAssembly_Bin-0-refined_0.fna
RH|P|C29979	CAMI_high_GoldStandardAssembly_Bin-0-refined_0.fna
RH|P|C30103	CAMI_high_GoldStandardAssembly_Bin-0-refined_0.fna
RH|P|C30139	CAMI_high_GoldStandardAssembly_Bin-0-refined_0.fna
RH|P|C30774	CAMI_high_GoldStandardAssembly_Bin-0-refined_0.fna
RH|P|C31100	CAMI_high_GoldStandardAssembly_Bin-0-refined_0.fna
RH|P|C31250	CAMI_high_GoldStandardAssembly_Bin-0-refined_0.fna
RH|P|C31288	CAMI_high_GoldStandardAssembly_Bin-0-refined_0.fna
RH|P|C31430	CAMI_high_GoldStandardAssembly_Bin-0-refined_0.fna
RH|P|C31739	CAMI_high_GoldStandardAssembly_Bin-0-refined_0.fna
RH|P|C31856	CAMI_high_GoldStandardAssembly_Bin-0-refined_0.fna
RH|P|C31911	CAMI_high_GoldStandardAssembly_Bin-0-refined_0.fna
RH|P|C32217	CAMI_high_GoldStandardAssembly_Bin-0-refined_0.fna
RH|P|C32402	CAMI_high_GoldStandardAssembly_Bin-0-refined_0.fna
RH|P|C32496	CAMI_high_GoldStandardAssembly_Bin-0-refined_0.fna
RH|P|C32666	CAMI_high_GoldStandardAssembly_Bin-0-refined_0.fna
RH|P|C32716	CAMI_high_GoldStandardAssembly_Bin-0-refined_0.fna
RH|P|C33276	CAMI_high_GoldStandardAssembly_Bin-0-refined_0.fna
RH|P|C33277	CAMI_high_GoldStandardAssembly_Bin-0-refined_0.fna
RH|P|C33556	CAMI_high_GoldStandardAssembly_Bin-0-refined_0.fna
RH|P|C33618	CAMI_high_GoldStandardAssembly_Bin-0-refined_0.fna
RH|P|C34070	CAMI_high_GoldStandardAssembly_Bin-0-refined_0.fna
RH|P|C34373	CAMI_high_GoldStandardAssembly_Bin-0-refined_0.fna
RH|P|C34386	CAMI_high_GoldStandardAssembly_Bin-0-refined_0.fna
RH|P|C34416	CAMI_high_GoldStandardAssembly_Bin-0-refined_0.fna
RH|P|C34493	CAMI_high_GoldStandardAssembly_Bin-0-refined_0.fna
RH|P|C34602	CAMI_high_GoldStandardAssembly_Bin-0-refined_0.fna
RH|P|C34889	CAMI_high_GoldStandardAssembly_Bin-0-refined_0.fna
RH|P|C35173	CAMI_high_GoldStandardAssembly_Bin-0-refined_0.fna
RH|P|C35202	CAMI_high_GoldStandardAssembly_Bin-0-refined_0.fna
RH|P|C35531	CAMI_high_GoldStandardAssembly_Bin-0-refined_0.fna
RH|P|C35578	CAMI_high_GoldStandardAssembly_Bin-0-refined_0.fna
RH|P|C35616	CAMI_high_GoldStandardAssembly_Bin-0-refined_0.fna
RH|P|C35955	CAMI_high_GoldStandardAssembly_Bin-0-refined_0.fna
RH|P|C36601	CAMI_high_GoldStandardAssembly_Bin-0-refined_0.fna
RH|P|C36734	CAMI_high_GoldStandardAssembly_Bin-0-refined_0.fna
RH|P|C37871	CAMI_high_GoldStandardAssembly_Bin-0-refined_0.fna
RH|P|C37893	CAMI_high_GoldStandardAssembly_Bin-0-refined_0.fna
RH|P|C37953	CAMI_high_GoldStandardAssembly_Bin-0-refined_0.fna
RH|P|C38329	CAMI_high_GoldStandardAssembly_Bin-0-refined_0.fna
RH|P|C38818	CAMI_high_GoldStandardAssembly_Bin-0-refined_0.fna
RH|P|C39019	CAMI_high_GoldStandardAssembly_Bin-0-refined_0.fna
RH|P|C39069	CAMI_high_GoldStandardAssembly_Bin-0-refined_0.fna
RH|P|C39131	CAMI_high_GoldStandardAssembly_Bin-0-refined_0.fna
RH|P|C39285	CAMI_high_GoldStandardAssembly_Bin-0-refined_0.fna
RH|P|C39399	CAMI_high_GoldStandardAssembly_Bin-0-refined_0.fna
RH|P|C39450	CAMI_high_GoldStandardAssembly_Bin-0-refined_0.fna
RH|P|C39562	CAMI_high_GoldStandardAssembly_Bin-0-refined_0.fna
RH|P|C39598	CAMI_high_GoldStandardAssembly_Bin-0-refined_0.fna
RH|P|C39638	CAMI_high_GoldStandardAssembly_Bin-0-refined_0.fna
RH|P|C40039	CAMI_high_GoldStandardAssembly_Bin-0-refined_0.fna
RH|P|C40270	CAMI_high_GoldStandardAssembly_Bin-0-refined_0.fna
RH|P|C40887	CAMI_high_GoldStandardAssembly_Bin-0-refined_0.fna
RH|P|C41409	CAMI_high_GoldStandardAssembly_Bin-0-refined_0.fna
RH|P|C41619	CAMI_high_GoldStandardAssembly_Bin-0-refined_0.fna
RH|P|C41940	CAMI_high_GoldStandardAssembly_Bin-0-refined_0.fna
RH|P|C41978	CAMI_high_GoldStandardAssembly_Bin-0-refined_0.fna
RH|P|C446	CAMI_high_GoldStandardAssembly_Bin-0-refined_10.fna
RH|P|C561	CAMI_high_GoldStandardAssembly_Bin-0-refined_10.fna
RH|P|C963	CAMI_high_GoldStandardAssembly_Bin-0-refined_10.fna
RH|P|C1039	CAMI_high_GoldStandardAssembly_Bin-0-refined_10.fna
RH|P|C1137	CAMI_high_GoldStandardAssembly_Bin-0-refined_10.fna
RH|P|C1677	CAMI_high_GoldStandardAssembly_Bin-0-refined_10.fna
RH|P|C1806	CAMI_high_GoldStandardAssembly_Bin-0-refined_10.fna
RH|P|C2619	CAMI_high_GoldStandardAssembly_Bin-0-refined_10.fna
RH|P|C3019	CAMI_high_GoldStandardAssembly_Bin-0-refined_10.fna
RH|P|C3102	CAMI_high_GoldStandardAssembly_Bin-0-refined_10.fna
RH|P|C3166	CAMI_high_GoldStandardAssembly_Bin-0-refined_10.fna
RH|P|C3919	CAMI_high_GoldStandardAssembly_Bin-0-refined_10.fna
RH|P|C3957	CAMI_high_GoldStandardAssembly_Bin-0-refined_10.fna
RH|P|C6473	CAMI_high_GoldStandardAssembly_Bin-0-refined_10.fna
RH|P|C7657	CAMI_high_GoldStandardAssembly_Bin-0-refined_10.fna
RH|P|C7988	CAMI_high_GoldStandardAssembly_Bin-0-refined_10.fna
RH|P|C8040	CAMI_high_GoldStandardAssembly_Bin-0-refined_10.fna
RH|P|C8937	CAMI_high_GoldStandardAssembly_Bin-0-refined_10.fna
RH|P|C8963	CAMI_high_GoldStandardAssembly_Bin-0-refined_10.fna
RH|P|C9159	CAMI_high_GoldStandardAssembly_Bin-0-refined_10.fna
RH|P|C9780	CAMI_high_GoldStandardAssembly_Bin-0-refined_10.fna
RH|P|C9899	CAMI_high_GoldStandardAssembly_Bin-0-refined_10.fna
RH|P|C10030	CAMI_high_GoldStandardAssembly_Bin-0-refined_10.fna
RH|P|C10508	CAMI_high_GoldStandardAssembly_Bin-0-refined_10.fna
RH|P|C10509	CAMI_high_GoldStandardAssembly_Bin-0-refined_10.fna
RH|P|C10794	CAMI_high_GoldStandardAssembly_Bin-0-refined_10.fna
RH|P|C11123	CAMI_high_GoldStandardAssembly_Bin-0-refined_10.fna
RH|P|C13460	CAMI_high_GoldStandardAssembly_Bin-0-refined_10.fna
RH|P|C13505	CAMI_high_GoldStandardAssembly_Bin-0-refined_10.fna
RH|P|C13552	CAMI_high_GoldStandardAssembly_Bin-0-refined_10.fna
RH|P|C13783	CAMI_high_GoldStandardAssembly_Bin-0-refined_10.fna
RH|P|C13920	CAMI_high_GoldStandardAssembly_Bin-0-refined_10.fna
RH|P|C14048	CAMI_high_GoldStandardAssembly_Bin-0-refined_10.fna
RH|P|C14121	CAMI_high_GoldStandardAssembly_Bin-0-refined_10.fna
RH|P|C14251	CAMI_high_GoldStandardAssembly_Bin-0-refined_10.fna
RH|P|C14756	CAMI_high_GoldStandardAssembly_Bin-0-refined_10.fna
RH|P|C15455	CAMI_high_GoldStandardAssembly_Bin-0-refined_10.fna
RH|P|C15486	CAMI_high_GoldStandardAssembly_Bin-0-refined_10.fna
RH|P|C15776	CAMI_high_GoldStandardAssembly_Bin-0-refined_10.fna
RH|P|C17041	CAMI_high_GoldStandardAssembly_Bin-0-refined_10.fna
RH|P|C17785	CAMI_high_GoldStandardAssembly_Bin-0-refined_10.fna
RH|P|C18050	CAMI_high_GoldStandardAssembly_Bin-0-refined_10.fna
RH|P|C18210	CAMI_high_GoldStandardAssembly_Bin-0-refined_10.fna
RH|P|C19393	CAMI_high_GoldStandardAssembly_Bin-0-refined_10.fna
RH|P|C20210	CAMI_high_GoldStandardAssembly_Bin-0-refined_10.fna
RH|P|C20480	CAMI_high_GoldStandardAssembly_Bin-0-refined_10.fna
RH|P|C20651	CAMI_high_GoldStandardAssembly_Bin-0-refined_10.fna
RH|P|C21479	CAMI_high_GoldStandardAssembly_Bin-0-refined_10.fna
RH|P|C21726	CAMI_high_GoldStandardAssembly_Bin-0-refined_10.fna
RH|P|C22562	CAMI_high_GoldStandardAssembly_Bin-0-refined_10.fna
RH|P|C22678	CAMI_high_GoldStandardAssembly_Bin-0-refined_10.fna
RH|P|C23364	CAMI_high_GoldStandardAssembly_Bin-0-refined_10.fna
RH|P|C24315	CAMI_high_GoldStandardAssembly_Bin-0-refined_10.fna
RH|P|C24930	CAMI_high_GoldStandardAssembly_Bin-0-refined_10.fna
RH|P|C25034	CAMI_high_GoldStandardAssembly_Bin-0-refined_10.fna
RH|P|C25158	CAMI_high_GoldStandardAssembly_Bin-0-refined_10.fna
RH|P|C25768	CAMI_high_GoldStandardAssembly_Bin-0-refined_10.fna
RH|P|C25771	CAMI_high_GoldStandardAssembly_Bin-0-refined_10.fna
RH|P|C26118	CAMI_high_GoldStandardAssembly_Bin-0-refined_10.fna
RH|P|C26888	CAMI_high_GoldStandardAssembly_Bin-0-refined_10.fna
RH|P|C27674	CAMI_high_GoldStandardAssembly_Bin-0-refined_10.fna
RH|P|C27962	CAMI_high_GoldStandardAssembly_Bin-0-refined_10.fna
RH|P|C28505	CAMI_high_GoldStandardAssembly_Bin-0-refined_10.fna
RH|P|C29294	CAMI_high_GoldStandardAssembly_Bin-0-refined_10.fna
RH|P|C29696	CAMI_high_GoldStandardAssembly_Bin-0-refined_10.fna
RH|P|C29750	CAMI_high_GoldStandardAssembly_Bin-0-refined_10.fna
RH|P|C29856	CAMI_high_GoldStandardAssembly_Bin-0-refined_10.fna
RH|P|C30159	CAMI_high_GoldStandardAssembly_Bin-0-refined_10.fna
RH|P|C30797	CAMI_high_GoldStandardAssembly_Bin-0-refined_10.fna
RH|P|C30799	CAMI_high_GoldStandardAssembly_Bin-0-refined_10.fna
RH|P|C30833	CAMI_high_GoldStandardAssembly_Bin-0-refined_10.fna
RH|P|C32443	CAMI_high_GoldStandardAssembly_Bin-0-refined_10.fna
RH|P|C33414	CAMI_high_GoldStandardAssembly_Bin-0-refined_10.fna
RH|P|C34507	CAMI_high_GoldStandardAssembly_Bin-0-refined_10.fna
RH|P|C35072	CAMI_high_GoldStandardAssembly_Bin-0-refined_10.fna
RH|P|C35156	CAMI_high_GoldStandardAssembly_Bin-0-refined_10.fna
RH|P|C35848	CAMI_high_GoldStandardAssembly_Bin-0-refined_10.fna
RH|P|C35927	CAMI_high_GoldStandardAssembly_Bin-0-refined_10.fna
RH|P|C36750	CAMI_high_GoldStandardAssembly_Bin-0-refined_10.fna
RH|P|C37589	CAMI_high_GoldStandardAssembly_Bin-0-refined_10.fna
RH|P|C37843	CAMI_high_GoldStandardAssembly_Bin-0-refined_10.fna
RH|P|C38152	CAMI_high_GoldStandardAssembly_Bin-0-refined_10.fna
RH|P|C38244	CAMI_high_GoldStandardAssembly_Bin-0-refined_10.fna
RH|P|C38389	CAMI_high_GoldStandardAssembly_Bin-0-refined_10.fna
RH|P|C38609	CAMI_high_GoldStandardAssembly_Bin-0-refined_10.fna
RH|P|C38708	CAMI_high_GoldStandardAssembly_Bin-0-refined_10.fna
RH|P|C38912	CAMI_high_GoldStandardAssembly_Bin-0-refined_10.fna
RH|P|C38991	CAMI_high_GoldStandardAssembly_Bin-0-refined_10.fna
RH|P|C39161	CAMI_high_GoldStandardAssembly_Bin-0-refined_10.fna
RH|P|C39175	CAMI_high_GoldStandardAssembly_Bin-0-refined_10.fna
RH|P|C39215	CAMI_high_GoldStandardAssembly_Bin-0-refined_10.fna
RH|P|C39544	CAMI_high_GoldStandardAssembly_Bin-0-refined_10.fna
RH|P|C39873	CAMI_high_GoldStandardAssembly_Bin-0-refined_10.fna
RH|P|C39941	CAMI_high_GoldStandardAssembly_Bin-0-refined_10.fna
RH|P|C40169	CAMI_high_GoldStandardAssembly_Bin-0-refined_10.fna
RH|P|C40411	CAMI_high_GoldStandardAssembly_Bin-0-refined_10.fna
RH|P|C40437	CAMI_high_GoldStandardAssembly_Bin-0-refined_10.fna
RH|P|C41205	CAMI_high_GoldStandardAssembly_Bin-0-refined_10.fna
RH|P|C41652	CAMI_high_GoldStandardAssembly_Bin-0-refined_10.fna
RH|P|C301	CAMI_high_GoldStandardAssembly_Bin-0-refined_11.fna
RH|P|C341	CAMI_high_GoldStandardAssembly_Bin-0-refined_11.fna
RH|P|C999	CAMI_high_GoldStandardAssembly_Bin-0-refined_11.fna
RH|P|C1103	CAMI_high_GoldStandardAssembly_Bin-0-refined_11.fna
RH|P|C2628	CAMI_high_GoldStandardAssembly_Bin-0-refined_11.fna
RH|P|C3465	CAMI_high_GoldStandardAssembly_Bin-0-refined_11.fna
RH|P|C3496	CAMI_high_GoldStandardAssembly_Bin-0-refined_11.fna
RH|P|C4332	CAMI_high_GoldStandardAssembly_Bin-0-refined_11.fna
RH|P|C4623	CAMI_high_GoldStandardAssembly_Bin-0-refined_11.fna
RH|P|C4934	CAMI_high_GoldStandardAssembly_Bin-0-refined_11.fna
RH|P|C5441	CAMI_high_GoldStandardAssembly_Bin-0-refined_11.fna
RH|P|C5551	CAMI_high_GoldStandardAssembly_Bin-0-refined_11.fna
RH|P|C6693	CAMI_high_GoldStandardAssembly_Bin-0-refined_11.fna
RH|P|C7042	CAMI_high_GoldStandardAssembly_Bin-0-refined_11.fna
RH|P|C7916	CAMI_high_GoldStandardAssembly_Bin-0-refined_11.fna
RH|P|C8027	CAMI_high_GoldStandardAssembly_Bin-0-refined_11.fna
RH|P|C8122	CAMI_high_GoldStandardAssembly_Bin-0-refined_11.fna
RH|P|C8484	CAMI_high_GoldStandardAssembly_Bin-0-refined_11.fna
RH|P|C8561	CAMI_high_GoldStandardAssembly_Bin-0-refined_11.fna
RH|P|C8993	CAMI_high_GoldStandardAssembly_Bin-0-refined_11.fna
RH|P|C9137	CAMI_high_GoldStandardAssembly_Bin-0-refined_11.fna
RH|P|C9974	CAMI_high_GoldStandardAssembly_Bin-0-refined_11.fna
RH|P|C10392	CAMI_high_GoldStandardAssembly_Bin-0-refined_11.fna
RH|P|C11862	CAMI_high_GoldStandardAssembly_Bin-0-refined_11.fna
RH|P|C11996	CAMI_high_GoldStandardAssembly_Bin-0-refined_11.fna
RH|P|C13933	CAMI_high_GoldStandardAssembly_Bin-0-refined_11.fna
RH|P|C14294	CAMI_high_GoldStandardAssembly_Bin-0-refined_11.fna
RH|P|C15213	CAMI_high_GoldStandardAssembly_Bin-0-refined_11.fna
RH|P|C16222	CAMI_high_GoldStandardAssembly_Bin-0-refined_11.fna
RH|P|C16446	CAMI_high_GoldStandardAssembly_Bin-0-refined_11.fna
RH|P|C16922	CAMI_high_GoldStandardAssembly_Bin-0-refined_11.fna
RH|P|C18478	CAMI_high_GoldStandardAssembly_Bin-0-refined_11.fna
RH|P|C18851	CAMI_high_GoldStandardAssembly_Bin-0-refined_11.fna
RH|P|C19389	CAMI_high_GoldStandardAssembly_Bin-0-refined_11.fna
RH|P|C19413	CAMI_high_GoldStandardAssembly_Bin-0-refined_11.fna
RH|P|C21031	CAMI_high_GoldStandardAssembly_Bin-0-refined_11.fna
RH|P|C22076	CAMI_high_GoldStandardAssembly_Bin-0-refined_11.fna
RH|P|C22126	CAMI_high_GoldStandardAssembly_Bin-0-refined_11.fna
RH|P|C22466	CAMI_high_GoldStandardAssembly_Bin-0-refined_11.fna
RH|P|C22851	CAMI_high_GoldStandardAssembly_Bin-0-refined_11.fna
RH|P|C23157	CAMI_high_GoldStandardAssembly_Bin-0-refined_11.fna
RH|P|C23169	CAMI_high_GoldStandardAssembly_Bin-0-refined_11.fna
RH|P|C23340	CAMI_high_GoldStandardAssembly_Bin-0-refined_11.fna
RH|P|C23438	CAMI_high_GoldStandardAssembly_Bin-0-refined_11.fna
RH|P|C24960	CAMI_high_GoldStandardAssembly_Bin-0-refined_11.fna
RH|P|C25419	CAMI_high_GoldStandardAssembly_Bin-0-refined_11.fna
RH|P|C25891	CAMI_high_GoldStandardAssembly_Bin-0-refined_11.fna
RH|P|C26022	CAMI_high_GoldStandardAssembly_Bin-0-refined_11.fna
RH|P|C26288	CAMI_high_GoldStandardAssembly_Bin-0-refined_11.fna
RH|P|C26712	CAMI_high_GoldStandardAssembly_Bin-0-refined_11.fna
RH|P|C26992	CAMI_high_GoldStandardAssembly_Bin-0-refined_11.fna
RH|P|C27442	CAMI_high_GoldStandardAssembly_Bin-0-refined_11.fna
RH|P|C27545	CAMI_high_GoldStandardAssembly_Bin-0-refined_11.fna
RH|P|C29020	CAMI_high_GoldStandardAssembly_Bin-0-refined_11.fna
RH|P|C29453	CAMI_high_GoldStandardAssembly_Bin-0-refined_11.fna
RH|P|C30530	CAMI_high_GoldStandardAssembly_Bin-0-refined_11.fna
RH|P|C31296	CAMI_high_GoldStandardAssembly_Bin-0-refined_11.fna
RH|P|C31922	CAMI_high_GoldStandardAssembly_Bin-0-refined_11.fna
RH|P|C32196	CAMI_high_GoldStandardAssembly_Bin-0-refined_11.fna
RH|P|C32244	CAMI_high_GoldStandardAssembly_Bin-0-refined_11.fna
RH|P|C32255	CAMI_high_GoldStandardAssembly_Bin-0-refined_11.fna
RH|P|C32598	CAMI_high_GoldStandardAssembly_Bin-0-refined_11.fna
RH|P|C32835	CAMI_high_GoldStandardAssembly_Bin-0-refined_11.fna
RH|P|C32932	CAMI_high_GoldStandardAssembly_Bin-0-refined_11.fna
RH|P|C33463	CAMI_high_GoldStandardAssembly_Bin-0-refined_11.fna
RH|P|C33517	CAMI_high_GoldStandardAssembly_Bin-0-refined_11.fna
RH|P|C34385	CAMI_high_GoldStandardAssembly_Bin-0-refined_11.fna
RH|P|C35051	CAMI_high_GoldStandardAssembly_Bin-0-refined_11.fna
RH|P|C36243	CAMI_high_GoldStandardAssembly_Bin-0-refined_11.fna
RH|P|C36451	CAMI_high_GoldStandardAssembly_Bin-0-refined_11.fna
RH|P|C36857	CAMI_high_GoldStandardAssembly_Bin-0-refined_11.fna
RH|P|C36866	CAMI_high_GoldStandardAssembly_Bin-0-refined_11.fna
RH|P|C37046	CAMI_high_GoldStandardAssembly_Bin-0-refined_11.fna
RH|P|C37724	CAMI_high_GoldStandardAssembly_Bin-0-refined_11.fna
RH|P|C37971	CAMI_high_GoldStandardAssembly_Bin-0-refined_11.fna
RH|P|C38069	CAMI_high_GoldStandardAssembly_Bin-0-refined_11.fna
RH|P|C38347	CAMI_high_GoldStandardAssembly_Bin-0-refined_11.fna
RH|P|C38733	CAMI_high_GoldStandardAssembly_Bin-0-refined_11.fna
RH|P|C39237	CAMI_high_GoldStandardAssembly_Bin-0-refined_11.fna
RH|P|C39269	CAMI_high_GoldStandardAssembly_Bin-0-refined_11.fna
RH|P|C39602	CAMI_high_GoldStandardAssembly_Bin-0-refined_11.fna
RH|P|C40205	CAMI_high_GoldStandardAssembly_Bin-0-refined_11.fna
RH|P|C40283	CAMI_high_GoldStandardAssembly_Bin-0-refined_11.fna
RH|P|C40846	CAMI_high_GoldStandardAssembly_Bin-0-refined_11.fna
RH|P|C40901	CAMI_high_GoldStandardAssembly_Bin-0-refined_11.fna
RH|P|C41194	CAMI_high_GoldStandardAssembly_Bin-0-refined_11.fna
RH|P|C41519	CAMI_high_GoldStandardAssembly_Bin-0-refined_11.fna
RH|P|C42	CAMI_high_GoldStandardAssembly_Bin-0-refined_12.fna
RH|P|C97	CAMI_high_GoldStandardAssembly_Bin-0-refined_12.fna
RH|P|C154	CAMI_high_GoldStandardAssembly_Bin-0-refined_12.fna
RH|P|C1008	CAMI_high_GoldStandardAssembly_Bin-0-refined_12.fna
RH|P|C1385	CAMI_high_GoldStandardAssembly_Bin-0-refined_12.fna
RH|P|C1781	CAMI_high_GoldStandardAssembly_Bin-0-refined_12.fna
RH|P|C2061	CAMI_high_GoldStandardAssembly_Bin-0-refined_12.fna
RH|P|C2281	CAMI_high_GoldStandardAssembly_Bin-0-refined_12.fna
RH|P|C2336	CAMI_high_GoldStandardAssembly_Bin-0-refined_12.fna
RH|P|C2944	CAMI_high_GoldStandardAssembly_Bin-0-refined_12.fna
RH|P|C3097	CAMI_high_GoldStandardAssembly_Bin-0-refined_12.fna
RH|P|C3362	CAMI_high_GoldStandardAssembly_Bin-0-refined_12.fna
RH|P|C3667	CAMI_high_GoldStandardAssembly_Bin-0-refined_12.fna
RH|P|C3691	CAMI_high_GoldStandardAssembly_Bin-0-refined_12.fna
RH|P|C3814	CAMI_high_GoldStandardAssembly_Bin-0-refined_12.fna
RH|P|C4180	CAMI_high_GoldStandardAssembly_Bin-0-refined_12.fna
RH|P|C4295	CAMI_high_GoldStandardAssembly_Bin-0-refined_12.fna
RH|P|C4403	CAMI_high_GoldStandardAssembly_Bin-0-refined_12.fna
RH|P|C4913	CAMI_high_GoldStandardAssembly_Bin-0-refined_12.fna
RH|P|C4922	CAMI_high_GoldStandardAssembly_Bin-0-refined_12.fna
RH|P|C5983	CAMI_high_GoldStandardAssembly_Bin-0-refined_12.fna
RH|P|C6359	CAMI_high_GoldStandardAssembly_Bin-0-refined_12.fna
RH|P|C6510	CAMI_high_GoldStandardAssembly_Bin-0-refined_12.fna
RH|P|C6559	CAMI_high_GoldStandardAssembly_Bin-0-refined_12.fna
RH|P|C6604	CAMI_high_GoldStandardAssembly_Bin-0-refined_12.fna
RH|P|C6837	CAMI_high_GoldStandardAssembly_Bin-0-refined_12.fna
RH|P|C7019	CAMI_high_GoldStandardAssembly_Bin-0-refined_12.fna
RH|P|C8744	CAMI_high_GoldStandardAssembly_Bin-0-refined_12.fna
RH|P|C8965	CAMI_high_GoldStandardAssembly_Bin-0-refined_12.fna
RH|P|C9197	CAMI_high_GoldStandardAssembly_Bin-0-refined_12.fna
RH|P|C9247	CAMI_high_GoldStandardAssembly_Bin-0-refined_12.fna
RH|P|C9574	CAMI_high_GoldStandardAssembly_Bin-0-refined_12.fna
RH|P|C9687	CAMI_high_GoldStandardAssembly_Bin-0-refined_12.fna
RH|P|C9744	CAMI_high_GoldStandardAssembly_Bin-0-refined_12.fna
RH|P|C10133	CAMI_high_GoldStandardAssembly_Bin-0-refined_12.fna
RH|P|C10316	CAMI_high_GoldStandardAssembly_Bin-0-refined_12.fna
RH|P|C10966	CAMI_high_GoldStandardAssembly_Bin-0-refined_12.fna
RH|P|C11096	CAMI_high_GoldStandardAssembly_Bin-0-refined_12.fna
RH|P|C11100	CAMI_high_GoldStandardAssembly_Bin-0-refined_12.fna
RH|P|C11356	CAMI_high_GoldStandardAssembly_Bin-0-refined_12.fna
RH|P|C11845	CAMI_high_GoldStandardAssembly_Bin-0-refined_12.fna
RH|P|C12176	CAMI_high_GoldStandardAssembly_Bin-0-refined_12.fna
RH|P|C12282	CAMI_high_GoldStandardAssembly_Bin-0-refined_12.fna
RH|P|C12610	CAMI_high_GoldStandardAssembly_Bin-0-refined_12.fna
RH|P|C12860	CAMI_high_GoldStandardAssembly_Bin-0-refined_12.fna
RH|P|C12939	CAMI_high_GoldStandardAssembly_Bin-0-refined_12.fna
RH|P|C14003	CAMI_high_GoldStandardAssembly_Bin-0-refined_12.fna
RH|P|C14249	CAMI_high_GoldStandardAssembly_Bin-0-refined_12.fna
RH|P|C14417	CAMI_high_GoldStandardAssembly_Bin-0-refined_12.fna
RH|P|C14656	CAMI_high_GoldStandardAssembly_Bin-0-refined_12.fna
RH|P|C14661	CAMI_high_GoldStandardAssembly_Bin-0-refined_12.fna
RH|P|C15096	CAMI_high_GoldStandardAssembly_Bin-0-refined_12.fna
RH|P|C15557	CAMI_high_GoldStandardAssembly_Bin-0-refined_12.fna
RH|P|C15572	CAMI_high_GoldStandardAssembly_Bin-0-refined_12.fna
RH|P|C16051	CAMI_high_GoldStandardAssembly_Bin-0-refined_12.fna
RH|P|C16115	CAMI_high_GoldStandardAssembly_Bin-0-refined_12.fna
RH|P|C16412	CAMI_high_GoldStandardAssembly_Bin-0-refined_12.fna
RH|P|C16421	CAMI_high_GoldStandardAssembly_Bin-0-refined_12.fna
RH|P|C16666	CAMI_high_GoldStandardAssembly_Bin-0-refined_12.fna
RH|P|C16975	CAMI_high_GoldStandardAssembly_Bin-0-refined_12.fna
RH|P|C17292	CAMI_high_GoldStandardAssembly_Bin-0-refined_12.fna
RH|P|C17474	CAMI_high_GoldStandardAssembly_Bin-0-refined_12.fna
RH|P|C17477	CAMI_high_GoldStandardAssembly_Bin-0-refined_12.fna
RH|P|C17674	CAMI_high_GoldStandardAssembly_Bin-0-refined_12.fna
RH|P|C17968	CAMI_high_GoldStandardAssembly_Bin-0-refined_12.fna
RH|P|C18120	CAMI_high_GoldStandardAssembly_Bin-0-refined_12.fna
RH|P|C18132	CAMI_high_GoldStandardAssembly_Bin-0-refined_12.fna
RH|P|C18264	CAMI_high_GoldStandardAssembly_Bin-0-refined_12.fna
RH|P|C18318	CAMI_high_GoldStandardAssembly_Bin-0-refined_12.fna
RH|P|C18435	CAMI_high_GoldStandardAssembly_Bin-0-refined_12.fna
RH|P|C18445	CAMI_high_GoldStandardAssembly_Bin-0-refined_12.fna
RH|P|C18489	CAMI_high_GoldStandardAssembly_Bin-0-refined_12.fna
RH|P|C18502	CAMI_high_GoldStandardAssembly_Bin-0-refined_12.fna
RH|P|C18791	CAMI_high_GoldStandardAssembly_Bin-0-refined_12.fna
RH|P|C18838	CAMI_high_GoldStandardAssembly_Bin-0-refined_12.fna
RH|P|C19046	CAMI_high_GoldStandardAssembly_Bin-0-refined_12.fna
RH|P|C19228	CAMI_high_GoldStandardAssembly_Bin-0-refined_12.fna
RH|P|C19238	CAMI_high_GoldStandardAssembly_Bin-0-refined_12.fna
RH|P|C20070	CAMI_high_GoldStandardAssembly_Bin-0-refined_12.fna
RH|P|C21042	CAMI_high_GoldStandardAssembly_Bin-0-refined_12.fna
RH|P|C21223	CAMI_high_GoldStandardAssembly_Bin-0-refined_12.fna
RH|P|C21816	CAMI_high_GoldStandardAssembly_Bin-0-refined_12.fna
RH|P|C22139	CAMI_high_GoldStandardAssembly_Bin-0-refined_12.fna
RH|P|C22173	CAMI_high_GoldStandardAssembly_Bin-0-refined_12.fna
RH|P|C22549	CAMI_high_GoldStandardAssembly_Bin-0-refined_12.fna
RH|P|C22965	CAMI_high_GoldStandardAssembly_Bin-0-refined_12.fna
RH|P|C23106	CAMI_high_GoldStandardAssembly_Bin-0-refined_12.fna
RH|P|C23355	CAMI_high_GoldStandardAssembly_Bin-0-refined_12.fna
RH|P|C23475	CAMI_high_GoldStandardAssembly_Bin-0-refined_12.fna
RH|P|C23530	CAMI_high_GoldStandardAssembly_Bin-0-refined_12.fna
RH|P|C24160	CAMI_high_GoldStandardAssembly_Bin-0-refined_12.fna
RH|P|C24377	CAMI_high_GoldStandardAssembly_Bin-0-refined_12.fna
RH|P|C24459	CAMI_high_GoldStandardAssembly_Bin-0-refined_12.fna
RH|P|C24565	CAMI_high_GoldStandardAssembly_Bin-0-refined_12.fna
RH|P|C24636	CAMI_high_GoldStandardAssembly_Bin-0-refined_12.fna
RH|P|C24650	CAMI_high_GoldStandardAssembly_Bin-0-refined_12.fna
RH|P|C24665	CAMI_high_GoldStandardAssembly_Bin-0-refined_12.fna
RH|P|C24843	CAMI_high_GoldStandardAssembly_Bin-0-refined_12.fna
RH|P|C24877	CAMI_high_GoldStandardAssembly_Bin-0-refined_12.fna
RH|P|C25192	CAMI_high_GoldStandardAssembly_Bin-0-refined_12.fna
RH|P|C25597	CAMI_high_GoldStandardAssembly_Bin-0-refined_12.fna
RH|P|C25800	CAMI_high_GoldStandardAssembly_Bin-0-refined_12.fna
RH|P|C26270	CAMI_high_GoldStandardAssembly_Bin-0-refined_12.fna
RH|P|C26425	CAMI_high_GoldStandardAssembly_Bin-0-refined_12.fna
RH|P|C26487	CAMI_high_GoldStandardAssembly_Bin-0-refined_12.fna
RH|P|C26942	CAMI_high_GoldStandardAssembly_Bin-0-refined_12.fna
RH|P|C27059	CAMI_high_GoldStandardAssembly_Bin-0-refined_12.fna
RH|P|C27307	CAMI_high_GoldStandardAssembly_Bin-0-refined_12.fna
RH|P|C27449	CAMI_high_GoldStandardAssembly_Bin-0-refined_12.fna
RH|P|C27581	CAMI_high_GoldStandardAssembly_Bin-0-refined_12.fna
RH|P|C27654	CAMI_high_GoldStandardAssembly_Bin-0-refined_12.fna
RH|P|C27902	CAMI_high_GoldStandardAssembly_Bin-0-refined_12.fna
RH|P|C28234	CAMI_high_GoldStandardAssembly_Bin-0-refined_12.fna
RH|P|C28412	CAMI_high_GoldStandardAssembly_Bin-0-refined_12.fna
RH|P|C28623	CAMI_high_GoldStandardAssembly_Bin-0-refined_12.fna
RH|P|C28857	CAMI_high_GoldStandardAssembly_Bin-0-refined_12.fna
RH|P|C29126	CAMI_high_GoldStandardAssembly_Bin-0-refined_12.fna
RH|P|C29354	CAMI_high_GoldStandardAssembly_Bin-0-refined_12.fna
RH|P|C29673	CAMI_high_GoldStandardAssembly_Bin-0-refined_12.fna
RH|P|C30166	CAMI_high_GoldStandardAssembly_Bin-0-refined_12.fna
RH|P|C30921	CAMI_high_GoldStandardAssembly_Bin-0-refined_12.fna
RH|P|C31482	CAMI_high_GoldStandardAssembly_Bin-0-refined_12.fna
RH|P|C31811	CAMI_high_GoldStandardAssembly_Bin-0-refined_12.fna
RH|P|C32048	CAMI_high_GoldStandardAssembly_Bin-0-refined_12.fna
RH|P|C32630	CAMI_high_GoldStandardAssembly_Bin-0-refined_12.fna
RH|P|C32692	CAMI_high_GoldStandardAssembly_Bin-0-refined_12.fna
RH|P|C32735	CAMI_high_GoldStandardAssembly_Bin-0-refined_12.fna
RH|P|C33397	CAMI_high_GoldStandardAssembly_Bin-0-refined_12.fna
RH|P|C33444	CAMI_high_GoldStandardAssembly_Bin-0-refined_12.fna
RH|P|C33521	CAMI_high_GoldStandardAssembly_Bin-0-refined_12.fna
RH|P|C33571	CAMI_high_GoldStandardAssembly_Bin-0-refined_12.fna
RH|P|C34165	CAMI_high_GoldStandardAssembly_Bin-0-refined_12.fna
RH|P|C34230	CAMI_high_GoldStandardAssembly_Bin-0-refined_12.fna
RH|P|C34285	CAMI_high_GoldStandardAssembly_Bin-0-refined_12.fna
RH|P|C34713	CAMI_high_GoldStandardAssembly_Bin-0-refined_12.fna
RH|P|C35288	CAMI_high_GoldStandardAssembly_Bin-0-refined_12.fna
RH|P|C35290	CAMI_high_GoldStandardAssembly_Bin-0-refined_12.fna
RH|P|C35305	CAMI_high_GoldStandardAssembly_Bin-0-refined_12.fna
RH|P|C35367	CAMI_high_GoldStandardAssembly_Bin-0-refined_12.fna
RH|P|C36369	CAMI_high_GoldStandardAssembly_Bin-0-refined_12.fna
RH|P|C37156	CAMI_high_GoldStandardAssembly_Bin-0-refined_12.fna
RH|P|C37170	CAMI_high_GoldStandardAssembly_Bin-0-refined_12.fna
RH|P|C37691	CAMI_high_GoldStandardAssembly_Bin-0-refined_12.fna
RH|P|C38200	CAMI_high_GoldStandardAssembly_Bin-0-refined_12.fna
RH|P|C38245	CAMI_high_GoldStandardAssembly_Bin-0-refined_12.fna
RH|P|C38712	CAMI_high_GoldStandardAssembly_Bin-0-refined_12.fna
RH|P|C38779	CAMI_high_GoldStandardAssembly_Bin-0-refined_12.fna
RH|P|C38855	CAMI_high_GoldStandardAssembly_Bin-0-refined_12.fna
RH|P|C38894	CAMI_high_GoldStandardAssembly_Bin-0-refined_12.fna
RH|P|C40370	CAMI_high_GoldStandardAssembly_Bin-0-refined_12.fna
RH|P|C40473	CAMI_high_GoldStandardAssembly_Bin-0-refined_12.fna
RH|P|C40917	CAMI_high_GoldStandardAssembly_Bin-0-refined_12.fna
RH|P|C41056	CAMI_high_GoldStandardAssembly_Bin-0-refined_12.fna
RH|P|C41644	CAMI_high_GoldStandardAssembly_Bin-0-refined_12.fna
RH|P|C41838	CAMI_high_GoldStandardAssembly_Bin-0-refined_12.fna
RH|P|C55	CAMI_high_GoldStandardAssembly_Bin-0-refined_13.fna
RH|P|C130	CAMI_high_GoldStandardAssembly_Bin-0-refined_13.fna
RH|P|C265	CAMI_high_GoldStandardAssembly_Bin-0-refined_13.fna
RH|P|C413	CAMI_high_GoldStandardAssembly_Bin-0-refined_13.fna
RH|P|C454	CAMI_high_GoldStandardAssembly_Bin-0-refined_13.fna
RH|P|C633	CAMI_high_GoldStandardAssembly_Bin-0-refined_13.fna
RH|P|C979	CAMI_high_GoldStandardAssembly_Bin-0-refined_13.fna
RH|P|C1122	CAMI_high_GoldStandardAssembly_Bin-0-refined_13.fna
RH|P|C1163	CAMI_high_GoldStandardAssembly_Bin-0-refined_13.fna
RH|P|C1375	CAMI_high_GoldStandardAssembly_Bin-0-refined_13.fna
RH|P|C1413	CAMI_high_GoldStandardAssembly_Bin-0-refined_13.fna
RH|P|C1755	CAMI_high_GoldStandardAssembly_Bin-0-refined_13.fna
RH|P|C1925	CAMI_high_GoldStandardAssembly_Bin-0-refined_13.fna
RH|P|C2284	CAMI_high_GoldStandardAssembly_Bin-0-refined_13.fna
RH|P|C2304	CAMI_high_GoldStandardAssembly_Bin-0-refined_13.fna
RH|P|C2765	CAMI_high_GoldStandardAssembly_Bin-0-refined_13.fna
RH|P|C2854	CAMI_high_GoldStandardAssembly_Bin-0-refined_13.fna
RH|P|C2921	CAMI_high_GoldStandardAssembly_Bin-0-refined_13.fna
RH|P|C3014	CAMI_high_GoldStandardAssembly_Bin-0-refined_13.fna
RH|P|C3125	CAMI_high_GoldStandardAssembly_Bin-0-refined_13.fna
RH|P|C3359	CAMI_high_GoldStandardAssembly_Bin-0-refined_13.fna
RH|P|C3365	CAMI_high_GoldStandardAssembly_Bin-0-refined_13.fna
RH|P|C3403	CAMI_high_GoldStandardAssembly_Bin-0-refined_13.fna
RH|P|C3479	CAMI_high_GoldStandardAssembly_Bin-0-refined_13.fna
RH|P|C3695	CAMI_high_GoldStandardAssembly_Bin-0-refined_13.fna
RH|P|C3770	CAMI_high_GoldStandardAssembly_Bin-0-refined_13.fna
RH|P|C3861	CAMI_high_GoldStandardAssembly_Bin-0-refined_13.fna
RH|P|C3887	CAMI_high_GoldStandardAssembly_Bin-0-refined_13.fna
RH|P|C3994	CAMI_high_GoldStandardAssembly_Bin-0-refined_13.fna
RH|P|C4125	CAMI_high_GoldStandardAssembly_Bin-0-refined_13.fna
RH|P|C4162	CAMI_high_GoldStandardAssembly_Bin-0-refined_13.fna
RH|P|C4210	CAMI_high_GoldStandardAssembly_Bin-0-refined_13.fna
RH|P|C4267	CAMI_high_GoldStandardAssembly_Bin-0-refined_13.fna
RH|P|C4506	CAMI_high_GoldStandardAssembly_Bin-0-refined_13.fna
RH|P|C4650	CAMI_high_GoldStandardAssembly_Bin-0-refined_13.fna
RH|P|C4832	CAMI_high_GoldStandardAssembly_Bin-0-refined_13.fna
RH|P|C4867	CAMI_high_GoldStandardAssembly_Bin-0-refined_13.fna
RH|P|C4974	CAMI_high_GoldStandardAssembly_Bin-0-refined_13.fna
RH|P|C5091	CAMI_high_GoldStandardAssembly_Bin-0-refined_13.fna
RH|P|C5252	CAMI_high_GoldStandardAssembly_Bin-0-refined_13.fna
RH|P|C5408	CAMI_high_GoldStandardAssembly_Bin-0-refined_13.fna
RH|P|C6021	CAMI_high_GoldStandardAssembly_Bin-0-refined_13.fna
RH|P|C6154	CAMI_high_GoldStandardAssembly_Bin-0-refined_13.fna
RH|P|C6220	CAMI_high_GoldStandardAssembly_Bin-0-refined_13.fna
RH|P|C6365	CAMI_high_GoldStandardAssembly_Bin-0-refined_13.fna
RH|P|C6390	CAMI_high_GoldStandardAssembly_Bin-0-refined_13.fna
RH|P|C6466	CAMI_high_GoldStandardAssembly_Bin-0-refined_13.fna
RH|P|C6521	CAMI_high_GoldStandardAssembly_Bin-0-refined_13.fna
RH|P|C6532	CAMI_high_GoldStandardAssembly_Bin-0-refined_13.fna
RH|P|C6650	CAMI_high_GoldStandardAssembly_Bin-0-refined_13.fna
RH|P|C7144	CAMI_high_GoldStandardAssembly_Bin-0-refined_13.fna
RH|P|C7325	CAMI_high_GoldStandardAssembly_Bin-0-refined_13.fna
RH|P|C7431	CAMI_high_GoldStandardAssembly_Bin-0-refined_13.fna
RH|P|C7490	CAMI_high_GoldStandardAssembly_Bin-0-refined_13.fna
RH|P|C7637	CAMI_high_GoldStandardAssembly_Bin-0-refined_13.fna
RH|P|C7646	CAMI_high_GoldStandardAssembly_Bin-0-refined_13.fna
RH|P|C7834	CAMI_high_GoldStandardAssembly_Bin-0-refined_13.fna
RH|P|C8288	CAMI_high_GoldStandardAssembly_Bin-0-refined_13.fna
RH|P|C8385	CAMI_high_GoldStandardAssembly_Bin-0-refined_13.fna
RH|P|C8415	CAMI_high_GoldStandardAssembly_Bin-0-refined_13.fna
RH|P|C8489	CAMI_high_GoldStandardAssembly_Bin-0-refined_13.fna
RH|P|C8567	CAMI_high_GoldStandardAssembly_Bin-0-refined_13.fna
RH|P|C8951	CAMI_high_GoldStandardAssembly_Bin-0-refined_13.fna
RH|P|C9115	CAMI_high_GoldStandardAssembly_Bin-0-refined_13.fna
RH|P|C9227	CAMI_high_GoldStandardAssembly_Bin-0-refined_13.fna
RH|P|C9342	CAMI_high_GoldStandardAssembly_Bin-0-refined_13.fna
RH|P|C9488	CAMI_high_GoldStandardAssembly_Bin-0-refined_13.fna
RH|P|C9695	CAMI_high_GoldStandardAssembly_Bin-0-refined_13.fna
RH|P|C9757	CAMI_high_GoldStandardAssembly_Bin-0-refined_13.fna
RH|P|C9861	CAMI_high_GoldStandardAssembly_Bin-0-refined_13.fna
RH|P|C9950	CAMI_high_GoldStandardAssembly_Bin-0-refined_13.fna
RH|P|C9968	CAMI_high_GoldStandardAssembly_Bin-0-refined_13.fna
RH|P|C10204	CAMI_high_GoldStandardAssembly_Bin-0-refined_13.fna
RH|P|C10312	CAMI_high_GoldStandardAssembly_Bin-0-refined_13.fna
RH|P|C10394	CAMI_high_GoldStandardAssembly_Bin-0-refined_13.fna
RH|P|C10439	CAMI_high_GoldStandardAssembly_Bin-0-refined_13.fna
RH|P|C10467	CAMI_high_GoldStandardAssembly_Bin-0-refined_13.fna
RH|P|C10543	CAMI_high_GoldStandardAssembly_Bin-0-refined_13.fna
RH|P|C10584	CAMI_high_GoldStandardAssembly_Bin-0-refined_13.fna
RH|P|C10799	CAMI_high_GoldStandardAssembly_Bin-0-refined_13.fna
RH|P|C11228	CAMI_high_GoldStandardAssembly_Bin-0-refined_13.fna
RH|P|C11524	CAMI_high_GoldStandardAssembly_Bin-0-refined_13.fna
RH|P|C11812	CAMI_high_GoldStandardAssembly_Bin-0-refined_13.fna
RH|P|C11814	CAMI_high_GoldStandardAssembly_Bin-0-refined_13.fna
RH|P|C11929	CAMI_high_GoldStandardAssembly_Bin-0-refined_13.fna
RH|P|C12158	CAMI_high_GoldStandardAssembly_Bin-0-refined_13.fna
RH|P|C12281	CAMI_high_GoldStandardAssembly_Bin-0-refined_13.fna
RH|P|C12617	CAMI_high_GoldStandardAssembly_Bin-0-refined_13.fna
RH|P|C12652	CAMI_high_GoldStandardAssembly_Bin-0-refined_13.fna
RH|P|C12674	CAMI_high_GoldStandardAssembly_Bin-0-refined_13.fna
RH|P|C12684	CAMI_high_GoldStandardAssembly_Bin-0-refined_13.fna
RH|P|C12987	CAMI_high_GoldStandardAssembly_Bin-0-refined_13.fna
RH|P|C13041	CAMI_high_GoldStandardAssembly_Bin-0-refined_13.fna
RH|P|C13177	CAMI_high_GoldStandardAssembly_Bin-0-refined_13.fna
RH|P|C13339	CAMI_high_GoldStandardAssembly_Bin-0-refined_13.fna
RH|P|C13537	CAMI_high_GoldStandardAssembly_Bin-0-refined_13.fna
RH|P|C13661	CAMI_high_GoldStandardAssembly_Bin-0-refined_13.fna
RH|P|C13680	CAMI_high_GoldStandardAssembly_Bin-0-refined_13.fna
RH|P|C13741	CAMI_high_GoldStandardAssembly_Bin-0-refined_13.fna
RH|P|C13788	CAMI_high_GoldStandardAssembly_Bin-0-refined_13.fna
RH|P|C13792	CAMI_high_GoldStandardAssembly_Bin-0-refined_13.fna
RH|P|C13908	CAMI_high_GoldStandardAssembly_Bin-0-refined_13.fna
RH|P|C14110	CAMI_high_GoldStandardAssembly_Bin-0-refined_13.fna
RH|P|C14145	CAMI_high_GoldStandardAssembly_Bin-0-refined_13.fna
RH|P|C14357	CAMI_high_GoldStandardAssembly_Bin-0-refined_13.fna
RH|P|C14399	CAMI_high_GoldStandardAssembly_Bin-0-refined_13.fna
RH|P|C14635	CAMI_high_GoldStandardAssembly_Bin-0-refined_13.fna
RH|P|C14760	CAMI_high_GoldStandardAssembly_Bin-0-refined_13.fna
RH|P|C14791	CAMI_high_GoldStandardAssembly_Bin-0-refined_13.fna
RH|P|C14911	CAMI_high_GoldStandardAssembly_Bin-0-refined_13.fna
RH|P|C14959	CAMI_high_GoldStandardAssembly_Bin-0-refined_13.fna
RH|P|C15027	CAMI_high_GoldStandardAssembly_Bin-0-refined_13.fna
RH|P|C15035	CAMI_high_GoldStandardAssembly_Bin-0-refined_13.fna
RH|P|C15241	CAMI_high_GoldStandardAssembly_Bin-0-refined_13.fna
RH|P|C15342	CAMI_high_GoldStandardAssembly_Bin-0-refined_13.fna
RH|P|C15368	CAMI_high_GoldStandardAssembly_Bin-0-refined_13.fna
RH|P|C15588	CAMI_high_GoldStandardAssembly_Bin-0-refined_13.fna
RH|P|C15707	CAMI_high_GoldStandardAssembly_Bin-0-refined_13.fna
RH|P|C15926	CAMI_high_GoldStandardAssembly_Bin-0-refined_13.fna
RH|P|C16183	CAMI_high_GoldStandardAssembly_Bin-0-refined_13.fna
RH|P|C16369	CAMI_high_GoldStandardAssembly_Bin-0-refined_13.fna
RH|P|C16516	CAMI_high_GoldStandardAssembly_Bin-0-refined_13.fna
RH|P|C16524	CAMI_high_GoldStandardAssembly_Bin-0-refined_13.fna
RH|P|C16719	CAMI_high_GoldStandardAssembly_Bin-0-refined_13.fna
RH|P|C16869	CAMI_high_GoldStandardAssembly_Bin-0-refined_13.fna
RH|P|C16988	CAMI_high_GoldStandardAssembly_Bin-0-refined_13.fna
RH|P|C17002	CAMI_high_GoldStandardAssembly_Bin-0-refined_13.fna
RH|P|C17067	CAMI_high_GoldStandardAssembly_Bin-0-refined_13.fna
RH|P|C17111	CAMI_high_GoldStandardAssembly_Bin-0-refined_13.fna
RH|P|C17158	CAMI_high_GoldStandardAssembly_Bin-0-refined_13.fna
RH|P|C17168	CAMI_high_GoldStandardAssembly_Bin-0-refined_13.fna
RH|P|C17402	CAMI_high_GoldStandardAssembly_Bin-0-refined_13.fna
RH|P|C17503	CAMI_high_GoldStandardAssembly_Bin-0-refined_13.fna
RH|P|C17512	CAMI_high_GoldStandardAssembly_Bin-0-refined_13.fna
RH|P|C17936	CAMI_high_GoldStandardAssembly_Bin-0-refined_13.fna
RH|P|C18085	CAMI_high_GoldStandardAssembly_Bin-0-refined_13.fna
RH|P|C18690	CAMI_high_GoldStandardAssembly_Bin-0-refined_13.fna
RH|P|C18747	CAMI_high_GoldStandardAssembly_Bin-0-refined_13.fna
RH|P|C18956	CAMI_high_GoldStandardAssembly_Bin-0-refined_13.fna
RH|P|C19103	CAMI_high_GoldStandardAssembly_Bin-0-refined_13.fna
RH|P|C19261	CAMI_high_GoldStandardAssembly_Bin-0-refined_13.fna
RH|P|C19303	CAMI_high_GoldStandardAssembly_Bin-0-refined_13.fna
RH|P|C19454	CAMI_high_GoldStandardAssembly_Bin-0-refined_13.fna
RH|P|C19772	CAMI_high_GoldStandardAssembly_Bin-0-refined_13.fna
RH|P|C19917	CAMI_high_GoldStandardAssembly_Bin-0-refined_13.fna
RH|P|C19929	CAMI_high_GoldStandardAssembly_Bin-0-refined_13.fna
RH|P|C19991	CAMI_high_GoldStandardAssembly_Bin-0-refined_13.fna
RH|P|C19993	CAMI_high_GoldStandardAssembly_Bin-0-refined_13.fna
RH|P|C20074	CAMI_high_GoldStandardAssembly_Bin-0-refined_13.fna
RH|P|C20192	CAMI_high_GoldStandardAssembly_Bin-0-refined_13.fna
RH|P|C20198	CAMI_high_GoldStandardAssembly_Bin-0-refined_13.fna
RH|P|C20261	CAMI_high_GoldStandardAssembly_Bin-0-refined_13.fna
RH|P|C20586	CAMI_high_GoldStandardAssembly_Bin-0-refined_13.fna
RH|P|C20648	CAMI_high_GoldStandardAssembly_Bin-0-refined_13.fna
RH|P|C20650	CAMI_high_GoldStandardAssembly_Bin-0-refined_13.fna
RH|P|C20767	CAMI_high_GoldStandardAssembly_Bin-0-refined_13.fna
RH|P|C20984	CAMI_high_GoldStandardAssembly_Bin-0-refined_13.fna
RH|P|C21354	CAMI_high_GoldStandardAssembly_Bin-0-refined_13.fna
RH|P|C21568	CAMI_high_GoldStandardAssembly_Bin-0-refined_13.fna
RH|P|C21631	CAMI_high_GoldStandardAssembly_Bin-0-refined_13.fna
RH|P|C21653	CAMI_high_GoldStandardAssembly_Bin-0-refined_13.fna
RH|P|C21786	CAMI_high_GoldStandardAssembly_Bin-0-refined_13.fna
RH|P|C22116	CAMI_high_GoldStandardAssembly_Bin-0-refined_13.fna
RH|P|C22523	CAMI_high_GoldStandardAssembly_Bin-0-refined_13.fna
RH|P|C22529	CAMI_high_GoldStandardAssembly_Bin-0-refined_13.fna
RH|P|C22585	CAMI_high_GoldStandardAssembly_Bin-0-refined_13.fna
RH|P|C22760	CAMI_high_GoldStandardAssembly_Bin-0-refined_13.fna
RH|P|C22881	CAMI_high_GoldStandardAssembly_Bin-0-refined_13.fna
RH|P|C23189	CAMI_high_GoldStandardAssembly_Bin-0-refined_13.fna
RH|P|C23448	CAMI_high_GoldStandardAssembly_Bin-0-refined_13.fna
RH|P|C23473	CAMI_high_GoldStandardAssembly_Bin-0-refined_13.fna
RH|P|C23525	CAMI_high_GoldStandardAssembly_Bin-0-refined_13.fna
RH|P|C23718	CAMI_high_GoldStandardAssembly_Bin-0-refined_13.fna
RH|P|C23857	CAMI_high_GoldStandardAssembly_Bin-0-refined_13.fna
RH|P|C23883	CAMI_high_GoldStandardAssembly_Bin-0-refined_13.fna
RH|P|C24142	CAMI_high_GoldStandardAssembly_Bin-0-refined_13.fna
RH|P|C24167	CAMI_high_GoldStandardAssembly_Bin-0-refined_13.fna
RH|P|C24180	CAMI_high_GoldStandardAssembly_Bin-0-refined_13.fna
RH|P|C24216	CAMI_high_GoldStandardAssembly_Bin-0-refined_13.fna
RH|P|C24242	CAMI_high_GoldStandardAssembly_Bin-0-refined_13.fna
RH|P|C24275	CAMI_high_GoldStandardAssembly_Bin-0-refined_13.fna
RH|P|C24298	CAMI_high_GoldStandardAssembly_Bin-0-refined_13.fna
RH|P|C24427	CAMI_high_GoldStandardAssembly_Bin-0-refined_13.fna
RH|P|C24540	CAMI_high_GoldStandardAssembly_Bin-0-refined_13.fna
RH|P|C24697	CAMI_high_GoldStandardAssembly_Bin-0-refined_13.fna
RH|P|C24889	CAMI_high_GoldStandardAssembly_Bin-0-refined_13.fna
RH|P|C25200	CAMI_high_GoldStandardAssembly_Bin-0-refined_13.fna
RH|P|C25279	CAMI_high_GoldStandardAssembly_Bin-0-refined_13.fna
RH|P|C25494	CAMI_high_GoldStandardAssembly_Bin-0-refined_13.fna
RH|P|C25902	CAMI_high_GoldStandardAssembly_Bin-0-refined_13.fna
RH|P|C26220	CAMI_high_GoldStandardAssembly_Bin-0-refined_13.fna
RH|P|C26670	CAMI_high_GoldStandardAssembly_Bin-0-refined_13.fna
RH|P|C26833	CAMI_high_GoldStandardAssembly_Bin-0-refined_13.fna
RH|P|C26979	CAMI_high_GoldStandardAssembly_Bin-0-refined_13.fna
RH|P|C27180	CAMI_high_GoldStandardAssembly_Bin-0-refined_13.fna
RH|P|C27378	CAMI_high_GoldStandardAssembly_Bin-0-refined_13.fna
RH|P|C27828	CAMI_high_GoldStandardAssembly_Bin-0-refined_13.fna
RH|P|C27889	CAMI_high_GoldStandardAssembly_Bin-0-refined_13.fna
RH|P|C27928	CAMI_high_GoldStandardAssembly_Bin-0-refined_13.fna
RH|P|C28428	CAMI_high_GoldStandardAssembly_Bin-0-refined_13.fna
RH|P|C28644	CAMI_high_GoldStandardAssembly_Bin-0-refined_13.fna
RH|P|C28703	CAMI_high_GoldStandardAssembly_Bin-0-refined_13.fna
RH|P|C28879	CAMI_high_GoldStandardAssembly_Bin-0-refined_13.fna
RH|P|C28915	CAMI_high_GoldStandardAssembly_Bin-0-refined_13.fna
RH|P|C29266	CAMI_high_GoldStandardAssembly_Bin-0-refined_13.fna
RH|P|C29289	CAMI_high_GoldStandardAssembly_Bin-0-refined_13.fna
RH|P|C29335	CAMI_high_GoldStandardAssembly_Bin-0-refined_13.fna
RH|P|C29348	CAMI_high_GoldStandardAssembly_Bin-0-refined_13.fna
RH|P|C29846	CAMI_high_GoldStandardAssembly_Bin-0-refined_13.fna
RH|P|C29897	CAMI_high_GoldStandardAssembly_Bin-0-refined_13.fna
RH|P|C29911	CAMI_high_GoldStandardAssembly_Bin-0-refined_13.fna
RH|P|C29924	CAMI_high_GoldStandardAssembly_Bin-0-refined_13.fna
RH|P|C30023	CAMI_high_GoldStandardAssembly_Bin-0-refined_13.fna
RH|P|C30165	CAMI_high_GoldStandardAssembly_Bin-0-refined_13.fna
RH|P|C30249	CAMI_high_GoldStandardAssembly_Bin-0-refined_13.fna
RH|P|C31004	CAMI_high_GoldStandardAssembly_Bin-0-refined_13.fna
RH|P|C31454	CAMI_high_GoldStandardAssembly_Bin-0-refined_13.fna
RH|P|C31928	CAMI_high_GoldStandardAssembly_Bin-0-refined_13.fna
RH|P|C31946	CAMI_high_GoldStandardAssembly_Bin-0-refined_13.fna
RH|P|C31976	CAMI_high_GoldStandardAssembly_Bin-0-refined_13.fna
RH|P|C31994	CAMI_high_GoldStandardAssembly_Bin-0-refined_13.fna
RH|P|C32332	CAMI_high_GoldStandardAssembly_Bin-0-refined_13.fna
RH|P|C32379	CAMI_high_GoldStandardAssembly_Bin-0-refined_13.fna
RH|P|C32441	CAMI_high_GoldStandardAssembly_Bin-0-refined_13.fna
RH|P|C32478	CAMI_high_GoldStandardAssembly_Bin-0-refined_13.fna
RH|P|C32650	CAMI_high_GoldStandardAssembly_Bin-0-refined_13.fna
RH|P|C32779	CAMI_high_GoldStandardAssembly_Bin-0-refined_13.fna
RH|P|C32816	CAMI_high_GoldStandardAssembly_Bin-0-refined_13.fna
RH|P|C32985	CAMI_high_GoldStandardAssembly_Bin-0-refined_13.fna
RH|P|C33158	CAMI_high_GoldStandardAssembly_Bin-0-refined_13.fna
RH|P|C33299	CAMI_high_GoldStandardAssembly_Bin-0-refined_13.fna
RH|P|C33831	CAMI_high_GoldStandardAssembly_Bin-0-refined_13.fna
RH|P|C33862	CAMI_high_GoldStandardAssembly_Bin-0-refined_13.fna
RH|P|C33872	CAMI_high_GoldStandardAssembly_Bin-0-refined_13.fna
RH|P|C33882	CAMI_high_GoldStandardAssembly_Bin-0-refined_13.fna
RH|P|C34238	CAMI_high_GoldStandardAssembly_Bin-0-refined_13.fna
RH|P|C34265	CAMI_high_GoldStandardAssembly_Bin-0-refined_13.fna
RH|P|C34296	CAMI_high_GoldStandardAssembly_Bin-0-refined_13.fna
RH|P|C34440	CAMI_high_GoldStandardAssembly_Bin-0-refined_13.fna
RH|P|C34783	CAMI_high_GoldStandardAssembly_Bin-0-refined_13.fna
RH|P|C34907	CAMI_high_GoldStandardAssembly_Bin-0-refined_13.fna
RH|P|C34957	CAMI_high_GoldStandardAssembly_Bin-0-refined_13.fna
RH|P|C35272	CAMI_high_GoldStandardAssembly_Bin-0-refined_13.fna
RH|P|C35308	CAMI_high_GoldStandardAssembly_Bin-0-refined_13.fna
RH|P|C35513	CAMI_high_GoldStandardAssembly_Bin-0-refined_13.fna
RH|P|C35561	CAMI_high_GoldStandardAssembly_Bin-0-refined_13.fna
RH|P|C35796	CAMI_high_GoldStandardAssembly_Bin-0-refined_13.fna
RH|P|C36009	CAMI_high_GoldStandardAssembly_Bin-0-refined_13.fna
RH|P|C36638	CAMI_high_GoldStandardAssembly_Bin-0-refined_13.fna
RH|P|C36676	CAMI_high_GoldStandardAssembly_Bin-0-refined_13.fna
RH|P|C36781	CAMI_high_GoldStandardAssembly_Bin-0-refined_13.fna
RH|P|C36883	CAMI_high_GoldStandardAssembly_Bin-0-refined_13.fna
RH|P|C37071	CAMI_high_GoldStandardAssembly_Bin-0-refined_13.fna
RH|P|C37153	CAMI_high_GoldStandardAssembly_Bin-0-refined_13.fna
RH|P|C37169	CAMI_high_GoldStandardAssembly_Bin-0-refined_13.fna
RH|P|C37299	CAMI_high_GoldStandardAssembly_Bin-0-refined_13.fna
RH|P|C37408	CAMI_high_GoldStandardAssembly_Bin-0-refined_13.fna
RH|P|C37455	CAMI_high_GoldStandardAssembly_Bin-0-refined_13.fna
RH|P|C37463	CAMI_high_GoldStandardAssembly_Bin-0-refined_13.fna
RH|P|C37880	CAMI_high_GoldStandardAssembly_Bin-0-refined_13.fna
RH|P|C38151	CAMI_high_GoldStandardAssembly_Bin-0-refined_13.fna
RH|P|C38216	CAMI_high_GoldStandardAssembly_Bin-0-refined_13.fna
RH|P|C38261	CAMI_high_GoldStandardAssembly_Bin-0-refined_13.fna
RH|P|C38447	CAMI_high_GoldStandardAssembly_Bin-0-refined_13.fna
RH|P|C38546	CAMI_high_GoldStandardAssembly_Bin-0-refined_13.fna
RH|P|C38886	CAMI_high_GoldStandardAssembly_Bin-0-refined_13.fna
RH|P|C38920	CAMI_high_GoldStandardAssembly_Bin-0-refined_13.fna
RH|P|C39189	CAMI_high_GoldStandardAssembly_Bin-0-refined_13.fna
RH|P|C39481	CAMI_high_GoldStandardAssembly_Bin-0-refined_13.fna
RH|P|C39690	CAMI_high_GoldStandardAssembly_Bin-0-refined_13.fna
RH|P|C39742	CAMI_high_GoldStandardAssembly_Bin-0-refined_13.fna
RH|P|C40150	CAMI_high_GoldStandardAssembly_Bin-0-refined_13.fna
RH|P|C40179	CAMI_high_GoldStandardAssembly_Bin-0-refined_13.fna
RH|P|C40234	CAMI_high_GoldStandardAssembly_Bin-0-refined_13.fna
RH|P|C40463	CAMI_high_GoldStandardAssembly_Bin-0-refined_13.fna
RH|P|C40626	CAMI_high_GoldStandardAssembly_Bin-0-refined_13.fna
RH|P|C40687	CAMI_high_GoldStandardAssembly_Bin-0-refined_13.fna
RH|P|C40739	CAMI_high_GoldStandardAssembly_Bin-0-refined_13.fna
RH|P|C40920	CAMI_high_GoldStandardAssembly_Bin-0-refined_13.fna
RH|P|C41076	CAMI_high_GoldStandardAssembly_Bin-0-refined_13.fna
RH|P|C41170	CAMI_high_GoldStandardAssembly_Bin-0-refined_13.fna
RH|P|C41363	CAMI_high_GoldStandardAssembly_Bin-0-refined_13.fna
RH|P|C41606	CAMI_high_GoldStandardAssembly_Bin-0-refined_13.fna
RH|P|C41612	CAMI_high_GoldStandardAssembly_Bin-0-refined_13.fna
RH|P|C41745	CAMI_high_GoldStandardAssembly_Bin-0-refined_13.fna
RH|P|C41964	CAMI_high_GoldStandardAssembly_Bin-0-refined_13.fna
RH|P|C131	CAMI_high_GoldStandardAssembly_Bin-0-refined_14.fna
RH|P|C616	CAMI_high_GoldStandardAssembly_Bin-0-refined_14.fna
RH|P|C972	CAMI_high_GoldStandardAssembly_Bin-0-refined_14.fna
RH|P|C1360	CAMI_high_GoldStandardAssembly_Bin-0-refined_14.fna
RH|P|C2199	CAMI_high_GoldStandardAssembly_Bin-0-refined_14.fna
RH|P|C2332	CAMI_high_GoldStandardAssembly_Bin-0-refined_14.fna
RH|P|C2582	CAMI_high_GoldStandardAssembly_Bin-0-refined_14.fna
RH|P|C2621	CAMI_high_GoldStandardAssembly_Bin-0-refined_14.fna
RH|P|C2816	CAMI_high_GoldStandardAssembly_Bin-0-refined_14.fna
RH|P|C3313	CAMI_high_GoldStandardAssembly_Bin-0-refined_14.fna
RH|P|C3455	CAMI_high_GoldStandardAssembly_Bin-0-refined_14.fna
RH|P|C3516	CAMI_high_GoldStandardAssembly_Bin-0-refined_14.fna
RH|P|C3601	CAMI_high_GoldStandardAssembly_Bin-0-refined_14.fna
RH|P|C5009	CAMI_high_GoldStandardAssembly_Bin-0-refined_14.fna
RH|P|C5049	CAMI_high_GoldStandardAssembly_Bin-0-refined_14.fna
RH|P|C5366	CAMI_high_GoldStandardAssembly_Bin-0-refined_14.fna
RH|P|C5461	CAMI_high_GoldStandardAssembly_Bin-0-refined_14.fna
RH|P|C5592	CAMI_high_GoldStandardAssembly_Bin-0-refined_14.fna
RH|P|C5594	CAMI_high_GoldStandardAssembly_Bin-0-refined_14.fna
RH|P|C7176	CAMI_high_GoldStandardAssembly_Bin-0-refined_14.fna
RH|P|C7444	CAMI_high_GoldStandardAssembly_Bin-0-refined_14.fna
RH|P|C7643	CAMI_high_GoldStandardAssembly_Bin-0-refined_14.fna
RH|P|C7774	CAMI_high_GoldStandardAssembly_Bin-0-refined_14.fna
RH|P|C7981	CAMI_high_GoldStandardAssembly_Bin-0-refined_14.fna
RH|P|C8791	CAMI_high_GoldStandardAssembly_Bin-0-refined_14.fna
RH|P|C8864	CAMI_high_GoldStandardAssembly_Bin-0-refined_14.fna
RH|P|C8870	CAMI_high_GoldStandardAssembly_Bin-0-refined_14.fna
RH|P|C9908	CAMI_high_GoldStandardAssembly_Bin-0-refined_14.fna
RH|P|C10624	CAMI_high_GoldStandardAssembly_Bin-0-refined_14.fna
RH|P|C12192	CAMI_high_GoldStandardAssembly_Bin-0-refined_14.fna
RH|P|C12216	CAMI_high_GoldStandardAssembly_Bin-0-refined_14.fna
RH|P|C12369	CAMI_high_GoldStandardAssembly_Bin-0-refined_14.fna
RH|P|C12944	CAMI_high_GoldStandardAssembly_Bin-0-refined_14.fna
RH|P|C12988	CAMI_high_GoldStandardAssembly_Bin-0-refined_14.fna
RH|P|C13536	CAMI_high_GoldStandardAssembly_Bin-0-refined_14.fna
RH|P|C13558	CAMI_high_GoldStandardAssembly_Bin-0-refined_14.fna
RH|P|C13822	CAMI_high_GoldStandardAssembly_Bin-0-refined_14.fna
RH|P|C14042	CAMI_high_GoldStandardAssembly_Bin-0-refined_14.fna
RH|P|C14134	CAMI_high_GoldStandardAssembly_Bin-0-refined_14.fna
RH|P|C14348	CAMI_high_GoldStandardAssembly_Bin-0-refined_14.fna
RH|P|C14577	CAMI_high_GoldStandardAssembly_Bin-0-refined_14.fna
RH|P|C14734	CAMI_high_GoldStandardAssembly_Bin-0-refined_14.fna
RH|P|C14997	CAMI_high_GoldStandardAssembly_Bin-0-refined_14.fna
RH|P|C15555	CAMI_high_GoldStandardAssembly_Bin-0-refined_14.fna
RH|P|C15867	CAMI_high_GoldStandardAssembly_Bin-0-refined_14.fna
RH|P|C16068	CAMI_high_GoldStandardAssembly_Bin-0-refined_14.fna
RH|P|C16584	CAMI_high_GoldStandardAssembly_Bin-0-refined_14.fna
RH|P|C16972	CAMI_high_GoldStandardAssembly_Bin-0-refined_14.fna
RH|P|C17075	CAMI_high_GoldStandardAssembly_Bin-0-refined_14.fna
RH|P|C18195	CAMI_high_GoldStandardAssembly_Bin-0-refined_14.fna
RH|P|C18241	CAMI_high_GoldStandardAssembly_Bin-0-refined_14.fna
RH|P|C18425	CAMI_high_GoldStandardAssembly_Bin-0-refined_14.fna
RH|P|C18451	CAMI_high_GoldStandardAssembly_Bin-0-refined_14.fna
RH|P|C18564	CAMI_high_GoldStandardAssembly_Bin-0-refined_14.fna
RH|P|C18929	CAMI_high_GoldStandardAssembly_Bin-0-refined_14.fna
RH|P|C19013	CAMI_high_GoldStandardAssembly_Bin-0-refined_14.fna
RH|P|C19300	CAMI_high_GoldStandardAssembly_Bin-0-refined_14.fna
RH|P|C20317	CAMI_high_GoldStandardAssembly_Bin-0-refined_14.fna
RH|P|C20462	CAMI_high_GoldStandardAssembly_Bin-0-refined_14.fna
RH|P|C20785	CAMI_high_GoldStandardAssembly_Bin-0-refined_14.fna
RH|P|C21033	CAMI_high_GoldStandardAssembly_Bin-0-refined_14.fna
RH|P|C21345	CAMI_high_GoldStandardAssembly_Bin-0-refined_14.fna
RH|P|C21717	CAMI_high_GoldStandardAssembly_Bin-0-refined_14.fna
RH|P|C21759	CAMI_high_GoldStandardAssembly_Bin-0-refined_14.fna
RH|P|C21913	CAMI_high_GoldStandardAssembly_Bin-0-refined_14.fna
RH|P|C22035	CAMI_high_GoldStandardAssembly_Bin-0-refined_14.fna
RH|P|C22546	CAMI_high_GoldStandardAssembly_Bin-0-refined_14.fna
RH|P|C24408	CAMI_high_GoldStandardAssembly_Bin-0-refined_14.fna
RH|P|C25131	CAMI_high_GoldStandardAssembly_Bin-0-refined_14.fna
RH|P|C25345	CAMI_high_GoldStandardAssembly_Bin-0-refined_14.fna
RH|P|C25603	CAMI_high_GoldStandardAssembly_Bin-0-refined_14.fna
RH|P|C25993	CAMI_high_GoldStandardAssembly_Bin-0-refined_14.fna
RH|P|C26048	CAMI_high_GoldStandardAssembly_Bin-0-refined_14.fna
RH|P|C26910	CAMI_high_GoldStandardAssembly_Bin-0-refined_14.fna
RH|P|C26926	CAMI_high_GoldStandardAssembly_Bin-0-refined_14.fna
RH|P|C27098	CAMI_high_GoldStandardAssembly_Bin-0-refined_14.fna
RH|P|C27351	CAMI_high_GoldStandardAssembly_Bin-0-refined_14.fna
RH|P|C28222	CAMI_high_GoldStandardAssembly_Bin-0-refined_14.fna
RH|P|C29455	CAMI_high_GoldStandardAssembly_Bin-0-refined_14.fna
RH|P|C30220	CAMI_high_GoldStandardAssembly_Bin-0-refined_14.fna
RH|P|C30480	CAMI_high_GoldStandardAssembly_Bin-0-refined_14.fna
RH|P|C31468	CAMI_high_GoldStandardAssembly_Bin-0-refined_14.fna
RH|P|C31646	CAMI_high_GoldStandardAssembly_Bin-0-refined_14.fna
RH|P|C31846	CAMI_high_GoldStandardAssembly_Bin-0-refined_14.fna
RH|P|C32410	CAMI_high_GoldStandardAssembly_Bin-0-refined_14.fna
RH|P|C33106	CAMI_high_GoldStandardAssembly_Bin-0-refined_14.fna
RH|P|C33324	CAMI_high_GoldStandardAssembly_Bin-0-refined_14.fna
RH|P|C33327	CAMI_high_GoldStandardAssembly_Bin-0-refined_14.fna
RH|P|C33569	CAMI_high_GoldStandardAssembly_Bin-0-refined_14.fna
RH|P|C33868	CAMI_high_GoldStandardAssembly_Bin-0-refined_14.fna
RH|P|C34044	CAMI_high_GoldStandardAssembly_Bin-0-refined_14.fna
RH|P|C34223	CAMI_high_GoldStandardAssembly_Bin-0-refined_14.fna
RH|P|C34479	CAMI_high_GoldStandardAssembly_Bin-0-refined_14.fna
RH|P|C34678	CAMI_high_GoldStandardAssembly_Bin-0-refined_14.fna
RH|P|C34778	CAMI_high_GoldStandardAssembly_Bin-0-refined_14.fna
RH|P|C35344	CAMI_high_GoldStandardAssembly_Bin-0-refined_14.fna
RH|P|C37474	CAMI_high_GoldStandardAssembly_Bin-0-refined_14.fna
RH|P|C37911	CAMI_high_GoldStandardAssembly_Bin-0-refined_14.fna
RH|P|C38023	CAMI_high_GoldStandardAssembly_Bin-0-refined_14.fna
RH|P|C38490	CAMI_high_GoldStandardAssembly_Bin-0-refined_14.fna
RH|P|C38748	CAMI_high_GoldStandardAssembly_Bin-0-refined_14.fna
RH|P|C39711	CAMI_high_GoldStandardAssembly_Bin-0-refined_14.fna
RH|P|C39872	CAMI_high_GoldStandardAssembly_Bin-0-refined_14.fna
RH|P|C39893	CAMI_high_GoldStandardAssembly_Bin-0-refined_14.fna
RH|P|C40389	CAMI_high_GoldStandardAssembly_Bin-0-refined_14.fna
RH|P|C40721	CAMI_high_GoldStandardAssembly_Bin-0-refined_14.fna
RH|P|C40980	CAMI_high_GoldStandardAssembly_Bin-0-refined_14.fna
RH|P|C41323	CAMI_high_GoldStandardAssembly_Bin-0-refined_14.fna
RH|P|C41396	CAMI_high_GoldStandardAssembly_Bin-0-refined_14.fna
RH|P|C41505	CAMI_high_GoldStandardAssembly_Bin-0-refined_14.fna
RH|P|C41825	CAMI_high_GoldStandardAssembly_Bin-0-refined_14.fna
RH|P|C320	CAMI_high_GoldStandardAssembly_Bin-0-refined_15.fna
RH|P|C533	CAMI_high_GoldStandardAssembly_Bin-0-refined_15.fna
RH|P|C691	CAMI_high_GoldStandardAssembly_Bin-0-refined_15.fna
RH|P|C825	CAMI_high_GoldStandardAssembly_Bin-0-refined_15.fna
RH|P|C992	CAMI_high_GoldStandardAssembly_Bin-0-refined_15.fna
RH|P|C998	CAMI_high_GoldStandardAssembly_Bin-0-refined_15.fna
RH|P|C1068	CAMI_high_GoldStandardAssembly_Bin-0-refined_15.fna
RH|P|C1100	CAMI_high_GoldStandardAssembly_Bin-0-refined_15.fna
RH|P|C1107	CAMI_high_GoldStandardAssembly_Bin-0-refined_15.fna
RH|P|C1230	CAMI_high_GoldStandardAssembly_Bin-0-refined_15.fna
RH|P|C1324	CAMI_high_GoldStandardAssembly_Bin-0-refined_15.fna
RH|P|C1347	CAMI_high_GoldStandardAssembly_Bin-0-refined_15.fna
RH|P|C1763	CAMI_high_GoldStandardAssembly_Bin-0-refined_15.fna
RH|P|C1848	CAMI_high_GoldStandardAssembly_Bin-0-refined_15.fna
RH|P|C1874	CAMI_high_GoldStandardAssembly_Bin-0-refined_15.fna
RH|P|C2066	CAMI_high_GoldStandardAssembly_Bin-0-refined_15.fna
RH|P|C2288	CAMI_high_GoldStandardAssembly_Bin-0-refined_15.fna
RH|P|C2297	CAMI_high_GoldStandardAssembly_Bin-0-refined_15.fna
RH|P|C2500	CAMI_high_GoldStandardAssembly_Bin-0-refined_15.fna
RH|P|C2528	CAMI_high_GoldStandardAssembly_Bin-0-refined_15.fna
RH|P|C2555	CAMI_high_GoldStandardAssembly_Bin-0-refined_15.fna
RH|P|C2907	CAMI_high_GoldStandardAssembly_Bin-0-refined_15.fna
RH|P|C2974	CAMI_high_GoldStandardAssembly_Bin-0-refined_15.fna
RH|P|C3076	CAMI_high_GoldStandardAssembly_Bin-0-refined_15.fna
RH|P|C3185	CAMI_high_GoldStandardAssembly_Bin-0-refined_15.fna
RH|P|C3186	CAMI_high_GoldStandardAssembly_Bin-0-refined_15.fna
RH|P|C3204	CAMI_high_GoldStandardAssembly_Bin-0-refined_15.fna
RH|P|C3482	CAMI_high_GoldStandardAssembly_Bin-0-refined_15.fna
RH|P|C3532	CAMI_high_GoldStandardAssembly_Bin-0-refined_15.fna
RH|P|C3793	CAMI_high_GoldStandardAssembly_Bin-0-refined_15.fna
RH|P|C3894	CAMI_high_GoldStandardAssembly_Bin-0-refined_15.fna
RH|P|C3960	CAMI_high_GoldStandardAssembly_Bin-0-refined_15.fna
RH|P|C4002	CAMI_high_GoldStandardAssembly_Bin-0-refined_15.fna
RH|P|C4206	CAMI_high_GoldStandardAssembly_Bin-0-refined_15.fna
RH|P|C4209	CAMI_high_GoldStandardAssembly_Bin-0-refined_15.fna
RH|P|C4269	CAMI_high_GoldStandardAssembly_Bin-0-refined_15.fna
RH|P|C4447	CAMI_high_GoldStandardAssembly_Bin-0-refined_15.fna
RH|P|C4579	CAMI_high_GoldStandardAssembly_Bin-0-refined_15.fna
RH|P|C4920	CAMI_high_GoldStandardAssembly_Bin-0-refined_15.fna
RH|P|C5013	CAMI_high_GoldStandardAssembly_Bin-0-refined_15.fna
RH|P|C5304	CAMI_high_GoldStandardAssembly_Bin-0-refined_15.fna
RH|P|C5400	CAMI_high_GoldStandardAssembly_Bin-0-refined_15.fna
RH|P|C5404	CAMI_high_GoldStandardAssembly_Bin-0-refined_15.fna
RH|P|C5417	CAMI_high_GoldStandardAssembly_Bin-0-refined_15.fna
RH|P|C5533	CAMI_high_GoldStandardAssembly_Bin-0-refined_15.fna
RH|P|C5705	CAMI_high_GoldStandardAssembly_Bin-0-refined_15.fna
RH|P|C5804	CAMI_high_GoldStandardAssembly_Bin-0-refined_15.fna
RH|P|C5813	CAMI_high_GoldStandardAssembly_Bin-0-refined_15.fna
RH|P|C5816	CAMI_high_GoldStandardAssembly_Bin-0-refined_15.fna
RH|P|C5924	CAMI_high_GoldStandardAssembly_Bin-0-refined_15.fna
RH|P|C6034	CAMI_high_GoldStandardAssembly_Bin-0-refined_15.fna
RH|P|C6124	CAMI_high_GoldStandardAssembly_Bin-0-refined_15.fna
RH|P|C6174	CAMI_high_GoldStandardAssembly_Bin-0-refined_15.fna
RH|P|C6226	CAMI_high_GoldStandardAssembly_Bin-0-refined_15.fna
RH|P|C6237	CAMI_high_GoldStandardAssembly_Bin-0-refined_15.fna
RH|P|C6277	CAMI_high_GoldStandardAssembly_Bin-0-refined_15.fna
RH|P|C6294	CAMI_high_GoldStandardAssembly_Bin-0-refined_15.fna
RH|P|C6518	CAMI_high_GoldStandardAssembly_Bin-0-refined_15.fna
RH|P|C6526	CAMI_high_GoldStandardAssembly_Bin-0-refined_15.fna
RH|P|C6552	CAMI_high_GoldStandardAssembly_Bin-0-refined_15.fna
RH|P|C6731	CAMI_high_GoldStandardAssembly_Bin-0-refined_15.fna
RH|P|C7170	CAMI_high_GoldStandardAssembly_Bin-0-refined_15.fna
RH|P|C7436	CAMI_high_GoldStandardAssembly_Bin-0-refined_15.fna
RH|P|C7499	CAMI_high_GoldStandardAssembly_Bin-0-refined_15.fna
RH|P|C7606	CAMI_high_GoldStandardAssembly_Bin-0-refined_15.fna
RH|P|C7703	CAMI_high_GoldStandardAssembly_Bin-0-refined_15.fna
RH|P|C7788	CAMI_high_GoldStandardAssembly_Bin-0-refined_15.fna
RH|P|C7858	CAMI_high_GoldStandardAssembly_Bin-0-refined_15.fna
RH|P|C7871	CAMI_high_GoldStandardAssembly_Bin-0-refined_15.fna
RH|P|C8072	CAMI_high_GoldStandardAssembly_Bin-0-refined_15.fna
RH|P|C8098	CAMI_high_GoldStandardAssembly_Bin-0-refined_15.fna
RH|P|C8566	CAMI_high_GoldStandardAssembly_Bin-0-refined_15.fna
RH|P|C8790	CAMI_high_GoldStandardAssembly_Bin-0-refined_15.fna
RH|P|C9034	CAMI_high_GoldStandardAssembly_Bin-0-refined_15.fna
RH|P|C9059	CAMI_high_GoldStandardAssembly_Bin-0-refined_15.fna
RH|P|C9060	CAMI_high_GoldStandardAssembly_Bin-0-refined_15.fna
RH|P|C9083	CAMI_high_GoldStandardAssembly_Bin-0-refined_15.fna
RH|P|C9126	CAMI_high_GoldStandardAssembly_Bin-0-refined_15.fna
RH|P|C9193	CAMI_high_GoldStandardAssembly_Bin-0-refined_15.fna
RH|P|C9500	CAMI_high_GoldStandardAssembly_Bin-0-refined_15.fna
RH|P|C9546	CAMI_high_GoldStandardAssembly_Bin-0-refined_15.fna
RH|P|C9559	CAMI_high_GoldStandardAssembly_Bin-0-refined_15.fna
RH|P|C9759	CAMI_high_GoldStandardAssembly_Bin-0-refined_15.fna
RH|P|C10193	CAMI_high_GoldStandardAssembly_Bin-0-refined_15.fna
RH|P|C10248	CAMI_high_GoldStandardAssembly_Bin-0-refined_15.fna
RH|P|C10278	CAMI_high_GoldStandardAssembly_Bin-0-refined_15.fna
RH|P|C10393	CAMI_high_GoldStandardAssembly_Bin-0-refined_15.fna
RH|P|C10438	CAMI_high_GoldStandardAssembly_Bin-0-refined_15.fna
RH|P|C10782	CAMI_high_GoldStandardAssembly_Bin-0-refined_15.fna
RH|P|C10920	CAMI_high_GoldStandardAssembly_Bin-0-refined_15.fna
RH|P|C11000	CAMI_high_GoldStandardAssembly_Bin-0-refined_15.fna
RH|P|C11130	CAMI_high_GoldStandardAssembly_Bin-0-refined_15.fna
RH|P|C11224	CAMI_high_GoldStandardAssembly_Bin-0-refined_15.fna
RH|P|C11523	CAMI_high_GoldStandardAssembly_Bin-0-refined_15.fna
RH|P|C11637	CAMI_high_GoldStandardAssembly_Bin-0-refined_15.fna
RH|P|C11679	CAMI_high_GoldStandardAssembly_Bin-0-refined_15.fna
RH|P|C11823	CAMI_high_GoldStandardAssembly_Bin-0-refined_15.fna
RH|P|C11876	CAMI_high_GoldStandardAssembly_Bin-0-refined_15.fna
RH|P|C11908	CAMI_high_GoldStandardAssembly_Bin-0-refined_15.fna
RH|P|C12178	CAMI_high_GoldStandardAssembly_Bin-0-refined_15.fna
RH|P|C12229	CAMI_high_GoldStandardAssembly_Bin-0-refined_15.fna
RH|P|C12249	CAMI_high_GoldStandardAssembly_Bin-0-refined_15.fna
RH|P|C12277	CAMI_high_GoldStandardAssembly_Bin-0-refined_15.fna
RH|P|C12314	CAMI_high_GoldStandardAssembly_Bin-0-refined_15.fna
RH|P|C12372	CAMI_high_GoldStandardAssembly_Bin-0-refined_15.fna
RH|P|C12843	CAMI_high_GoldStandardAssembly_Bin-0-refined_15.fna
RH|P|C12907	CAMI_high_GoldStandardAssembly_Bin-0-refined_15.fna
RH|P|C12915	CAMI_high_GoldStandardAssembly_Bin-0-refined_15.fna
RH|P|C13092	CAMI_high_GoldStandardAssembly_Bin-0-refined_15.fna
RH|P|C13118	CAMI_high_GoldStandardAssembly_Bin-0-refined_15.fna
RH|P|C13135	CAMI_high_GoldStandardAssembly_Bin-0-refined_15.fna
RH|P|C13281	CAMI_high_GoldStandardAssembly_Bin-0-refined_15.fna
RH|P|C13559	CAMI_high_GoldStandardAssembly_Bin-0-refined_15.fna
RH|P|C13606	CAMI_high_GoldStandardAssembly_Bin-0-refined_15.fna
RH|P|C13958	CAMI_high_GoldStandardAssembly_Bin-0-refined_15.fna
RH|P|C14025	CAMI_high_GoldStandardAssembly_Bin-0-refined_15.fna
RH|P|C14198	CAMI_high_GoldStandardAssembly_Bin-0-refined_15.fna
RH|P|C14286	CAMI_high_GoldStandardAssembly_Bin-0-refined_15.fna
RH|P|C14320	CAMI_high_GoldStandardAssembly_Bin-0-refined_15.fna
RH|P|C14496	CAMI_high_GoldStandardAssembly_Bin-0-refined_15.fna
RH|P|C14547	CAMI_high_GoldStandardAssembly_Bin-0-refined_15.fna
RH|P|C14604	CAMI_high_GoldStandardAssembly_Bin-0-refined_15.fna
RH|P|C14611	CAMI_high_GoldStandardAssembly_Bin-0-refined_15.fna
RH|P|C14641	CAMI_high_GoldStandardAssembly_Bin-0-refined_15.fna
RH|P|C14743	CAMI_high_GoldStandardAssembly_Bin-0-refined_15.fna
RH|P|C14786	CAMI_high_GoldStandardAssembly_Bin-0-refined_15.fna
RH|P|C14844	CAMI_high_GoldStandardAssembly_Bin-0-refined_15.fna
RH|P|C14873	CAMI_high_GoldStandardAssembly_Bin-0-refined_15.fna
RH|P|C14909	CAMI_high_GoldStandardAssembly_Bin-0-refined_15.fna
RH|P|C14968	CAMI_high_GoldStandardAssembly_Bin-0-refined_15.fna
RH|P|C15102	CAMI_high_GoldStandardAssembly_Bin-0-refined_15.fna
RH|P|C15111	CAMI_high_GoldStandardAssembly_Bin-0-refined_15.fna
RH|P|C15180	CAMI_high_GoldStandardAssembly_Bin-0-refined_15.fna
RH|P|C15324	CAMI_high_GoldStandardAssembly_Bin-0-refined_15.fna
RH|P|C15343	CAMI_high_GoldStandardAssembly_Bin-0-refined_15.fna
RH|P|C15453	CAMI_high_GoldStandardAssembly_Bin-0-refined_15.fna
RH|P|C15582	CAMI_high_GoldStandardAssembly_Bin-0-refined_15.fna
RH|P|C15606	CAMI_high_GoldStandardAssembly_Bin-0-refined_15.fna
RH|P|C15755	CAMI_high_GoldStandardAssembly_Bin-0-refined_15.fna
RH|P|C15790	CAMI_high_GoldStandardAssembly_Bin-0-refined_15.fna
RH|P|C15795	CAMI_high_GoldStandardAssembly_Bin-0-refined_15.fna
RH|P|C15860	CAMI_high_GoldStandardAssembly_Bin-0-refined_15.fna
RH|P|C16200	CAMI_high_GoldStandardAssembly_Bin-0-refined_15.fna
RH|P|C16204	CAMI_high_GoldStandardAssembly_Bin-0-refined_15.fna
RH|P|C16243	CAMI_high_GoldStandardAssembly_Bin-0-refined_15.fna
RH|P|C16316	CAMI_high_GoldStandardAssembly_Bin-0-refined_15.fna
RH|P|C16491	CAMI_high_GoldStandardAssembly_Bin-0-refined_15.fna
RH|P|C16635	CAMI_high_GoldStandardAssembly_Bin-0-refined_15.fna
RH|P|C16664	CAMI_high_GoldStandardAssembly_Bin-0-refined_15.fna
RH|P|C16907	CAMI_high_GoldStandardAssembly_Bin-0-refined_15.fna
RH|P|C16924	CAMI_high_GoldStandardAssembly_Bin-0-refined_15.fna
RH|P|C17140	CAMI_high_GoldStandardAssembly_Bin-0-refined_15.fna
RH|P|C17189	CAMI_high_GoldStandardAssembly_Bin-0-refined_15.fna
RH|P|C17259	CAMI_high_GoldStandardAssembly_Bin-0-refined_15.fna
RH|P|C17268	CAMI_high_GoldStandardAssembly_Bin-0-refined_15.fna
RH|P|C17321	CAMI_high_GoldStandardAssembly_Bin-0-refined_15.fna
RH|P|C17410	CAMI_high_GoldStandardAssembly_Bin-0-refined_15.fna
RH|P|C17412	CAMI_high_GoldStandardAssembly_Bin-0-refined_15.fna
RH|P|C17417	CAMI_high_GoldStandardAssembly_Bin-0-refined_15.fna
RH|P|C17426	CAMI_high_GoldStandardAssembly_Bin-0-refined_15.fna
RH|P|C17565	CAMI_high_GoldStandardAssembly_Bin-0-refined_15.fna
RH|P|C17602	CAMI_high_GoldStandardAssembly_Bin-0-refined_15.fna
RH|P|C17688	CAMI_high_GoldStandardAssembly_Bin-0-refined_15.fna
RH|P|C17709	CAMI_high_GoldStandardAssembly_Bin-0-refined_15.fna
RH|P|C17802	CAMI_high_GoldStandardAssembly_Bin-0-refined_15.fna
RH|P|C17811	CAMI_high_GoldStandardAssembly_Bin-0-refined_15.fna
RH|P|C17974	CAMI_high_GoldStandardAssembly_Bin-0-refined_15.fna
RH|P|C17989	CAMI_high_GoldStandardAssembly_Bin-0-refined_15.fna
RH|P|C18032	CAMI_high_GoldStandardAssembly_Bin-0-refined_15.fna
RH|P|C18319	CAMI_high_GoldStandardAssembly_Bin-0-refined_15.fna
RH|P|C18351	CAMI_high_GoldStandardAssembly_Bin-0-refined_15.fna
RH|P|C18417	CAMI_high_GoldStandardAssembly_Bin-0-refined_15.fna
RH|P|C18493	CAMI_high_GoldStandardAssembly_Bin-0-refined_15.fna
RH|P|C18849	CAMI_high_GoldStandardAssembly_Bin-0-refined_15.fna
RH|P|C18891	CAMI_high_GoldStandardAssembly_Bin-0-refined_15.fna
RH|P|C19005	CAMI_high_GoldStandardAssembly_Bin-0-refined_15.fna
RH|P|C19202	CAMI_high_GoldStandardAssembly_Bin-0-refined_15.fna
RH|P|C19404	CAMI_high_GoldStandardAssembly_Bin-0-refined_15.fna
RH|P|C19412	CAMI_high_GoldStandardAssembly_Bin-0-refined_15.fna
RH|P|C19471	CAMI_high_GoldStandardAssembly_Bin-0-refined_15.fna
RH|P|C19556	CAMI_high_GoldStandardAssembly_Bin-0-refined_15.fna
RH|P|C19570	CAMI_high_GoldStandardAssembly_Bin-0-refined_15.fna
RH|P|C19584	CAMI_high_GoldStandardAssembly_Bin-0-refined_15.fna
RH|P|C19900	CAMI_high_GoldStandardAssembly_Bin-0-refined_15.fna
RH|P|C20050	CAMI_high_GoldStandardAssembly_Bin-0-refined_15.fna
RH|P|C20089	CAMI_high_GoldStandardAssembly_Bin-0-refined_15.fna
RH|P|C20132	CAMI_high_GoldStandardAssembly_Bin-0-refined_15.fna
RH|P|C20310	CAMI_high_GoldStandardAssembly_Bin-0-refined_15.fna
RH|P|C20353	CAMI_high_GoldStandardAssembly_Bin-0-refined_15.fna
RH|P|C20929	CAMI_high_GoldStandardAssembly_Bin-0-refined_15.fna
RH|P|C20998	CAMI_high_GoldStandardAssembly_Bin-0-refined_15.fna
RH|P|C21121	CAMI_high_GoldStandardAssembly_Bin-0-refined_15.fna
RH|P|C21217	CAMI_high_GoldStandardAssembly_Bin-0-refined_15.fna
RH|P|C21391	CAMI_high_GoldStandardAssembly_Bin-0-refined_15.fna
RH|P|C21392	CAMI_high_GoldStandardAssembly_Bin-0-refined_15.fna
RH|P|C21429	CAMI_high_GoldStandardAssembly_Bin-0-refined_15.fna
RH|P|C21578	CAMI_high_GoldStandardAssembly_Bin-0-refined_15.fna
RH|P|C21622	CAMI_high_GoldStandardAssembly_Bin-0-refined_15.fna
RH|P|C21712	CAMI_high_GoldStandardAssembly_Bin-0-refined_15.fna
RH|P|C21801	CAMI_high_GoldStandardAssembly_Bin-0-refined_15.fna
RH|P|C21865	CAMI_high_GoldStandardAssembly_Bin-0-refined_15.fna
RH|P|C22048	CAMI_high_GoldStandardAssembly_Bin-0-refined_15.fna
RH|P|C22073	CAMI_high_GoldStandardAssembly_Bin-0-refined_15.fna
RH|P|C22082	CAMI_high_GoldStandardAssembly_Bin-0-refined_15.fna
RH|P|C22155	CAMI_high_GoldStandardAssembly_Bin-0-refined_15.fna
RH|P|C22259	CAMI_high_GoldStandardAssembly_Bin-0-refined_15.fna
RH|P|C22324	CAMI_high_GoldStandardAssembly_Bin-0-refined_15.fna
RH|P|C22524	CAMI_high_GoldStandardAssembly_Bin-0-refined_15.fna
RH|P|C22787	CAMI_high_GoldStandardAssembly_Bin-0-refined_15.fna
RH|P|C22991	CAMI_high_GoldStandardAssembly_Bin-0-refined_15.fna
RH|P|C23252	CAMI_high_GoldStandardAssembly_Bin-0-refined_15.fna
RH|P|C23260	CAMI_high_GoldStandardAssembly_Bin-0-refined_15.fna
RH|P|C23333	CAMI_high_GoldStandardAssembly_Bin-0-refined_15.fna
RH|P|C23596	CAMI_high_GoldStandardAssembly_Bin-0-refined_15.fna
RH|P|C23811	CAMI_high_GoldStandardAssembly_Bin-0-refined_15.fna
RH|P|C23963	CAMI_high_GoldStandardAssembly_Bin-0-refined_15.fna
RH|P|C24324	CAMI_high_GoldStandardAssembly_Bin-0-refined_15.fna
RH|P|C24353	CAMI_high_GoldStandardAssembly_Bin-0-refined_15.fna
RH|P|C24517	CAMI_high_GoldStandardAssembly_Bin-0-refined_15.fna
RH|P|C24594	CAMI_high_GoldStandardAssembly_Bin-0-refined_15.fna
RH|P|C24613	CAMI_high_GoldStandardAssembly_Bin-0-refined_15.fna
RH|P|C24723	CAMI_high_GoldStandardAssembly_Bin-0-refined_15.fna
RH|P|C24861	CAMI_high_GoldStandardAssembly_Bin-0-refined_15.fna
RH|P|C24929	CAMI_high_GoldStandardAssembly_Bin-0-refined_15.fna
RH|P|C24939	CAMI_high_GoldStandardAssembly_Bin-0-refined_15.fna
RH|P|C24963	CAMI_high_GoldStandardAssembly_Bin-0-refined_15.fna
RH|P|C24982	CAMI_high_GoldStandardAssembly_Bin-0-refined_15.fna
RH|P|C25042	CAMI_high_GoldStandardAssembly_Bin-0-refined_15.fna
RH|P|C25051	CAMI_high_GoldStandardAssembly_Bin-0-refined_15.fna
RH|P|C25100	CAMI_high_GoldStandardAssembly_Bin-0-refined_15.fna
RH|P|C25162	CAMI_high_GoldStandardAssembly_Bin-0-refined_15.fna
RH|P|C25291	CAMI_high_GoldStandardAssembly_Bin-0-refined_15.fna
RH|P|C25356	CAMI_high_GoldStandardAssembly_Bin-0-refined_15.fna
RH|P|C25407	CAMI_high_GoldStandardAssembly_Bin-0-refined_15.fna
RH|P|C25634	CAMI_high_GoldStandardAssembly_Bin-0-refined_15.fna
RH|P|C25694	CAMI_high_GoldStandardAssembly_Bin-0-refined_15.fna
RH|P|C25780	CAMI_high_GoldStandardAssembly_Bin-0-refined_15.fna
RH|P|C25842	CAMI_high_GoldStandardAssembly_Bin-0-refined_15.fna
RH|P|C25863	CAMI_high_GoldStandardAssembly_Bin-0-refined_15.fna
RH|P|C25933	CAMI_high_GoldStandardAssembly_Bin-0-refined_15.fna
RH|P|C25948	CAMI_high_GoldStandardAssembly_Bin-0-refined_15.fna
RH|P|C25962	CAMI_high_GoldStandardAssembly_Bin-0-refined_15.fna
RH|P|C26042	CAMI_high_GoldStandardAssembly_Bin-0-refined_15.fna
RH|P|C26121	CAMI_high_GoldStandardAssembly_Bin-0-refined_15.fna
RH|P|C26122	CAMI_high_GoldStandardAssembly_Bin-0-refined_15.fna
RH|P|C26192	CAMI_high_GoldStandardAssembly_Bin-0-refined_15.fna
RH|P|C26338	CAMI_high_GoldStandardAssembly_Bin-0-refined_15.fna
RH|P|C26476	CAMI_high_GoldStandardAssembly_Bin-0-refined_15.fna
RH|P|C26504	CAMI_high_GoldStandardAssembly_Bin-0-refined_15.fna
RH|P|C26514	CAMI_high_GoldStandardAssembly_Bin-0-refined_15.fna
RH|P|C26742	CAMI_high_GoldStandardAssembly_Bin-0-refined_15.fna
RH|P|C26868	CAMI_high_GoldStandardAssembly_Bin-0-refined_15.fna
RH|P|C26909	CAMI_high_GoldStandardAssembly_Bin-0-refined_15.fna
RH|P|C27403	CAMI_high_GoldStandardAssembly_Bin-0-refined_15.fna
RH|P|C27425	CAMI_high_GoldStandardAssembly_Bin-0-refined_15.fna
RH|P|C27446	CAMI_high_GoldStandardAssembly_Bin-0-refined_15.fna
RH|P|C27653	CAMI_high_GoldStandardAssembly_Bin-0-refined_15.fna
RH|P|C27668	CAMI_high_GoldStandardAssembly_Bin-0-refined_15.fna
RH|P|C27732	CAMI_high_GoldStandardAssembly_Bin-0-refined_15.fna
RH|P|C27795	CAMI_high_GoldStandardAssembly_Bin-0-refined_15.fna
RH|P|C27946	CAMI_high_GoldStandardAssembly_Bin-0-refined_15.fna
RH|P|C27953	CAMI_high_GoldStandardAssembly_Bin-0-refined_15.fna
RH|P|C28010	CAMI_high_GoldStandardAssembly_Bin-0-refined_15.fna
RH|P|C28012	CAMI_high_GoldStandardAssembly_Bin-0-refined_15.fna
RH|P|C28101	CAMI_high_GoldStandardAssembly_Bin-0-refined_15.fna
RH|P|C28410	CAMI_high_GoldStandardAssembly_Bin-0-refined_15.fna
RH|P|C28446	CAMI_high_GoldStandardAssembly_Bin-0-refined_15.fna
RH|P|C28767	CAMI_high_GoldStandardAssembly_Bin-0-refined_15.fna
RH|P|C28782	CAMI_high_GoldStandardAssembly_Bin-0-refined_15.fna
RH|P|C28861	CAMI_high_GoldStandardAssembly_Bin-0-refined_15.fna
RH|P|C29068	CAMI_high_GoldStandardAssembly_Bin-0-refined_15.fna
RH|P|C29578	CAMI_high_GoldStandardAssembly_Bin-0-refined_15.fna
RH|P|C29906	CAMI_high_GoldStandardAssembly_Bin-0-refined_15.fna
RH|P|C29942	CAMI_high_GoldStandardAssembly_Bin-0-refined_15.fna
RH|P|C30170	CAMI_high_GoldStandardAssembly_Bin-0-refined_15.fna
RH|P|C30503	CAMI_high_GoldStandardAssembly_Bin-0-refined_15.fna
RH|P|C30511	CAMI_high_GoldStandardAssembly_Bin-0-refined_15.fna
RH|P|C30620	CAMI_high_GoldStandardAssembly_Bin-0-refined_15.fna
RH|P|C30770	CAMI_high_GoldStandardAssembly_Bin-0-refined_15.fna
RH|P|C30788	CAMI_high_GoldStandardAssembly_Bin-0-refined_15.fna
RH|P|C31317	CAMI_high_GoldStandardAssembly_Bin-0-refined_15.fna
RH|P|C31336	CAMI_high_GoldStandardAssembly_Bin-0-refined_15.fna
RH|P|C31363	CAMI_high_GoldStandardAssembly_Bin-0-refined_15.fna
RH|P|C31376	CAMI_high_GoldStandardAssembly_Bin-0-refined_15.fna
RH|P|C31424	CAMI_high_GoldStandardAssembly_Bin-0-refined_15.fna
RH|P|C31427	CAMI_high_GoldStandardAssembly_Bin-0-refined_15.fna
RH|P|C31432	CAMI_high_GoldStandardAssembly_Bin-0-refined_15.fna
RH|P|C31505	CAMI_high_GoldStandardAssembly_Bin-0-refined_15.fna
RH|P|C31592	CAMI_high_GoldStandardAssembly_Bin-0-refined_15.fna
RH|P|C31612	CAMI_high_GoldStandardAssembly_Bin-0-refined_15.fna
RH|P|C31713	CAMI_high_GoldStandardAssembly_Bin-0-refined_15.fna
RH|P|C31720	CAMI_high_GoldStandardAssembly_Bin-0-refined_15.fna
RH|P|C31997	CAMI_high_GoldStandardAssembly_Bin-0-refined_15.fna
RH|P|C32005	CAMI_high_GoldStandardAssembly_Bin-0-refined_15.fna
RH|P|C32084	CAMI_high_GoldStandardAssembly_Bin-0-refined_15.fna
RH|P|C32515	CAMI_high_GoldStandardAssembly_Bin-0-refined_15.fna
RH|P|C32536	CAMI_high_GoldStandardAssembly_Bin-0-refined_15.fna
RH|P|C32702	CAMI_high_GoldStandardAssembly_Bin-0-refined_15.fna
RH|P|C32792	CAMI_high_GoldStandardAssembly_Bin-0-refined_15.fna
RH|P|C32844	CAMI_high_GoldStandardAssembly_Bin-0-refined_15.fna
RH|P|C33055	CAMI_high_GoldStandardAssembly_Bin-0-refined_15.fna
RH|P|C33073	CAMI_high_GoldStandardAssembly_Bin-0-refined_15.fna
RH|P|C33140	CAMI_high_GoldStandardAssembly_Bin-0-refined_15.fna
RH|P|C33161	CAMI_high_GoldStandardAssembly_Bin-0-refined_15.fna
RH|P|C33212	CAMI_high_GoldStandardAssembly_Bin-0-refined_15.fna
RH|P|C33240	CAMI_high_GoldStandardAssembly_Bin-0-refined_15.fna
RH|P|C33419	CAMI_high_GoldStandardAssembly_Bin-0-refined_15.fna
RH|P|C33592	CAMI_high_GoldStandardAssembly_Bin-0-refined_15.fna
RH|P|C33600	CAMI_high_GoldStandardAssembly_Bin-0-refined_15.fna
RH|P|C33687	CAMI_high_GoldStandardAssembly_Bin-0-refined_15.fna
RH|P|C33747	CAMI_high_GoldStandardAssembly_Bin-0-refined_15.fna
RH|P|C33766	CAMI_high_GoldStandardAssembly_Bin-0-refined_15.fna
RH|P|C33795	CAMI_high_GoldStandardAssembly_Bin-0-refined_15.fna
RH|P|C34122	CAMI_high_GoldStandardAssembly_Bin-0-refined_15.fna
RH|P|C34150	CAMI_high_GoldStandardAssembly_Bin-0-refined_15.fna
RH|P|C34158	CAMI_high_GoldStandardAssembly_Bin-0-refined_15.fna
RH|P|C34299	CAMI_high_GoldStandardAssembly_Bin-0-refined_15.fna
RH|P|C34313	CAMI_high_GoldStandardAssembly_Bin-0-refined_15.fna
RH|P|C34470	CAMI_high_GoldStandardAssembly_Bin-0-refined_15.fna
RH|P|C34471	CAMI_high_GoldStandardAssembly_Bin-0-refined_15.fna
RH|P|C34527	CAMI_high_GoldStandardAssembly_Bin-0-refined_15.fna
RH|P|C34546	CAMI_high_GoldStandardAssembly_Bin-0-refined_15.fna
RH|P|C34703	CAMI_high_GoldStandardAssembly_Bin-0-refined_15.fna
RH|P|C34918	CAMI_high_GoldStandardAssembly_Bin-0-refined_15.fna
RH|P|C35162	CAMI_high_GoldStandardAssembly_Bin-0-refined_15.fna
RH|P|C35323	CAMI_high_GoldStandardAssembly_Bin-0-refined_15.fna
RH|P|C35330	CAMI_high_GoldStandardAssembly_Bin-0-refined_15.fna
RH|P|C35652	CAMI_high_GoldStandardAssembly_Bin-0-refined_15.fna
RH|P|C35802	CAMI_high_GoldStandardAssembly_Bin-0-refined_15.fna
RH|P|C35814	CAMI_high_GoldStandardAssembly_Bin-0-refined_15.fna
RH|P|C35891	CAMI_high_GoldStandardAssembly_Bin-0-refined_15.fna
RH|P|C36101	CAMI_high_GoldStandardAssembly_Bin-0-refined_15.fna
RH|P|C36217	CAMI_high_GoldStandardAssembly_Bin-0-refined_15.fna
RH|P|C36263	CAMI_high_GoldStandardAssembly_Bin-0-refined_15.fna
RH|P|C36919	CAMI_high_GoldStandardAssembly_Bin-0-refined_15.fna
RH|P|C36950	CAMI_high_GoldStandardAssembly_Bin-0-refined_15.fna
RH|P|C37082	CAMI_high_GoldStandardAssembly_Bin-0-refined_15.fna
RH|P|C37675	CAMI_high_GoldStandardAssembly_Bin-0-refined_15.fna
RH|P|C37725	CAMI_high_GoldStandardAssembly_Bin-0-refined_15.fna
RH|P|C37821	CAMI_high_GoldStandardAssembly_Bin-0-refined_15.fna
RH|P|C37827	CAMI_high_GoldStandardAssembly_Bin-0-refined_15.fna
RH|P|C37863	CAMI_high_GoldStandardAssembly_Bin-0-refined_15.fna
RH|P|C37899	CAMI_high_GoldStandardAssembly_Bin-0-refined_15.fna
RH|P|C38010	CAMI_high_GoldStandardAssembly_Bin-0-refined_15.fna
RH|P|C38054	CAMI_high_GoldStandardAssembly_Bin-0-refined_15.fna
RH|P|C38082	CAMI_high_GoldStandardAssembly_Bin-0-refined_15.fna
RH|P|C38132	CAMI_high_GoldStandardAssembly_Bin-0-refined_15.fna
RH|P|C38224	CAMI_high_GoldStandardAssembly_Bin-0-refined_15.fna
RH|P|C38228	CAMI_high_GoldStandardAssembly_Bin-0-refined_15.fna
RH|P|C38474	CAMI_high_GoldStandardAssembly_Bin-0-refined_15.fna
RH|P|C38506	CAMI_high_GoldStandardAssembly_Bin-0-refined_15.fna
RH|P|C38622	CAMI_high_GoldStandardAssembly_Bin-0-refined_15.fna
RH|P|C38623	CAMI_high_GoldStandardAssembly_Bin-0-refined_15.fna
RH|P|C38687	CAMI_high_GoldStandardAssembly_Bin-0-refined_15.fna
RH|P|C38925	CAMI_high_GoldStandardAssembly_Bin-0-refined_15.fna
RH|P|C39077	CAMI_high_GoldStandardAssembly_Bin-0-refined_15.fna
RH|P|C39151	CAMI_high_GoldStandardAssembly_Bin-0-refined_15.fna
RH|P|C39190	CAMI_high_GoldStandardAssembly_Bin-0-refined_15.fna
RH|P|C39433	CAMI_high_GoldStandardAssembly_Bin-0-refined_15.fna
RH|P|C39570	CAMI_high_GoldStandardAssembly_Bin-0-refined_15.fna
RH|P|C39606	CAMI_high_GoldStandardAssembly_Bin-0-refined_15.fna
RH|P|C39646	CAMI_high_GoldStandardAssembly_Bin-0-refined_15.fna
RH|P|C39665	CAMI_high_GoldStandardAssembly_Bin-0-refined_15.fna
RH|P|C40028	CAMI_high_GoldStandardAssembly_Bin-0-refined_15.fna
RH|P|C40121	CAMI_high_GoldStandardAssembly_Bin-0-refined_15.fna
RH|P|C40422	CAMI_high_GoldStandardAssembly_Bin-0-refined_15.fna
RH|P|C40590	CAMI_high_GoldStandardAssembly_Bin-0-refined_15.fna
RH|P|C40636	CAMI_high_GoldStandardAssembly_Bin-0-refined_15.fna
RH|P|C40802	CAMI_high_GoldStandardAssembly_Bin-0-refined_15.fna
RH|P|C41232	CAMI_high_GoldStandardAssembly_Bin-0-refined_15.fna
RH|P|C41346	CAMI_high_GoldStandardAssembly_Bin-0-refined_15.fna
RH|P|C41508	CAMI_high_GoldStandardAssembly_Bin-0-refined_15.fna
RH|P|C41536	CAMI_high_GoldStandardAssembly_Bin-0-refined_15.fna
RH|P|C41585	CAMI_high_GoldStandardAssembly_Bin-0-refined_15.fna
RH|P|C41600	CAMI_high_GoldStandardAssembly_Bin-0-refined_15.fna
RH|P|C41615	CAMI_high_GoldStandardAssembly_Bin-0-refined_15.fna
RH|P|C41625	CAMI_high_GoldStandardAssembly_Bin-0-refined_15.fna
RH|P|C41716	CAMI_high_GoldStandardAssembly_Bin-0-refined_15.fna
RH|P|C41947	CAMI_high_GoldStandardAssembly_Bin-0-refined_15.fna
RH|P|C3	CAMI_high_GoldStandardAssembly_Bin-0-refined_16.fna
RH|P|C11	CAMI_high_GoldStandardAssembly_Bin-0-refined_16.fna
RH|P|C75	CAMI_high_GoldStandardAssembly_Bin-0-refined_16.fna
RH|P|C82	CAMI_high_GoldStandardAssembly_Bin-0-refined_16.fna
RH|P|C86	CAMI_high_GoldStandardAssembly_Bin-0-refined_16.fna
RH|P|C306	CAMI_high_GoldStandardAssembly_Bin-0-refined_16.fna
RH|P|C447	CAMI_high_GoldStandardAssembly_Bin-0-refined_16.fna
RH|P|C466	CAMI_high_GoldStandardAssembly_Bin-0-refined_16.fna
RH|P|C473	CAMI_high_GoldStandardAssembly_Bin-0-refined_16.fna
RH|P|C622	CAMI_high_GoldStandardAssembly_Bin-0-refined_16.fna
RH|P|C860	CAMI_high_GoldStandardAssembly_Bin-0-refined_16.fna
RH|P|C881	CAMI_high_GoldStandardAssembly_Bin-0-refined_16.fna
RH|P|C1001	CAMI_high_GoldStandardAssembly_Bin-0-refined_16.fna
RH|P|C1065	CAMI_high_GoldStandardAssembly_Bin-0-refined_16.fna
RH|P|C1071	CAMI_high_GoldStandardAssembly_Bin-0-refined_16.fna
RH|P|C1099	CAMI_high_GoldStandardAssembly_Bin-0-refined_16.fna
RH|P|C1426	CAMI_high_GoldStandardAssembly_Bin-0-refined_16.fna
RH|P|C1533	CAMI_high_GoldStandardAssembly_Bin-0-refined_16.fna
RH|P|C1903	CAMI_high_GoldStandardAssembly_Bin-0-refined_16.fna
RH|P|C2084	CAMI_high_GoldStandardAssembly_Bin-0-refined_16.fna
RH|P|C2234	CAMI_high_GoldStandardAssembly_Bin-0-refined_16.fna
RH|P|C2241	CAMI_high_GoldStandardAssembly_Bin-0-refined_16.fna
RH|P|C2373	CAMI_high_GoldStandardAssembly_Bin-0-refined_16.fna
RH|P|C2511	CAMI_high_GoldStandardAssembly_Bin-0-refined_16.fna
RH|P|C2760	CAMI_high_GoldStandardAssembly_Bin-0-refined_16.fna
RH|P|C2799	CAMI_high_GoldStandardAssembly_Bin-0-refined_16.fna
RH|P|C3056	CAMI_high_GoldStandardAssembly_Bin-0-refined_16.fna
RH|P|C3080	CAMI_high_GoldStandardAssembly_Bin-0-refined_16.fna
RH|P|C3476	CAMI_high_GoldStandardAssembly_Bin-0-refined_16.fna
RH|P|C3715	CAMI_high_GoldStandardAssembly_Bin-0-refined_16.fna
RH|P|C4086	CAMI_high_GoldStandardAssembly_Bin-0-refined_16.fna
RH|P|C4252	CAMI_high_GoldStandardAssembly_Bin-0-refined_16.fna
RH|P|C4314	CAMI_high_GoldStandardAssembly_Bin-0-refined_16.fna
RH|P|C4357	CAMI_high_GoldStandardAssembly_Bin-0-refined_16.fna
RH|P|C4503	CAMI_high_GoldStandardAssembly_Bin-0-refined_16.fna
RH|P|C4573	CAMI_high_GoldStandardAssembly_Bin-0-refined_16.fna
RH|P|C4624	CAMI_high_GoldStandardAssembly_Bin-0-refined_16.fna
RH|P|C4690	CAMI_high_GoldStandardAssembly_Bin-0-refined_16.fna
RH|P|C4730	CAMI_high_GoldStandardAssembly_Bin-0-refined_16.fna
RH|P|C5192	CAMI_high_GoldStandardAssembly_Bin-0-refined_16.fna
RH|P|C5217	CAMI_high_GoldStandardAssembly_Bin-0-refined_16.fna
RH|P|C5322	CAMI_high_GoldStandardAssembly_Bin-0-refined_16.fna
RH|P|C5552	CAMI_high_GoldStandardAssembly_Bin-0-refined_16.fna
RH|P|C5718	CAMI_high_GoldStandardAssembly_Bin-0-refined_16.fna
RH|P|C5782	CAMI_high_GoldStandardAssembly_Bin-0-refined_16.fna
RH|P|C5895	CAMI_high_GoldStandardAssembly_Bin-0-refined_16.fna
RH|P|C5907	CAMI_high_GoldStandardAssembly_Bin-0-refined_16.fna
RH|P|C6027	CAMI_high_GoldStandardAssembly_Bin-0-refined_16.fna
RH|P|C6116	CAMI_high_GoldStandardAssembly_Bin-0-refined_16.fna
RH|P|C6341	CAMI_high_GoldStandardAssembly_Bin-0-refined_16.fna
RH|P|C6477	CAMI_high_GoldStandardAssembly_Bin-0-refined_16.fna
RH|P|C6479	CAMI_high_GoldStandardAssembly_Bin-0-refined_16.fna
RH|P|C6525	CAMI_high_GoldStandardAssembly_Bin-0-refined_16.fna
RH|P|C6589	CAMI_high_GoldStandardAssembly_Bin-0-refined_16.fna
RH|P|C6595	CAMI_high_GoldStandardAssembly_Bin-0-refined_16.fna
RH|P|C6655	CAMI_high_GoldStandardAssembly_Bin-0-refined_16.fna
RH|P|C6687	CAMI_high_GoldStandardAssembly_Bin-0-refined_16.fna
RH|P|C6955	CAMI_high_GoldStandardAssembly_Bin-0-refined_16.fna
RH|P|C7156	CAMI_high_GoldStandardAssembly_Bin-0-refined_16.fna
RH|P|C7220	CAMI_high_GoldStandardAssembly_Bin-0-refined_16.fna
RH|P|C7347	CAMI_high_GoldStandardAssembly_Bin-0-refined_16.fna
RH|P|C7408	CAMI_high_GoldStandardAssembly_Bin-0-refined_16.fna
RH|P|C7483	CAMI_high_GoldStandardAssembly_Bin-0-refined_16.fna
RH|P|C7505	CAMI_high_GoldStandardAssembly_Bin-0-refined_16.fna
RH|P|C7719	CAMI_high_GoldStandardAssembly_Bin-0-refined_16.fna
RH|P|C7732	CAMI_high_GoldStandardAssembly_Bin-0-refined_16.fna
RH|P|C7842	CAMI_high_GoldStandardAssembly_Bin-0-refined_16.fna
RH|P|C8175	CAMI_high_GoldStandardAssembly_Bin-0-refined_16.fna
RH|P|C8249	CAMI_high_GoldStandardAssembly_Bin-0-refined_16.fna
RH|P|C8419	CAMI_high_GoldStandardAssembly_Bin-0-refined_16.fna
RH|P|C8434	CAMI_high_GoldStandardAssembly_Bin-0-refined_16.fna
RH|P|C8680	CAMI_high_GoldStandardAssembly_Bin-0-refined_16.fna
RH|P|C8878	CAMI_high_GoldStandardAssembly_Bin-0-refined_16.fna
RH|P|C8916	CAMI_high_GoldStandardAssembly_Bin-0-refined_16.fna
RH|P|C9162	CAMI_high_GoldStandardAssembly_Bin-0-refined_16.fna
RH|P|C9294	CAMI_high_GoldStandardAssembly_Bin-0-refined_16.fna
RH|P|C9355	CAMI_high_GoldStandardAssembly_Bin-0-refined_16.fna
RH|P|C9364	CAMI_high_GoldStandardAssembly_Bin-0-refined_16.fna
RH|P|C9389	CAMI_high_GoldStandardAssembly_Bin-0-refined_16.fna
RH|P|C9601	CAMI_high_GoldStandardAssembly_Bin-0-refined_16.fna
RH|P|C9617	CAMI_high_GoldStandardAssembly_Bin-0-refined_16.fna
RH|P|C9765	CAMI_high_GoldStandardAssembly_Bin-0-refined_16.fna
RH|P|C9773	CAMI_high_GoldStandardAssembly_Bin-0-refined_16.fna
RH|P|C9877	CAMI_high_GoldStandardAssembly_Bin-0-refined_16.fna
RH|P|C10153	CAMI_high_GoldStandardAssembly_Bin-0-refined_16.fna
RH|P|C10178	CAMI_high_GoldStandardAssembly_Bin-0-refined_16.fna
RH|P|C10220	CAMI_high_GoldStandardAssembly_Bin-0-refined_16.fna
RH|P|C10303	CAMI_high_GoldStandardAssembly_Bin-0-refined_16.fna
RH|P|C10356	CAMI_high_GoldStandardAssembly_Bin-0-refined_16.fna
RH|P|C10691	CAMI_high_GoldStandardAssembly_Bin-0-refined_16.fna
RH|P|C11082	CAMI_high_GoldStandardAssembly_Bin-0-refined_16.fna
RH|P|C11118	CAMI_high_GoldStandardAssembly_Bin-0-refined_16.fna
RH|P|C11223	CAMI_high_GoldStandardAssembly_Bin-0-refined_16.fna
RH|P|C11354	CAMI_high_GoldStandardAssembly_Bin-0-refined_16.fna
RH|P|C11864	CAMI_high_GoldStandardAssembly_Bin-0-refined_16.fna
RH|P|C11983	CAMI_high_GoldStandardAssembly_Bin-0-refined_16.fna
RH|P|C12007	CAMI_high_GoldStandardAssembly_Bin-0-refined_16.fna
RH|P|C12020	CAMI_high_GoldStandardAssembly_Bin-0-refined_16.fna
RH|P|C12080	CAMI_high_GoldStandardAssembly_Bin-0-refined_16.fna
RH|P|C12111	CAMI_high_GoldStandardAssembly_Bin-0-refined_16.fna
RH|P|C12543	CAMI_high_GoldStandardAssembly_Bin-0-refined_16.fna
RH|P|C12547	CAMI_high_GoldStandardAssembly_Bin-0-refined_16.fna
RH|P|C12842	CAMI_high_GoldStandardAssembly_Bin-0-refined_16.fna
RH|P|C12847	CAMI_high_GoldStandardAssembly_Bin-0-refined_16.fna
RH|P|C12985	CAMI_high_GoldStandardAssembly_Bin-0-refined_16.fna
RH|P|C13035	CAMI_high_GoldStandardAssembly_Bin-0-refined_16.fna
RH|P|C13048	CAMI_high_GoldStandardAssembly_Bin-0-refined_16.fna
RH|P|C13053	CAMI_high_GoldStandardAssembly_Bin-0-refined_16.fna
RH|P|C13067	CAMI_high_GoldStandardAssembly_Bin-0-refined_16.fna
RH|P|C13213	CAMI_high_GoldStandardAssembly_Bin-0-refined_16.fna
RH|P|C13368	CAMI_high_GoldStandardAssembly_Bin-0-refined_16.fna
RH|P|C13538	CAMI_high_GoldStandardAssembly_Bin-0-refined_16.fna
RH|P|C13797	CAMI_high_GoldStandardAssembly_Bin-0-refined_16.fna
RH|P|C13804	CAMI_high_GoldStandardAssembly_Bin-0-refined_16.fna
RH|P|C13911	CAMI_high_GoldStandardAssembly_Bin-0-refined_16.fna
RH|P|C14100	CAMI_high_GoldStandardAssembly_Bin-0-refined_16.fna
RH|P|C14211	CAMI_high_GoldStandardAssembly_Bin-0-refined_16.fna
RH|P|C14260	CAMI_high_GoldStandardAssembly_Bin-0-refined_16.fna
RH|P|C14421	CAMI_high_GoldStandardAssembly_Bin-0-refined_16.fna
RH|P|C14669	CAMI_high_GoldStandardAssembly_Bin-0-refined_16.fna
RH|P|C14832	CAMI_high_GoldStandardAssembly_Bin-0-refined_16.fna
RH|P|C15080	CAMI_high_GoldStandardAssembly_Bin-0-refined_16.fna
RH|P|C15201	CAMI_high_GoldStandardAssembly_Bin-0-refined_16.fna
RH|P|C15249	CAMI_high_GoldStandardAssembly_Bin-0-refined_16.fna
RH|P|C15433	CAMI_high_GoldStandardAssembly_Bin-0-refined_16.fna
RH|P|C15449	CAMI_high_GoldStandardAssembly_Bin-0-refined_16.fna
RH|P|C15717	CAMI_high_GoldStandardAssembly_Bin-0-refined_16.fna
RH|P|C15777	CAMI_high_GoldStandardAssembly_Bin-0-refined_16.fna
RH|P|C15834	CAMI_high_GoldStandardAssembly_Bin-0-refined_16.fna
RH|P|C15889	CAMI_high_GoldStandardAssembly_Bin-0-refined_16.fna
RH|P|C15906	CAMI_high_GoldStandardAssembly_Bin-0-refined_16.fna
RH|P|C15923	CAMI_high_GoldStandardAssembly_Bin-0-refined_16.fna
RH|P|C16056	CAMI_high_GoldStandardAssembly_Bin-0-refined_16.fna
RH|P|C16240	CAMI_high_GoldStandardAssembly_Bin-0-refined_16.fna
RH|P|C16315	CAMI_high_GoldStandardAssembly_Bin-0-refined_16.fna
RH|P|C16354	CAMI_high_GoldStandardAssembly_Bin-0-refined_16.fna
RH|P|C16455	CAMI_high_GoldStandardAssembly_Bin-0-refined_16.fna
RH|P|C16514	CAMI_high_GoldStandardAssembly_Bin-0-refined_16.fna
RH|P|C16542	CAMI_high_GoldStandardAssembly_Bin-0-refined_16.fna
RH|P|C16572	CAMI_high_GoldStandardAssembly_Bin-0-refined_16.fna
RH|P|C16709	CAMI_high_GoldStandardAssembly_Bin-0-refined_16.fna
RH|P|C16887	CAMI_high_GoldStandardAssembly_Bin-0-refined_16.fna
RH|P|C16916	CAMI_high_GoldStandardAssembly_Bin-0-refined_16.fna
RH|P|C17131	CAMI_high_GoldStandardAssembly_Bin-0-refined_16.fna
RH|P|C17372	CAMI_high_GoldStandardAssembly_Bin-0-refined_16.fna
RH|P|C17651	CAMI_high_GoldStandardAssembly_Bin-0-refined_16.fna
RH|P|C17682	CAMI_high_GoldStandardAssembly_Bin-0-refined_16.fna
RH|P|C17861	CAMI_high_GoldStandardAssembly_Bin-0-refined_16.fna
RH|P|C17886	CAMI_high_GoldStandardAssembly_Bin-0-refined_16.fna
RH|P|C17909	CAMI_high_GoldStandardAssembly_Bin-0-refined_16.fna
RH|P|C18048	CAMI_high_GoldStandardAssembly_Bin-0-refined_16.fna
RH|P|C18124	CAMI_high_GoldStandardAssembly_Bin-0-refined_16.fna
RH|P|C18186	CAMI_high_GoldStandardAssembly_Bin-0-refined_16.fna
RH|P|C18310	CAMI_high_GoldStandardAssembly_Bin-0-refined_16.fna
RH|P|C18457	CAMI_high_GoldStandardAssembly_Bin-0-refined_16.fna
RH|P|C18581	CAMI_high_GoldStandardAssembly_Bin-0-refined_16.fna
RH|P|C18593	CAMI_high_GoldStandardAssembly_Bin-0-refined_16.fna
RH|P|C18611	CAMI_high_GoldStandardAssembly_Bin-0-refined_16.fna
RH|P|C18616	CAMI_high_GoldStandardAssembly_Bin-0-refined_16.fna
RH|P|C18645	CAMI_high_GoldStandardAssembly_Bin-0-refined_16.fna
RH|P|C18697	CAMI_high_GoldStandardAssembly_Bin-0-refined_16.fna
RH|P|C19027	CAMI_high_GoldStandardAssembly_Bin-0-refined_16.fna
RH|P|C19100	CAMI_high_GoldStandardAssembly_Bin-0-refined_16.fna
RH|P|C19111	CAMI_high_GoldStandardAssembly_Bin-0-refined_16.fna
RH|P|C19501	CAMI_high_GoldStandardAssembly_Bin-0-refined_16.fna
RH|P|C19716	CAMI_high_GoldStandardAssembly_Bin-0-refined_16.fna
RH|P|C19762	CAMI_high_GoldStandardAssembly_Bin-0-refined_16.fna
RH|P|C19777	CAMI_high_GoldStandardAssembly_Bin-0-refined_16.fna
RH|P|C19837	CAMI_high_GoldStandardAssembly_Bin-0-refined_16.fna
RH|P|C20357	CAMI_high_GoldStandardAssembly_Bin-0-refined_16.fna
RH|P|C20453	CAMI_high_GoldStandardAssembly_Bin-0-refined_16.fna
RH|P|C20618	CAMI_high_GoldStandardAssembly_Bin-0-refined_16.fna
RH|P|C20880	CAMI_high_GoldStandardAssembly_Bin-0-refined_16.fna
RH|P|C20983	CAMI_high_GoldStandardAssembly_Bin-0-refined_16.fna
RH|P|C21023	CAMI_high_GoldStandardAssembly_Bin-0-refined_16.fna
RH|P|C21066	CAMI_high_GoldStandardAssembly_Bin-0-refined_16.fna
RH|P|C21122	CAMI_high_GoldStandardAssembly_Bin-0-refined_16.fna
RH|P|C21313	CAMI_high_GoldStandardAssembly_Bin-0-refined_16.fna
RH|P|C22045	CAMI_high_GoldStandardAssembly_Bin-0-refined_16.fna
RH|P|C22099	CAMI_high_GoldStandardAssembly_Bin-0-refined_16.fna
RH|P|C22123	CAMI_high_GoldStandardAssembly_Bin-0-refined_16.fna
RH|P|C22225	CAMI_high_GoldStandardAssembly_Bin-0-refined_16.fna
RH|P|C22539	CAMI_high_GoldStandardAssembly_Bin-0-refined_16.fna
RH|P|C22541	CAMI_high_GoldStandardAssembly_Bin-0-refined_16.fna
RH|P|C22604	CAMI_high_GoldStandardAssembly_Bin-0-refined_16.fna
RH|P|C22801	CAMI_high_GoldStandardAssembly_Bin-0-refined_16.fna
RH|P|C22888	CAMI_high_GoldStandardAssembly_Bin-0-refined_16.fna
RH|P|C22897	CAMI_high_GoldStandardAssembly_Bin-0-refined_16.fna
RH|P|C22947	CAMI_high_GoldStandardAssembly_Bin-0-refined_16.fna
RH|P|C23015	CAMI_high_GoldStandardAssembly_Bin-0-refined_16.fna
RH|P|C23026	CAMI_high_GoldStandardAssembly_Bin-0-refined_16.fna
RH|P|C23143	CAMI_high_GoldStandardAssembly_Bin-0-refined_16.fna
RH|P|C23209	CAMI_high_GoldStandardAssembly_Bin-0-refined_16.fna
RH|P|C23270	CAMI_high_GoldStandardAssembly_Bin-0-refined_16.fna
RH|P|C23352	CAMI_high_GoldStandardAssembly_Bin-0-refined_16.fna
RH|P|C23445	CAMI_high_GoldStandardAssembly_Bin-0-refined_16.fna
RH|P|C23927	CAMI_high_GoldStandardAssembly_Bin-0-refined_16.fna
RH|P|C24048	CAMI_high_GoldStandardAssembly_Bin-0-refined_16.fna
RH|P|C24247	CAMI_high_GoldStandardAssembly_Bin-0-refined_16.fna
RH|P|C24309	CAMI_high_GoldStandardAssembly_Bin-0-refined_16.fna
RH|P|C24314	CAMI_high_GoldStandardAssembly_Bin-0-refined_16.fna
RH|P|C24455	CAMI_high_GoldStandardAssembly_Bin-0-refined_16.fna
RH|P|C24556	CAMI_high_GoldStandardAssembly_Bin-0-refined_16.fna
RH|P|C24599	CAMI_high_GoldStandardAssembly_Bin-0-refined_16.fna
RH|P|C24825	CAMI_high_GoldStandardAssembly_Bin-0-refined_16.fna
RH|P|C24973	CAMI_high_GoldStandardAssembly_Bin-0-refined_16.fna
RH|P|C25072	CAMI_high_GoldStandardAssembly_Bin-0-refined_16.fna
RH|P|C25216	CAMI_high_GoldStandardAssembly_Bin-0-refined_16.fna
RH|P|C25275	CAMI_high_GoldStandardAssembly_Bin-0-refined_16.fna
RH|P|C25437	CAMI_high_GoldStandardAssembly_Bin-0-refined_16.fna
RH|P|C25526	CAMI_high_GoldStandardAssembly_Bin-0-refined_16.fna
RH|P|C25748	CAMI_high_GoldStandardAssembly_Bin-0-refined_16.fna
RH|P|C25779	CAMI_high_GoldStandardAssembly_Bin-0-refined_16.fna
RH|P|C25848	CAMI_high_GoldStandardAssembly_Bin-0-refined_16.fna
RH|P|C25875	CAMI_high_GoldStandardAssembly_Bin-0-refined_16.fna
RH|P|C26030	CAMI_high_GoldStandardAssembly_Bin-0-refined_16.fna
RH|P|C26233	CAMI_high_GoldStandardAssembly_Bin-0-refined_16.fna
RH|P|C26442	CAMI_high_GoldStandardAssembly_Bin-0-refined_16.fna
RH|P|C26667	CAMI_high_GoldStandardAssembly_Bin-0-refined_16.fna
RH|P|C26790	CAMI_high_GoldStandardAssembly_Bin-0-refined_16.fna
RH|P|C26897	CAMI_high_GoldStandardAssembly_Bin-0-refined_16.fna
RH|P|C26964	CAMI_high_GoldStandardAssembly_Bin-0-refined_16.fna
RH|P|C27094	CAMI_high_GoldStandardAssembly_Bin-0-refined_16.fna
RH|P|C27126	CAMI_high_GoldStandardAssembly_Bin-0-refined_16.fna
RH|P|C27173	CAMI_high_GoldStandardAssembly_Bin-0-refined_16.fna
RH|P|C27269	CAMI_high_GoldStandardAssembly_Bin-0-refined_16.fna
RH|P|C27676	CAMI_high_GoldStandardAssembly_Bin-0-refined_16.fna
RH|P|C27689	CAMI_high_GoldStandardAssembly_Bin-0-refined_16.fna
RH|P|C28536	CAMI_high_GoldStandardAssembly_Bin-0-refined_16.fna
RH|P|C28557	CAMI_high_GoldStandardAssembly_Bin-0-refined_16.fna
RH|P|C28562	CAMI_high_GoldStandardAssembly_Bin-0-refined_16.fna
RH|P|C28627	CAMI_high_GoldStandardAssembly_Bin-0-refined_16.fna
RH|P|C28664	CAMI_high_GoldStandardAssembly_Bin-0-refined_16.fna
RH|P|C28672	CAMI_high_GoldStandardAssembly_Bin-0-refined_16.fna
RH|P|C28756	CAMI_high_GoldStandardAssembly_Bin-0-refined_16.fna
RH|P|C28954	CAMI_high_GoldStandardAssembly_Bin-0-refined_16.fna
RH|P|C29100	CAMI_high_GoldStandardAssembly_Bin-0-refined_16.fna
RH|P|C29363	CAMI_high_GoldStandardAssembly_Bin-0-refined_16.fna
RH|P|C29417	CAMI_high_GoldStandardAssembly_Bin-0-refined_16.fna
RH|P|C29443	CAMI_high_GoldStandardAssembly_Bin-0-refined_16.fna
RH|P|C29780	CAMI_high_GoldStandardAssembly_Bin-0-refined_16.fna
RH|P|C30145	CAMI_high_GoldStandardAssembly_Bin-0-refined_16.fna
RH|P|C30146	CAMI_high_GoldStandardAssembly_Bin-0-refined_16.fna
RH|P|C30317	CAMI_high_GoldStandardAssembly_Bin-0-refined_16.fna
RH|P|C30415	CAMI_high_GoldStandardAssembly_Bin-0-refined_16.fna
RH|P|C30492	CAMI_high_GoldStandardAssembly_Bin-0-refined_16.fna
RH|P|C30588	CAMI_high_GoldStandardAssembly_Bin-0-refined_16.fna
RH|P|C30764	CAMI_high_GoldStandardAssembly_Bin-0-refined_16.fna
RH|P|C30768	CAMI_high_GoldStandardAssembly_Bin-0-refined_16.fna
RH|P|C30809	CAMI_high_GoldStandardAssembly_Bin-0-refined_16.fna
RH|P|C30858	CAMI_high_GoldStandardAssembly_Bin-0-refined_16.fna
RH|P|C30936	CAMI_high_GoldStandardAssembly_Bin-0-refined_16.fna
RH|P|C30944	CAMI_high_GoldStandardAssembly_Bin-0-refined_16.fna
RH|P|C31304	CAMI_high_GoldStandardAssembly_Bin-0-refined_16.fna
RH|P|C31324	CAMI_high_GoldStandardAssembly_Bin-0-refined_16.fna
RH|P|C31403	CAMI_high_GoldStandardAssembly_Bin-0-refined_16.fna
RH|P|C31770	CAMI_high_GoldStandardAssembly_Bin-0-refined_16.fna
RH|P|C31772	CAMI_high_GoldStandardAssembly_Bin-0-refined_16.fna
RH|P|C31890	CAMI_high_GoldStandardAssembly_Bin-0-refined_16.fna
RH|P|C31958	CAMI_high_GoldStandardAssembly_Bin-0-refined_16.fna
RH|P|C32158	CAMI_high_GoldStandardAssembly_Bin-0-refined_16.fna
RH|P|C32368	CAMI_high_GoldStandardAssembly_Bin-0-refined_16.fna
RH|P|C32507	CAMI_high_GoldStandardAssembly_Bin-0-refined_16.fna
RH|P|C32625	CAMI_high_GoldStandardAssembly_Bin-0-refined_16.fna
RH|P|C32783	CAMI_high_GoldStandardAssembly_Bin-0-refined_16.fna
RH|P|C32916	CAMI_high_GoldStandardAssembly_Bin-0-refined_16.fna
RH|P|C32967	CAMI_high_GoldStandardAssembly_Bin-0-refined_16.fna
RH|P|C33051	CAMI_high_GoldStandardAssembly_Bin-0-refined_16.fna
RH|P|C33071	CAMI_high_GoldStandardAssembly_Bin-0-refined_16.fna
RH|P|C33177	CAMI_high_GoldStandardAssembly_Bin-0-refined_16.fna
RH|P|C33183	CAMI_high_GoldStandardAssembly_Bin-0-refined_16.fna
RH|P|C33279	CAMI_high_GoldStandardAssembly_Bin-0-refined_16.fna
RH|P|C33402	CAMI_high_GoldStandardAssembly_Bin-0-refined_16.fna
RH|P|C33869	CAMI_high_GoldStandardAssembly_Bin-0-refined_16.fna
RH|P|C34064	CAMI_high_GoldStandardAssembly_Bin-0-refined_16.fna
RH|P|C34079	CAMI_high_GoldStandardAssembly_Bin-0-refined_16.fna
RH|P|C34131	CAMI_high_GoldStandardAssembly_Bin-0-refined_16.fna
RH|P|C34151	CAMI_high_GoldStandardAssembly_Bin-0-refined_16.fna
RH|P|C34152	CAMI_high_GoldStandardAssembly_Bin-0-refined_16.fna
RH|P|C34168	CAMI_high_GoldStandardAssembly_Bin-0-refined_16.fna
RH|P|C34200	CAMI_high_GoldStandardAssembly_Bin-0-refined_16.fna
RH|P|C34237	CAMI_high_GoldStandardAssembly_Bin-0-refined_16.fna
RH|P|C34434	CAMI_high_GoldStandardAssembly_Bin-0-refined_16.fna
RH|P|C34782	CAMI_high_GoldStandardAssembly_Bin-0-refined_16.fna
RH|P|C34883	CAMI_high_GoldStandardAssembly_Bin-0-refined_16.fna
RH|P|C35064	CAMI_high_GoldStandardAssembly_Bin-0-refined_16.fna
RH|P|C35100	CAMI_high_GoldStandardAssembly_Bin-0-refined_16.fna
RH|P|C35105	CAMI_high_GoldStandardAssembly_Bin-0-refined_16.fna
RH|P|C35143	CAMI_high_GoldStandardAssembly_Bin-0-refined_16.fna
RH|P|C35214	CAMI_high_GoldStandardAssembly_Bin-0-refined_16.fna
RH|P|C35250	CAMI_high_GoldStandardAssembly_Bin-0-refined_16.fna
RH|P|C35314	CAMI_high_GoldStandardAssembly_Bin-0-refined_16.fna
RH|P|C35632	CAMI_high_GoldStandardAssembly_Bin-0-refined_16.fna
RH|P|C35960	CAMI_high_GoldStandardAssembly_Bin-0-refined_16.fna
RH|P|C36232	CAMI_high_GoldStandardAssembly_Bin-0-refined_16.fna
RH|P|C36566	CAMI_high_GoldStandardAssembly_Bin-0-refined_16.fna
RH|P|C37002	CAMI_high_GoldStandardAssembly_Bin-0-refined_16.fna
RH|P|C37096	CAMI_high_GoldStandardAssembly_Bin-0-refined_16.fna
RH|P|C37108	CAMI_high_GoldStandardAssembly_Bin-0-refined_16.fna
RH|P|C37193	CAMI_high_GoldStandardAssembly_Bin-0-refined_16.fna
RH|P|C37309	CAMI_high_GoldStandardAssembly_Bin-0-refined_16.fna
RH|P|C37651	CAMI_high_GoldStandardAssembly_Bin-0-refined_16.fna
RH|P|C37693	CAMI_high_GoldStandardAssembly_Bin-0-refined_16.fna
RH|P|C37890	CAMI_high_GoldStandardAssembly_Bin-0-refined_16.fna
RH|P|C37946	CAMI_high_GoldStandardAssembly_Bin-0-refined_16.fna
RH|P|C38006	CAMI_high_GoldStandardAssembly_Bin-0-refined_16.fna
RH|P|C38064	CAMI_high_GoldStandardAssembly_Bin-0-refined_16.fna
RH|P|C38160	CAMI_high_GoldStandardAssembly_Bin-0-refined_16.fna
RH|P|C38604	CAMI_high_GoldStandardAssembly_Bin-0-refined_16.fna
RH|P|C38614	CAMI_high_GoldStandardAssembly_Bin-0-refined_16.fna
RH|P|C38736	CAMI_high_GoldStandardAssembly_Bin-0-refined_16.fna
RH|P|C38769	CAMI_high_GoldStandardAssembly_Bin-0-refined_16.fna
RH|P|C38811	CAMI_high_GoldStandardAssembly_Bin-0-refined_16.fna
RH|P|C38870	CAMI_high_GoldStandardAssembly_Bin-0-refined_16.fna
RH|P|C39007	CAMI_high_GoldStandardAssembly_Bin-0-refined_16.fna
RH|P|C39022	CAMI_high_GoldStandardAssembly_Bin-0-refined_16.fna
RH|P|C39043	CAMI_high_GoldStandardAssembly_Bin-0-refined_16.fna
RH|P|C39123	CAMI_high_GoldStandardAssembly_Bin-0-refined_16.fna
RH|P|C39167	CAMI_high_GoldStandardAssembly_Bin-0-refined_16.fna
RH|P|C39524	CAMI_high_GoldStandardAssembly_Bin-0-refined_16.fna
RH|P|C39585	CAMI_high_GoldStandardAssembly_Bin-0-refined_16.fna
RH|P|C39611	CAMI_high_GoldStandardAssembly_Bin-0-refined_16.fna
RH|P|C39954	CAMI_high_GoldStandardAssembly_Bin-0-refined_16.fna
RH|P|C39979	CAMI_high_GoldStandardAssembly_Bin-0-refined_16.fna
RH|P|C40042	CAMI_high_GoldStandardAssembly_Bin-0-refined_16.fna
RH|P|C40405	CAMI_high_GoldStandardAssembly_Bin-0-refined_16.fna
RH|P|C40436	CAMI_high_GoldStandardAssembly_Bin-0-refined_16.fna
RH|P|C40647	CAMI_high_GoldStandardAssembly_Bin-0-refined_16.fna
RH|P|C41195	CAMI_high_GoldStandardAssembly_Bin-0-refined_16.fna
RH|P|C41296	CAMI_high_GoldStandardAssembly_Bin-0-refined_16.fna
RH|P|C41360	CAMI_high_GoldStandardAssembly_Bin-0-refined_16.fna
RH|P|C41405	CAMI_high_GoldStandardAssembly_Bin-0-refined_16.fna
RH|P|C41511	CAMI_high_GoldStandardAssembly_Bin-0-refined_16.fna
RH|P|C41651	CAMI_high_GoldStandardAssembly_Bin-0-refined_16.fna
RH|P|C41847	CAMI_high_GoldStandardAssembly_Bin-0-refined_16.fna
RH|P|C68	CAMI_high_GoldStandardAssembly_Bin-0-refined_17.fna
RH|P|C92	CAMI_high_GoldStandardAssembly_Bin-0-refined_17.fna
RH|P|C254	CAMI_high_GoldStandardAssembly_Bin-0-refined_17.fna
RH|P|C777	CAMI_high_GoldStandardAssembly_Bin-0-refined_17.fna
RH|P|C814	CAMI_high_GoldStandardAssembly_Bin-0-refined_17.fna
RH|P|C1052	CAMI_high_GoldStandardAssembly_Bin-0-refined_17.fna
RH|P|C1587	CAMI_high_GoldStandardAssembly_Bin-0-refined_17.fna
RH|P|C1596	CAMI_high_GoldStandardAssembly_Bin-0-refined_17.fna
RH|P|C1916	CAMI_high_GoldStandardAssembly_Bin-0-refined_17.fna
RH|P|C2041	CAMI_high_GoldStandardAssembly_Bin-0-refined_17.fna
RH|P|C2677	CAMI_high_GoldStandardAssembly_Bin-0-refined_17.fna
RH|P|C2931	CAMI_high_GoldStandardAssembly_Bin-0-refined_17.fna
RH|P|C2962	CAMI_high_GoldStandardAssembly_Bin-0-refined_17.fna
RH|P|C2985	CAMI_high_GoldStandardAssembly_Bin-0-refined_17.fna
RH|P|C4629	CAMI_high_GoldStandardAssembly_Bin-0-refined_17.fna
RH|P|C4944	CAMI_high_GoldStandardAssembly_Bin-0-refined_17.fna
RH|P|C5076	CAMI_high_GoldStandardAssembly_Bin-0-refined_17.fna
RH|P|C5245	CAMI_high_GoldStandardAssembly_Bin-0-refined_17.fna
RH|P|C5292	CAMI_high_GoldStandardAssembly_Bin-0-refined_17.fna
RH|P|C6071	CAMI_high_GoldStandardAssembly_Bin-0-refined_17.fna
RH|P|C6202	CAMI_high_GoldStandardAssembly_Bin-0-refined_17.fna
RH|P|C6614	CAMI_high_GoldStandardAssembly_Bin-0-refined_17.fna
RH|P|C6639	CAMI_high_GoldStandardAssembly_Bin-0-refined_17.fna
RH|P|C7208	CAMI_high_GoldStandardAssembly_Bin-0-refined_17.fna
RH|P|C7411	CAMI_high_GoldStandardAssembly_Bin-0-refined_17.fna
RH|P|C7413	CAMI_high_GoldStandardAssembly_Bin-0-refined_17.fna
RH|P|C7847	CAMI_high_GoldStandardAssembly_Bin-0-refined_17.fna
RH|P|C7938	CAMI_high_GoldStandardAssembly_Bin-0-refined_17.fna
RH|P|C8198	CAMI_high_GoldStandardAssembly_Bin-0-refined_17.fna
RH|P|C8389	CAMI_high_GoldStandardAssembly_Bin-0-refined_17.fna
RH|P|C8471	CAMI_high_GoldStandardAssembly_Bin-0-refined_17.fna
RH|P|C8535	CAMI_high_GoldStandardAssembly_Bin-0-refined_17.fna
RH|P|C8593	CAMI_high_GoldStandardAssembly_Bin-0-refined_17.fna
RH|P|C8884	CAMI_high_GoldStandardAssembly_Bin-0-refined_17.fna
RH|P|C9004	CAMI_high_GoldStandardAssembly_Bin-0-refined_17.fna
RH|P|C9175	CAMI_high_GoldStandardAssembly_Bin-0-refined_17.fna
RH|P|C9234	CAMI_high_GoldStandardAssembly_Bin-0-refined_17.fna
RH|P|C9702	CAMI_high_GoldStandardAssembly_Bin-0-refined_17.fna
RH|P|C9775	CAMI_high_GoldStandardAssembly_Bin-0-refined_17.fna
RH|P|C10069	CAMI_high_GoldStandardAssembly_Bin-0-refined_17.fna
RH|P|C10077	CAMI_high_GoldStandardAssembly_Bin-0-refined_17.fna
RH|P|C10138	CAMI_high_GoldStandardAssembly_Bin-0-refined_17.fna
RH|P|C10754	CAMI_high_GoldStandardAssembly_Bin-0-refined_17.fna
RH|P|C11067	CAMI_high_GoldStandardAssembly_Bin-0-refined_17.fna
RH|P|C11860	CAMI_high_GoldStandardAssembly_Bin-0-refined_17.fna
RH|P|C11911	CAMI_high_GoldStandardAssembly_Bin-0-refined_17.fna
RH|P|C11935	CAMI_high_GoldStandardAssembly_Bin-0-refined_17.fna
RH|P|C12291	CAMI_high_GoldStandardAssembly_Bin-0-refined_17.fna
RH|P|C12318	CAMI_high_GoldStandardAssembly_Bin-0-refined_17.fna
RH|P|C12813	CAMI_high_GoldStandardAssembly_Bin-0-refined_17.fna
RH|P|C12828	CAMI_high_GoldStandardAssembly_Bin-0-refined_17.fna
RH|P|C13025	CAMI_high_GoldStandardAssembly_Bin-0-refined_17.fna
RH|P|C13556	CAMI_high_GoldStandardAssembly_Bin-0-refined_17.fna
RH|P|C13647	CAMI_high_GoldStandardAssembly_Bin-0-refined_17.fna
RH|P|C13854	CAMI_high_GoldStandardAssembly_Bin-0-refined_17.fna
RH|P|C14148	CAMI_high_GoldStandardAssembly_Bin-0-refined_17.fna
RH|P|C14264	CAMI_high_GoldStandardAssembly_Bin-0-refined_17.fna
RH|P|C14430	CAMI_high_GoldStandardAssembly_Bin-0-refined_17.fna
RH|P|C14514	CAMI_high_GoldStandardAssembly_Bin-0-refined_17.fna
RH|P|C14531	CAMI_high_GoldStandardAssembly_Bin-0-refined_17.fna
RH|P|C14738	CAMI_high_GoldStandardAssembly_Bin-0-refined_17.fna
RH|P|C15317	CAMI_high_GoldStandardAssembly_Bin-0-refined_17.fna
RH|P|C15376	CAMI_high_GoldStandardAssembly_Bin-0-refined_17.fna
RH|P|C15493	CAMI_high_GoldStandardAssembly_Bin-0-refined_17.fna
RH|P|C15638	CAMI_high_GoldStandardAssembly_Bin-0-refined_17.fna
RH|P|C16352	CAMI_high_GoldStandardAssembly_Bin-0-refined_17.fna
RH|P|C16362	CAMI_high_GoldStandardAssembly_Bin-0-refined_17.fna
RH|P|C16451	CAMI_high_GoldStandardAssembly_Bin-0-refined_17.fna
RH|P|C16453	CAMI_high_GoldStandardAssembly_Bin-0-refined_17.fna
RH|P|C16760	CAMI_high_GoldStandardAssembly_Bin-0-refined_17.fna
RH|P|C16816	CAMI_high_GoldStandardAssembly_Bin-0-refined_17.fna
RH|P|C16927	CAMI_high_GoldStandardAssembly_Bin-0-refined_17.fna
RH|P|C16929	CAMI_high_GoldStandardAssembly_Bin-0-refined_17.fna
RH|P|C16948	CAMI_high_GoldStandardAssembly_Bin-0-refined_17.fna
RH|P|C17091	CAMI_high_GoldStandardAssembly_Bin-0-refined_17.fna
RH|P|C17887	CAMI_high_GoldStandardAssembly_Bin-0-refined_17.fna
RH|P|C18334	CAMI_high_GoldStandardAssembly_Bin-0-refined_17.fna
RH|P|C18367	CAMI_high_GoldStandardAssembly_Bin-0-refined_17.fna
RH|P|C18882	CAMI_high_GoldStandardAssembly_Bin-0-refined_17.fna
RH|P|C18976	CAMI_high_GoldStandardAssembly_Bin-0-refined_17.fna
RH|P|C20270	CAMI_high_GoldStandardAssembly_Bin-0-refined_17.fna
RH|P|C20882	CAMI_high_GoldStandardAssembly_Bin-0-refined_17.fna
RH|P|C21100	CAMI_high_GoldStandardAssembly_Bin-0-refined_17.fna
RH|P|C21160	CAMI_high_GoldStandardAssembly_Bin-0-refined_17.fna
RH|P|C21254	CAMI_high_GoldStandardAssembly_Bin-0-refined_17.fna
RH|P|C21293	CAMI_high_GoldStandardAssembly_Bin-0-refined_17.fna
RH|P|C21393	CAMI_high_GoldStandardAssembly_Bin-0-refined_17.fna
RH|P|C22002	CAMI_high_GoldStandardAssembly_Bin-0-refined_17.fna
RH|P|C22090	CAMI_high_GoldStandardAssembly_Bin-0-refined_17.fna
RH|P|C22346	CAMI_high_GoldStandardAssembly_Bin-0-refined_17.fna
RH|P|C22502	CAMI_high_GoldStandardAssembly_Bin-0-refined_17.fna
RH|P|C22611	CAMI_high_GoldStandardAssembly_Bin-0-refined_17.fna
RH|P|C22791	CAMI_high_GoldStandardAssembly_Bin-0-refined_17.fna
RH|P|C23024	CAMI_high_GoldStandardAssembly_Bin-0-refined_17.fna
RH|P|C23658	CAMI_high_GoldStandardAssembly_Bin-0-refined_17.fna
RH|P|C23733	CAMI_high_GoldStandardAssembly_Bin-0-refined_17.fna
RH|P|C23989	CAMI_high_GoldStandardAssembly_Bin-0-refined_17.fna
RH|P|C24339	CAMI_high_GoldStandardAssembly_Bin-0-refined_17.fna
RH|P|C24358	CAMI_high_GoldStandardAssembly_Bin-0-refined_17.fna
RH|P|C24775	CAMI_high_GoldStandardAssembly_Bin-0-refined_17.fna
RH|P|C24987	CAMI_high_GoldStandardAssembly_Bin-0-refined_17.fna
RH|P|C25173	CAMI_high_GoldStandardAssembly_Bin-0-refined_17.fna
RH|P|C25241	CAMI_high_GoldStandardAssembly_Bin-0-refined_17.fna
RH|P|C25537	CAMI_high_GoldStandardAssembly_Bin-0-refined_17.fna
RH|P|C25714	CAMI_high_GoldStandardAssembly_Bin-0-refined_17.fna
RH|P|C26029	CAMI_high_GoldStandardAssembly_Bin-0-refined_17.fna
RH|P|C26040	CAMI_high_GoldStandardAssembly_Bin-0-refined_17.fna
RH|P|C26255	CAMI_high_GoldStandardAssembly_Bin-0-refined_17.fna
RH|P|C26271	CAMI_high_GoldStandardAssembly_Bin-0-refined_17.fna
RH|P|C26284	CAMI_high_GoldStandardAssembly_Bin-0-refined_17.fna
RH|P|C27013	CAMI_high_GoldStandardAssembly_Bin-0-refined_17.fna
RH|P|C27093	CAMI_high_GoldStandardAssembly_Bin-0-refined_17.fna
RH|P|C27512	CAMI_high_GoldStandardAssembly_Bin-0-refined_17.fna
RH|P|C27980	CAMI_high_GoldStandardAssembly_Bin-0-refined_17.fna
RH|P|C28780	CAMI_high_GoldStandardAssembly_Bin-0-refined_17.fna
RH|P|C29292	CAMI_high_GoldStandardAssembly_Bin-0-refined_17.fna
RH|P|C29370	CAMI_high_GoldStandardAssembly_Bin-0-refined_17.fna
RH|P|C29688	CAMI_high_GoldStandardAssembly_Bin-0-refined_17.fna
RH|P|C29721	CAMI_high_GoldStandardAssembly_Bin-0-refined_17.fna
RH|P|C29890	CAMI_high_GoldStandardAssembly_Bin-0-refined_17.fna
RH|P|C30364	CAMI_high_GoldStandardAssembly_Bin-0-refined_17.fna
RH|P|C30528	CAMI_high_GoldStandardAssembly_Bin-0-refined_17.fna
RH|P|C30584	CAMI_high_GoldStandardAssembly_Bin-0-refined_17.fna
RH|P|C30817	CAMI_high_GoldStandardAssembly_Bin-0-refined_17.fna
RH|P|C30859	CAMI_high_GoldStandardAssembly_Bin-0-refined_17.fna
RH|P|C31425	CAMI_high_GoldStandardAssembly_Bin-0-refined_17.fna
RH|P|C31578	CAMI_high_GoldStandardAssembly_Bin-0-refined_17.fna
RH|P|C31651	CAMI_high_GoldStandardAssembly_Bin-0-refined_17.fna
RH|P|C31767	CAMI_high_GoldStandardAssembly_Bin-0-refined_17.fna
RH|P|C32089	CAMI_high_GoldStandardAssembly_Bin-0-refined_17.fna
RH|P|C32194	CAMI_high_GoldStandardAssembly_Bin-0-refined_17.fna
RH|P|C32403	CAMI_high_GoldStandardAssembly_Bin-0-refined_17.fna
RH|P|C32864	CAMI_high_GoldStandardAssembly_Bin-0-refined_17.fna
RH|P|C32956	CAMI_high_GoldStandardAssembly_Bin-0-refined_17.fna
RH|P|C33064	CAMI_high_GoldStandardAssembly_Bin-0-refined_17.fna
RH|P|C33126	CAMI_high_GoldStandardAssembly_Bin-0-refined_17.fna
RH|P|C33461	CAMI_high_GoldStandardAssembly_Bin-0-refined_17.fna
RH|P|C33537	CAMI_high_GoldStandardAssembly_Bin-0-refined_17.fna
RH|P|C34241	CAMI_high_GoldStandardAssembly_Bin-0-refined_17.fna
RH|P|C34316	CAMI_high_GoldStandardAssembly_Bin-0-refined_17.fna
RH|P|C34402	CAMI_high_GoldStandardAssembly_Bin-0-refined_17.fna
RH|P|C34451	CAMI_high_GoldStandardAssembly_Bin-0-refined_17.fna
RH|P|C34505	CAMI_high_GoldStandardAssembly_Bin-0-refined_17.fna
RH|P|C35115	CAMI_high_GoldStandardAssembly_Bin-0-refined_17.fna
RH|P|C35317	CAMI_high_GoldStandardAssembly_Bin-0-refined_17.fna
RH|P|C35336	CAMI_high_GoldStandardAssembly_Bin-0-refined_17.fna
RH|P|C35723	CAMI_high_GoldStandardAssembly_Bin-0-refined_17.fna
RH|P|C35780	CAMI_high_GoldStandardAssembly_Bin-0-refined_17.fna
RH|P|C35910	CAMI_high_GoldStandardAssembly_Bin-0-refined_17.fna
RH|P|C36175	CAMI_high_GoldStandardAssembly_Bin-0-refined_17.fna
RH|P|C36920	CAMI_high_GoldStandardAssembly_Bin-0-refined_17.fna
RH|P|C37055	CAMI_high_GoldStandardAssembly_Bin-0-refined_17.fna
RH|P|C38109	CAMI_high_GoldStandardAssembly_Bin-0-refined_17.fna
RH|P|C38191	CAMI_high_GoldStandardAssembly_Bin-0-refined_17.fna
RH|P|C38296	CAMI_high_GoldStandardAssembly_Bin-0-refined_17.fna
RH|P|C38468	CAMI_high_GoldStandardAssembly_Bin-0-refined_17.fna
RH|P|C38526	CAMI_high_GoldStandardAssembly_Bin-0-refined_17.fna
RH|P|C38785	CAMI_high_GoldStandardAssembly_Bin-0-refined_17.fna
RH|P|C38858	CAMI_high_GoldStandardAssembly_Bin-0-refined_17.fna
RH|P|C38909	CAMI_high_GoldStandardAssembly_Bin-0-refined_17.fna
RH|P|C39845	CAMI_high_GoldStandardAssembly_Bin-0-refined_17.fna
RH|P|C39900	CAMI_high_GoldStandardAssembly_Bin-0-refined_17.fna
RH|P|C39993	CAMI_high_GoldStandardAssembly_Bin-0-refined_17.fna
RH|P|C40036	CAMI_high_GoldStandardAssembly_Bin-0-refined_17.fna
RH|P|C40141	CAMI_high_GoldStandardAssembly_Bin-0-refined_17.fna
RH|P|C40223	CAMI_high_GoldStandardAssembly_Bin-0-refined_17.fna
RH|P|C40698	CAMI_high_GoldStandardAssembly_Bin-0-refined_17.fna
RH|P|C40774	CAMI_high_GoldStandardAssembly_Bin-0-refined_17.fna
RH|P|C40822	CAMI_high_GoldStandardAssembly_Bin-0-refined_17.fna
RH|P|C41816	CAMI_high_GoldStandardAssembly_Bin-0-refined_17.fna
RH|P|C41934	CAMI_high_GoldStandardAssembly_Bin-0-refined_17.fna
RH|P|C1288	CAMI_high_GoldStandardAssembly_Bin-0-refined_18.fna
RH|P|C1895	CAMI_high_GoldStandardAssembly_Bin-0-refined_18.fna
RH|P|C1982	CAMI_high_GoldStandardAssembly_Bin-0-refined_18.fna
RH|P|C2014	CAMI_high_GoldStandardAssembly_Bin-0-refined_18.fna
RH|P|C2068	CAMI_high_GoldStandardAssembly_Bin-0-refined_18.fna
RH|P|C2466	CAMI_high_GoldStandardAssembly_Bin-0-refined_18.fna
RH|P|C2723	CAMI_high_GoldStandardAssembly_Bin-0-refined_18.fna
RH|P|C2763	CAMI_high_GoldStandardAssembly_Bin-0-refined_18.fna
RH|P|C3270	CAMI_high_GoldStandardAssembly_Bin-0-refined_18.fna
RH|P|C4101	CAMI_high_GoldStandardAssembly_Bin-0-refined_18.fna
RH|P|C4434	CAMI_high_GoldStandardAssembly_Bin-0-refined_18.fna
RH|P|C5655	CAMI_high_GoldStandardAssembly_Bin-0-refined_18.fna
RH|P|C7317	CAMI_high_GoldStandardAssembly_Bin-0-refined_18.fna
RH|P|C7600	CAMI_high_GoldStandardAssembly_Bin-0-refined_18.fna
RH|P|C7867	CAMI_high_GoldStandardAssembly_Bin-0-refined_18.fna
RH|P|C8801	CAMI_high_GoldStandardAssembly_Bin-0-refined_18.fna
RH|P|C9587	CAMI_high_GoldStandardAssembly_Bin-0-refined_18.fna
RH|P|C11066	CAMI_high_GoldStandardAssembly_Bin-0-refined_18.fna
RH|P|C11152	CAMI_high_GoldStandardAssembly_Bin-0-refined_18.fna
RH|P|C11577	CAMI_high_GoldStandardAssembly_Bin-0-refined_18.fna
RH|P|C12753	CAMI_high_GoldStandardAssembly_Bin-0-refined_18.fna
RH|P|C13362	CAMI_high_GoldStandardAssembly_Bin-0-refined_18.fna
RH|P|C14225	CAMI_high_GoldStandardAssembly_Bin-0-refined_18.fna
RH|P|C14600	CAMI_high_GoldStandardAssembly_Bin-0-refined_18.fna
RH|P|C15437	CAMI_high_GoldStandardAssembly_Bin-0-refined_18.fna
RH|P|C15446	CAMI_high_GoldStandardAssembly_Bin-0-refined_18.fna
RH|P|C16186	CAMI_high_GoldStandardAssembly_Bin-0-refined_18.fna
RH|P|C17543	CAMI_high_GoldStandardAssembly_Bin-0-refined_18.fna
RH|P|C17650	CAMI_high_GoldStandardAssembly_Bin-0-refined_18.fna
RH|P|C18466	CAMI_high_GoldStandardAssembly_Bin-0-refined_18.fna
RH|P|C18544	CAMI_high_GoldStandardAssembly_Bin-0-refined_18.fna
RH|P|C19791	CAMI_high_GoldStandardAssembly_Bin-0-refined_18.fna
RH|P|C20114	CAMI_high_GoldStandardAssembly_Bin-0-refined_18.fna
RH|P|C20865	CAMI_high_GoldStandardAssembly_Bin-0-refined_18.fna
RH|P|C22853	CAMI_high_GoldStandardAssembly_Bin-0-refined_18.fna
RH|P|C23536	CAMI_high_GoldStandardAssembly_Bin-0-refined_18.fna
RH|P|C23967	CAMI_high_GoldStandardAssembly_Bin-0-refined_18.fna
RH|P|C24568	CAMI_high_GoldStandardAssembly_Bin-0-refined_18.fna
RH|P|C25050	CAMI_high_GoldStandardAssembly_Bin-0-refined_18.fna
RH|P|C25246	CAMI_high_GoldStandardAssembly_Bin-0-refined_18.fna
RH|P|C25296	CAMI_high_GoldStandardAssembly_Bin-0-refined_18.fna
RH|P|C25432	CAMI_high_GoldStandardAssembly_Bin-0-refined_18.fna
RH|P|C25828	CAMI_high_GoldStandardAssembly_Bin-0-refined_18.fna
RH|P|C27171	CAMI_high_GoldStandardAssembly_Bin-0-refined_18.fna
RH|P|C27291	CAMI_high_GoldStandardAssembly_Bin-0-refined_18.fna
RH|P|C27719	CAMI_high_GoldStandardAssembly_Bin-0-refined_18.fna
RH|P|C28188	CAMI_high_GoldStandardAssembly_Bin-0-refined_18.fna
RH|P|C28342	CAMI_high_GoldStandardAssembly_Bin-0-refined_18.fna
RH|P|C28729	CAMI_high_GoldStandardAssembly_Bin-0-refined_18.fna
RH|P|C28802	CAMI_high_GoldStandardAssembly_Bin-0-refined_18.fna
RH|P|C29581	CAMI_high_GoldStandardAssembly_Bin-0-refined_18.fna
RH|P|C29691	CAMI_high_GoldStandardAssembly_Bin-0-refined_18.fna
RH|P|C30487	CAMI_high_GoldStandardAssembly_Bin-0-refined_18.fna
RH|P|C30649	CAMI_high_GoldStandardAssembly_Bin-0-refined_18.fna
RH|P|C31033	CAMI_high_GoldStandardAssembly_Bin-0-refined_18.fna
RH|P|C31140	CAMI_high_GoldStandardAssembly_Bin-0-refined_18.fna
RH|P|C31148	CAMI_high_GoldStandardAssembly_Bin-0-refined_18.fna
RH|P|C32357	CAMI_high_GoldStandardAssembly_Bin-0-refined_18.fna
RH|P|C32677	CAMI_high_GoldStandardAssembly_Bin-0-refined_18.fna
RH|P|C32815	CAMI_high_GoldStandardAssembly_Bin-0-refined_18.fna
RH|P|C33107	CAMI_high_GoldStandardAssembly_Bin-0-refined_18.fna
RH|P|C33493	CAMI_high_GoldStandardAssembly_Bin-0-refined_18.fna
RH|P|C33633	CAMI_high_GoldStandardAssembly_Bin-0-refined_18.fna
RH|P|C34289	CAMI_high_GoldStandardAssembly_Bin-0-refined_18.fna
RH|P|C35220	CAMI_high_GoldStandardAssembly_Bin-0-refined_18.fna
RH|P|C35813	CAMI_high_GoldStandardAssembly_Bin-0-refined_18.fna
RH|P|C35842	CAMI_high_GoldStandardAssembly_Bin-0-refined_18.fna
RH|P|C36331	CAMI_high_GoldStandardAssembly_Bin-0-refined_18.fna
RH|P|C37294	CAMI_high_GoldStandardAssembly_Bin-0-refined_18.fna
RH|P|C38246	CAMI_high_GoldStandardAssembly_Bin-0-refined_18.fna
RH|P|C38353	CAMI_high_GoldStandardAssembly_Bin-0-refined_18.fna
RH|P|C38424	CAMI_high_GoldStandardAssembly_Bin-0-refined_18.fna
RH|P|C39264	CAMI_high_GoldStandardAssembly_Bin-0-refined_18.fna
RH|P|C39940	CAMI_high_GoldStandardAssembly_Bin-0-refined_18.fna
RH|P|C40337	CAMI_high_GoldStandardAssembly_Bin-0-refined_18.fna
RH|P|C40499	CAMI_high_GoldStandardAssembly_Bin-0-refined_18.fna
RH|P|C40603	CAMI_high_GoldStandardAssembly_Bin-0-refined_18.fna
RH|P|C40755	CAMI_high_GoldStandardAssembly_Bin-0-refined_18.fna
RH|P|C41826	CAMI_high_GoldStandardAssembly_Bin-0-refined_18.fna
RH|P|C42011	CAMI_high_GoldStandardAssembly_Bin-0-refined_18.fna
RH|P|C44	CAMI_high_GoldStandardAssembly_Bin-0-refined_19.fna
RH|P|C80	CAMI_high_GoldStandardAssembly_Bin-0-refined_19.fna
RH|P|C381	CAMI_high_GoldStandardAssembly_Bin-0-refined_19.fna
RH|P|C945	CAMI_high_GoldStandardAssembly_Bin-0-refined_19.fna
RH|P|C1236	CAMI_high_GoldStandardAssembly_Bin-0-refined_19.fna
RH|P|C1271	CAMI_high_GoldStandardAssembly_Bin-0-refined_19.fna
RH|P|C1329	CAMI_high_GoldStandardAssembly_Bin-0-refined_19.fna
RH|P|C1529	CAMI_high_GoldStandardAssembly_Bin-0-refined_19.fna
RH|P|C1580	CAMI_high_GoldStandardAssembly_Bin-0-refined_19.fna
RH|P|C1623	CAMI_high_GoldStandardAssembly_Bin-0-refined_19.fna
RH|P|C1803	CAMI_high_GoldStandardAssembly_Bin-0-refined_19.fna
RH|P|C1867	CAMI_high_GoldStandardAssembly_Bin-0-refined_19.fna
RH|P|C2063	CAMI_high_GoldStandardAssembly_Bin-0-refined_19.fna
RH|P|C2097	CAMI_high_GoldStandardAssembly_Bin-0-refined_19.fna
RH|P|C2130	CAMI_high_GoldStandardAssembly_Bin-0-refined_19.fna
RH|P|C2183	CAMI_high_GoldStandardAssembly_Bin-0-refined_19.fna
RH|P|C2291	CAMI_high_GoldStandardAssembly_Bin-0-refined_19.fna
RH|P|C2478	CAMI_high_GoldStandardAssembly_Bin-0-refined_19.fna
RH|P|C2482	CAMI_high_GoldStandardAssembly_Bin-0-refined_19.fna
RH|P|C2525	CAMI_high_GoldStandardAssembly_Bin-0-refined_19.fna
RH|P|C2900	CAMI_high_GoldStandardAssembly_Bin-0-refined_19.fna
RH|P|C2961	CAMI_high_GoldStandardAssembly_Bin-0-refined_19.fna
RH|P|C3369	CAMI_high_GoldStandardAssembly_Bin-0-refined_19.fna
RH|P|C3454	CAMI_high_GoldStandardAssembly_Bin-0-refined_19.fna
RH|P|C3572	CAMI_high_GoldStandardAssembly_Bin-0-refined_19.fna
RH|P|C3651	CAMI_high_GoldStandardAssembly_Bin-0-refined_19.fna
RH|P|C3742	CAMI_high_GoldStandardAssembly_Bin-0-refined_19.fna
RH|P|C3845	CAMI_high_GoldStandardAssembly_Bin-0-refined_19.fna
RH|P|C3898	CAMI_high_GoldStandardAssembly_Bin-0-refined_19.fna
RH|P|C4338	CAMI_high_GoldStandardAssembly_Bin-0-refined_19.fna
RH|P|C4603	CAMI_high_GoldStandardAssembly_Bin-0-refined_19.fna
RH|P|C4687	CAMI_high_GoldStandardAssembly_Bin-0-refined_19.fna
RH|P|C4722	CAMI_high_GoldStandardAssembly_Bin-0-refined_19.fna
RH|P|C5089	CAMI_high_GoldStandardAssembly_Bin-0-refined_19.fna
RH|P|C5145	CAMI_high_GoldStandardAssembly_Bin-0-refined_19.fna
RH|P|C5373	CAMI_high_GoldStandardAssembly_Bin-0-refined_19.fna
RH|P|C5385	CAMI_high_GoldStandardAssembly_Bin-0-refined_19.fna
RH|P|C5608	CAMI_high_GoldStandardAssembly_Bin-0-refined_19.fna
RH|P|C5965	CAMI_high_GoldStandardAssembly_Bin-0-refined_19.fna
RH|P|C6172	CAMI_high_GoldStandardAssembly_Bin-0-refined_19.fna
RH|P|C6289	CAMI_high_GoldStandardAssembly_Bin-0-refined_19.fna
RH|P|C6782	CAMI_high_GoldStandardAssembly_Bin-0-refined_19.fna
RH|P|C6998	CAMI_high_GoldStandardAssembly_Bin-0-refined_19.fna
RH|P|C7012	CAMI_high_GoldStandardAssembly_Bin-0-refined_19.fna
RH|P|C7020	CAMI_high_GoldStandardAssembly_Bin-0-refined_19.fna
RH|P|C7066	CAMI_high_GoldStandardAssembly_Bin-0-refined_19.fna
RH|P|C7083	CAMI_high_GoldStandardAssembly_Bin-0-refined_19.fna
RH|P|C7290	CAMI_high_GoldStandardAssembly_Bin-0-refined_19.fna
RH|P|C7329	CAMI_high_GoldStandardAssembly_Bin-0-refined_19.fna
RH|P|C7344	CAMI_high_GoldStandardAssembly_Bin-0-refined_19.fna
RH|P|C7618	CAMI_high_GoldStandardAssembly_Bin-0-refined_19.fna
RH|P|C8209	CAMI_high_GoldStandardAssembly_Bin-0-refined_19.fna
RH|P|C8442	CAMI_high_GoldStandardAssembly_Bin-0-refined_19.fna
RH|P|C8452	CAMI_high_GoldStandardAssembly_Bin-0-refined_19.fna
RH|P|C8592	CAMI_high_GoldStandardAssembly_Bin-0-refined_19.fna
RH|P|C8594	CAMI_high_GoldStandardAssembly_Bin-0-refined_19.fna
RH|P|C8700	CAMI_high_GoldStandardAssembly_Bin-0-refined_19.fna
RH|P|C8896	CAMI_high_GoldStandardAssembly_Bin-0-refined_19.fna
RH|P|C9124	CAMI_high_GoldStandardAssembly_Bin-0-refined_19.fna
RH|P|C9299	CAMI_high_GoldStandardAssembly_Bin-0-refined_19.fna
RH|P|C9316	CAMI_high_GoldStandardAssembly_Bin-0-refined_19.fna
RH|P|C9373	CAMI_high_GoldStandardAssembly_Bin-0-refined_19.fna
RH|P|C9630	CAMI_high_GoldStandardAssembly_Bin-0-refined_19.fna
RH|P|C9748	CAMI_high_GoldStandardAssembly_Bin-0-refined_19.fna
RH|P|C9901	CAMI_high_GoldStandardAssembly_Bin-0-refined_19.fna
RH|P|C10209	CAMI_high_GoldStandardAssembly_Bin-0-refined_19.fna
RH|P|C10306	CAMI_high_GoldStandardAssembly_Bin-0-refined_19.fna
RH|P|C10484	CAMI_high_GoldStandardAssembly_Bin-0-refined_19.fna
RH|P|C10674	CAMI_high_GoldStandardAssembly_Bin-0-refined_19.fna
RH|P|C10702	CAMI_high_GoldStandardAssembly_Bin-0-refined_19.fna
RH|P|C10818	CAMI_high_GoldStandardAssembly_Bin-0-refined_19.fna
RH|P|C10932	CAMI_high_GoldStandardAssembly_Bin-0-refined_19.fna
RH|P|C10951	CAMI_high_GoldStandardAssembly_Bin-0-refined_19.fna
RH|P|C11058	CAMI_high_GoldStandardAssembly_Bin-0-refined_19.fna
RH|P|C11158	CAMI_high_GoldStandardAssembly_Bin-0-refined_19.fna
RH|P|C11412	CAMI_high_GoldStandardAssembly_Bin-0-refined_19.fna
RH|P|C11418	CAMI_high_GoldStandardAssembly_Bin-0-refined_19.fna
RH|P|C11471	CAMI_high_GoldStandardAssembly_Bin-0-refined_19.fna
RH|P|C11510	CAMI_high_GoldStandardAssembly_Bin-0-refined_19.fna
RH|P|C11664	CAMI_high_GoldStandardAssembly_Bin-0-refined_19.fna
RH|P|C11667	CAMI_high_GoldStandardAssembly_Bin-0-refined_19.fna
RH|P|C11804	CAMI_high_GoldStandardAssembly_Bin-0-refined_19.fna
RH|P|C12296	CAMI_high_GoldStandardAssembly_Bin-0-refined_19.fna
RH|P|C12385	CAMI_high_GoldStandardAssembly_Bin-0-refined_19.fna
RH|P|C12623	CAMI_high_GoldStandardAssembly_Bin-0-refined_19.fna
RH|P|C12806	CAMI_high_GoldStandardAssembly_Bin-0-refined_19.fna
RH|P|C12889	CAMI_high_GoldStandardAssembly_Bin-0-refined_19.fna
RH|P|C12902	CAMI_high_GoldStandardAssembly_Bin-0-refined_19.fna
RH|P|C13369	CAMI_high_GoldStandardAssembly_Bin-0-refined_19.fna
RH|P|C13478	CAMI_high_GoldStandardAssembly_Bin-0-refined_19.fna
RH|P|C13528	CAMI_high_GoldStandardAssembly_Bin-0-refined_19.fna
RH|P|C13561	CAMI_high_GoldStandardAssembly_Bin-0-refined_19.fna
RH|P|C13581	CAMI_high_GoldStandardAssembly_Bin-0-refined_19.fna
[truncated: 34,860 more rows]

## Sheet: bmc3c
SEQUENCEID	BINID
RH|P|C39668	60.fa
RH|P|C32398	168.fa
RH|P|C32395	101.fa
RH|P|C32394	171.fa
RH|P|C39666	85.fa
RH|P|C32396	55.fa
RH|P|C32391	163.fa
RH|P|C32390	116.fa
RH|P|C32393	175.fa
RH|P|C32392	71.fa
RH|P|C34873	133.fa
RH|P|C39669	140.fa
RH|P|C31840	61.fa
RH|P|C31841	27.fa
RH|P|C31842	12.fa
RH|P|C31843	116.fa
RH|P|C31844	177.fa
RH|P|C35544	176.fa
RH|P|C31846	174.fa
RH|P|C6709	79.fa
RH|P|C6706	167.fa
RH|P|C31849	77.fa
RH|P|C6704	80.fa
RH|P|C6705	77.fa
RH|P|C6703	13.fa
RH|P|C6700	14.fa
RH|P|C6701	105.fa
RH|P|C39664	28.fa
RH|P|C9709	137.fa
RH|P|C9708	167.fa
RH|P|C9707	153.fa
RH|P|C41212	5.fa
RH|P|C9705	166.fa
RH|P|C9704	96.fa
RH|P|C9703	165.fa
RH|P|C9702	29.fa
RH|P|C9701	158.fa
RH|P|C9700	117.fa
RH|P|C4631	144.fa
RH|P|C4632	79.fa
RH|P|C4633	113.fa
RH|P|C4634	5.fa
RH|P|C4635	116.fa
RH|P|C4636	150.fa
RH|P|C4637	116.fa
RH|P|C4638	182.fa
RH|P|C4639	53.fa
RH|P|C41211	33.fa
RH|P|C39661	83.fa
RH|P|C29760	112.fa
RH|P|C29762	137.fa
RH|P|C29763	113.fa
RH|P|C29764	106.fa
RH|P|C29765	176.fa
RH|P|C34871	90.fa
RH|P|C29769	75.fa
RH|P|C39663	13.fa
RH|P|C1282	143.fa
RH|P|C1283	77.fa
RH|P|C1280	181.fa
RH|P|C1281	20.fa
RH|P|C1286	148.fa
RH|P|C1287	133.fa
RH|P|C1285	177.fa
RH|P|C1288	5.fa
RH|P|C1289	23.fa
RH|P|C24228	129.fa
RH|P|C24229	131.fa
RH|P|C24222	69.fa
RH|P|C24223	5.fa
RH|P|C24220	55.fa
RH|P|C24221	158.fa
RH|P|C24226	20.fa
RH|P|C24227	156.fa
RH|P|C24224	60.fa
RH|P|C24225	80.fa
RH|P|C19141	48.fa
RH|P|C38533	11.fa
RH|P|C38532	116.fa
RH|P|C38531	5.fa
RH|P|C38530	12.fa
RH|P|C38536	76.fa
RH|P|C38535	4.fa
RH|P|C38534	113.fa
RH|P|C38539	1.fa
RH|P|C38538	140.fa
RH|P|C34631	92.fa
RH|P|C34632	138.fa
RH|P|C34633	138.fa
RH|P|C34634	144.fa
RH|P|C34635	144.fa
RH|P|C34636	176.fa
RH|P|C34637	127.fa
RH|P|C34638	176.fa
RH|P|C34639	6.fa
RH|P|C35541	97.fa
RH|P|C35540	28.fa
RH|P|C35543	181.fa
RH|P|C5941	144.fa
RH|P|C5940	175.fa
RH|P|C5942	154.fa
RH|P|C5945	151.fa
RH|P|C5944	23.fa
RH|P|C5947	167.fa
RH|P|C5946	20.fa
RH|P|C5949	48.fa
RH|P|C5948	144.fa
RH|P|C30829	107.fa
RH|P|C30828	167.fa
RH|P|C35547	116.fa
RH|P|C30821	137.fa
RH|P|C30820	88.fa
RH|P|C30823	163.fa
RH|P|C30822	105.fa
RH|P|C30825	116.fa
RH|P|C30824	105.fa
RH|P|C30827	99.fa
RH|P|C30826	176.fa
RH|P|C31848	5.fa
RH|P|C11339	116.fa
RH|P|C35548	77.fa
RH|P|C11334	98.fa
RH|P|C11335	76.fa
RH|P|C11336	176.fa
RH|P|C11337	147.fa
RH|P|C11331	5.fa
RH|P|C3628	116.fa
RH|P|C3629	31.fa
RH|P|C3626	170.fa
RH|P|C3624	75.fa
RH|P|C3625	169.fa
RH|P|C3622	147.fa
RH|P|C3620	31.fa
RH|P|C3621	112.fa
RH|P|C39047	69.fa
RH|P|C33276	60.fa
RH|P|C21308	48.fa
RH|P|C21309	144.fa
RH|P|C21303	166.fa
RH|P|C21300	145.fa
RH|P|C21301	170.fa
RH|P|C21306	117.fa
RH|P|C21307	113.fa
RH|P|C21304	149.fa
RH|P|C21305	137.fa
RH|P|C1918	83.fa
RH|P|C1919	166.fa
RH|P|C1912	60.fa
RH|P|C1913	177.fa
RH|P|C1911	5.fa
RH|P|C1916	52.fa
RH|P|C1914	5.fa
RH|P|C1915	116.fa
RH|P|C11802	134.fa
RH|P|C11803	62.fa
RH|P|C11800	9.fa
RH|P|C11801	90.fa
RH|P|C11806	129.fa
RH|P|C11807	7.fa
RH|P|C11804	182.fa
RH|P|C4398	77.fa
RH|P|C4397	47.fa
RH|P|C4396	113.fa
RH|P|C4395	167.fa
RH|P|C11809	82.fa
RH|P|C4393	30.fa
RH|P|C4392	123.fa
RH|P|C4391	181.fa
RH|P|C4390	179.fa
RH|P|C14397	171.fa
RH|P|C13405	116.fa
RH|P|C13406	177.fa
RH|P|C13407	93.fa
RH|P|C13400	78.fa
RH|P|C13401	14.fa
RH|P|C13402	105.fa
RH|P|C13403	116.fa
RH|P|C13408	110.fa
RH|P|C13409	176.fa
RH|P|C38327	167.fa
RH|P|C14396	100.fa
RH|P|C26338	5.fa
RH|P|C26339	182.fa
RH|P|C26332	146.fa
RH|P|C7147	177.fa
RH|P|C26330	141.fa
RH|P|C26331	99.fa
RH|P|C26336	176.fa
RH|P|C26337	181.fa
RH|P|C26334	5.fa
RH|P|C26335	77.fa
RH|P|C2026	44.fa
RH|P|C38324	44.fa
RH|P|C2025	87.fa
RH|P|C2024	1.fa
RH|P|C2022	176.fa
RH|P|C18005	78.fa
RH|P|C18004	113.fa
RH|P|C18007	61.fa
RH|P|C18006	137.fa
RH|P|C18001	23.fa
RH|P|C18000	45.fa
RH|P|C18003	126.fa
RH|P|C18002	5.fa
RH|P|C2020	144.fa
RH|P|C18009	20.fa
RH|P|C212	156.fa
RH|P|C211	5.fa
RH|P|C210	48.fa
RH|P|C217	116.fa
RH|P|C216	113.fa
RH|P|C215	176.fa
RH|P|C214	53.fa
RH|P|C219	176.fa
RH|P|C23212	5.fa
RH|P|C23210	75.fa
RH|P|C8048	28.fa
RH|P|C23216	20.fa
RH|P|C23217	20.fa
RH|P|C23214	138.fa
RH|P|C23215	53.fa
RH|P|C12758	141.fa
RH|P|C2029	166.fa
RH|P|C12753	5.fa
RH|P|C12752	135.fa
RH|P|C12751	182.fa
RH|P|C12750	39.fa
RH|P|C12755	70.fa
RH|P|C12754	85.fa
RH|P|C38323	145.fa
RH|P|C5116	144.fa
RH|P|C5117	182.fa
RH|P|C5114	107.fa
RH|P|C5115	140.fa
RH|P|C5112	22.fa
RH|P|C5113	95.fa
RH|P|C5110	13.fa
RH|P|C5111	1.fa
RH|P|C5118	177.fa
RH|P|C5119	129.fa
RH|P|C38320	83.fa
RH|P|C33189	166.fa
RH|P|C33186	144.fa
RH|P|C38321	15.fa
RH|P|C1987	129.fa
RH|P|C15719	81.fa
RH|P|C1989	175.fa
RH|P|C33181	105.fa
RH|P|C1988	175.fa
RH|P|C33180	115.fa
RH|P|C16124	87.fa
RH|P|C16125	167.fa
RH|P|C16126	182.fa
RH|P|C16127	60.fa
RH|P|C16120	101.fa
RH|P|C16121	180.fa
RH|P|C16122	172.fa
RH|P|C39349	149.fa
RH|P|C39348	106.fa
RH|P|C39343	77.fa
RH|P|C39342	167.fa
RH|P|C39341	53.fa
RH|P|C39340	99.fa
RH|P|C39347	175.fa
RH|P|C39345	153.fa
RH|P|C39344	46.fa
RH|P|C39128	5.fa
RH|P|C38243	22.fa
RH|P|C11479	176.fa
RH|P|C11478	82.fa
RH|P|C11473	9.fa
RH|P|C11472	66.fa
RH|P|C11471	113.fa
RH|P|C11470	182.fa
RH|P|C11477	156.fa
RH|P|C11476	34.fa
RH|P|C11475	123.fa
RH|P|C11474	175.fa
RH|P|C38242	113.fa
RH|P|C38328	144.fa
RH|P|C38245	164.fa
RH|P|C39208	117.fa
RH|P|C38329	144.fa
RH|P|C32833	75.fa
RH|P|C39209	157.fa
RH|P|C20172	110.fa
RH|P|C20173	64.fa
RH|P|C20170	4.fa
RH|P|C20171	165.fa
RH|P|C40268	168.fa
RH|P|C20177	3.fa
RH|P|C20174	144.fa
RH|P|C40264	33.fa
RH|P|C40265	13.fa
RH|P|C40266	111.fa
RH|P|C20179	67.fa
RH|P|C40260	47.fa
RH|P|C40261	164.fa
RH|P|C40262	167.fa
RH|P|C25522	116.fa
RH|P|C25523	89.fa
RH|P|C25520	106.fa
RH|P|C25521	76.fa
RH|P|C25526	106.fa
RH|P|C25527	135.fa
RH|P|C25524	126.fa
RH|P|C25525	105.fa
RH|P|C25528	176.fa
RH|P|C25529	172.fa
RH|P|C40152	61.fa
RH|P|C40150	145.fa
RH|P|C40157	68.fa
RH|P|C29295	113.fa
RH|P|C40154	168.fa
RH|P|C39204	182.fa
RH|P|C41289	82.fa
RH|P|C25259	143.fa
RH|P|C39329	176.fa
RH|P|C978	144.fa
RH|P|C979	163.fa
RH|P|C976	101.fa
RH|P|C977	6.fa
RH|P|C974	171.fa
RH|P|C975	113.fa
RH|P|C972	174.fa
RH|P|C973	64.fa
RH|P|C970	48.fa
RH|P|C971	5.fa
RH|P|C40888	96.fa
RH|P|C35542	84.fa
RH|P|C31821	165.fa
RH|P|C39328	175.fa
RH|P|C40880	182.fa
RH|P|C40881	113.fa
RH|P|C40883	165.fa
RH|P|C40884	1.fa
RH|P|C40886	129.fa
RH|P|C40887	144.fa
RH|P|C41281	113.fa
RH|P|C41280	107.fa
RH|P|C41283	99.fa
RH|P|C41282	113.fa
RH|P|C24850	112.fa
RH|P|C41285	5.fa
RH|P|C12485	9.fa
RH|P|C41284	113.fa
RH|P|C41287	77.fa
RH|P|C39203	141.fa
RH|P|C8890	131.fa
RH|P|C8891	99.fa
RH|P|C8892	146.fa
RH|P|C8893	11.fa
RH|P|C8894	164.fa
RH|P|C8895	103.fa
RH|P|C8896	113.fa
RH|P|C8897	60.fa
RH|P|C12481	106.fa
RH|P|C24856	167.fa
RH|P|C33936	128.fa
RH|P|C33937	53.fa
RH|P|C33934	176.fa
RH|P|C33935	144.fa
RH|P|C33932	61.fa
RH|P|C33930	105.fa
RH|P|C33938	182.fa
RH|P|C35546	170.fa
RH|P|C32584	163.fa
RH|P|C32585	141.fa
RH|P|C36007	116.fa
RH|P|C9277	94.fa
RH|P|C9275	1.fa
RH|P|C9274	148.fa
RH|P|C9273	70.fa
RH|P|C9272	105.fa
RH|P|C35549	176.fa
RH|P|C36001	101.fa
RH|P|C9279	101.fa
RH|P|C9278	101.fa
RH|P|C38865	177.fa
RH|P|C36003	144.fa
RH|P|C38864	61.fa
RH|P|C36002	113.fa
RH|P|C38866	166.fa
RH|P|C38861	180.fa
RH|P|C38860	130.fa
RH|P|C36009	145.fa
RH|P|C38862	113.fa
RH|P|C39861	103.fa
RH|P|C31394	181.fa
RH|P|C31395	143.fa
RH|P|C31396	101.fa
RH|P|C31397	94.fa
RH|P|C31390	44.fa
RH|P|C35830	78.fa
RH|P|C31392	105.fa
RH|P|C31393	182.fa
RH|P|C31398	126.fa
RH|P|C31399	99.fa
RH|P|C9853	127.fa
RH|P|C9851	92.fa
RH|P|C9850	170.fa
RH|P|C9857	50.fa
RH|P|C9856	142.fa
RH|P|C9855	156.fa
RH|P|C9854	147.fa
RH|P|C9859	5.fa
RH|P|C9858	144.fa
RH|P|C3857	144.fa
RH|P|C31648	101.fa
RH|P|C25045	165.fa
RH|P|C31646	174.fa
RH|P|C31647	181.fa
RH|P|C31645	5.fa
RH|P|C31642	42.fa
RH|P|C31643	182.fa
RH|P|C31641	102.fa
RH|P|C3859	112.fa
RH|P|C39322	106.fa
RH|P|C3858	1.fa
RH|P|C3374	110.fa
RH|P|C12158	145.fa
RH|P|C38856	181.fa
RH|P|C39327	13.fa
RH|P|C3379	182.fa
RH|P|C38857	3.fa
RH|P|C39326	139.fa
RH|P|C30519	166.fa
RH|P|C30518	116.fa
RH|P|C34878	129.fa
RH|P|C34879	75.fa
RH|P|C30515	163.fa
RH|P|C30514	106.fa
RH|P|C30517	81.fa
RH|P|C30516	89.fa
RH|P|C30511	5.fa
RH|P|C25048	180.fa
RH|P|C34870	20.fa
RH|P|C30512	172.fa
RH|P|C13648	14.fa
RH|P|C13649	166.fa
RH|P|C13642	113.fa
RH|P|C13643	168.fa
RH|P|C13640	146.fa
RH|P|C13641	110.fa
RH|P|C13646	12.fa
RH|P|C13647	155.fa
RH|P|C13644	73.fa
RH|P|C13645	13.fa
RH|P|C14045	105.fa
RH|P|C14044	80.fa
RH|P|C14047	111.fa
RH|P|C17501	4.fa
RH|P|C14046	68.fa
RH|P|C14041	149.fa
RH|P|C17503	145.fa
RH|P|C14040	129.fa
RH|P|C14148	52.fa
RH|P|C14149	140.fa
RH|P|C19318	172.fa
RH|P|C19319	5.fa
RH|P|C19316	158.fa
RH|P|C19317	33.fa
RH|P|C19314	113.fa
RH|P|C19315	180.fa
RH|P|C19312	48.fa
RH|P|C14141	76.fa
RH|P|C14142	61.fa
RH|P|C19311	172.fa
RH|P|C17507	27.fa
RH|P|C17506	177.fa
RH|P|C33091	182.fa
RH|P|C33090	84.fa
RH|P|C33093	165.fa
RH|P|C33092	167.fa
RH|P|C33095	116.fa
RH|P|C33094	140.fa
RH|P|C33097	179.fa
RH|P|C33096	148.fa
RH|P|C33099	13.fa
RH|P|C33098	137.fa
RH|P|C38087	86.fa
RH|P|C22321	77.fa
RH|P|C22320	55.fa
RH|P|C22323	175.fa
RH|P|C22322	161.fa
RH|P|C22325	171.fa
RH|P|C22324	56.fa
RH|P|C22327	59.fa
RH|P|C22326	37.fa
RH|P|C22329	144.fa
RH|P|C23050	69.fa
RH|P|C23051	5.fa
RH|P|C23052	5.fa
RH|P|C23053	163.fa
RH|P|C23055	116.fa
RH|P|C23056	177.fa
RH|P|C23057	172.fa
RH|P|C23058	52.fa
RH|P|C23059	5.fa
RH|P|C6267	181.fa
RH|P|C12599	134.fa
RH|P|C12598	140.fa
RH|P|C6266	181.fa
RH|P|C12591	113.fa
RH|P|C12590	131.fa
RH|P|C12593	168.fa
RH|P|C12592	12.fa
RH|P|C12594	94.fa
RH|P|C12597	134.fa
RH|P|C12596	175.fa
RH|P|C3088	116.fa
RH|P|C36119	173.fa
RH|P|C36118	182.fa
RH|P|C36117	84.fa
RH|P|C36116	167.fa
RH|P|C36115	121.fa
RH|P|C36114	77.fa
RH|P|C36113	176.fa
RH|P|C36111	165.fa
RH|P|C36110	182.fa
RH|P|C5354	147.fa
RH|P|C5355	19.fa
RH|P|C5356	77.fa
RH|P|C5357	20.fa
RH|P|C5350	113.fa
RH|P|C5351	37.fa
RH|P|C5352	116.fa
RH|P|C5353	82.fa
RH|P|C5358	101.fa
RH|P|C5359	116.fa
RH|P|C3083	48.fa
RH|P|C8668	77.fa
RH|P|C8667	99.fa
RH|P|C8666	105.fa
RH|P|C8665	113.fa
RH|P|C8664	113.fa
RH|P|C8663	48.fa
RH|P|C8662	160.fa
RH|P|C8660	176.fa
RH|P|C3190	143.fa
RH|P|C3191	5.fa
RH|P|C3192	144.fa
RH|P|C3193	120.fa
RH|P|C9138	111.fa
RH|P|C3195	181.fa
RH|P|C3196	86.fa
RH|P|C3197	77.fa
RH|P|C9134	139.fa
RH|P|C9135	20.fa
RH|P|C9136	116.fa
RH|P|C9137	34.fa
RH|P|C9130	153.fa
RH|P|C9131	45.fa
RH|P|C9132	69.fa
RH|P|C9133	105.fa
RH|P|C7860	175.fa
RH|P|C7861	13.fa
RH|P|C7862	13.fa
RH|P|C24584	105.fa
RH|P|C7864	131.fa
RH|P|C7865	175.fa
RH|P|C7866	176.fa
RH|P|C7867	5.fa
RH|P|C7868	145.fa
RH|P|C7869	113.fa
RH|P|C39583	116.fa
RH|P|C39582	89.fa
RH|P|C39585	181.fa
RH|P|C28714	68.fa
RH|P|C24589	116.fa
RH|P|C24588	181.fa
RH|P|C28712	5.fa
RH|P|C27950	43.fa
RH|P|C28713	69.fa
RH|P|C23588	5.fa
RH|P|C23589	175.fa
RH|P|C28710	22.fa
RH|P|C23582	113.fa
RH|P|C23583	5.fa
RH|P|C23580	162.fa
RH|P|C23581	79.fa
RH|P|C23584	11.fa
RH|P|C23585	5.fa
RH|P|C24059	137.fa
RH|P|C24058	177.fa
RH|P|C24051	166.fa
RH|P|C24053	107.fa
RH|P|C24052	105.fa
RH|P|C24054	177.fa
RH|P|C24056	69.fa
RH|P|C36809	161.fa
RH|P|C36808	144.fa
RH|P|C41618	175.fa
RH|P|C36804	147.fa
RH|P|C36807	70.fa
RH|P|C36806	5.fa
RH|P|C36801	94.fa
RH|P|C36800	69.fa
RH|P|C36803	5.fa
RH|P|C36802	5.fa
RH|P|C27952	122.fa
RH|P|C1329	135.fa
RH|P|C1328	172.fa
RH|P|C38184	5.fa
RH|P|C38185	166.fa
RH|P|C38182	5.fa
RH|P|C38183	31.fa
RH|P|C6119	57.fa
RH|P|C38181	55.fa
RH|P|C1321	165.fa
RH|P|C1320	113.fa
RH|P|C6115	120.fa
RH|P|C1322	113.fa
RH|P|C6113	140.fa
RH|P|C1324	5.fa
RH|P|C6111	113.fa
RH|P|C1326	182.fa
RH|P|C34406	101.fa
RH|P|C34405	16.fa
RH|P|C34404	129.fa
RH|P|C7248	5.fa
RH|P|C7249	99.fa
RH|P|C27955	116.fa
RH|P|C34400	182.fa
RH|P|C7246	113.fa
RH|P|C7247	177.fa
RH|P|C7240	55.fa
RH|P|C7241	144.fa
RH|P|C7242	42.fa
RH|P|C7243	176.fa
RH|P|C27954	18.fa
RH|P|C16458	20.fa
RH|P|C16459	131.fa
RH|P|C16455	106.fa
RH|P|C16456	182.fa
RH|P|C16457	156.fa
RH|P|C16450	154.fa
RH|P|C16451	121.fa
RH|P|C16452	5.fa
RH|P|C16453	155.fa
RH|P|C11103	167.fa
RH|P|C11101	144.fa
RH|P|C11100	164.fa
RH|P|C11107	128.fa
RH|P|C11106	25.fa
RH|P|C11105	144.fa
RH|P|C11104	23.fa
RH|P|C11109	105.fa
RH|P|C11108	125.fa
RH|P|C29269	176.fa
RH|P|C29268	175.fa
RH|P|C2748	179.fa
RH|P|C2749	39.fa
RH|P|C29261	171.fa
RH|P|C2747	164.fa
RH|P|C2744	12.fa
RH|P|C2745	113.fa
RH|P|C2742	47.fa
RH|P|C2743	177.fa
RH|P|C2740	1.fa
RH|P|C2741	181.fa
RH|P|C10856	113.fa
RH|P|C10857	116.fa
RH|P|C10854	69.fa
RH|P|C10855	113.fa
RH|P|C10852	105.fa
RH|P|C10853	176.fa
RH|P|C10858	182.fa
RH|P|C10859	113.fa
RH|P|C20770	69.fa
RH|P|C20771	82.fa
RH|P|C20772	176.fa
RH|P|C20773	34.fa
RH|P|C20774	136.fa
RH|P|C20775	64.fa
RH|P|C20776	177.fa
RH|P|C20777	175.fa
RH|P|C20778	110.fa
RH|P|C20779	69.fa
RH|P|C25720	111.fa
RH|P|C15375	75.fa
RH|P|C15376	7.fa
RH|P|C15377	126.fa
RH|P|C15370	167.fa
RH|P|C15371	46.fa
RH|P|C15372	5.fa
RH|P|C15373	131.fa
RH|P|C25728	17.fa
RH|P|C25729	113.fa
RH|P|C15378	137.fa
RH|P|C15379	64.fa
RH|P|C33829	144.fa
RH|P|C39949	132.fa
RH|P|C39948	116.fa
RH|P|C33821	5.fa
RH|P|C22236	12.fa
RH|P|C14428	130.fa
RH|P|C14423	89.fa
RH|P|C14422	99.fa
RH|P|C14421	181.fa
RH|P|C14427	5.fa
RH|P|C14426	126.fa
RH|P|C14424	71.fa
RH|P|C27768	113.fa
RH|P|C27763	167.fa
RH|P|C27760	8.fa
RH|P|C27761	164.fa
RH|P|C27766	82.fa
RH|P|C27767	182.fa
RH|P|C27764	182.fa
RH|P|C27765	144.fa
RH|P|C36543	113.fa
RH|P|C39947	45.fa
RH|P|C25892	177.fa
RH|P|C25890	86.fa
RH|P|C25891	34.fa
RH|P|C25896	182.fa
RH|P|C25897	32.fa
RH|P|C25894	78.fa
RH|P|C25895	11.fa
RH|P|C22048	5.fa
RH|P|C22049	140.fa
RH|P|C22040	85.fa
RH|P|C22041	167.fa
RH|P|C22043	5.fa
RH|P|C22044	164.fa
RH|P|C22045	181.fa
RH|P|C22046	165.fa
RH|P|C22047	48.fa
RH|P|C27499	148.fa
RH|P|C27494	5.fa
RH|P|C27495	63.fa
RH|P|C27496	13.fa
RH|P|C27491	101.fa
RH|P|C402	149.fa
RH|P|C400	71.fa
RH|P|C407	5.fa
RH|P|C404	163.fa
RH|P|C408	171.fa
RH|P|C409	139.fa
RH|P|C27854	177.fa
RH|P|C17192	44.fa
RH|P|C17193	132.fa
RH|P|C17191	27.fa
RH|P|C17196	94.fa
RH|P|C17197	182.fa
RH|P|C17195	177.fa
RH|P|C17198	76.fa
RH|P|C17199	20.fa
RH|P|C38096	162.fa
RH|P|C41745	145.fa
RH|P|C38097	94.fa
RH|P|C38090	67.fa
RH|P|C18214	149.fa
RH|P|C18215	144.fa
RH|P|C18216	144.fa
RH|P|C27856	59.fa
RH|P|C18210	109.fa
RH|P|C18211	41.fa
RH|P|C13214	116.fa
RH|P|C18218	135.fa
RH|P|C6982	98.fa
RH|P|C17444	116.fa
RH|P|C17445	176.fa
RH|P|C17446	53.fa
RH|P|C13216	145.fa
RH|P|C17440	83.fa
RH|P|C17441	80.fa
RH|P|C17442	105.fa
RH|P|C17443	5.fa
RH|P|C13211	11.fa
RH|P|C17448	55.fa
RH|P|C17449	20.fa
RH|P|C13210	96.fa
RH|P|C13213	106.fa
RH|P|C13212	152.fa
RH|P|C33172	68.fa
RH|P|C33173	159.fa
RH|P|C34335	77.fa
RH|P|C34334	129.fa
RH|P|C34337	15.fa
RH|P|C34336	115.fa
RH|P|C37153	145.fa
RH|P|C34331	181.fa
RH|P|C34330	182.fa
RH|P|C34332	166.fa
RH|P|C33178	173.fa
RH|P|C33179	77.fa
RH|P|C4854	84.fa
RH|P|C11805	179.fa
RH|P|C11808	57.fa
RH|P|C36522	181.fa
RH|P|C16719	145.fa
RH|P|C16718	113.fa
RH|P|C4539	5.fa
RH|P|C36523	112.fa
RH|P|C16713	62.fa
RH|P|C16711	172.fa
RH|P|C16710	99.fa
RH|P|C16717	145.fa
RH|P|C16716	113.fa
RH|P|C16715	5.fa
RH|P|C16714	141.fa
RH|P|C4537	113.fa
RH|P|C4536	182.fa
RH|P|C37406	177.fa
RH|P|C37407	5.fa
RH|P|C37404	29.fa
RH|P|C37403	144.fa
RH|P|C37400	158.fa
RH|P|C37401	177.fa
RH|P|C37408	145.fa
RH|P|C40189	71.fa
RH|P|C40188	133.fa
RH|P|C36529	13.fa
RH|P|C40181	164.fa
RH|P|C40180	181.fa
RH|P|C40183	139.fa
RH|P|C40182	116.fa
RH|P|C40185	126.fa
RH|P|C40184	137.fa
RH|P|C40187	139.fa
RH|P|C40186	80.fa
RH|P|C29049	129.fa
RH|P|C29048	76.fa
RH|P|C33483	5.fa
RH|P|C37159	149.fa
RH|P|C29047	1.fa
RH|P|C29046	33.fa
RH|P|C31553	175.fa
RH|P|C41586	126.fa
RH|P|C41584	14.fa
RH|P|C41585	56.fa
RH|P|C41582	112.fa
RH|P|C41583	165.fa
RH|P|C41588	126.fa
RH|P|C41589	109.fa
RH|P|C33873	113.fa
RH|P|C33872	145.fa
RH|P|C33870	20.fa
RH|P|C33877	107.fa
RH|P|C33875	144.fa
RH|P|C33874	156.fa
RH|P|C33879	5.fa
RH|P|C33878	60.fa
RH|P|C8469	108.fa
RH|P|C8468	113.fa
RH|P|C8465	20.fa
RH|P|C8464	116.fa
RH|P|C8467	79.fa
RH|P|C8466	99.fa
RH|P|C8461	128.fa
RH|P|C8460	44.fa
RH|P|C8463	176.fa
RH|P|C8462	105.fa
RH|P|C9332	176.fa
RH|P|C9333	166.fa
RH|P|C9330	112.fa
RH|P|C9331	68.fa
RH|P|C9336	176.fa
RH|P|C9337	134.fa
RH|P|C9334	5.fa
RH|P|C9338	40.fa
RH|P|C9339	1.fa
RH|P|C31555	112.fa
RH|P|C34707	144.fa
RH|P|C35116	172.fa
RH|P|C35117	119.fa
RH|P|C35114	75.fa
RH|P|C35115	155.fa
RH|P|C35112	166.fa
RH|P|C35113	62.fa
RH|P|C35110	129.fa
RH|P|C35111	144.fa
RH|P|C35118	182.fa
RH|P|C34244	181.fa
RH|P|C34247	32.fa
RH|P|C34246	163.fa
RH|P|C34241	155.fa
RH|P|C34240	139.fa
RH|P|C34243	132.fa
RH|P|C34242	182.fa
RH|P|C34249	31.fa
RH|P|C34248	144.fa
RH|P|C34701	65.fa
RH|P|C32834	71.fa
RH|P|C32835	34.fa
RH|P|C32836	69.fa
RH|P|C32837	11.fa
RH|P|C32831	48.fa
RH|P|C32832	129.fa
RH|P|C26333	5.fa
RH|P|C32838	5.fa
RH|P|C32839	97.fa
RH|P|C34702	144.fa
RH|P|C19878	68.fa
RH|P|C19877	116.fa
RH|P|C19876	88.fa
RH|P|C19875	113.fa
RH|P|C19874	5.fa
RH|P|C19873	98.fa
RH|P|C19872	58.fa
RH|P|C19871	14.fa
RH|P|C31564	119.fa
RH|P|C15179	177.fa
RH|P|C15173	69.fa
RH|P|C15170	167.fa
RH|P|C15171	51.fa
RH|P|C15176	182.fa
RH|P|C15177	72.fa
RH|P|C15174	113.fa
RH|P|C15175	20.fa
RH|P|C10528	113.fa
RH|P|C10529	71.fa
RH|P|C10522	144.fa
RH|P|C10523	70.fa
RH|P|C10520	47.fa
RH|P|C10521	71.fa
RH|P|C10526	115.fa
RH|P|C10527	131.fa
RH|P|C10524	20.fa
RH|P|C10525	177.fa
RH|P|C34938	167.fa
RH|P|C34933	176.fa
RH|P|C34932	38.fa
RH|P|C34931	29.fa
RH|P|C34930	69.fa
RH|P|C34937	129.fa
RH|P|C34936	169.fa
RH|P|C34935	116.fa
RH|P|C34219	14.fa
RH|P|C19129	116.fa
RH|P|C19128	129.fa
RH|P|C22288	75.fa
RH|P|C22289	37.fa
RH|P|C19125	121.fa
RH|P|C22287	102.fa
RH|P|C22284	144.fa
RH|P|C19126	80.fa
RH|P|C22282	120.fa
RH|P|C22283	28.fa
RH|P|C19123	5.fa
RH|P|C22281	86.fa
RH|P|C1549	176.fa
RH|P|C1548	172.fa
RH|P|C1541	75.fa
RH|P|C1540	113.fa
RH|P|C1543	34.fa
RH|P|C1542	140.fa
RH|P|C1545	20.fa
RH|P|C1547	113.fa
RH|P|C1546	63.fa
RH|P|C21881	113.fa
RH|P|C21880	164.fa
RH|P|C21883	129.fa
RH|P|C21882	171.fa
RH|P|C21885	160.fa
RH|P|C21884	153.fa
RH|P|C21887	99.fa
RH|P|C21886	67.fa
RH|P|C21889	116.fa
RH|P|C21888	115.fa
RH|P|C26541	5.fa
RH|P|C35625	146.fa
RH|P|C26543	177.fa
RH|P|C26542	149.fa
RH|P|C26545	5.fa
RH|P|C26568	86.fa
RH|P|C41407	137.fa
RH|P|C26544	141.fa
RH|P|C26547	177.fa
RH|P|C26549	101.fa
RH|P|C12968	30.fa
RH|P|C12969	130.fa
RH|P|C12965	144.fa
RH|P|C12966	60.fa
RH|P|C12967	13.fa
RH|P|C12960	110.fa
RH|P|C12961	142.fa
RH|P|C12962	113.fa
RH|P|C12963	179.fa
RH|P|C8148	107.fa
RH|P|C8149	116.fa
RH|P|C2168	175.fa
RH|P|C2169	113.fa
RH|P|C2166	80.fa
RH|P|C2167	176.fa
RH|P|C2164	116.fa
RH|P|C2165	129.fa
RH|P|C2162	105.fa
RH|P|C8147	163.fa
RH|P|C2160	87.fa
RH|P|C2161	33.fa
RH|P|C13383	77.fa
RH|P|C13382	101.fa
RH|P|C13381	145.fa
RH|P|C13380	84.fa
RH|P|C13387	23.fa
RH|P|C13386	160.fa
RH|P|C13385	158.fa
RH|P|C13384	134.fa
RH|P|C41405	47.fa
RH|P|C13389	132.fa
RH|P|C13388	128.fa
RH|P|C33681	1.fa
RH|P|C18458	177.fa
RH|P|C18459	167.fa
RH|P|C33685	67.fa
RH|P|C33686	89.fa
RH|P|C33687	5.fa
RH|P|C18452	180.fa
RH|P|C18453	99.fa
RH|P|C18450	182.fa
RH|P|C18451	174.fa
RH|P|C18456	147.fa
RH|P|C18457	106.fa
RH|P|C18454	94.fa
RH|P|C18455	168.fa
RH|P|C3073	167.fa
RH|P|C29872	181.fa
RH|P|C29873	116.fa
RH|P|C29874	113.fa
RH|P|C29875	19.fa
RH|P|C29876	148.fa
RH|P|C3072	78.fa
RH|P|C29878	147.fa
RH|P|C29879	63.fa
RH|P|C3071	106.fa
RH|P|C23626	181.fa
RH|P|C23625	176.fa
RH|P|C23624	177.fa
RH|P|C23623	96.fa
RH|P|C23621	158.fa
RH|P|C23620	141.fa
RH|P|C3077	116.fa
RH|P|C23629	156.fa
RH|P|C23628	28.fa
RH|P|C12388	20.fa
RH|P|C12389	163.fa
RH|P|C24939	5.fa
RH|P|C18988	165.fa
RH|P|C18989	73.fa
RH|P|C24932	80.fa
RH|P|C12381	181.fa
RH|P|C24930	109.fa
RH|P|C24931	46.fa
RH|P|C12384	5.fa
RH|P|C12385	113.fa
RH|P|C12386	101.fa
RH|P|C12387	5.fa
RH|P|C39178	20.fa
RH|P|C32488	113.fa
RH|P|C36308	60.fa
RH|P|C36309	113.fa
RH|P|C36306	181.fa
RH|P|C32484	69.fa
RH|P|C32487	140.fa
RH|P|C32486	47.fa
RH|P|C32481	21.fa
RH|P|C32480	32.fa
RH|P|C32483	144.fa
RH|P|C32482	32.fa
RH|P|C38222	113.fa
RH|P|C6098	149.fa
RH|P|C6099	11.fa
RH|P|C35659	113.fa
RH|P|C35658	181.fa
RH|P|C38225	140.fa
RH|P|C38224	144.fa
RH|P|C6092	25.fa
RH|P|C6093	154.fa
RH|P|C6090	5.fa
RH|P|C6091	5.fa
RH|P|C6096	12.fa
RH|P|C6097	149.fa
RH|P|C6094	5.fa
RH|P|C6095	107.fa
RH|P|C41401	144.fa
RH|P|C12033	39.fa
RH|P|C12030	137.fa
RH|P|C12031	82.fa
RH|P|C12037	63.fa
RH|P|C12034	182.fa
RH|P|C12035	50.fa
RH|P|C12038	128.fa
RH|P|C12039	116.fa
RH|P|C32157	67.fa
RH|P|C32156	145.fa
RH|P|C17608	9.fa
RH|P|C17609	144.fa
RH|P|C32153	40.fa
RH|P|C32152	139.fa
RH|P|C5679	79.fa
RH|P|C5678	78.fa
RH|P|C5677	164.fa
RH|P|C5676	166.fa
RH|P|C5675	182.fa
RH|P|C5674	46.fa
RH|P|C5673	65.fa
RH|P|C5672	76.fa
RH|P|C5671	5.fa
RH|P|C5670	113.fa
RH|P|C6328	77.fa
RH|P|C6329	176.fa
RH|P|C6324	166.fa
RH|P|C6325	9.fa
RH|P|C6326	113.fa
RH|P|C6327	121.fa
RH|P|C6320	113.fa
RH|P|C6322	83.fa
RH|P|C6323	37.fa
RH|P|C3781	177.fa
RH|P|C3780	113.fa
RH|P|C3783	101.fa
RH|P|C3782	129.fa
RH|P|C3785	144.fa
RH|P|C3784	89.fa
RH|P|C3787	5.fa
RH|P|C3786	128.fa
RH|P|C3789	101.fa
RH|P|C3788	177.fa
RH|P|C32259	70.fa
RH|P|C28477	148.fa
RH|P|C28476	90.fa
RH|P|C28475	57.fa
RH|P|C28474	13.fa
RH|P|C11608	55.fa
RH|P|C11609	3.fa
RH|P|C28471	44.fa
RH|P|C28470	180.fa
RH|P|C11604	43.fa
RH|P|C39791	5.fa
RH|P|C11606	176.fa
RH|P|C11607	5.fa
RH|P|C11600	149.fa
RH|P|C11601	5.fa
RH|P|C11602	129.fa
RH|P|C11603	110.fa
RH|P|C32257	182.fa
RH|P|C41322	182.fa
RH|P|C4789	182.fa
RH|P|C4784	172.fa
RH|P|C4785	169.fa
RH|P|C4786	182.fa
RH|P|C4787	154.fa
RH|P|C4780	129.fa
RH|P|C4781	176.fa
RH|P|C4782	145.fa
RH|P|C4783	99.fa
RH|P|C41323	174.fa
RH|P|C21419	154.fa
RH|P|C21412	119.fa
RH|P|C21413	175.fa
RH|P|C21410	11.fa
RH|P|C21411	68.fa
RH|P|C21416	129.fa
RH|P|C21417	75.fa
RH|P|C21414	64.fa
RH|P|C21415	110.fa
RH|P|C4256	75.fa
RH|P|C4257	18.fa
RH|P|C4255	54.fa
RH|P|C4252	92.fa
RH|P|C4253	171.fa
RH|P|C4251	69.fa
RH|P|C4258	181.fa
RH|P|C4259	116.fa
RH|P|C10953	119.fa
RH|P|C10952	1.fa
RH|P|C10951	73.fa
RH|P|C10950	113.fa
RH|P|C10957	33.fa
RH|P|C10956	176.fa
RH|P|C10959	164.fa
RH|P|C10958	29.fa
RH|P|C41409	11.fa
RH|P|C41408	145.fa
RH|P|C2958	15.fa
RH|P|C2957	17.fa
RH|P|C2956	19.fa
RH|P|C2955	176.fa
RH|P|C2954	77.fa
RH|P|C2953	175.fa
RH|P|C2952	95.fa
RH|P|C2951	47.fa
RH|P|C2950	27.fa
RH|P|C25917	48.fa
RH|P|C25916	163.fa
RH|P|C25915	113.fa
RH|P|C25914	69.fa
RH|P|C25913	5.fa
RH|P|C25912	116.fa
RH|P|C25911	158.fa
RH|P|C25910	164.fa
RH|P|C25919	129.fa
RH|P|C25918	5.fa
RH|P|C29339	145.fa
RH|P|C27519	125.fa
RH|P|C27518	154.fa
RH|P|C27511	145.fa
RH|P|C27513	113.fa
RH|P|C27512	150.fa
RH|P|C27515	62.fa
RH|P|C27514	13.fa
RH|P|C27517	116.fa
RH|P|C27516	182.fa
RH|P|C28868	175.fa
RH|P|C28860	55.fa
RH|P|C28861	5.fa
RH|P|C28862	144.fa
RH|P|C28864	8.fa
RH|P|C28865	113.fa
RH|P|C28866	120.fa
RH|P|C28867	63.fa
RH|P|C35708	113.fa
RH|P|C28473	41.fa
RH|P|C675	22.fa
RH|P|C677	105.fa
RH|P|C676	108.fa
RH|P|C671	125.fa
RH|P|C670	20.fa
RH|P|C673	145.fa
RH|P|C672	172.fa
RH|P|C679	108.fa
RH|P|C35029	54.fa
RH|P|C30766	177.fa
RH|P|C30767	131.fa
RH|P|C30764	99.fa
RH|P|C30765	116.fa
RH|P|C30762	181.fa
RH|P|C30763	136.fa
RH|P|C30760	127.fa
RH|P|C30768	181.fa
RH|P|C30769	37.fa
RH|P|C37235	72.fa
RH|P|C37234	144.fa
RH|P|C37236	177.fa
RH|P|C37231	182.fa
RH|P|C37230	125.fa
RH|P|C37233	42.fa
RH|P|C37232	99.fa
RH|P|C37239	77.fa
RH|P|C40578	31.fa
RH|P|C40579	181.fa
RH|P|C25004	116.fa
RH|P|C40574	175.fa
RH|P|C40575	68.fa
RH|P|C40576	182.fa
RH|P|C40577	75.fa
RH|P|C40570	20.fa
RH|P|C21586	113.fa
RH|P|C40572	176.fa
RH|P|C40573	138.fa
RH|P|C21587	119.fa
RH|P|C34382	101.fa
RH|P|C25002	20.fa
RH|P|C34383	13.fa
RH|P|C25009	181.fa
RH|P|C21589	116.fa
RH|P|C15538	69.fa
RH|P|C40398	181.fa
RH|P|C40390	149.fa
RH|P|C40391	144.fa
RH|P|C40392	176.fa
RH|P|C40393	1.fa
RH|P|C40394	129.fa
RH|P|C32546	53.fa
RH|P|C40396	99.fa
RH|P|C40397	151.fa
RH|P|C41623	119.fa
RH|P|C41622	32.fa
RH|P|C41621	75.fa
RH|P|C41620	166.fa
RH|P|C41627	87.fa
RH|P|C41626	176.fa
RH|P|C41625	5.fa
RH|P|C41629	94.fa
RH|P|C41628	142.fa
RH|P|C34386	144.fa
RH|P|C8788	20.fa
RH|P|C8789	50.fa
RH|P|C8780	13.fa
RH|P|C8781	39.fa
RH|P|C8782	113.fa
RH|P|C8783	163.fa
RH|P|C8784	167.fa
RH|P|C8785	13.fa
RH|P|C8787	110.fa
RH|P|C34387	105.fa
RH|P|C33446	175.fa
RH|P|C33447	182.fa
RH|P|C33444	164.fa
RH|P|C33445	77.fa
RH|P|C33443	105.fa
RH|P|C33441	113.fa
RH|P|C33448	55.fa
RH|P|C33449	73.fa
RH|P|C34388	176.fa
RH|P|C1170	177.fa
RH|P|C1171	68.fa
RH|P|C1172	147.fa
RH|P|C1173	105.fa
RH|P|C1174	89.fa
RH|P|C1175	96.fa
RH|P|C1176	25.fa
RH|P|C1177	99.fa
RH|P|C1178	165.fa
RH|P|C1179	119.fa
RH|P|C9786	13.fa
RH|P|C9785	134.fa
RH|P|C9784	55.fa
RH|P|C9783	82.fa
RH|P|C9782	48.fa
RH|P|C9781	48.fa
RH|P|C9780	109.fa
RH|P|C9789	112.fa
RH|P|C9788	5.fa
RH|P|C33515	116.fa
RH|P|C36676	145.fa
RH|P|C32314	7.fa
RH|P|C32317	92.fa
RH|P|C32316	18.fa
RH|P|C32311	101.fa
RH|P|C32310	182.fa
RH|P|C32313	9.fa
RH|P|C36671	75.fa
RH|P|C32319	23.fa
RH|P|C32318	176.fa
RH|P|C36678	158.fa
RH|P|C36679	166.fa
RH|P|C35325	176.fa
RH|P|C35327	134.fa
RH|P|C35326	5.fa
RH|P|C35321	80.fa
RH|P|C35320	154.fa
RH|P|C35323	5.fa
RH|P|C35322	140.fa
RH|P|C35329	101.fa
RH|P|C35328	116.fa
RH|P|C7437	116.fa
RH|P|C7436	5.fa
RH|P|C7435	101.fa
RH|P|C7434	34.fa
RH|P|C7433	117.fa
RH|P|C7432	167.fa
RH|P|C7431	145.fa
RH|P|C7430	141.fa
RH|P|C39771	13.fa
RH|P|C7439	88.fa
RH|P|C7438	175.fa
RH|P|C16821	129.fa
RH|P|C16820	11.fa
RH|P|C16823	140.fa
RH|P|C16822	80.fa
RH|P|C16825	144.fa
RH|P|C16824	116.fa
RH|P|C16827	176.fa
RH|P|C16826	116.fa
RH|P|C16828	113.fa
RH|P|C39679	124.fa
RH|P|C31156	25.fa
RH|P|C31157	165.fa
RH|P|C31154	116.fa
RH|P|C31155	154.fa
RH|P|C31153	138.fa
RH|P|C31150	163.fa
RH|P|C31151	43.fa
RH|P|C30209	31.fa
RH|P|C30208	50.fa
RH|P|C30204	5.fa
RH|P|C30207	78.fa
RH|P|C30200	99.fa
RH|P|C30202	176.fa
RH|P|C42032	77.fa
RH|P|C1992	85.fa
RH|P|C1993	12.fa
RH|P|C1990	116.fa
RH|P|C11889	159.fa
RH|P|C1996	13.fa
RH|P|C1997	171.fa
RH|P|C1995	142.fa
RH|P|C15700	115.fa
RH|P|C1998	101.fa
RH|P|C11881	141.fa
RH|P|C11886	116.fa
RH|P|C11887	41.fa
RH|P|C11884	116.fa
RH|P|C11885	176.fa
RH|P|C4317	105.fa
RH|P|C4316	99.fa
RH|P|C4315	130.fa
RH|P|C4314	181.fa
RH|P|C4313	113.fa
RH|P|C4312	166.fa
RH|P|C4310	147.fa
RH|P|C19199	129.fa
RH|P|C4319	182.fa
RH|P|C4318	74.fa
RH|P|C19628	175.fa
RH|P|C19629	182.fa
RH|P|C19627	63.fa
RH|P|C19624	167.fa
RH|P|C19625	165.fa
RH|P|C19623	5.fa
RH|P|C19620	49.fa
RH|P|C19621	79.fa
RH|P|C26973	17.fa
RH|P|C39673	5.fa
RH|P|C10287	87.fa
RH|P|C38851	158.fa
RH|P|C10285	21.fa
RH|P|C38853	41.fa
RH|P|C38854	5.fa
RH|P|C38855	105.fa
RH|P|C10281	101.fa
RH|P|C10280	160.fa
RH|P|C38858	155.fa
RH|P|C10289	131.fa
RH|P|C10288	82.fa
RH|P|C3842	59.fa
RH|P|C3843	177.fa
RH|P|C3840	173.fa
RH|P|C3841	13.fa
RH|P|C3846	113.fa
RH|P|C3847	177.fa
RH|P|C3844	12.fa
RH|P|C3845	113.fa
RH|P|C13952	99.fa
RH|P|C13950	5.fa
RH|P|C13951	107.fa
RH|P|C13956	47.fa
RH|P|C13954	78.fa
RH|P|C42035	78.fa
RH|P|C10759	158.fa
RH|P|C10758	72.fa
RH|P|C29679	71.fa
RH|P|C14071	12.fa
RH|P|C10753	177.fa
RH|P|C10752	61.fa
RH|P|C10755	182.fa
RH|P|C10754	75.fa
RH|P|C14076	77.fa
RH|P|C14077	140.fa
RH|P|C12053	145.fa
RH|P|C13488	171.fa
RH|P|C39670	143.fa
RH|P|C29673	38.fa
RH|P|C13484	116.fa
RH|P|C13485	145.fa
RH|P|C13486	145.fa
RH|P|C13487	92.fa
RH|P|C13480	135.fa
RH|P|C13481	12.fa
RH|P|C13482	84.fa
RH|P|C13483	126.fa
RH|P|C4865	129.fa
RH|P|C4864	169.fa
RH|P|C4867	145.fa
RH|P|C4866	158.fa
RH|P|C4861	67.fa
RH|P|C4860	175.fa
RH|P|C4862	5.fa
RH|P|C22238	111.fa
RH|P|C4869	153.fa
RH|P|C4868	5.fa
RH|P|C19176	113.fa
RH|P|C5198	66.fa
RH|P|C5199	78.fa
RH|P|C5196	113.fa
RH|P|C5197	77.fa
RH|P|C5194	167.fa
RH|P|C5195	7.fa
RH|P|C5192	99.fa
RH|P|C5193	63.fa
RH|P|C5190	46.fa
RH|P|C5191	47.fa
RH|P|C19834	95.fa
RH|P|C19173	5.fa
RH|P|C27061	56.fa
RH|P|C27060	128.fa
RH|P|C27063	25.fa
RH|P|C27065	120.fa
RH|P|C19170	1.fa
RH|P|C27067	113.fa
RH|P|C27066	147.fa
RH|P|C27069	110.fa
RH|P|C27068	159.fa
RH|P|C22230	75.fa
RH|P|C22747	116.fa
RH|P|C22746	176.fa
RH|P|C22745	116.fa
RH|P|C22744	144.fa
RH|P|C22743	162.fa
RH|P|C22742	42.fa
RH|P|C22741	177.fa
RH|P|C22740	113.fa
RH|P|C22749	105.fa
RH|P|C22748	79.fa
RH|P|C2085	15.fa
RH|P|C2084	181.fa
RH|P|C2087	181.fa
RH|P|C2086	144.fa
RH|P|C2081	113.fa
RH|P|C8113	145.fa
RH|P|C2083	55.fa
RH|P|C2082	133.fa
RH|P|C23292	182.fa
RH|P|C23293	122.fa
RH|P|C23290	164.fa
RH|P|C23291	135.fa
RH|P|C23296	5.fa
RH|P|C2088	22.fa
RH|P|C13226	110.fa
RH|P|C23295	5.fa
RH|P|C33169	92.fa
RH|P|C33168	88.fa
RH|P|C33165	116.fa
RH|P|C33164	83.fa
RH|P|C33167	113.fa
RH|P|C33166	80.fa
RH|P|C33161	5.fa
RH|P|C33160	83.fa
RH|P|C33163	105.fa
RH|P|C33162	13.fa
RH|P|C5738	82.fa
RH|P|C5739	14.fa
RH|P|C36538	5.fa
RH|P|C5732	105.fa
RH|P|C5733	145.fa
RH|P|C5730	34.fa
RH|P|C5731	166.fa
RH|P|C36531	44.fa
RH|P|C5737	76.fa
RH|P|C36533	180.fa
RH|P|C5735	22.fa
RH|P|C2339	144.fa
RH|P|C2338	177.fa
RH|P|C2337	94.fa
RH|P|C2336	22.fa
RH|P|C2335	115.fa
RH|P|C2334	129.fa
RH|P|C2333	146.fa
RH|P|C2332	174.fa
RH|P|C2330	81.fa
RH|P|C6428	25.fa
RH|P|C6427	144.fa
RH|P|C6425	176.fa
RH|P|C6424	182.fa
RH|P|C6423	179.fa
RH|P|C6422	140.fa
RH|P|C6421	131.fa
RH|P|C6420	153.fa
RH|P|C17839	181.fa
RH|P|C17838	40.fa
RH|P|C17831	75.fa
RH|P|C17830	167.fa
RH|P|C17833	119.fa
RH|P|C17832	145.fa
RH|P|C17834	175.fa
RH|P|C17837	69.fa
RH|P|C17836	166.fa
RH|P|C24749	16.fa
RH|P|C24740	27.fa
RH|P|C24742	144.fa
RH|P|C24745	5.fa
RH|P|C24744	171.fa
RH|P|C24747	129.fa
RH|P|C38072	4.fa
RH|P|C38073	113.fa
RH|P|C38070	146.fa
RH|P|C38071	20.fa
RH|P|C38077	182.fa
RH|P|C38074	147.fa
RH|P|C38078	96.fa
RH|P|C38079	99.fa
RH|P|C20241	181.fa
RH|P|C20244	147.fa
RH|P|C20245	50.fa
RH|P|C20246	116.fa
RH|P|C20247	167.fa
RH|P|C20248	135.fa
RH|P|C20249	8.fa
RH|P|C3066	28.fa
RH|P|C3067	116.fa
RH|P|C3061	39.fa
RH|P|C3062	12.fa
RH|P|C3063	149.fa
RH|P|C7778	116.fa
RH|P|C7779	113.fa
RH|P|C7774	174.fa
RH|P|C7775	32.fa
RH|P|C7777	175.fa
RH|P|C7770	79.fa
RH|P|C7771	154.fa
RH|P|C7772	131.fa
RH|P|C7773	176.fa
RH|P|C21597	175.fa
RH|P|C21596	144.fa
RH|P|C21595	144.fa
RH|P|C21594	179.fa
RH|P|C21593	180.fa
RH|P|C21592	156.fa
RH|P|C25036	119.fa
RH|P|C21590	180.fa
RH|P|C25038	13.fa
RH|P|C21599	101.fa
RH|P|C21598	167.fa
RH|P|C40800	144.fa
RH|P|C40801	181.fa
RH|P|C34548	112.fa
RH|P|C33588	80.fa
RH|P|C40804	92.fa
RH|P|C40805	175.fa
RH|P|C40806	147.fa
RH|P|C40807	84.fa
RH|P|C40808	95.fa
RH|P|C40809	105.fa
RH|P|C21629	145.fa
RH|P|C21628	116.fa
RH|P|C21621	99.fa
RH|P|C21620	77.fa
RH|P|C21622	5.fa
RH|P|C21625	167.fa
RH|P|C21624	5.fa
RH|P|C21627	167.fa
RH|P|C21626	20.fa
RH|P|C2858	113.fa
RH|P|C2859	130.fa
RH|P|C2852	85.fa
RH|P|C2853	129.fa
RH|P|C2850	60.fa
RH|P|C2856	43.fa
RH|P|C2857	50.fa
RH|P|C2854	47.fa
RH|P|C2855	175.fa
RH|P|C8810	72.fa
RH|P|C8811	16.fa
RH|P|C8812	144.fa
RH|P|C8813	176.fa
RH|P|C8814	143.fa
RH|P|C8816	116.fa
RH|P|C8817	71.fa
RH|P|C8818	42.fa
RH|P|C8819	167.fa
RH|P|C27330	125.fa
RH|P|C29053	113.fa
RH|P|C40267	176.fa
RH|P|C14919	154.fa
RH|P|C14911	145.fa
RH|P|C14917	181.fa
RH|P|C14916	83.fa
RH|P|C14914	47.fa
RH|P|C41133	181.fa
RH|P|C41132	5.fa
RH|P|C41131	134.fa
RH|P|C41130	113.fa
RH|P|C41137	13.fa
RH|P|C41135	182.fa
RH|P|C19350	78.fa
RH|P|C41134	5.fa
RH|P|C40560	34.fa
RH|P|C26079	64.fa
RH|P|C26078	140.fa
RH|P|C26071	160.fa
RH|P|C26070	55.fa
RH|P|C26073	113.fa
RH|P|C26072	13.fa
RH|P|C26075	4.fa
RH|P|C26074	54.fa
RH|P|C26077	37.fa
RH|P|C26076	84.fa
RH|P|C27308	131.fa
RH|P|C27309	145.fa
RH|P|C27300	5.fa
RH|P|C27301	176.fa
RH|P|C27302	12.fa
RH|P|C27303	5.fa
RH|P|C27304	75.fa
RH|P|C27306	169.fa
RH|P|C27307	102.fa
RH|P|C41869	129.fa
RH|P|C41868	141.fa
RH|P|C41861	83.fa
RH|P|C41863	113.fa
RH|P|C41862	127.fa
RH|P|C41865	149.fa
RH|P|C41864	28.fa
RH|P|C41867	144.fa
RH|P|C41866	59.fa
RH|P|C39251	175.fa
RH|P|C34466	102.fa
RH|P|C31319	140.fa
RH|P|C31314	5.fa
RH|P|C31315	175.fa
RH|P|C31317	172.fa
RH|P|C31310	53.fa
RH|P|C31311	11.fa
RH|P|C31312	5.fa
RH|P|C30043	43.fa
RH|P|C30042	106.fa
RH|P|C30041	166.fa
RH|P|C30040	144.fa
RH|P|C30047	108.fa
RH|P|C30046	86.fa
RH|P|C30045	94.fa
RH|P|C30044	47.fa
RH|P|C30049	8.fa
RH|P|C30048	48.fa
RH|P|C32144	144.fa
RH|P|C3266	1.fa
RH|P|C9643	163.fa
RH|P|C3264	144.fa
RH|P|C30595	123.fa
RH|P|C30594	144.fa
RH|P|C30597	110.fa
RH|P|C3265	176.fa
RH|P|C30591	18.fa
RH|P|C30593	149.fa
RH|P|C32145	89.fa
RH|P|C3262	175.fa
RH|P|C30599	101.fa
RH|P|C30598	177.fa
RH|P|C3263	135.fa
RH|P|C14315	146.fa
RH|P|C3260	20.fa
RH|P|C19428	99.fa
RH|P|C19429	80.fa
RH|P|C19424	177.fa
RH|P|C19425	167.fa
RH|P|C19426	175.fa
RH|P|C19420	116.fa
RH|P|C19421	163.fa
RH|P|C19422	43.fa
RH|P|C19423	101.fa
RH|P|C7978	137.fa
RH|P|C7979	181.fa
RH|P|C7974	76.fa
RH|P|C19396	129.fa
RH|P|C19397	181.fa
RH|P|C19394	175.fa
RH|P|C19395	113.fa
RH|P|C19392	160.fa
RH|P|C19393	109.fa
RH|P|C19390	177.fa
RH|P|C19391	181.fa
RH|P|C19398	83.fa
RH|P|C19399	182.fa
RH|P|C37064	13.fa
RH|P|C37065	102.fa
RH|P|C37066	5.fa
RH|P|C37067	179.fa
RH|P|C37060	116.fa
RH|P|C37061	108.fa
RH|P|C37062	172.fa
RH|P|C37069	101.fa
RH|P|C14376	176.fa
RH|P|C14375	149.fa
RH|P|C14374	76.fa
RH|P|C14373	9.fa
RH|P|C32143	144.fa
RH|P|C12511	106.fa
RH|P|C12510	134.fa
RH|P|C12513	120.fa
RH|P|C12512	145.fa
RH|P|C12515	105.fa
RH|P|C10696	172.fa
RH|P|C12517	84.fa
RH|P|C12516	138.fa
RH|P|C12519	181.fa
RH|P|C12518	182.fa
RH|P|C41478	113.fa
RH|P|C10697	13.fa
RH|P|C29317	177.fa
RH|P|C8379	79.fa
RH|P|C8378	79.fa
RH|P|C8375	37.fa
RH|P|C8374	5.fa
RH|P|C8377	167.fa
RH|P|C8376	23.fa
RH|P|C8371	107.fa
RH|P|C8373	37.fa
RH|P|C8372	122.fa
RH|P|C29219	132.fa
RH|P|C19118	68.fa
RH|P|C33763	20.fa
RH|P|C33762	99.fa
RH|P|C33761	110.fa
RH|P|C33760	166.fa
RH|P|C33767	90.fa
RH|P|C33766	5.fa
RH|P|C33764	129.fa
RH|P|C33769	48.fa
RH|P|C33768	165.fa
RH|P|C36733	171.fa
RH|P|C36732	86.fa
RH|P|C36731	77.fa
RH|P|C36730	69.fa
RH|P|C36737	181.fa
RH|P|C36736	166.fa
RH|P|C36735	113.fa
RH|P|C36734	11.fa
RH|P|C39509	92.fa
RH|P|C39508	106.fa
RH|P|C36739	150.fa
RH|P|C8599	144.fa
RH|P|C32148	36.fa
RH|P|C8590	5.fa
RH|P|C8593	155.fa
RH|P|C8592	113.fa
RH|P|C8595	163.fa
RH|P|C8594	113.fa
RH|P|C8597	32.fa
RH|P|C8596	99.fa
RH|P|C35426	77.fa
RH|P|C35427	65.fa
RH|P|C35425	5.fa
RH|P|C6629	129.fa
RH|P|C6628	166.fa
RH|P|C35420	147.fa
RH|P|C35421	71.fa
RH|P|C6625	99.fa
RH|P|C6624	116.fa
RH|P|C6627	116.fa
RH|P|C6626	101.fa
RH|P|C6621	181.fa
RH|P|C6620	172.fa
RH|P|C6623	116.fa
RH|P|C6622	175.fa
RH|P|C9422	107.fa
RH|P|C9420	5.fa
RH|P|C9421	84.fa
RH|P|C9426	165.fa
RH|P|C9427	13.fa
RH|P|C9424	181.fa
RH|P|C9425	54.fa
RH|P|C9428	128.fa
RH|P|C9429	15.fa
RH|P|C36042	58.fa
RH|P|C36885	176.fa
RH|P|C36884	181.fa
RH|P|C36887	31.fa
RH|P|C36886	15.fa
RH|P|C36881	63.fa
RH|P|C36880	181.fa
RH|P|C36883	181.fa
RH|P|C36882	77.fa
RH|P|C36889	145.fa
RH|P|C36888	172.fa
RH|P|C6197	154.fa
RH|P|C6196	176.fa
RH|P|C6195	164.fa
RH|P|C6193	86.fa
RH|P|C6192	49.fa
RH|P|C6191	181.fa
RH|P|C6190	169.fa
RH|P|C36959	144.fa
RH|P|C6199	112.fa
RH|P|C6198	15.fa
RH|P|C24508	113.fa
RH|P|C24506	181.fa
RH|P|C24505	166.fa
RH|P|C24504	95.fa
RH|P|C24502	5.fa
RH|P|C24501	131.fa
RH|P|C24500	107.fa
RH|P|C29159	50.fa
RH|P|C29158	96.fa
RH|P|C29157	182.fa
RH|P|C28147	177.fa
RH|P|C29155	176.fa
RH|P|C29154	116.fa
RH|P|C29153	146.fa
RH|P|C29152	143.fa
RH|P|C29151	78.fa
RH|P|C29150	177.fa
RH|P|C35282	49.fa
RH|P|C35283	44.fa
RH|P|C35280	177.fa
RH|P|C35281	20.fa
RH|P|C35286	103.fa
RH|P|C35287	176.fa
RH|P|C35284	31.fa
RH|P|C35285	90.fa
RH|P|C38678	69.fa
RH|P|C38679	163.fa
RH|P|C35288	164.fa
RH|P|C35289	47.fa
RH|P|C39660	116.fa
RH|P|C7572	5.fa
RH|P|C7573	164.fa
RH|P|C7570	150.fa
RH|P|C7571	97.fa
RH|P|C7576	80.fa
RH|P|C7577	181.fa
RH|P|C7574	101.fa
RH|P|C7575	77.fa
RH|P|C7578	25.fa
RH|P|C7579	48.fa
RH|P|C34778	174.fa
RH|P|C31059	113.fa
RH|P|C31058	169.fa
RH|P|C31053	47.fa
RH|P|C31052	176.fa
RH|P|C31050	96.fa
RH|P|C31057	113.fa
RH|P|C31055	101.fa
RH|P|C31054	41.fa
RH|P|C16988	145.fa
RH|P|C16989	66.fa
RH|P|C16987	166.fa
RH|P|C16984	125.fa
RH|P|C16982	11.fa
RH|P|C16980	181.fa
RH|P|C16981	156.fa
RH|P|C30908	81.fa
RH|P|C30909	176.fa
RH|P|C34486	38.fa
RH|P|C30904	68.fa
RH|P|C30905	94.fa
RH|P|C30902	5.fa
RH|P|C30903	70.fa
RH|P|C30900	113.fa
RH|P|C30901	156.fa
RH|P|C31320	48.fa
RH|P|C38278	175.fa
RH|P|C31326	116.fa
RH|P|C3477	134.fa
RH|P|C3476	99.fa
RH|P|C3475	37.fa
RH|P|C3474	166.fa
RH|P|C3473	116.fa
RH|P|C3472	167.fa
RH|P|C3471	127.fa
RH|P|C3470	163.fa
RH|P|C20998	5.fa
RH|P|C35604	5.fa
RH|P|C3479	145.fa
RH|P|C3478	5.fa
RH|P|C35605	113.fa
RH|P|C21028	5.fa
RH|P|C21027	144.fa
RH|P|C21026	43.fa
RH|P|C21025	144.fa
RH|P|C21024	21.fa
RH|P|C21023	99.fa
RH|P|C21022	113.fa
RH|P|C21021	166.fa
RH|P|C21020	177.fa
RH|P|C35600	106.fa
RH|P|C35601	182.fa
RH|P|C30053	113.fa
RH|P|C34555	83.fa
RH|P|C19989	31.fa
RH|P|C19988	154.fa
RH|P|C30059	182.fa
RH|P|C19983	113.fa
RH|P|C19982	164.fa
RH|P|C19980	177.fa
RH|P|C19987	177.fa
RH|P|C19986	135.fa
RH|P|C19985	148.fa
RH|P|C19984	73.fa
RH|P|C34556	105.fa
RH|P|C34550	113.fa
RH|P|C15518	166.fa
RH|P|C15519	112.fa
RH|P|C34553	116.fa
RH|P|C15510	175.fa
RH|P|C15511	138.fa
RH|P|C15512	105.fa
RH|P|C15513	182.fa
RH|P|C15514	113.fa
RH|P|C15515	76.fa
RH|P|C15516	167.fa
RH|P|C15517	5.fa
RH|P|C4124	113.fa
RH|P|C4125	145.fa
RH|P|C4126	99.fa
RH|P|C4127	5.fa
RH|P|C4120	106.fa
RH|P|C4121	164.fa
RH|P|C4122	60.fa
RH|P|C4123	161.fa
RH|P|C4128	113.fa
RH|P|C4129	8.fa
RH|P|C26279	119.fa
RH|P|C41763	135.fa
RH|P|C26276	126.fa
RH|P|C26275	129.fa
RH|P|C26273	90.fa
RH|P|C26272	77.fa
RH|P|C26271	103.fa
RH|P|C26270	105.fa
RH|P|C36342	5.fa
RH|P|C36343	177.fa
RH|P|C39132	67.fa
RH|P|C18168	116.fa
RH|P|C18169	113.fa
RH|P|C18162	5.fa
[truncated: 34,405 more rows]

## Sheet: cocacola
SEQUENCEID	BINID
RH|P|C32399	420.fa
RH|P|C32398	83.fa
RH|P|C32395	277.fa
RH|P|C32394	103.fa
RH|P|C32397	499.fa
RH|P|C32396	178.fa
RH|P|C32391	537.fa
RH|P|C32390	420.fa
RH|P|C32393	469.fa
RH|P|C32392	154.fa
RH|P|C39668	47.fa
RH|P|C34873	409.fa
RH|P|C39669	99.fa
RH|P|C31840	563.fa
RH|P|C31841	157.fa
RH|P|C31842	9.fa
RH|P|C31843	294.fa
RH|P|C31844	477.fa
RH|P|C31845	425.fa
RH|P|C6708	243.fa
RH|P|C6709	380.fa
RH|P|C6706	43.fa
RH|P|C6707	511.fa
RH|P|C6704	34.fa
RH|P|C6705	38.fa
RH|P|C6702	541.fa
RH|P|C6703	253.fa
RH|P|C6700	22.fa
RH|P|C6701	6.fa
RH|P|C39664	85.fa
RH|P|C41215	172.fa
RH|P|C9709	313.fa
RH|P|C9708	124.fa
RH|P|C9707	166.fa
RH|P|C9706	168.fa
RH|P|C9705	459.fa
RH|P|C9704	293.fa
RH|P|C9703	127.fa
RH|P|C9702	69.fa
RH|P|C9701	407.fa
RH|P|C9700	190.fa
RH|P|C4630	258.fa
RH|P|C4631	73.fa
RH|P|C4632	380.fa
RH|P|C4633	309.fa
RH|P|C4634	239.fa
RH|P|C4635	418.fa
RH|P|C4636	188.fa
RH|P|C4637	418.fa
RH|P|C4638	25.fa
RH|P|C4639	150.fa
RH|P|C41211	88.fa
RH|P|C39661	132.fa
RH|P|C29760	130.fa
RH|P|C29761	562.fa
RH|P|C29762	313.fa
RH|P|C29763	123.fa
RH|P|C29764	526.fa
RH|P|C29765	79.fa
RH|P|C29766	103.fa
RH|P|C29767	414.fa
RH|P|C29768	251.fa
RH|P|C29769	282.fa
RH|P|C39663	437.fa
RH|P|C1282	177.fa
RH|P|C1283	38.fa
RH|P|C1280	118.fa
RH|P|C1281	456.fa
RH|P|C1286	25.fa
RH|P|C1287	405.fa
RH|P|C1284	417.fa
RH|P|C1285	310.fa
RH|P|C1288	151.fa
RH|P|C1289	378.fa
RH|P|C24228	233.fa
RH|P|C24229	157.fa
RH|P|C24222	147.fa
RH|P|C24223	353.fa
RH|P|C24220	249.fa
RH|P|C24221	407.fa
RH|P|C24226	201.fa
RH|P|C24227	173.fa
RH|P|C24224	158.fa
RH|P|C24225	184.fa
RH|P|C38533	47.fa
RH|P|C38532	420.fa
RH|P|C38531	10.fa
RH|P|C38530	95.fa
RH|P|C38537	59.fa
RH|P|C38536	81.fa
RH|P|C38535	237.fa
RH|P|C38534	484.fa
RH|P|C38539	18.fa
RH|P|C38538	99.fa
RH|P|C34630	123.fa
RH|P|C34631	256.fa
RH|P|C34632	527.fa
RH|P|C34633	527.fa
RH|P|C34634	356.fa
RH|P|C34635	328.fa
RH|P|C34636	268.fa
RH|P|C34637	405.fa
RH|P|C34638	358.fa
RH|P|C34639	358.fa
RH|P|C39043	245.fa
RH|P|C35541	465.fa
RH|P|C35540	85.fa
RH|P|C35543	118.fa
RH|P|C5941	158.fa
RH|P|C5940	60.fa
RH|P|C5943	251.fa
RH|P|C5942	268.fa
RH|P|C5945	28.fa
RH|P|C5944	378.fa
RH|P|C5947	137.fa
RH|P|C5946	26.fa
RH|P|C5949	372.fa
RH|P|C5948	94.fa
RH|P|C35544	164.fa
RH|P|C30829	327.fa
RH|P|C30828	208.fa
RH|P|C31846	449.fa
RH|P|C30821	313.fa
RH|P|C30820	244.fa
RH|P|C30823	537.fa
RH|P|C30822	402.fa
RH|P|C30825	420.fa
RH|P|C30824	533.fa
RH|P|C30827	256.fa
RH|P|C30826	82.fa
RH|P|C31848	550.fa
RH|P|C11338	570.fa
RH|P|C11339	420.fa
RH|P|C31849	38.fa
RH|P|C11334	194.fa
RH|P|C11335	81.fa
RH|P|C11336	372.fa
RH|P|C11337	148.fa
RH|P|C11330	234.fa
RH|P|C11331	142.fa
RH|P|C11332	326.fa
RH|P|C11333	112.fa
RH|P|C39046	114.fa
RH|P|C3628	131.fa
RH|P|C3629	2.fa
RH|P|C3626	283.fa
RH|P|C3627	538.fa
RH|P|C3624	1.fa
RH|P|C3625	232.fa
RH|P|C3622	148.fa
RH|P|C3623	473.fa
RH|P|C3620	2.fa
RH|P|C3621	130.fa
RH|P|C30215	13.fa
RH|P|C39047	147.fa
RH|P|C33276	158.fa
RH|P|C21308	372.fa
RH|P|C21309	302.fa
RH|P|C21302	411.fa
RH|P|C21303	459.fa
RH|P|C21300	136.fa
RH|P|C21301	283.fa
RH|P|C21306	190.fa
RH|P|C21307	443.fa
RH|P|C21304	27.fa
RH|P|C21305	313.fa
RH|P|C1918	132.fa
RH|P|C1919	459.fa
RH|P|C1912	158.fa
RH|P|C1913	549.fa
RH|P|C1910	389.fa
RH|P|C1911	528.fa
RH|P|C1916	198.fa
RH|P|C1917	570.fa
RH|P|C1914	91.fa
RH|P|C1915	271.fa
RH|P|C11802	45.fa
RH|P|C11803	193.fa
RH|P|C11800	421.fa
RH|P|C11801	68.fa
RH|P|C11806	233.fa
RH|P|C11807	450.fa
RH|P|C4399	297.fa
RH|P|C4398	38.fa
RH|P|C4397	169.fa
RH|P|C4396	171.fa
RH|P|C4395	208.fa
RH|P|C4394	126.fa
RH|P|C4393	58.fa
RH|P|C4392	518.fa
RH|P|C4391	256.fa
RH|P|C4390	215.fa
RH|P|C38326	484.fa
RH|P|C13404	100.fa
RH|P|C13405	131.fa
RH|P|C13406	332.fa
RH|P|C13407	520.fa
RH|P|C13400	526.fa
RH|P|C13401	22.fa
RH|P|C13402	94.fa
RH|P|C13403	420.fa
RH|P|C13408	518.fa
RH|P|C13409	37.fa
RH|P|C38327	137.fa
RH|P|C26338	142.fa
RH|P|C26339	509.fa
RH|P|C26332	429.fa
RH|P|C7147	332.fa
RH|P|C26330	231.fa
RH|P|C26331	256.fa
RH|P|C26336	82.fa
RH|P|C26337	366.fa
RH|P|C26334	142.fa
RH|P|C26335	38.fa
RH|P|C2027	45.fa
RH|P|C2026	160.fa
RH|P|C38324	160.fa
RH|P|C2025	3.fa
RH|P|C2024	18.fa
RH|P|C2023	389.fa
RH|P|C2022	9.fa
RH|P|C18005	336.fa
RH|P|C18004	123.fa
RH|P|C18007	563.fa
RH|P|C18006	313.fa
RH|P|C18001	378.fa
RH|P|C18000	111.fa
RH|P|C18003	155.fa
RH|P|C18002	179.fa
RH|P|C2020	455.fa
RH|P|C18009	488.fa
RH|P|C18008	245.fa
RH|P|C213	138.fa
RH|P|C212	28.fa
RH|P|C211	115.fa
RH|P|C210	372.fa
RH|P|C217	420.fa
RH|P|C216	346.fa
RH|P|C215	571.fa
RH|P|C214	150.fa
RH|P|C219	571.fa
RH|P|C218	245.fa
RH|P|C8049	72.fa
RH|P|C23212	481.fa
RH|P|C23213	69.fa
RH|P|C23210	1.fa
RH|P|C8048	85.fa
RH|P|C23216	488.fa
RH|P|C23217	488.fa
RH|P|C23214	527.fa
RH|P|C23215	320.fa
RH|P|C23218	312.fa
RH|P|C23219	279.fa
RH|P|C12759	485.fa
RH|P|C12758	322.fa
RH|P|C2029	459.fa
RH|P|C12753	499.fa
RH|P|C12752	536.fa
RH|P|C12751	277.fa
RH|P|C12750	50.fa
RH|P|C12757	337.fa
RH|P|C12756	77.fa
RH|P|C12755	156.fa
RH|P|C12754	172.fa
RH|P|C38323	136.fa
RH|P|C5116	45.fa
RH|P|C5117	369.fa
RH|P|C5114	84.fa
RH|P|C5115	338.fa
RH|P|C5112	11.fa
RH|P|C5113	164.fa
RH|P|C5110	253.fa
RH|P|C5111	18.fa
RH|P|C5118	477.fa
RH|P|C5119	358.fa
RH|P|C38320	132.fa
RH|P|C33189	459.fa
RH|P|C33188	515.fa
RH|P|C33186	73.fa
RH|P|C38321	526.fa
RH|P|C1987	233.fa
RH|P|C15719	110.fa
RH|P|C1989	412.fa
RH|P|C33181	183.fa
RH|P|C1988	558.fa
RH|P|C33180	494.fa
RH|P|C16124	3.fa
RH|P|C16125	208.fa
RH|P|C16126	547.fa
RH|P|C16127	47.fa
RH|P|C16120	277.fa
RH|P|C16121	170.fa
RH|P|C16122	0.fa
RH|P|C16123	89.fa
RH|P|C16128	555.fa
RH|P|C16129	439.fa
RH|P|C39349	27.fa
RH|P|C39348	483.fa
RH|P|C39343	494.fa
RH|P|C39342	208.fa
RH|P|C39341	447.fa
RH|P|C39340	256.fa
RH|P|C39347	558.fa
RH|P|C39346	509.fa
RH|P|C39345	166.fa
RH|P|C39344	514.fa
RH|P|C39128	211.fa
RH|P|C38243	162.fa
RH|P|C11479	273.fa
RH|P|C11478	103.fa
RH|P|C11473	421.fa
RH|P|C11472	541.fa
RH|P|C11471	144.fa
RH|P|C11470	371.fa
RH|P|C11477	165.fa
RH|P|C11476	33.fa
RH|P|C11475	518.fa
RH|P|C11474	558.fa
RH|P|C39566	309.fa
RH|P|C38242	202.fa
RH|P|C38328	248.fa
RH|P|C38245	227.fa
RH|P|C39208	190.fa
RH|P|C38329	114.fa
RH|P|C32833	53.fa
RH|P|C38244	438.fa
RH|P|C39209	31.fa
RH|P|C20172	518.fa
RH|P|C20173	294.fa
RH|P|C20170	237.fa
RH|P|C20171	237.fa
RH|P|C20176	159.fa
RH|P|C20177	15.fa
RH|P|C20174	140.fa
RH|P|C20175	115.fa
RH|P|C40264	88.fa
RH|P|C40265	253.fa
RH|P|C20178	539.fa
RH|P|C20179	1.fa
RH|P|C40260	169.fa
RH|P|C40261	400.fa
RH|P|C40262	43.fa
RH|P|C40263	123.fa
RH|P|C25522	420.fa
RH|P|C25523	324.fa
RH|P|C25520	526.fa
RH|P|C25521	81.fa
RH|P|C25526	526.fa
RH|P|C25527	495.fa
RH|P|C25524	299.fa
RH|P|C25525	183.fa
RH|P|C25528	82.fa
RH|P|C25529	0.fa
RH|P|C40152	563.fa
RH|P|C29294	438.fa
RH|P|C38246	481.fa
RH|P|C40150	136.fa
RH|P|C39207	515.fa
RH|P|C40151	28.fa
RH|P|C40156	230.fa
RH|P|C40157	22.fa
RH|P|C29295	245.fa
RH|P|C40154	83.fa
RH|P|C40155	100.fa
RH|P|C39204	202.fa
RH|P|C41289	504.fa
RH|P|C25259	177.fa
RH|P|C39329	372.fa
RH|P|C978	366.fa
RH|P|C979	135.fa
RH|P|C976	277.fa
RH|P|C977	358.fa
RH|P|C974	568.fa
RH|P|C975	123.fa
RH|P|C972	449.fa
RH|P|C973	294.fa
RH|P|C970	112.fa
RH|P|C971	260.fa
RH|P|C40888	293.fa
RH|P|C35542	398.fa
RH|P|C31821	479.fa
RH|P|C39328	41.fa
RH|P|C40880	219.fa
RH|P|C40881	245.fa
RH|P|C40882	484.fa
RH|P|C40883	433.fa
RH|P|C40884	18.fa
RH|P|C40885	238.fa
RH|P|C40886	233.fa
RH|P|C40887	47.fa
RH|P|C41281	157.fa
RH|P|C41280	84.fa
RH|P|C39202	246.fa
RH|P|C41283	256.fa
RH|P|C35545	311.fa
RH|P|C24851	269.fa
RH|P|C41282	346.fa
RH|P|C24850	358.fa
RH|P|C41285	41.fa
RH|P|C24853	24.fa
RH|P|C41284	123.fa
RH|P|C8898	405.fa
RH|P|C8899	181.fa
RH|P|C24852	123.fa
RH|P|C41287	38.fa
RH|P|C39203	174.fa
RH|P|C8890	157.fa
RH|P|C8891	256.fa
RH|P|C8892	429.fa
RH|P|C8893	47.fa
RH|P|C8894	458.fa
RH|P|C8895	107.fa
RH|P|C8896	309.fa
RH|P|C8897	45.fa
RH|P|C24857	487.fa
RH|P|C24856	208.fa
RH|P|C33936	391.fa
RH|P|C33937	150.fa
RH|P|C33934	377.fa
RH|P|C33935	524.fa
RH|P|C33932	312.fa
RH|P|C33933	440.fa
RH|P|C33930	371.fa
RH|P|C33931	163.fa
RH|P|C35547	420.fa
RH|P|C33938	14.fa
RH|P|C33939	544.fa
RH|P|C35546	283.fa
RH|P|C32584	162.fa
RH|P|C32585	127.fa
RH|P|C32586	337.fa
RH|P|C9277	157.fa
RH|P|C9276	217.fa
RH|P|C9275	18.fa
RH|P|C9274	25.fa
RH|P|C9273	89.fa
RH|P|C9272	389.fa
RH|P|C9271	329.fa
RH|P|C9270	64.fa
RH|P|C32580	312.fa
RH|P|C9279	277.fa
RH|P|C9278	277.fa
RH|P|C38865	78.fa
RH|P|C32582	435.fa
RH|P|C38864	22.fa
RH|P|C32583	499.fa
RH|P|C38867	526.fa
RH|P|C38866	502.fa
RH|P|C35548	38.fa
RH|P|C38861	83.fa
RH|P|C38860	266.fa
RH|P|C38863	206.fa
RH|P|C36009	402.fa
RH|P|C38862	123.fa
RH|P|C36008	264.fa
RH|P|C39861	405.fa
RH|P|C38869	307.fa
RH|P|C25150	379.fa
RH|P|C38868	548.fa
RH|P|C31394	118.fa
RH|P|C31395	177.fa
RH|P|C31396	277.fa
RH|P|C31397	157.fa
RH|P|C31390	160.fa
RH|P|C31391	512.fa
RH|P|C31392	220.fa
RH|P|C31393	223.fa
RH|P|C31398	415.fa
RH|P|C31399	541.fa
RH|P|C9853	214.fa
RH|P|C9852	285.fa
RH|P|C9851	256.fa
RH|P|C9850	283.fa
RH|P|C9857	344.fa
RH|P|C9856	65.fa
RH|P|C9855	561.fa
RH|P|C9854	383.fa
RH|P|C25042	506.fa
RH|P|C9859	434.fa
RH|P|C9858	153.fa
RH|P|C3857	121.fa
RH|P|C31648	277.fa
RH|P|C25045	127.fa
RH|P|C31646	449.fa
RH|P|C31647	346.fa
RH|P|C31644	530.fa
RH|P|C3856	112.fa
RH|P|C31642	11.fa
RH|P|C31643	311.fa
RH|P|C31640	190.fa
RH|P|C31641	227.fa
RH|P|C3859	358.fa
RH|P|C3858	18.fa
RH|P|C3374	518.fa
RH|P|C25044	351.fa
RH|P|C12158	136.fa
RH|P|C25047	465.fa
RH|P|C38856	256.fa
RH|P|C3378	514.fa
RH|P|C39327	536.fa
RH|P|C3379	202.fa
RH|P|C38857	15.fa
RH|P|C25049	494.fa
RH|P|C39326	120.fa
RH|P|C30519	348.fa
RH|P|C30518	465.fa
RH|P|C34878	233.fa
RH|P|C34879	53.fa
RH|P|C30515	162.fa
RH|P|C30514	526.fa
RH|P|C30517	110.fa
RH|P|C30516	324.fa
RH|P|C30511	341.fa
RH|P|C25048	170.fa
RH|P|C30513	270.fa
RH|P|C30512	0.fa
RH|P|C13648	22.fa
RH|P|C13649	459.fa
RH|P|C13642	309.fa
RH|P|C13643	83.fa
RH|P|C13640	429.fa
RH|P|C13641	0.fa
RH|P|C13646	95.fa
RH|P|C13647	275.fa
RH|P|C13644	97.fa
RH|P|C13645	340.fa
RH|P|C14045	105.fa
RH|P|C14044	184.fa
RH|P|C14047	41.fa
RH|P|C17501	237.fa
RH|P|C14046	22.fa
RH|P|C17500	123.fa
RH|P|C14041	260.fa
RH|P|C17503	136.fa
RH|P|C14040	358.fa
RH|P|C5797	529.fa
RH|P|C14148	198.fa
RH|P|C14149	407.fa
RH|P|C19318	0.fa
RH|P|C19319	142.fa
RH|P|C19316	102.fa
RH|P|C19317	88.fa
RH|P|C19314	309.fa
RH|P|C19315	170.fa
RH|P|C19312	112.fa
RH|P|C14141	81.fa
RH|P|C14142	312.fa
RH|P|C19311	0.fa
RH|P|C17507	230.fa
RH|P|C17506	78.fa
RH|P|C33091	178.fa
RH|P|C33090	398.fa
RH|P|C33093	127.fa
RH|P|C33092	208.fa
RH|P|C33095	403.fa
RH|P|C33094	99.fa
RH|P|C33097	215.fa
RH|P|C33096	61.fa
RH|P|C33099	340.fa
RH|P|C33098	385.fa
RH|P|C38087	12.fa
RH|P|C22321	38.fa
RH|P|C22320	178.fa
RH|P|C22323	558.fa
RH|P|C22322	44.fa
RH|P|C22325	504.fa
RH|P|C22324	381.fa
RH|P|C22327	72.fa
RH|P|C22326	229.fa
RH|P|C22329	302.fa
RH|P|C22328	166.fa
RH|P|C23619	526.fa
RH|P|C23050	147.fa
RH|P|C6265	415.fa
RH|P|C23052	564.fa
RH|P|C23053	22.fa
RH|P|C23054	100.fa
RH|P|C23055	420.fa
RH|P|C23056	416.fa
RH|P|C6264	71.fa
RH|P|C23058	198.fa
RH|P|C23059	115.fa
RH|P|C16672	488.fa
RH|P|C12599	526.fa
RH|P|C12598	338.fa
RH|P|C6266	256.fa
RH|P|C12591	123.fa
RH|P|C12590	18.fa
RH|P|C12593	83.fa
RH|P|C12592	71.fa
RH|P|C12595	316.fa
RH|P|C12594	157.fa
RH|P|C12597	45.fa
RH|P|C12596	412.fa
RH|P|C3088	420.fa
RH|P|C36119	446.fa
RH|P|C36118	39.fa
RH|P|C36117	398.fa
RH|P|C36116	208.fa
RH|P|C36115	274.fa
RH|P|C16677	387.fa
RH|P|C36113	164.fa
RH|P|C36112	295.fa
RH|P|C36111	127.fa
RH|P|C36110	425.fa
RH|P|C5354	148.fa
RH|P|C5355	447.fa
RH|P|C5356	38.fa
RH|P|C5357	456.fa
RH|P|C5350	466.fa
RH|P|C5351	229.fa
RH|P|C5352	420.fa
RH|P|C5353	103.fa
RH|P|C5358	277.fa
RH|P|C5359	523.fa
RH|P|C3082	431.fa
RH|P|C3083	372.fa
RH|P|C8669	531.fa
RH|P|C8668	108.fa
RH|P|C8667	526.fa
RH|P|C8666	141.fa
RH|P|C8665	123.fa
RH|P|C8664	123.fa
RH|P|C8663	112.fa
RH|P|C8662	385.fa
RH|P|C8661	389.fa
RH|P|C8660	372.fa
RH|P|C3190	410.fa
RH|P|C3191	470.fa
RH|P|C3192	287.fa
RH|P|C3193	372.fa
RH|P|C9138	41.fa
RH|P|C3195	118.fa
RH|P|C3196	12.fa
RH|P|C3197	497.fa
RH|P|C9134	372.fa
RH|P|C9135	488.fa
RH|P|C9136	131.fa
RH|P|C9137	33.fa
RH|P|C9130	166.fa
RH|P|C9131	111.fa
RH|P|C9132	147.fa
RH|P|C9133	545.fa
RH|P|C7860	353.fa
RH|P|C7861	253.fa
RH|P|C7862	536.fa
RH|P|C7863	532.fa
RH|P|C7864	419.fa
RH|P|C7865	558.fa
RH|P|C7866	268.fa
RH|P|C7867	530.fa
RH|P|C7868	136.fa
RH|P|C7869	285.fa
RH|P|C39583	420.fa
RH|P|C39582	324.fa
RH|P|C39585	346.fa
RH|P|C28714	22.fa
RH|P|C24589	420.fa
RH|P|C24588	118.fa
RH|P|C28715	412.fa
RH|P|C28712	411.fa
RH|P|C27950	257.fa
RH|P|C28713	147.fa
RH|P|C23588	535.fa
RH|P|C23589	558.fa
RH|P|C28710	390.fa
RH|P|C23582	123.fa
RH|P|C23583	539.fa
RH|P|C23580	511.fa
RH|P|C23581	380.fa
RH|P|C23586	85.fa
RH|P|C23587	468.fa
RH|P|C23584	47.fa
RH|P|C23585	255.fa
RH|P|C24059	313.fa
RH|P|C24058	310.fa
RH|P|C24051	459.fa
RH|P|C24050	380.fa
RH|P|C24053	549.fa
RH|P|C24052	125.fa
RH|P|C24055	62.fa
RH|P|C24054	78.fa
RH|P|C24057	358.fa
RH|P|C24056	147.fa
RH|P|C36809	389.fa
RH|P|C36808	49.fa
RH|P|C36805	284.fa
RH|P|C36804	148.fa
RH|P|C36807	89.fa
RH|P|C36806	519.fa
RH|P|C36801	157.fa
RH|P|C36800	147.fa
RH|P|C36803	186.fa
RH|P|C36802	3.fa
RH|P|C27952	103.fa
RH|P|C1329	495.fa
RH|P|C1328	0.fa
RH|P|C38184	113.fa
RH|P|C38185	348.fa
RH|P|C38182	289.fa
RH|P|C38183	2.fa
RH|P|C6119	385.fa
RH|P|C6118	504.fa
RH|P|C1321	127.fa
RH|P|C1320	123.fa
RH|P|C1323	536.fa
RH|P|C1322	123.fa
RH|P|C1325	334.fa
RH|P|C1324	434.fa
RH|P|C1327	467.fa
RH|P|C1326	371.fa
RH|P|C34407	77.fa
RH|P|C34406	126.fa
RH|P|C34405	146.fa
RH|P|C34404	358.fa
RH|P|C7248	432.fa
RH|P|C7249	256.fa
RH|P|C27955	420.fa
RH|P|C34400	221.fa
RH|P|C7244	499.fa
RH|P|C7245	541.fa
RH|P|C7246	484.fa
RH|P|C7247	477.fa
RH|P|C7240	178.fa
RH|P|C7241	72.fa
RH|P|C7242	11.fa
RH|P|C7243	372.fa
RH|P|C27954	389.fa
RH|P|C16458	472.fa
RH|P|C16459	39.fa
RH|P|C16454	109.fa
RH|P|C16455	526.fa
RH|P|C16456	47.fa
RH|P|C16457	165.fa
RH|P|C16450	438.fa
RH|P|C16451	274.fa
RH|P|C16452	73.fa
RH|P|C16453	275.fa
RH|P|C11103	208.fa
RH|P|C11102	442.fa
RH|P|C11101	328.fa
RH|P|C11100	227.fa
RH|P|C11107	72.fa
RH|P|C11106	69.fa
RH|P|C11105	35.fa
RH|P|C11104	148.fa
RH|P|C11109	183.fa
RH|P|C11108	162.fa
RH|P|C29269	268.fa
RH|P|C29268	558.fa
RH|P|C2748	91.fa
RH|P|C2749	50.fa
RH|P|C2746	254.fa
RH|P|C2747	458.fa
RH|P|C2744	95.fa
RH|P|C2745	128.fa
RH|P|C2742	169.fa
RH|P|C2743	310.fa
RH|P|C2740	18.fa
RH|P|C2741	256.fa
RH|P|C10856	171.fa
RH|P|C10857	420.fa
RH|P|C10854	147.fa
RH|P|C10855	123.fa
RH|P|C10852	54.fa
RH|P|C10853	571.fa
RH|P|C10850	334.fa
RH|P|C10851	298.fa
RH|P|C10858	167.fa
RH|P|C10859	443.fa
RH|P|C20770	147.fa
RH|P|C20771	103.fa
RH|P|C20772	37.fa
RH|P|C20773	33.fa
RH|P|C20774	173.fa
RH|P|C20775	294.fa
RH|P|C20776	310.fa
RH|P|C20777	558.fa
RH|P|C20778	518.fa
RH|P|C20779	147.fa
RH|P|C15374	576.fa
RH|P|C15375	53.fa
RH|P|C15376	450.fa
RH|P|C15377	442.fa
RH|P|C15370	208.fa
RH|P|C15371	399.fa
RH|P|C15372	7.fa
RH|P|C15373	39.fa
RH|P|C25728	380.fa
RH|P|C25729	67.fa
RH|P|C15378	313.fa
RH|P|C15379	294.fa
RH|P|C22239	309.fa
RH|P|C33829	74.fa
RH|P|C39949	133.fa
RH|P|C39948	420.fa
RH|P|C33821	476.fa
RH|P|C22236	95.fa
RH|P|C14429	346.fa
RH|P|C14428	266.fa
RH|P|C14423	210.fa
RH|P|C14422	256.fa
RH|P|C14421	118.fa
RH|P|C14420	205.fa
RH|P|C14427	553.fa
RH|P|C14426	299.fa
RH|P|C14425	492.fa
RH|P|C14424	154.fa
RH|P|C36542	7.fa
RH|P|C22235	563.fa
RH|P|C27768	171.fa
RH|P|C27769	347.fa
RH|P|C27762	64.fa
RH|P|C27763	137.fa
RH|P|C27760	482.fa
RH|P|C27761	227.fa
RH|P|C27766	103.fa
RH|P|C27767	303.fa
RH|P|C27764	67.fa
RH|P|C27765	449.fa
RH|P|C25898	123.fa
RH|P|C25899	391.fa
RH|P|C36543	484.fa
RH|P|C39947	111.fa
RH|P|C25892	490.fa
RH|P|C25893	415.fa
RH|P|C25890	12.fa
RH|P|C25891	406.fa
RH|P|C25896	509.fa
RH|P|C25897	140.fa
RH|P|C25894	317.fa
RH|P|C25895	47.fa
RH|P|C22048	197.fa
RH|P|C22049	99.fa
RH|P|C22040	172.fa
RH|P|C22041	208.fa
RH|P|C22042	311.fa
RH|P|C22043	181.fa
RH|P|C22044	458.fa
RH|P|C22045	8.fa
RH|P|C22046	430.fa
RH|P|C22047	372.fa
RH|P|C27498	64.fa
RH|P|C27499	61.fa
RH|P|C27494	215.fa
RH|P|C27495	18.fa
RH|P|C27496	253.fa
RH|P|C27497	557.fa
RH|P|C27490	427.fa
RH|P|C27491	277.fa
RH|P|C27492	512.fa
RH|P|C27493	379.fa
RH|P|C402	27.fa
RH|P|C403	568.fa
RH|P|C400	154.fa
RH|P|C401	433.fa
RH|P|C406	259.fa
RH|P|C407	412.fa
RH|P|C404	532.fa
RH|P|C405	410.fa
RH|P|C408	504.fa
RH|P|C409	505.fa
RH|P|C3464	216.fa
RH|P|C27854	314.fa
RH|P|C3465	33.fa
RH|P|C17192	160.fa
RH|P|C17193	133.fa
RH|P|C17190	108.fa
RH|P|C17191	230.fa
RH|P|C17196	157.fa
RH|P|C17197	117.fa
RH|P|C17194	496.fa
RH|P|C17195	310.fa
RH|P|C17198	81.fa
RH|P|C17199	529.fa
RH|P|C35066	318.fa
RH|P|C38095	123.fa
RH|P|C38096	511.fa
RH|P|C41745	402.fa
RH|P|C38097	18.fa
RH|P|C38090	1.fa
RH|P|C35063	414.fa
RH|P|C18214	27.fa
RH|P|C13215	316.fa
RH|P|C18216	47.fa
RH|P|C18217	300.fa
RH|P|C18210	438.fa
RH|P|C18211	412.fa
RH|P|C18212	279.fa
RH|P|C13214	131.fa
RH|P|C38093	482.fa
RH|P|C18218	495.fa
RH|P|C13217	477.fa
RH|P|C17444	131.fa
RH|P|C17445	195.fa
RH|P|C17446	150.fa
RH|P|C13216	136.fa
RH|P|C17440	549.fa
RH|P|C17441	230.fa
RH|P|C17442	277.fa
RH|P|C17443	63.fa
RH|P|C13211	47.fa
RH|P|C17448	178.fa
RH|P|C17449	529.fa
RH|P|C13210	265.fa
RH|P|C13213	526.fa
RH|P|C13212	365.fa
RH|P|C33172	22.fa
RH|P|C33173	191.fa
RH|P|C34335	38.fa
RH|P|C34334	233.fa
RH|P|C34337	526.fa
RH|P|C34336	85.fa
RH|P|C37153	136.fa
RH|P|C34331	256.fa
RH|P|C34330	536.fa
RH|P|C34333	265.fa
RH|P|C34332	348.fa
RH|P|C33178	446.fa
RH|P|C33179	494.fa
RH|P|C11804	285.fa
RH|P|C4854	149.fa
RH|P|C11805	444.fa
RH|P|C11808	385.fa
RH|P|C36522	118.fa
RH|P|C16719	136.fa
RH|P|C11809	103.fa
RH|P|C4539	470.fa
RH|P|C36523	474.fa
RH|P|C16713	193.fa
RH|P|C16712	258.fa
RH|P|C16711	0.fa
RH|P|C16710	256.fa
RH|P|C16717	136.fa
RH|P|C16716	171.fa
RH|P|C16715	491.fa
RH|P|C16714	231.fa
RH|P|C4537	245.fa
RH|P|C4536	371.fa
RH|P|C37406	172.fa
RH|P|C37407	327.fa
RH|P|C37404	426.fa
RH|P|C37405	19.fa
RH|P|C37402	54.fa
RH|P|C37403	291.fa
RH|P|C37400	102.fa
RH|P|C37401	310.fa
RH|P|C36528	310.fa
RH|P|C37408	136.fa
RH|P|C37409	568.fa
RH|P|C40189	154.fa
RH|P|C40188	405.fa
RH|P|C36529	536.fa
RH|P|C40181	458.fa
RH|P|C40180	256.fa
RH|P|C40183	372.fa
RH|P|C40182	420.fa
RH|P|C40185	299.fa
RH|P|C40184	344.fa
RH|P|C40187	372.fa
RH|P|C40186	184.fa
RH|P|C29049	233.fa
RH|P|C29048	81.fa
RH|P|C33483	341.fa
RH|P|C37159	27.fa
RH|P|C29047	18.fa
RH|P|C29046	88.fa
RH|P|C31553	558.fa
RH|P|C41586	224.fa
RH|P|C41587	71.fa
RH|P|C41584	22.fa
RH|P|C41585	381.fa
RH|P|C41582	358.fa
RH|P|C41583	127.fa
RH|P|C41580	415.fa
RH|P|C41581	451.fa
RH|P|C23452	38.fa
RH|P|C41589	372.fa
RH|P|C31550	72.fa
RH|P|C33873	123.fa
RH|P|C33872	136.fa
RH|P|C33871	54.fa
RH|P|C33870	488.fa
RH|P|C33877	84.fa
RH|P|C33876	245.fa
RH|P|C33875	153.fa
RH|P|C33874	165.fa
RH|P|C33879	434.fa
RH|P|C33878	247.fa
RH|P|C8469	147.fa
RH|P|C8468	123.fa
RH|P|C8465	456.fa
RH|P|C8464	131.fa
RH|P|C8467	380.fa
RH|P|C8466	256.fa
RH|P|C8461	161.fa
RH|P|C8460	160.fa
RH|P|C8463	268.fa
RH|P|C8462	287.fa
RH|P|C9332	292.fa
RH|P|C9333	459.fa
RH|P|C9330	474.fa
RH|P|C9331	22.fa
RH|P|C9336	268.fa
RH|P|C9337	391.fa
RH|P|C9334	187.fa
RH|P|C9335	503.fa
RH|P|C9338	439.fa
RH|P|C9339	18.fa
RH|P|C31555	358.fa
RH|P|C34707	49.fa
RH|P|C35116	0.fa
RH|P|C35117	460.fa
RH|P|C35114	358.fa
RH|P|C35115	275.fa
RH|P|C35112	132.fa
RH|P|C35113	193.fa
RH|P|C35110	233.fa
RH|P|C35111	158.fa
RH|P|C35118	250.fa
RH|P|C35119	297.fa
RH|P|C34245	154.fa
RH|P|C34244	524.fa
RH|P|C34247	140.fa
RH|P|C34246	136.fa
RH|P|C34241	275.fa
RH|P|C34240	505.fa
RH|P|C34243	133.fa
RH|P|C34242	303.fa
[truncated: 41,009 more rows]

## Sheet: concoct
SEQUENCEID	BINID
[truncated: 36,856 more rows]

[truncated: 10 more sheets: dastool, groopm2, maxbin2, metabat2, metabat_CAMI, metawatt, metawrap, mycc, solidbin-naive, vamb]
