# Supplementary material for: Evaluating metagenomics tools for genome binning with real metagenomic datasets and CAMI datasets
Source: BMC Bioinformatics. 2020 Jul 28;21:334. doi: 10.1186/s12859-020-03667-3 (PMC7469296; doi:10.1186/s12859-020-03667-3)
Supplement: Supplementary file 2 — Additional file 2: Table S2. Binning results for CAMI-low datasets. [file 12859_2020_3667_MOESM2_ESM.xlsx]

## Sheet: autometa
SEQUENCEID	BINID
RM2|P|C5	unclustered
RM2|P|C6	unclustered
RM2|P|C14	unclustered
RM2|P|C15	unclustered
RM2|P|C18	unclustered
RM2|P|C30	unclustered
RM2|P|C40	unclustered
RM2|P|C49	unclustered
RM2|P|C51	unclustered
RM2|P|C57	unclustered
RM2|P|C65	DBSCAN_round601_139
RM2|P|C84	DBSCAN_round605_287
RM2|P|C89	DBSCAN_round8_11
RM2|P|C102	unclustered
RM2|P|C104	DBSCAN_round10_12
RM2|P|C106	unclustered
RM2|P|C118	DBSCAN_round8_14
RM2|P|C123	DBSCAN_round8_15
RM2|P|C124	unclustered
RM2|P|C125	DBSCAN_round9_15
RM2|P|C132	unclustered
RM2|P|C137	unclustered
RM2|P|C145	DBSCAN_round9_18
RM2|P|C151	DBSCAN_round452_98
RM2|P|C152	DBSCAN_round238_12
RM2|P|C154	DBSCAN_round9_21
RM2|P|C159	DBSCAN_round5_15
RM2|P|C167	DBSCAN_round4_12
RM2|P|C174	unclustered
RM2|P|C179	unclustered
RM2|P|C181	DBSCAN_round9_24
RM2|P|C188	DBSCAN_round9_25
RM2|P|C194	unclustered
RM2|P|C205	unclustered
RM2|P|C207	unclustered
RM2|P|C208	DBSCAN_round9_29
RM2|P|C211	DBSCAN_round3_13
RM2|P|C218	unclustered
RM2|P|C222	unclustered
RM2|P|C225	DBSCAN_round8_32
RM2|P|C227	unclustered
RM2|P|C228	unclustered
RM2|P|C232	unclustered
RM2|P|C235	DBSCAN_round8_34
RM2|P|C239	DBSCAN_round611_516
RM2|P|C240	DBSCAN_round162_2
RM2|P|C243	unclustered
RM2|P|C244	DBSCAN_round1022_22
RM2|P|C245	unclustered
RM2|P|C247	unclustered
RM2|P|C250	unclustered
RM2|P|C254	DBSCAN_round11_32
RM2|P|C258	unclustered
RM2|P|C259	unclustered
RM2|P|C265	unclustered
RM2|P|C266	DBSCAN_round606_4133
RM2|P|C268	DBSCAN_round8_43
RM2|P|C274	unclustered
RM2|P|C281	unclustered
RM2|P|C282	unclustered
RM2|P|C289	unclustered
RM2|P|C291	unclustered
RM2|P|C297	DBSCAN_round10_44
RM2|P|C307	unclustered
RM2|P|C308	DBSCAN_round9_52
RM2|P|C312	unclustered
RM2|P|C313	unclustered
RM2|P|C319	unclustered
RM2|P|C325	unclustered
RM2|P|C330	DBSCAN_round9_57
RM2|P|C340	unclustered
RM2|P|C345	DBSCAN_round607_476
RM2|P|C359	unclustered
RM2|P|C361	DBSCAN_round9_61
RM2|P|C366	DBSCAN_round246_1
RM2|P|C373	DBSCAN_round9_63
RM2|P|C378	unclustered
RM2|P|C382	DBSCAN_round9_65
RM2|P|C383	unclustered
RM2|P|C388	DBSCAN_round9_67
RM2|P|C390	unclustered
RM2|P|C401	unclustered
RM2|P|C407	unclustered
RM2|P|C410	DBSCAN_round293_0
RM2|P|C411	DBSCAN_round9_71
RM2|P|C414	DBSCAN_round404_2
RM2|P|C415	DBSCAN_round9_73
RM2|P|C420	unclustered
RM2|P|C423	unclustered
RM2|P|C426	unclustered
RM2|P|C427	unclustered
RM2|P|C428	unclustered
RM2|P|C433	unclustered
RM2|P|C435	unclustered
RM2|P|C446	unclustered
RM2|P|C452	DBSCAN_round9_81
RM2|P|C455	DBSCAN_round554_0
RM2|P|C456	unclustered
RM2|P|C465	DBSCAN_round9_84
RM2|P|C468	DBSCAN_round127_3
RM2|P|C470	DBSCAN_round8_60
RM2|P|C471	unclustered
RM2|P|C472	unclustered
RM2|P|C473	unclustered
RM2|P|C484	unclustered
RM2|P|C489	DBSCAN_round606_128
RM2|P|C495	DBSCAN_round605_1092
RM2|P|C496	unclustered
RM2|P|C497	unclustered
RM2|P|C504	DBSCAN_round9_93
RM2|P|C507	unclustered
RM2|P|C512	unclustered
RM2|P|C525	unclustered
RM2|P|C536	unclustered
RM2|P|C539	unclustered
RM2|P|C543	unclustered
RM2|P|C548	unclustered
RM2|P|C565	DBSCAN_round9_101
RM2|P|C568	DBSCAN_round238_12
RM2|P|C579	unclustered
RM2|P|C581	DBSCAN_round9_102
RM2|P|C588	unclustered
RM2|P|C595	DBSCAN_round246_1
RM2|P|C597	unclustered
RM2|P|C601	unclustered
RM2|P|C602	DBSCAN_round9_107
RM2|P|C610	unclustered
RM2|P|C611	DBSCAN_round601_139
RM2|P|C612	DBSCAN_round3_22
RM2|P|C617	unclustered
RM2|P|C618	unclustered
RM2|P|C619	DBSCAN_round487_0
RM2|P|C624	unclustered
RM2|P|C629	unclustered
RM2|P|C635	unclustered
RM2|P|C646	unclustered
RM2|P|C647	unclustered
RM2|P|C651	DBSCAN_round405_3
RM2|P|C655	unclustered
RM2|P|C660	DBSCAN_round601_139
RM2|P|C661	DBSCAN_round606_1438
RM2|P|C662	DBSCAN_round601_139
RM2|P|C666	DBSCAN_round9_119
RM2|P|C667	DBSCAN_round11_32
RM2|P|C682	unclustered
RM2|P|C700	DBSCAN_round601_139
RM2|P|C701	DBSCAN_round606_1439
RM2|P|C707	DBSCAN_round9_122
RM2|P|C713	DBSCAN_round605_288
RM2|P|C719	unclustered
RM2|P|C723	DBSCAN_round11_70
RM2|P|C727	unclustered
RM2|P|C730	DBSCAN_round11_70
RM2|P|C747	DBSCAN_round5_33
RM2|P|C755	unclustered
RM2|P|C758	unclustered
RM2|P|C761	unclustered
RM2|P|C767	unclustered
RM2|P|C769	DBSCAN_round602_21
RM2|P|C790	DBSCAN_round8_77
RM2|P|C793	unclustered
RM2|P|C797	unclustered
RM2|P|C800	DBSCAN_round9_135
RM2|P|C803	unclustered
RM2|P|C807	DBSCAN_round601_139
RM2|P|C816	unclustered
RM2|P|C817	DBSCAN_round601_139
RM2|P|C823	DBSCAN_round601_139
RM2|P|C836	unclustered
RM2|P|C851	DBSCAN_round601_139
RM2|P|C857	DBSCAN_round601_139
RM2|P|C864	DBSCAN_round405_3
RM2|P|C868	unclustered
RM2|P|C870	DBSCAN_round1022_22
RM2|P|C874	DBSCAN_round238_12
RM2|P|C879	unclustered
RM2|P|C880	unclustered
RM2|P|C900	DBSCAN_round601_36
RM2|P|C907	DBSCAN_round405_3
RM2|P|C911	DBSCAN_round5_33
RM2|P|C914	DBSCAN_round607_476
RM2|P|C915	unclustered
RM2|P|C921	DBSCAN_round238_12
RM2|P|C925	unclustered
RM2|P|C935	DBSCAN_round8_87
RM2|P|C939	unclustered
RM2|P|C942	unclustered
RM2|P|C945	DBSCAN_round601_54
RM2|P|C952	DBSCAN_round601_139
RM2|P|C953	DBSCAN_round237_11
RM2|P|C964	unclustered
RM2|P|C967	unclustered
RM2|P|C977	unclustered
RM2|P|C980	DBSCAN_round9_161
RM2|P|C984	DBSCAN_round601_139
RM2|P|C989	unclustered
RM2|P|C990	unclustered
RM2|P|C993	unclustered
RM2|P|C995	unclustered
RM2|P|C999	DBSCAN_round601_139
RM2|P|C1001	DBSCAN_round5_15
RM2|P|C1007	unclustered
RM2|P|C1013	unclustered
RM2|P|C1015	DBSCAN_round1_3
RM2|P|C1017	unclustered
RM2|P|C1036	unclustered
RM2|P|C1041	unclustered
RM2|P|C1044	DBSCAN_round601_139
RM2|P|C1048	DBSCAN_round9_169
RM2|P|C1061	DBSCAN_round238_12
RM2|P|C1062	unclustered
RM2|P|C1064	unclustered
RM2|P|C1069	DBSCAN_round601_139
RM2|P|C1074	DBSCAN_round127_3
RM2|P|C1075	DBSCAN_round238_12
RM2|P|C1077	DBSCAN_round10_137
RM2|P|C1078	unclustered
RM2|P|C1083	unclustered
RM2|P|C1086	DBSCAN_round601_139
RM2|P|C1092	unclustered
RM2|P|C1093	DBSCAN_round601_141
RM2|P|C1096	DBSCAN_round601_139
RM2|P|C1107	unclustered
RM2|P|C1114	DBSCAN_round8_96
RM2|P|C1116	unclustered
RM2|P|C1123	DBSCAN_round451_11
RM2|P|C1129	DBSCAN_round405_3
RM2|P|C1141	DBSCAN_round10_12
RM2|P|C1163	DBSCAN_round11_70
RM2|P|C1164	unclustered
RM2|P|C1167	DBSCAN_round601_194
RM2|P|C1169	DBSCAN_round9_190
RM2|P|C1183	DBSCAN_round11_70
RM2|P|C1184	DBSCAN_round9_192
RM2|P|C1192	unclustered
RM2|P|C1208	unclustered
RM2|P|C1213	DBSCAN_round452_98
RM2|P|C1224	DBSCAN_round601_139
RM2|P|C1231	DBSCAN_round601_139
RM2|P|C1242	unclustered
RM2|P|C1245	DBSCAN_round405_3
RM2|P|C1261	DBSCAN_round487_0
RM2|P|C1264	unclustered
RM2|P|C1269	DBSCAN_round451_11
RM2|P|C1270	unclustered
RM2|P|C1275	DBSCAN_round601_139
RM2|P|C1289	unclustered
RM2|P|C1299	DBSCAN_round603_23
RM2|P|C1301	unclustered
RM2|P|C1305	DBSCAN_round601_139
RM2|P|C1306	DBSCAN_round605_288
RM2|P|C1311	unclustered
RM2|P|C1312	DBSCAN_round9_208
RM2|P|C1317	unclustered
RM2|P|C1321	unclustered
RM2|P|C1322	unclustered
RM2|P|C1324	DBSCAN_round8_96
RM2|P|C1325	DBSCAN_round601_139
RM2|P|C1326	unclustered
RM2|P|C1332	DBSCAN_round601_139
RM2|P|C1344	DBSCAN_round7_53
RM2|P|C1346	unclustered
RM2|P|C1355	DBSCAN_round601_139
RM2|P|C1358	unclustered
RM2|P|C1361	unclustered
RM2|P|C1370	unclustered
RM2|P|C1383	unclustered
RM2|P|C1389	unclustered
RM2|P|C1391	unclustered
RM2|P|C1392	DBSCAN_round9_222
RM2|P|C1404	DBSCAN_round601_54
RM2|P|C1406	DBSCAN_round238_12
RM2|P|C1408	unclustered
RM2|P|C1411	DBSCAN_round293_0
RM2|P|C1413	DBSCAN_round1022_22
RM2|P|C1417	unclustered
RM2|P|C1425	DBSCAN_round162_2
RM2|P|C1427	unclustered
RM2|P|C1429	unclustered
RM2|P|C1430	unclustered
RM2|P|C1438	unclustered
RM2|P|C1444	DBSCAN_round11_70
RM2|P|C1445	unclustered
RM2|P|C1457	DBSCAN_round5_15
RM2|P|C1458	DBSCAN_round610_165
RM2|P|C1466	unclustered
RM2|P|C1467	unclustered
RM2|P|C1468	unclustered
RM2|P|C1478	DBSCAN_round3_30
RM2|P|C1480	unclustered
RM2|P|C1481	DBSCAN_round10_44
RM2|P|C1482	unclustered
RM2|P|C1483	unclustered
RM2|P|C1500	unclustered
RM2|P|C1509	DBSCAN_round10_137
RM2|P|C1512	unclustered
RM2|P|C1518	unclustered
RM2|P|C1523	DBSCAN_round601_139
RM2|P|C1525	unclustered
RM2|P|C1528	DBSCAN_round8_96
RM2|P|C1529	unclustered
RM2|P|C1531	unclustered
RM2|P|C1535	unclustered
RM2|P|C1541	DBSCAN_round8_96
RM2|P|C1543	DBSCAN_round9_252
RM2|P|C1548	unclustered
RM2|P|C1552	unclustered
RM2|P|C1554	DBSCAN_round3_22
RM2|P|C1556	DBSCAN_round3_30
RM2|P|C1558	unclustered
RM2|P|C1560	DBSCAN_round372_0
RM2|P|C1566	DBSCAN_round454_252
RM2|P|C1588	DBSCAN_round601_139
RM2|P|C1591	unclustered
RM2|P|C1593	unclustered
RM2|P|C1599	unclustered
RM2|P|C1603	DBSCAN_round601_139
RM2|P|C1607	unclustered
RM2|P|C1608	unclustered
RM2|P|C1610	DBSCAN_round601_194
RM2|P|C1617	DBSCAN_round601_139
RM2|P|C1625	unclustered
RM2|P|C1626	DBSCAN_round3_22
RM2|P|C1643	unclustered
RM2|P|C1648	DBSCAN_round5_50
RM2|P|C1660	unclustered
RM2|P|C1661	DBSCAN_round7_59
RM2|P|C1664	unclustered
RM2|P|C1666	unclustered
RM2|P|C1684	unclustered
RM2|P|C1686	DBSCAN_round8_96
RM2|P|C1689	unclustered
RM2|P|C1695	unclustered
RM2|P|C1700	unclustered
RM2|P|C1703	unclustered
RM2|P|C1707	DBSCAN_round8_118
RM2|P|C1709	unclustered
RM2|P|C1721	unclustered
RM2|P|C1722	DBSCAN_round607_476
RM2|P|C1724	unclustered
RM2|P|C1734	DBSCAN_round4_39
RM2|P|C1752	unclustered
RM2|P|C1756	DBSCAN_round8_60
RM2|P|C1757	unclustered
RM2|P|C1760	unclustered
RM2|P|C1764	unclustered
RM2|P|C1767	unclustered
RM2|P|C1770	DBSCAN_round602_21
RM2|P|C1771	unclustered
RM2|P|C1775	DBSCAN_round444_0
RM2|P|C1776	unclustered
RM2|P|C1778	unclustered
RM2|P|C1780	unclustered
RM2|P|C1782	unclustered
RM2|P|C1787	unclustered
RM2|P|C1791	unclustered
RM2|P|C1802	DBSCAN_round607_476
RM2|P|C1803	DBSCAN_round601_139
RM2|P|C1812	DBSCAN_round9_289
RM2|P|C1815	unclustered
RM2|P|C1850	DBSCAN_round5_33
RM2|P|C1854	unclustered
RM2|P|C1869	DBSCAN_round454_252
RM2|P|C1872	DBSCAN_round3_30
RM2|P|C1874	DBSCAN_round601_139
RM2|P|C1875	unclustered
RM2|P|C1878	unclustered
RM2|P|C1879	DBSCAN_round3_30
RM2|P|C1892	unclustered
RM2|P|C1897	unclustered
RM2|P|C1900	unclustered
RM2|P|C1909	unclustered
RM2|P|C1916	DBSCAN_round608_5
RM2|P|C1924	unclustered
RM2|P|C1927	unclustered
RM2|P|C1935	unclustered
RM2|P|C1939	unclustered
RM2|P|C1942	DBSCAN_round7_65
RM2|P|C1945	DBSCAN_round601_139
RM2|P|C1952	unclustered
RM2|P|C1962	DBSCAN_round9_305
RM2|P|C1965	DBSCAN_round5_33
RM2|P|C1966	DBSCAN_round601_139
RM2|P|C1973	DBSCAN_round612_173
RM2|P|C1974	DBSCAN_round554_0
RM2|P|C1977	DBSCAN_round9_309
RM2|P|C1978	DBSCAN_round3_36
RM2|P|C1981	DBSCAN_round601_139
RM2|P|C1987	DBSCAN_round607_476
RM2|P|C1989	DBSCAN_round601_139
RM2|P|C1992	unclustered
RM2|P|C1996	unclustered
RM2|P|C2002	unclustered
RM2|P|C2003	unclustered
RM2|P|C2007	unclustered
RM2|P|C2018	DBSCAN_round237_11
RM2|P|C2030	unclustered
RM2|P|C2034	unclustered
RM2|P|C2038	unclustered
RM2|P|C2052	DBSCAN_round237_11
RM2|P|C2062	DBSCAN_round601_194
RM2|P|C2066	DBSCAN_round319_4
RM2|P|C2068	DBSCAN_round1024_21
RM2|P|C2072	DBSCAN_round11_70
RM2|P|C2073	unclustered
RM2|P|C2075	DBSCAN_round8_43
RM2|P|C2082	DBSCAN_round612_173
RM2|P|C2085	DBSCAN_round610_165
RM2|P|C2090	DBSCAN_round8_140
RM2|P|C2092	unclustered
RM2|P|C2106	unclustered
RM2|P|C2108	DBSCAN_round605_1094
RM2|P|C2111	DBSCAN_round8_142
RM2|P|C2116	DBSCAN_round238_12
RM2|P|C2117	DBSCAN_round293_0
RM2|P|C2127	unclustered
RM2|P|C2128	unclustered
RM2|P|C2131	unclustered
RM2|P|C2135	unclustered
RM2|P|C2143	DBSCAN_round454_252
RM2|P|C2144	unclustered
RM2|P|C2155	DBSCAN_round44_0
RM2|P|C2156	DBSCAN_round8_96
RM2|P|C2158	unclustered
RM2|P|C2159	DBSCAN_round238_12
RM2|P|C2164	DBSCAN_round127_3
RM2|P|C2175	unclustered
RM2|P|C2181	DBSCAN_round10_137
RM2|P|C2185	unclustered
RM2|P|C2191	unclustered
RM2|P|C2196	DBSCAN_round601_139
RM2|P|C2200	unclustered
RM2|P|C2201	DBSCAN_round601_139
RM2|P|C2203	unclustered
RM2|P|C2205	unclustered
RM2|P|C2209	unclustered
RM2|P|C2222	unclustered
RM2|P|C2224	unclustered
RM2|P|C2225	DBSCAN_round162_6
RM2|P|C2227	unclustered
RM2|P|C2230	unclustered
RM2|P|C2232	unclustered
RM2|P|C2236	unclustered
RM2|P|C2251	DBSCAN_round601_139
RM2|P|C2254	unclustered
RM2|P|C2255	unclustered
RM2|P|C2256	unclustered
RM2|P|C2260	unclustered
RM2|P|C2270	DBSCAN_round4_39
RM2|P|C2272	unclustered
RM2|P|C2282	unclustered
RM2|P|C2285	unclustered
RM2|P|C2287	DBSCAN_round454_252
RM2|P|C2296	unclustered
RM2|P|C2300	unclustered
RM2|P|C2303	DBSCAN_round238_12
RM2|P|C2307	DBSCAN_round608_5
RM2|P|C2318	DBSCAN_round601_139
RM2|P|C2323	DBSCAN_round601_139
RM2|P|C2326	unclustered
RM2|P|C2328	unclustered
RM2|P|C2333	unclustered
RM2|P|C2339	DBSCAN_round601_139
RM2|P|C2344	DBSCAN_round601_139
RM2|P|C2345	DBSCAN_round605_2260
RM2|P|C2352	DBSCAN_round601_139
RM2|P|C2356	unclustered
RM2|P|C2357	DBSCAN_round9_366
RM2|P|C2359	DBSCAN_round4_39
RM2|P|C2360	unclustered
RM2|P|C2361	unclustered
RM2|P|C2367	unclustered
RM2|P|C2373	DBSCAN_round601_139
RM2|P|C2375	unclustered
RM2|P|C2379	DBSCAN_round601_139
RM2|P|C2382	DBSCAN_round9_372
RM2|P|C2397	DBSCAN_round3_30
RM2|P|C2398	unclustered
RM2|P|C2401	unclustered
RM2|P|C2403	DBSCAN_round601_139
RM2|P|C2408	DBSCAN_round8_96
RM2|P|C2420	unclustered
RM2|P|C2423	DBSCAN_round601_139
RM2|P|C2425	unclustered
RM2|P|C2436	unclustered
RM2|P|C2444	unclustered
RM2|P|C2451	unclustered
RM2|P|C2454	unclustered
RM2|P|C2457	unclustered
RM2|P|C2458	DBSCAN_round9_52
RM2|P|C2460	DBSCAN_round601_139
RM2|P|C2466	unclustered
RM2|P|C2469	DBSCAN_round601_36
RM2|P|C2470	DBSCAN_round238_12
RM2|P|C2473	unclustered
RM2|P|C2476	DBSCAN_round602_157
RM2|P|C2477	DBSCAN_round601_139
RM2|P|C2482	DBSCAN_round601_139
RM2|P|C2483	unclustered
RM2|P|C2492	unclustered
RM2|P|C2493	unclustered
RM2|P|C2497	DBSCAN_round601_139
RM2|P|C2499	DBSCAN_round606_4200
RM2|P|C2508	unclustered
RM2|P|C2515	DBSCAN_round8_96
RM2|P|C2527	unclustered
RM2|P|C2532	DBSCAN_round601_16
RM2|P|C2533	unclustered
RM2|P|C2535	unclustered
RM2|P|C2543	unclustered
RM2|P|C2548	DBSCAN_round601_139
RM2|P|C2549	unclustered
RM2|P|C2564	unclustered
RM2|P|C2566	unclustered
RM2|P|C2568	DBSCAN_round601_139
RM2|P|C2576	unclustered
RM2|P|C2585	DBSCAN_round601_143
RM2|P|C2590	unclustered
RM2|P|C2593	unclustered
RM2|P|C2596	DBSCAN_round451_11
RM2|P|C2602	unclustered
RM2|P|C2604	DBSCAN_round601_143
RM2|P|C2621	DBSCAN_round602_21
RM2|P|C2636	DBSCAN_round601_139
RM2|P|C2642	unclustered
RM2|P|C2658	DBSCAN_round601_139
RM2|P|C2662	unclustered
RM2|P|C2666	unclustered
RM2|P|C2670	unclustered
RM2|P|C2675	unclustered
RM2|P|C2679	DBSCAN_round9_122
RM2|P|C2680	DBSCAN_round8_96
RM2|P|C2686	unclustered
RM2|P|C2699	unclustered
RM2|P|C2701	unclustered
RM2|P|C2706	DBSCAN_round7_65
RM2|P|C2729	unclustered
RM2|P|C2732	unclustered
RM2|P|C2738	DBSCAN_round601_139
RM2|P|C2740	DBSCAN_round11_70
RM2|P|C2742	unclustered
RM2|P|C2745	unclustered
RM2|P|C2749	unclustered
RM2|P|C2754	unclustered
RM2|P|C2756	DBSCAN_round5_33
RM2|P|C2760	unclustered
RM2|P|C2762	DBSCAN_round601_139
RM2|P|C2772	DBSCAN_round246_1
RM2|P|C2774	unclustered
RM2|P|C2776	unclustered
RM2|P|C2782	DBSCAN_round238_12
RM2|P|C2787	DBSCAN_round454_252
RM2|P|C2808	DBSCAN_round11_180
RM2|P|C2809	unclustered
RM2|P|C2812	unclustered
RM2|P|C2817	DBSCAN_round601_139
RM2|P|C2818	unclustered
RM2|P|C2820	unclustered
RM2|P|C2827	DBSCAN_round608_5
RM2|P|C2828	DBSCAN_round1022_22
RM2|P|C2843	unclustered
RM2|P|C2845	DBSCAN_round10_137
RM2|P|C2857	unclustered
RM2|P|C2866	DBSCAN_round1023_227
RM2|P|C2870	unclustered
RM2|P|C2873	DBSCAN_round604_124
RM2|P|C2878	unclustered
RM2|P|C2880	DBSCAN_round9_432
RM2|P|C2886	DBSCAN_round361_0
RM2|P|C2915	DBSCAN_round8_96
RM2|P|C2917	DBSCAN_round605_1095
RM2|P|C2919	unclustered
RM2|P|C2921	DBSCAN_round601_139
RM2|P|C2923	DBSCAN_round601_139
RM2|P|C2928	unclustered
RM2|P|C2935	unclustered
RM2|P|C2943	unclustered
RM2|P|C2947	unclustered
RM2|P|C2962	DBSCAN_round11_180
RM2|P|C2970	DBSCAN_round452_98
RM2|P|C2971	unclustered
RM2|P|C2973	unclustered
RM2|P|C2980	DBSCAN_round487_0
RM2|P|C2985	unclustered
RM2|P|C2991	DBSCAN_round1_3
RM2|P|C2996	unclustered
RM2|P|C2998	DBSCAN_round601_139
RM2|P|C3000	unclustered
RM2|P|C3007	DBSCAN_round452_98
RM2|P|C3011	DBSCAN_round601_139
RM2|P|C3012	unclustered
RM2|P|C3029	DBSCAN_round600_1
RM2|P|C3035	unclustered
RM2|P|C3045	unclustered
RM2|P|C3048	DBSCAN_round11_70
RM2|P|C3050	DBSCAN_round612_173
RM2|P|C3051	DBSCAN_round9_63
RM2|P|C3065	DBSCAN_round238_12
RM2|P|C3078	DBSCAN_round601_139
RM2|P|C3083	DBSCAN_round601_139
RM2|P|C3084	DBSCAN_round5_67
RM2|P|C3087	DBSCAN_round601_139
RM2|P|C3091	unclustered
RM2|P|C3103	unclustered
RM2|P|C3108	DBSCAN_round601_139
RM2|P|C3111	unclustered
RM2|P|C3113	DBSCAN_round5_67
RM2|P|C3116	unclustered
RM2|P|C3117	DBSCAN_round8_96
RM2|P|C3120	unclustered
RM2|P|C3121	DBSCAN_round601_258
RM2|P|C3128	unclustered
RM2|P|C3129	DBSCAN_round127_3
RM2|P|C3130	DBSCAN_round8_140
RM2|P|C3141	DBSCAN_round601_139
RM2|P|C3142	DBSCAN_round601_139
RM2|P|C3145	unclustered
RM2|P|C3155	DBSCAN_round601_139
RM2|P|C3156	DBSCAN_round601_139
RM2|P|C3157	unclustered
RM2|P|C3162	DBSCAN_round238_12
RM2|P|C3168	DBSCAN_round4_39
RM2|P|C3177	DBSCAN_round9_372
RM2|P|C3181	DBSCAN_round7_59
RM2|P|C3192	unclustered
RM2|P|C3196	DBSCAN_round7_53
RM2|P|C3200	DBSCAN_round601_139
RM2|P|C3203	unclustered
RM2|P|C3205	DBSCAN_round604_4
RM2|P|C3211	unclustered
RM2|P|C3218	unclustered
RM2|P|C3254	DBSCAN_round4_39
RM2|P|C3264	DBSCAN_round601_54
RM2|P|C3270	unclustered
RM2|P|C3275	unclustered
RM2|P|C3277	unclustered
RM2|P|C3281	DBSCAN_round601_139
RM2|P|C3283	DBSCAN_round601_139
RM2|P|C3284	unclustered
RM2|P|C3291	DBSCAN_round1022_68
RM2|P|C3293	unclustered
RM2|P|C3294	DBSCAN_round601_139
RM2|P|C3296	unclustered
RM2|P|C3297	DBSCAN_round601_139
RM2|P|C3299	unclustered
RM2|P|C3301	unclustered
RM2|P|C3304	DBSCAN_round601_42
RM2|P|C3305	DBSCAN_round602_157
RM2|P|C3310	unclustered
RM2|P|C3311	DBSCAN_round601_141
RM2|P|C3313	DBSCAN_round11_70
RM2|P|C3323	unclustered
RM2|P|C3327	DBSCAN_round4_39
RM2|P|C3328	DBSCAN_round602_21
RM2|P|C3335	unclustered
RM2|P|C3338	DBSCAN_round4_39
RM2|P|C3350	DBSCAN_round453_80
RM2|P|C3354	DBSCAN_round608_80
RM2|P|C3358	DBSCAN_round452_98
RM2|P|C3359	DBSCAN_round601_139
RM2|P|C3362	unclustered
RM2|P|C3369	DBSCAN_round601_141
RM2|P|C3370	unclustered
RM2|P|C3372	DBSCAN_round293_0
RM2|P|C3373	DBSCAN_round451_11
RM2|P|C3382	unclustered
RM2|P|C3385	DBSCAN_round10_44
RM2|P|C3387	unclustered
RM2|P|C3397	DBSCAN_round6_76
RM2|P|C3400	DBSCAN_round601_139
RM2|P|C3403	unclustered
RM2|P|C3418	DBSCAN_round612_173
RM2|P|C3426	DBSCAN_round5_15
RM2|P|C3436	unclustered
RM2|P|C3438	unclustered
RM2|P|C3443	unclustered
RM2|P|C3445	DBSCAN_round10_363
RM2|P|C3447	unclustered
RM2|P|C3452	unclustered
RM2|P|C3455	DBSCAN_round9_107
RM2|P|C3462	unclustered
RM2|P|C3470	DBSCAN_round238_12
RM2|P|C3473	unclustered
RM2|P|C3477	unclustered
RM2|P|C3484	unclustered
RM2|P|C3485	unclustered
RM2|P|C3487	unclustered
RM2|P|C3488	DBSCAN_round452_98
RM2|P|C3495	unclustered
RM2|P|C3500	unclustered
RM2|P|C3501	DBSCAN_round11_70
RM2|P|C3507	unclustered
RM2|P|C3508	unclustered
RM2|P|C3509	unclustered
RM2|P|C3514	unclustered
RM2|P|C3520	DBSCAN_round601_42
RM2|P|C3526	DBSCAN_round162_6
RM2|P|C3530	unclustered
RM2|P|C3532	DBSCAN_round613_123
RM2|P|C3549	DBSCAN_round127_3
RM2|P|C3555	DBSCAN_round7_65
RM2|P|C3560	DBSCAN_round601_139
RM2|P|C3564	unclustered
RM2|P|C3565	unclustered
RM2|P|C3572	unclustered
RM2|P|C3574	DBSCAN_round10_363
RM2|P|C3584	unclustered
RM2|P|C3589	unclustered
RM2|P|C3592	DBSCAN_round10_44
RM2|P|C3595	unclustered
RM2|P|C3608	unclustered
RM2|P|C3609	unclustered
RM2|P|C3614	unclustered
RM2|P|C3624	DBSCAN_round8_34
RM2|P|C3629	DBSCAN_round601_139
RM2|P|C3631	unclustered
RM2|P|C3632	unclustered
RM2|P|C3634	unclustered
RM2|P|C3636	unclustered
RM2|P|C3642	DBSCAN_round601_139
RM2|P|C3648	DBSCAN_round601_139
RM2|P|C3650	unclustered
RM2|P|C3652	unclustered
RM2|P|C3653	DBSCAN_round601_16
RM2|P|C3663	DBSCAN_round293_0
RM2|P|C3669	DBSCAN_round601_139
RM2|P|C3672	unclustered
RM2|P|C3679	unclustered
RM2|P|C3682	DBSCAN_round608_5
RM2|P|C3690	unclustered
RM2|P|C3696	unclustered
RM2|P|C3702	unclustered
RM2|P|C3704	unclustered
RM2|P|C3706	DBSCAN_round5_74
RM2|P|C3708	DBSCAN_round8_96
RM2|P|C3709	DBSCAN_round601_203
RM2|P|C3714	unclustered
RM2|P|C3718	unclustered
RM2|P|C3726	unclustered
RM2|P|C3743	DBSCAN_round9_63
RM2|P|C3744	DBSCAN_round8_213
RM2|P|C3773	unclustered
RM2|P|C3775	DBSCAN_round4_39
RM2|P|C3776	unclustered
RM2|P|C3782	unclustered
RM2|P|C3786	DBSCAN_round8_118
RM2|P|C3790	unclustered
RM2|P|C3808	DBSCAN_round237_11
RM2|P|C3828	DBSCAN_round5_33
RM2|P|C3831	unclustered
RM2|P|C3834	unclustered
RM2|P|C3836	DBSCAN_round10_44
RM2|P|C3842	unclustered
RM2|P|C3845	DBSCAN_round601_139
RM2|P|C3871	DBSCAN_round601_42
RM2|P|C3875	unclustered
RM2|P|C3878	DBSCAN_round601_139
RM2|P|C3879	DBSCAN_round602_21
RM2|P|C3895	DBSCAN_round608_5
RM2|P|C3898	unclustered
RM2|P|C3925	unclustered
RM2|P|C3928	DBSCAN_round604_394
RM2|P|C3929	unclustered
RM2|P|C3936	DBSCAN_round162_2
RM2|P|C3937	DBSCAN_round10_363
RM2|P|C3945	unclustered
RM2|P|C3946	unclustered
RM2|P|C3964	DBSCAN_round454_252
RM2|P|C3966	DBSCAN_round608_5
RM2|P|C3969	unclustered
RM2|P|C3994	unclustered
RM2|P|C3999	unclustered
RM2|P|C4002	unclustered
RM2|P|C4008	unclustered
RM2|P|C4015	unclustered
RM2|P|C4027	DBSCAN_round2_23
RM2|P|C4034	unclustered
RM2|P|C4038	unclustered
RM2|P|C4039	DBSCAN_round613_123
RM2|P|C4045	unclustered
RM2|P|C4058	DBSCAN_round498_4
RM2|P|C4059	DBSCAN_round601_139
RM2|P|C4067	DBSCAN_round8_140
RM2|P|C4086	DBSCAN_round1022_68
RM2|P|C4088	unclustered
RM2|P|C4098	unclustered
RM2|P|C4099	unclustered
RM2|P|C4100	DBSCAN_round8_213
RM2|P|C4101	unclustered
RM2|P|C4107	unclustered
RM2|P|C4112	unclustered
RM2|P|C4130	DBSCAN_round361_0
RM2|P|C4132	DBSCAN_round601_139
RM2|P|C4136	DBSCAN_round3_30
RM2|P|C4138	DBSCAN_round293_10
RM2|P|C4146	DBSCAN_round9_63
RM2|P|C4152	unclustered
RM2|P|C4162	unclustered
RM2|P|C4165	unclustered
RM2|P|C4169	unclustered
RM2|P|C4171	unclustered
RM2|P|C4173	unclustered
RM2|P|C4175	unclustered
RM2|P|C4178	unclustered
RM2|P|C4194	unclustered
RM2|P|C4201	unclustered
RM2|P|C4202	unclustered
RM2|P|C4204	unclustered
RM2|P|C4209	unclustered
RM2|P|C4212	DBSCAN_round498_4
RM2|P|C4218	unclustered
RM2|P|C4219	unclustered
RM2|P|C4224	DBSCAN_round601_139
RM2|P|C4226	unclustered
RM2|P|C4235	unclustered
RM2|P|C4245	unclustered
RM2|P|C4246	unclustered
RM2|P|C4248	DBSCAN_round601_139
RM2|P|C4251	DBSCAN_round601_139
RM2|P|C4263	DBSCAN_round405_3
RM2|P|C4268	unclustered
RM2|P|C4269	unclustered
RM2|P|C4274	DBSCAN_round601_139
RM2|P|C4276	DBSCAN_round8_96
RM2|P|C4277	DBSCAN_round382_0
RM2|P|C4283	DBSCAN_round3_30
RM2|P|C4292	DBSCAN_round162_6
RM2|P|C4293	unclustered
RM2|P|C4294	unclustered
RM2|P|C4297	unclustered
RM2|P|C4305	DBSCAN_round601_139
RM2|P|C4313	unclustered
RM2|P|C4316	DBSCAN_round601_139
RM2|P|C4317	DBSCAN_round601_139
RM2|P|C4330	DBSCAN_round9_597
RM2|P|C4332	unclustered
RM2|P|C4337	unclustered
RM2|P|C4346	DBSCAN_round9_599
RM2|P|C4347	unclustered
RM2|P|C4351	DBSCAN_round607_476
RM2|P|C4352	unclustered
RM2|P|C4355	unclustered
RM2|P|C4358	DBSCAN_round9_309
RM2|P|C4359	DBSCAN_round601_139
RM2|P|C4362	DBSCAN_round4_39
RM2|P|C4366	DBSCAN_round601_139
RM2|P|C4369	DBSCAN_round9_52
RM2|P|C4371	DBSCAN_round405_3
RM2|P|C4376	DBSCAN_round1_3
RM2|P|C4378	DBSCAN_round601_139
RM2|P|C4387	DBSCAN_round238_12
RM2|P|C4388	DBSCAN_round237_11
RM2|P|C4393	unclustered
RM2|P|C4401	DBSCAN_round9_432
RM2|P|C4403	unclustered
RM2|P|C4407	DBSCAN_round607_476
RM2|P|C4409	unclustered
RM2|P|C4412	unclustered
RM2|P|C4414	unclustered
RM2|P|C4422	DBSCAN_round601_139
RM2|P|C4423	DBSCAN_round554_0
RM2|P|C4426	unclustered
RM2|P|C4434	DBSCAN_round451_11
RM2|P|C4436	unclustered
RM2|P|C4439	DBSCAN_round454_252
RM2|P|C4441	DBSCAN_round608_57
RM2|P|C4445	DBSCAN_round601_139
RM2|P|C4446	unclustered
RM2|P|C4448	unclustered
RM2|P|C4457	unclustered
RM2|P|C4458	DBSCAN_round601_139
RM2|P|C4463	unclustered
RM2|P|C4465	DBSCAN_round3_22
RM2|P|C4467	DBSCAN_round1022_68
RM2|P|C4468	DBSCAN_round601_139
RM2|P|C4473	unclustered
RM2|P|C4476	unclustered
RM2|P|C4480	unclustered
RM2|P|C4490	unclustered
RM2|P|C4507	unclustered
RM2|P|C4513	unclustered
RM2|P|C4515	DBSCAN_round600_1
RM2|P|C4517	unclustered
RM2|P|C4518	DBSCAN_round9_309
RM2|P|C4528	DBSCAN_round601_139
RM2|P|C4539	unclustered
RM2|P|C4540	DBSCAN_round8_142
RM2|P|C4544	unclustered
RM2|P|C4551	DBSCAN_round127_3
RM2|P|C4558	DBSCAN_round601_139
RM2|P|C4565	DBSCAN_round8_250
RM2|P|C4576	DBSCAN_round11_70
RM2|P|C4582	unclustered
RM2|P|C4583	DBSCAN_round606_4134
RM2|P|C4598	DBSCAN_round11_70
RM2|P|C4606	unclustered
RM2|P|C4607	DBSCAN_round452_98
RM2|P|C4622	unclustered
RM2|P|C4627	unclustered
RM2|P|C4631	unclustered
RM2|P|C4635	DBSCAN_round601_139
RM2|P|C4638	DBSCAN_round9_432
RM2|P|C4657	unclustered
RM2|P|C4658	DBSCAN_round9_65
RM2|P|C4663	unclustered
RM2|P|C4669	DBSCAN_round8_142
RM2|P|C4670	unclustered
RM2|P|C4672	DBSCAN_round8_14
RM2|P|C4684	unclustered
RM2|P|C4694	unclustered
RM2|P|C4695	unclustered
RM2|P|C4698	DBSCAN_round454_252
RM2|P|C4715	DBSCAN_round602_21
RM2|P|C4726	unclustered
RM2|P|C4736	DBSCAN_round610_165
RM2|P|C4737	DBSCAN_round8_77
RM2|P|C4741	unclustered
RM2|P|C4742	DBSCAN_round608_80
RM2|P|C4745	DBSCAN_round9_646
RM2|P|C4760	unclustered
RM2|P|C4762	unclustered
RM2|P|C4766	unclustered
RM2|P|C4770	DBSCAN_round5_67
RM2|P|C4781	DBSCAN_round601_139
RM2|P|C4783	unclustered
RM2|P|C4790	unclustered
RM2|P|C4799	unclustered
RM2|P|C4809	DBSCAN_round2_23
RM2|P|C4811	DBSCAN_round601_139
RM2|P|C4820	unclustered
RM2|P|C4823	unclustered
RM2|P|C4834	DBSCAN_round601_139
RM2|P|C4838	DBSCAN_round4_59
RM2|P|C4844	DBSCAN_round11_70
RM2|P|C4846	DBSCAN_round601_139
RM2|P|C4847	unclustered
RM2|P|C4852	DBSCAN_round9_25
RM2|P|C4854	unclustered
RM2|P|C4858	unclustered
RM2|P|C4861	DBSCAN_round9_252
RM2|P|C4862	DBSCAN_round601_139
RM2|P|C4864	unclustered
RM2|P|C4865	DBSCAN_round5_33
RM2|P|C4874	DBSCAN_round601_139
RM2|P|C4882	DBSCAN_round604_4
RM2|P|C4883	DBSCAN_round606_4133
RM2|P|C4890	DBSCAN_round604_4
RM2|P|C4897	unclustered
RM2|P|C4909	unclustered
RM2|P|C4913	DBSCAN_round237_11
RM2|P|C4918	unclustered
RM2|P|C4927	DBSCAN_round606_4029
RM2|P|C4934	unclustered
RM2|P|C4940	DBSCAN_round604_120
RM2|P|C4945	DBSCAN_round608_5
RM2|P|C4948	DBSCAN_round237_11
RM2|P|C4958	unclustered
RM2|P|C4964	unclustered
RM2|P|C4969	unclustered
RM2|P|C4971	DBSCAN_round9_122
RM2|P|C4982	unclustered
RM2|P|C4985	unclustered
RM2|P|C4997	unclustered
RM2|P|C5003	unclustered
RM2|P|C5007	DBSCAN_round601_36
RM2|P|C5018	unclustered
RM2|P|C5026	DBSCAN_round608_5
RM2|P|C5031	unclustered
RM2|P|C5032	unclustered
RM2|P|C5041	DBSCAN_round8_96
RM2|P|C5042	unclustered
RM2|P|C5053	DBSCAN_round405_3
RM2|P|C5059	DBSCAN_round246_1
RM2|P|C5063	DBSCAN_round8_96
RM2|P|C5068	unclustered
RM2|P|C5072	unclustered
RM2|P|C5073	unclustered
RM2|P|C5077	unclustered
RM2|P|C5081	unclustered
RM2|P|C5083	unclustered
RM2|P|C5094	DBSCAN_round9_252
RM2|P|C5095	unclustered
RM2|P|C5096	DBSCAN_round4_59
RM2|P|C5104	unclustered
RM2|P|C5106	unclustered
RM2|P|C5112	unclustered
RM2|P|C5113	unclustered
RM2|P|C5126	unclustered
RM2|P|C5130	unclustered
RM2|P|C5138	unclustered
RM2|P|C5139	DBSCAN_round601_139
RM2|P|C5155	unclustered
RM2|P|C5160	unclustered
RM2|P|C5168	DBSCAN_round604_120
RM2|P|C5170	DBSCAN_round606_4134
RM2|P|C5174	unclustered
RM2|P|C5177	unclustered
RM2|P|C5196	unclustered
RM2|P|C5200	DBSCAN_round9_692
RM2|P|C5202	DBSCAN_round7_59
RM2|P|C5204	unclustered
RM2|P|C5205	DBSCAN_round9_101
RM2|P|C5219	DBSCAN_round601_139
RM2|P|C5222	unclustered
RM2|P|C5226	DBSCAN_round601_139
RM2|P|C5228	unclustered
RM2|P|C5232	DBSCAN_round451_11
RM2|P|C5233	DBSCAN_round8_213
RM2|P|C5236	unclustered
RM2|P|C5248	unclustered
RM2|P|C5249	unclustered
RM2|P|C5260	unclustered
RM2|P|C5261	DBSCAN_round9_432
RM2|P|C5263	unclustered
RM2|P|C5282	DBSCAN_round601_107
RM2|P|C5286	DBSCAN_round404_2
RM2|P|C5287	unclustered
RM2|P|C5289	DBSCAN_round9_169
RM2|P|C5293	DBSCAN_round7_65
RM2|P|C5294	unclustered
RM2|P|C5301	DBSCAN_round601_143
RM2|P|C5309	unclustered
RM2|P|C5329	DBSCAN_round2_24
RM2|P|C5340	unclustered
RM2|P|C5342	DBSCAN_round11_70
RM2|P|C5345	DBSCAN_round9_705
RM2|P|C5362	DBSCAN_round602_21
RM2|P|C5363	DBSCAN_round1022_22
RM2|P|C5364	DBSCAN_round404_2
RM2|P|C5372	unclustered
RM2|P|C5376	unclustered
RM2|P|C5379	DBSCAN_round11_70
RM2|P|C5381	unclustered
RM2|P|C5382	unclustered
RM2|P|C5384	unclustered
RM2|P|C5391	DBSCAN_round11_32
RM2|P|C5395	unclustered
RM2|P|C5400	unclustered
RM2|P|C5402	unclustered
RM2|P|C5407	unclustered
RM2|P|C5409	DBSCAN_round7_59
RM2|P|C5410	DBSCAN_round601_139
RM2|P|C5414	DBSCAN_round5_33
RM2|P|C5420	unclustered
RM2|P|C5422	DBSCAN_round238_12
RM2|P|C5425	unclustered
RM2|P|C5433	unclustered
RM2|P|C5434	unclustered
RM2|P|C5441	unclustered
RM2|P|C5443	unclustered
RM2|P|C5446	unclustered
RM2|P|C5455	DBSCAN_round8_142
RM2|P|C5457	DBSCAN_round8_96
RM2|P|C5465	unclustered
RM2|P|C5466	unclustered
RM2|P|C5473	unclustered
RM2|P|C5478	DBSCAN_round238_12
RM2|P|C5482	unclustered
RM2|P|C5486	unclustered
RM2|P|C5500	unclustered
RM2|P|C5508	unclustered
RM2|P|C5510	unclustered
RM2|P|C5512	unclustered
RM2|P|C5514	DBSCAN_round405_3
RM2|P|C5519	unclustered
RM2|P|C5523	unclustered
RM2|P|C5531	DBSCAN_round5_15
RM2|P|C5532	unclustered
RM2|P|C5555	DBSCAN_round1022_68
RM2|P|C5556	DBSCAN_round9_731
RM2|P|C5561	unclustered
RM2|P|C5564	DBSCAN_round7_59
RM2|P|C5579	unclustered
RM2|P|C5583	unclustered
RM2|P|C5584	unclustered
RM2|P|C5588	unclustered
RM2|P|C5590	DBSCAN_round3_22
RM2|P|C5592	unclustered
RM2|P|C5596	unclustered
RM2|P|C5599	unclustered
RM2|P|C5602	unclustered
RM2|P|C5611	unclustered
RM2|P|C5612	DBSCAN_round601_139
RM2|P|C5616	unclustered
RM2|P|C5619	DBSCAN_round1_3
RM2|P|C5624	unclustered
RM2|P|C5626	unclustered
RM2|P|C5629	DBSCAN_round10_137
RM2|P|C5630	unclustered
RM2|P|C5655	DBSCAN_round454_252
RM2|P|C5656	DBSCAN_round9_731
RM2|P|C5659	DBSCAN_round601_42
RM2|P|C5662	unclustered
RM2|P|C5664	unclustered
RM2|P|C5665	unclustered
RM2|P|C5669	DBSCAN_round606_4134
RM2|P|C5673	DBSCAN_round10_363
RM2|P|C5684	DBSCAN_round9_65
RM2|P|C5690	DBSCAN_round606_4133
RM2|P|C5698	DBSCAN_round601_139
RM2|P|C5699	unclustered
RM2|P|C5700	unclustered
RM2|P|C5703	DBSCAN_round3_30
RM2|P|C5709	DBSCAN_round601_139
RM2|P|C5715	unclustered
RM2|P|C5716	unclustered
RM2|P|C5727	DBSCAN_round452_98
RM2|P|C5738	unclustered
RM2|P|C5739	unclustered
RM2|P|C5742	DBSCAN_round127_3
RM2|P|C5749	DBSCAN_round8_96
RM2|P|C5750	unclustered
RM2|P|C5752	DBSCAN_round3_30
RM2|P|C5760	unclustered
RM2|P|C5762	unclustered
RM2|P|C5772	DBSCAN_round444_0
RM2|P|C5775	unclustered
RM2|P|C5780	unclustered
RM2|P|C5781	DBSCAN_round607_476
RM2|P|C5785	unclustered
RM2|P|C5799	DBSCAN_round8_96
RM2|P|C5810	DBSCAN_round608_80
RM2|P|C5812	unclustered
RM2|P|C5814	unclustered
RM2|P|C5816	unclustered
RM2|P|C5819	DBSCAN_round602_21
RM2|P|C5820	unclustered
RM2|P|C5833	DBSCAN_round11_70
RM2|P|C5835	DBSCAN_round4_61
RM2|P|C5851	DBSCAN_round9_222
RM2|P|C5856	unclustered
RM2|P|C5858	DBSCAN_round127_3
RM2|P|C5861	unclustered
RM2|P|C5867	unclustered
RM2|P|C5872	unclustered
RM2|P|C5873	unclustered
RM2|P|C5874	DBSCAN_round601_139
RM2|P|C5875	unclustered
RM2|P|C5888	unclustered
RM2|P|C5889	DBSCAN_round7_65
RM2|P|C5891	DBSCAN_round5_33
RM2|P|C5892	DBSCAN_round7_59
RM2|P|C5893	unclustered
RM2|P|C5895	DBSCAN_round9_101
RM2|P|C5897	DBSCAN_round602_21
RM2|P|C5898	DBSCAN_round601_139
RM2|P|C5899	DBSCAN_round601_16
RM2|P|C5901	DBSCAN_round8_96
RM2|P|C5910	DBSCAN_round3_45
RM2|P|C5915	unclustered
RM2|P|C5917	unclustered
RM2|P|C5919	DBSCAN_round8_96
RM2|P|C5928	DBSCAN_round601_139
RM2|P|C5931	unclustered
RM2|P|C5932	unclustered
RM2|P|C5937	DBSCAN_round293_10
RM2|P|C5938	DBSCAN_round3_30
RM2|P|C5940	DBSCAN_round4_39
RM2|P|C5946	DBSCAN_round10_363
RM2|P|C5947	unclustered
RM2|P|C5955	unclustered
RM2|P|C5956	unclustered
RM2|P|C5959	DBSCAN_round601_139
RM2|P|C5963	DBSCAN_round4_39
RM2|P|C5966	DBSCAN_round4_39
RM2|P|C5970	unclustered
RM2|P|C5974	unclustered
RM2|P|C5975	DBSCAN_round1022_68
RM2|P|C5979	unclustered
RM2|P|C5984	DBSCAN_round601_139
RM2|P|C6002	DBSCAN_round9_65
RM2|P|C6013	DBSCAN_round1022_68
RM2|P|C6014	unclustered
RM2|P|C6022	DBSCAN_round9_731
RM2|P|C6031	unclustered
RM2|P|C6034	unclustered
RM2|P|C6037	DBSCAN_round4_39
RM2|P|C6061	unclustered
RM2|P|C6062	unclustered
RM2|P|C6066	DBSCAN_round606_1439
RM2|P|C6067	unclustered
RM2|P|C6076	DBSCAN_round604_120
RM2|P|C6078	DBSCAN_round498_4
RM2|P|C6109	unclustered
RM2|P|C6118	DBSCAN_round601_139
RM2|P|C6124	DBSCAN_round601_139
RM2|P|C6125	unclustered
RM2|P|C6126	DBSCAN_round9_65
RM2|P|C6135	DBSCAN_round612_173
RM2|P|C6137	unclustered
RM2|P|C6138	DBSCAN_round608_5
RM2|P|C6144	unclustered
RM2|P|C6145	DBSCAN_round452_98
RM2|P|C6146	unclustered
RM2|P|C6147	DBSCAN_round452_98
RM2|P|C6153	unclustered
RM2|P|C6157	unclustered
RM2|P|C6158	unclustered
RM2|P|C6162	DBSCAN_round601_139
RM2|P|C6165	DBSCAN_round2_23
RM2|P|C6171	DBSCAN_round9_93
RM2|P|C6189	unclustered
RM2|P|C6193	unclustered
RM2|P|C6202	DBSCAN_round9_119
RM2|P|C6204	unclustered
RM2|P|C6220	unclustered
RM2|P|C6224	DBSCAN_round601_139
RM2|P|C6226	DBSCAN_round8_96
RM2|P|C6230	unclustered
RM2|P|C6231	DBSCAN_round608_80
RM2|P|C6236	unclustered
RM2|P|C6237	unclustered
RM2|P|C6238	unclustered
RM2|P|C6248	DBSCAN_round1022_22
RM2|P|C6254	DBSCAN_round8_96
RM2|P|C6257	unclustered
RM2|P|C6258	unclustered
RM2|P|C6264	unclustered
RM2|P|C6272	DBSCAN_round601_139
RM2|P|C6273	unclustered
RM2|P|C6274	DBSCAN_round9_101
RM2|P|C6279	DBSCAN_round601_139
RM2|P|C6280	DBSCAN_round601_139
RM2|P|C6283	unclustered
RM2|P|C6287	DBSCAN_round601_139
RM2|P|C6288	DBSCAN_round604_401
RM2|P|C6302	unclustered
RM2|P|C6306	unclustered
RM2|P|C6307	DBSCAN_round602_21
RM2|P|C6309	unclustered
RM2|P|C6317	DBSCAN_round4_39
RM2|P|C6318	DBSCAN_round601_139
RM2|P|C6321	DBSCAN_round162_6
RM2|P|C6322	unclustered
RM2|P|C6324	DBSCAN_round8_96
RM2|P|C6332	unclustered
RM2|P|C6337	unclustered
RM2|P|C6343	DBSCAN_round601_139
RM2|P|C6347	unclustered
RM2|P|C6349	unclustered
RM2|P|C6350	DBSCAN_round8_60
RM2|P|C6352	DBSCAN_round601_42
RM2|P|C6361	unclustered
RM2|P|C6363	unclustered
RM2|P|C6366	unclustered
RM2|P|C6369	unclustered
RM2|P|C6371	unclustered
RM2|P|C6373	unclustered
RM2|P|C6379	DBSCAN_round601_139
RM2|P|C6393	DBSCAN_round5_33
RM2|P|C6396	unclustered
RM2|P|C6400	unclustered
RM2|P|C6403	unclustered
RM2|P|C6423	unclustered
RM2|P|C6432	unclustered
RM2|P|C6448	DBSCAN_round7_113
RM2|P|C6450	DBSCAN_round9_63
RM2|P|C6460	unclustered
RM2|P|C6471	DBSCAN_round8_96
RM2|P|C6472	unclustered
RM2|P|C6474	unclustered
RM2|P|C6476	DBSCAN_round601_139
RM2|P|C6477	DBSCAN_round602_157
RM2|P|C6478	unclustered
RM2|P|C6479	DBSCAN_round478_0
RM2|P|C6482	unclustered
RM2|P|C6487	unclustered
RM2|P|C6488	unclustered
RM2|P|C6494	unclustered
RM2|P|C6498	DBSCAN_round451_11
RM2|P|C6500	unclustered
RM2|P|C6502	DBSCAN_round601_139
RM2|P|C6509	unclustered
RM2|P|C6513	unclustered
RM2|P|C6519	unclustered
RM2|P|C6521	unclustered
RM2|P|C6522	unclustered
RM2|P|C6525	DBSCAN_round238_12
RM2|P|C6530	unclustered
RM2|P|C6531	DBSCAN_round601_139
RM2|P|C6534	DBSCAN_round601_139
RM2|P|C6536	DBSCAN_round5_33
RM2|P|C6537	unclustered
RM2|P|C6543	unclustered
RM2|P|C6544	DBSCAN_round127_3
RM2|P|C6549	unclustered
RM2|P|C6550	DBSCAN_round2_23
RM2|P|C6554	DBSCAN_round601_139
RM2|P|C6559	DBSCAN_round9_119
RM2|P|C6560	unclustered
RM2|P|C6566	unclustered
RM2|P|C6579	unclustered
RM2|P|C6583	DBSCAN_round601_139
RM2|P|C6584	DBSCAN_round238_12
RM2|P|C6593	DBSCAN_round602_21
RM2|P|C6596	unclustered
RM2|P|C6606	unclustered
RM2|P|C6607	unclustered
RM2|P|C6608	unclustered
RM2|P|C6609	unclustered
RM2|P|C6616	DBSCAN_round604_402
RM2|P|C6631	DBSCAN_round246_1
RM2|P|C6633	DBSCAN_round293_10
RM2|P|C6636	unclustered
RM2|P|C6644	DBSCAN_round1024_21
RM2|P|C6657	unclustered
RM2|P|C6660	unclustered
RM2|P|C6663	unclustered
RM2|P|C6682	unclustered
RM2|P|C6689	unclustered
RM2|P|C6690	unclustered
RM2|P|C6703	unclustered
RM2|P|C6717	DBSCAN_round1_3
RM2|P|C6719	DBSCAN_round8_96
RM2|P|C6730	DBSCAN_round601_139
RM2|P|C6749	unclustered
RM2|P|C6753	DBSCAN_round601_139
RM2|P|C6759	DBSCAN_round601_139
RM2|P|C6762	DBSCAN_round8_142
RM2|P|C6769	DBSCAN_round601_139
RM2|P|C6773	unclustered
RM2|P|C6775	unclustered
RM2|P|C6782	unclustered
RM2|P|C6795	unclustered
RM2|P|C6804	DBSCAN_round9_432
RM2|P|C6806	DBSCAN_round1_3
RM2|P|C6808	DBSCAN_round601_139
RM2|P|C6809	unclustered
RM2|P|C6811	unclustered
RM2|P|C6813	unclustered
RM2|P|C6815	DBSCAN_round608_5
RM2|P|C6826	DBSCAN_round9_169
RM2|P|C6829	DBSCAN_round8_314
RM2|P|C6836	DBSCAN_round246_1
RM2|P|C6844	DBSCAN_round11_180
RM2|P|C6851	unclustered
RM2|P|C6853	unclustered
RM2|P|C6860	unclustered
RM2|P|C6863	DBSCAN_round1022_68
RM2|P|C6873	unclustered
RM2|P|C6884	unclustered
RM2|P|C6885	DBSCAN_round404_2
RM2|P|C6899	unclustered
RM2|P|C6915	unclustered
RM2|P|C6928	DBSCAN_round608_5
RM2|P|C6933	unclustered
RM2|P|C6939	unclustered
RM2|P|C6947	unclustered
RM2|P|C6948	DBSCAN_round601_139
RM2|P|C6963	unclustered
RM2|P|C6980	DBSCAN_round601_139
RM2|P|C6987	DBSCAN_round605_1094
RM2|P|C6988	DBSCAN_round601_139
RM2|P|C6990	DBSCAN_round162_2
RM2|P|C6996	DBSCAN_round606_4133
RM2|P|C7002	unclustered
RM2|P|C7003	DBSCAN_round8_213
RM2|P|C7012	unclustered
RM2|P|C7013	unclustered
RM2|P|C7016	unclustered
RM2|P|C7018	unclustered
RM2|P|C7021	unclustered
RM2|P|C7034	unclustered
RM2|P|C7040	DBSCAN_round601_139
RM2|P|C7043	DBSCAN_round8_96
RM2|P|C7045	unclustered
RM2|P|C7053	DBSCAN_round9_119
RM2|P|C7054	unclustered
RM2|P|C7056	unclustered
RM2|P|C7060	DBSCAN_round601_139
RM2|P|C7065	DBSCAN_round601_139
RM2|P|C7069	unclustered
RM2|P|C7070	unclustered
RM2|P|C7079	unclustered
RM2|P|C7099	DBSCAN_round454_252
RM2|P|C7124	unclustered
RM2|P|C7134	unclustered
RM2|P|C7135	unclustered
RM2|P|C7140	DBSCAN_round9_252
RM2|P|C7141	DBSCAN_round4_39
RM2|P|C7142	DBSCAN_round8_96
RM2|P|C7147	DBSCAN_round405_3
RM2|P|C7148	DBSCAN_round237_11
RM2|P|C7150	unclustered
RM2|P|C7155	unclustered
RM2|P|C7164	DBSCAN_round246_1
RM2|P|C7165	unclustered
RM2|P|C7167	unclustered
RM2|P|C7170	unclustered
RM2|P|C7181	DBSCAN_round8_96
RM2|P|C7185	DBSCAN_round600_1
RM2|P|C7210	unclustered
RM2|P|C7212	DBSCAN_round601_139
RM2|P|C7215	DBSCAN_round10_137
RM2|P|C7216	DBSCAN_round5_67
RM2|P|C7217	DBSCAN_round1022_68
RM2|P|C7226	DBSCAN_round601_139
RM2|P|C7237	unclustered
RM2|P|C7246	DBSCAN_round601_139
RM2|P|C7247	unclustered
RM2|P|C7249	unclustered
RM2|P|C7251	unclustered
RM2|P|C7252	DBSCAN_round601_139
RM2|P|C7258	DBSCAN_round8_96
RM2|P|C7262	unclustered
RM2|P|C7267	DBSCAN_round601_139
RM2|P|C7284	DBSCAN_round601_139
RM2|P|C7287	DBSCAN_round11_70
RM2|P|C7303	DBSCAN_round608_5
RM2|P|C7311	unclustered
RM2|P|C7314	unclustered
RM2|P|C7316	unclustered
RM2|P|C7320	unclustered
RM2|P|C7329	unclustered
RM2|P|C7333	DBSCAN_round601_139
RM2|P|C7343	DBSCAN_round9_25
RM2|P|C7346	unclustered
RM2|P|C7354	unclustered
RM2|P|C7357	DBSCAN_round602_21
RM2|P|C7359	DBSCAN_round601_139
RM2|P|C7360	unclustered
RM2|P|C7362	unclustered
RM2|P|C7366	unclustered
RM2|P|C7378	unclustered
RM2|P|C7385	unclustered
RM2|P|C7388	DBSCAN_round454_252
RM2|P|C7392	unclustered
RM2|P|C7393	DBSCAN_round4_39
RM2|P|C7396	DBSCAN_round8_314
RM2|P|C7411	DBSCAN_round601_139
RM2|P|C7412	unclustered
RM2|P|C7419	DBSCAN_round608_80
RM2|P|C7421	unclustered
RM2|P|C7424	DBSCAN_round601_139
RM2|P|C7431	unclustered
RM2|P|C7445	DBSCAN_round293_0
RM2|P|C7449	DBSCAN_round451_11
RM2|P|C7450	unclustered
RM2|P|C7456	unclustered
RM2|P|C7457	unclustered
RM2|P|C7468	DBSCAN_round601_139
RM2|P|C7471	DBSCAN_round4_39
RM2|P|C7473	unclustered
RM2|P|C7475	DBSCAN_round3_30
RM2|P|C7481	DBSCAN_round602_21
RM2|P|C7483	DBSCAN_round601_139
RM2|P|C7486	unclustered
RM2|P|C7487	unclustered
RM2|P|C7488	DBSCAN_round605_1095
RM2|P|C7491	DBSCAN_round2_23
RM2|P|C7501	unclustered
RM2|P|C7505	unclustered
RM2|P|C7508	DBSCAN_round4_39
RM2|P|C7510	unclustered
RM2|P|C7512	DBSCAN_round601_139
RM2|P|C7523	unclustered
RM2|P|C7528	unclustered
RM2|P|C7537	unclustered
RM2|P|C7539	unclustered
RM2|P|C7541	unclustered
RM2|P|C7545	DBSCAN_round11_32
RM2|P|C7550	unclustered
RM2|P|C7551	DBSCAN_round608_5
RM2|P|C7552	unclustered
RM2|P|C7553	unclustered
RM2|P|C7554	DBSCAN_round601_139
RM2|P|C7555	unclustered
RM2|P|C7556	unclustered
RM2|P|C7567	DBSCAN_round601_54
RM2|P|C7573	DBSCAN_round9_67
RM2|P|C7576	unclustered
RM2|P|C7581	DBSCAN_round607_476
RM2|P|C7583	unclustered
RM2|P|C7600	unclustered
RM2|P|C7604	unclustered
RM2|P|C7607	DBSCAN_round601_139
RM2|P|C7608	unclustered
RM2|P|C7617	DBSCAN_round601_139
RM2|P|C7624	unclustered
RM2|P|C7625	DBSCAN_round404_2
RM2|P|C7633	unclustered
RM2|P|C7635	unclustered
RM2|P|C7639	DBSCAN_round5_33
RM2|P|C7644	DBSCAN_round604_120
RM2|P|C7647	unclustered
RM2|P|C7650	unclustered
RM2|P|C7651	DBSCAN_round451_11
RM2|P|C7658	unclustered
RM2|P|C7662	unclustered
RM2|P|C7665	unclustered
RM2|P|C7672	DBSCAN_round601_139
RM2|P|C7674	DBSCAN_round601_139
RM2|P|C7677	unclustered
RM2|P|C7685	DBSCAN_round601_139
RM2|P|C7691	DBSCAN_round7_59
RM2|P|C7695	unclustered
RM2|P|C7703	unclustered
RM2|P|C7709	unclustered
RM2|P|C7714	DBSCAN_round601_139
RM2|P|C7716	DBSCAN_round607_476
RM2|P|C7717	DBSCAN_round608_5
RM2|P|C7722	DBSCAN_round382_0
RM2|P|C7725	unclustered
RM2|P|C7726	unclustered
RM2|P|C7732	unclustered
RM2|P|C7733	unclustered
RM2|P|C7739	DBSCAN_round601_139
RM2|P|C7749	unclustered
RM2|P|C7751	unclustered
RM2|P|C7752	unclustered
RM2|P|C7754	unclustered
RM2|P|C7770	unclustered
RM2|P|C7782	DBSCAN_round487_0
RM2|P|C7787	unclustered
RM2|P|C7789	DBSCAN_round608_57
RM2|P|C7792	DBSCAN_round11_70
RM2|P|C7794	DBSCAN_round613_123
RM2|P|C7798	unclustered
RM2|P|C7801	DBSCAN_round8_96
RM2|P|C7802	unclustered
RM2|P|C7806	unclustered
RM2|P|C7808	unclustered
RM2|P|C7816	DBSCAN_round607_476
RM2|P|C7819	DBSCAN_round9_309
RM2|P|C7824	DBSCAN_round607_476
RM2|P|C7828	DBSCAN_round2_25
RM2|P|C7834	unclustered
RM2|P|C7839	unclustered
RM2|P|C7840	DBSCAN_round238_12
RM2|P|C7845	unclustered
RM2|P|C7850	unclustered
RM2|P|C7853	unclustered
RM2|P|C7854	DBSCAN_round602_21
RM2|P|C7856	DBSCAN_round607_476
RM2|P|C7858	DBSCAN_round11_70
RM2|P|C7868	unclustered
RM2|P|C7875	DBSCAN_round605_1760
RM2|P|C7876	DBSCAN_round405_3
RM2|P|C7885	unclustered
RM2|P|C7889	unclustered
RM2|P|C7892	unclustered
RM2|P|C7897	DBSCAN_round605_2260
RM2|P|C7902	DBSCAN_round4_39
RM2|P|C7913	DBSCAN_round601_139
RM2|P|C7925	DBSCAN_round601_139
RM2|P|C7929	unclustered
RM2|P|C7937	unclustered
RM2|P|C7939	DBSCAN_round608_5
RM2|P|C7942	DBSCAN_round608_5
RM2|P|C7946	unclustered
RM2|P|C7951	unclustered
RM2|P|C7952	unclustered
RM2|P|C7960	DBSCAN_round601_139
RM2|P|C7965	DBSCAN_round601_139
RM2|P|C7967	unclustered
RM2|P|C7975	unclustered
RM2|P|C7976	unclustered
RM2|P|C7984	unclustered
RM2|P|C7993	DBSCAN_round10_363
RM2|P|C7996	unclustered
RM2|P|C8002	unclustered
RM2|P|C8015	DBSCAN_round604_4
RM2|P|C8034	unclustered
RM2|P|C8037	DBSCAN_round8_142
RM2|P|C8038	DBSCAN_round601_139
RM2|P|C8041	DBSCAN_round3_30
RM2|P|C8056	unclustered
RM2|P|C8057	DBSCAN_round608_5
RM2|P|C8062	unclustered
RM2|P|C8065	DBSCAN_round9_192
RM2|P|C8066	DBSCAN_round8_96
RM2|P|C8068	unclustered
RM2|P|C8070	DBSCAN_round601_139
RM2|P|C8081	unclustered
RM2|P|C8085	DBSCAN_round8_60
RM2|P|C8095	DBSCAN_round246_1
RM2|P|C8099	unclustered
RM2|P|C8104	unclustered
RM2|P|C8112	DBSCAN_round612_173
RM2|P|C8116	unclustered
RM2|P|C8128	DBSCAN_round11_70
RM2|P|C8130	unclustered
RM2|P|C8137	DBSCAN_round238_12
RM2|P|C8143	unclustered
RM2|P|C8144	DBSCAN_round1023_227
RM2|P|C8147	DBSCAN_round162_2
RM2|P|C8160	DBSCAN_round451_11
RM2|P|C8164	DBSCAN_round597_2
RM2|P|C8170	unclustered
RM2|P|C8171	DBSCAN_round601_139
RM2|P|C8185	DBSCAN_round498_4
RM2|P|C8188	unclustered
RM2|P|C8193	unclustered
RM2|P|C8195	unclustered
RM2|P|C8197	DBSCAN_round601_139
RM2|P|C8199	DBSCAN_round5_33
RM2|P|C8201	unclustered
RM2|P|C8205	DBSCAN_round601_139
RM2|P|C8221	DBSCAN_round603_23
RM2|P|C8223	DBSCAN_round601_139
RM2|P|C8242	unclustered
RM2|P|C8251	unclustered
RM2|P|C8256	DBSCAN_round601_139
RM2|P|C8257	DBSCAN_round238_12
RM2|P|C8259	unclustered
RM2|P|C8261	unclustered
RM2|P|C8267	DBSCAN_round601_139
RM2|P|C8275	DBSCAN_round9_24
RM2|P|C8276	DBSCAN_round601_139
RM2|P|C8283	unclustered
RM2|P|C8290	DBSCAN_round8_96
RM2|P|C8291	DBSCAN_round601_139
RM2|P|C8292	DBSCAN_round601_139
RM2|P|C8294	DBSCAN_round8_96
RM2|P|C8301	DBSCAN_round162_2
RM2|P|C8303	unclustered
RM2|P|C8311	DBSCAN_round10_137
RM2|P|C8314	unclustered
RM2|P|C8327	unclustered
RM2|P|C8330	DBSCAN_round601_139
RM2|P|C8334	DBSCAN_round601_139
RM2|P|C8335	DBSCAN_round8_96
RM2|P|C8337	DBSCAN_round127_3
RM2|P|C8347	DBSCAN_round601_139
RM2|P|C8362	unclustered
RM2|P|C8368	DBSCAN_round11_70
RM2|P|C8372	unclustered
RM2|P|C8373	DBSCAN_round11_70
RM2|P|C8391	DBSCAN_round4_39
RM2|P|C8409	unclustered
RM2|P|C8413	unclustered
RM2|P|C8415	DBSCAN_round5_50
RM2|P|C8430	DBSCAN_round601_139
RM2|P|C8438	unclustered
RM2|P|C8440	unclustered
RM2|P|C8441	unclustered
RM2|P|C8442	unclustered
RM2|P|C8443	unclustered
RM2|P|C8445	DBSCAN_round602_21
RM2|P|C8456	unclustered
RM2|P|C8467	DBSCAN_round601_139
RM2|P|C8468	DBSCAN_round11_70
RM2|P|C8470	DBSCAN_round601_139
RM2|P|C8472	DBSCAN_round605_288
RM2|P|C8482	unclustered
RM2|P|C8491	unclustered
RM2|P|C8500	DBSCAN_round601_141
RM2|P|C8515	DBSCAN_round7_65
RM2|P|C8518	DBSCAN_round9_63
RM2|P|C8521	unclustered
RM2|P|C8524	DBSCAN_round127_3
RM2|P|C8526	unclustered
RM2|P|C8528	unclustered
RM2|P|C8550	DBSCAN_round3_22
RM2|P|C8552	unclustered
RM2|P|C8553	unclustered
RM2|P|C8554	DBSCAN_round601_139
RM2|P|C8562	DBSCAN_round601_139
RM2|P|C8563	unclustered
RM2|P|C8564	DBSCAN_round601_42
RM2|P|C8566	DBSCAN_round454_252
RM2|P|C8574	unclustered
RM2|P|C8591	unclustered
RM2|P|C8602	unclustered
RM2|P|C8603	unclustered
RM2|P|C8607	unclustered
RM2|P|C8609	DBSCAN_round601_139
RM2|P|C8613	DBSCAN_round597_2
RM2|P|C8614	unclustered
RM2|P|C8621	DBSCAN_round10_12
RM2|P|C8623	unclustered
RM2|P|C8628	unclustered
RM2|P|C8632	unclustered
RM2|P|C8633	DBSCAN_round173_0
RM2|P|C8635	DBSCAN_round451_11
RM2|P|C8636	DBSCAN_round601_36
RM2|P|C8637	unclustered
RM2|P|C8641	unclustered
RM2|P|C8645	DBSCAN_round10_44
RM2|P|C8650	unclustered
RM2|P|C8651	DBSCAN_round5_33
RM2|P|C8652	unclustered
RM2|P|C8663	unclustered
RM2|P|C8667	unclustered
RM2|P|C8678	unclustered
RM2|P|C8680	DBSCAN_round601_139
RM2|P|C8682	unclustered
RM2|P|C8687	DBSCAN_round604_124
RM2|P|C8698	DBSCAN_round601_139
RM2|P|C8702	unclustered
RM2|P|C8703	unclustered
RM2|P|C8707	unclustered
RM2|P|C8719	DBSCAN_round601_139
RM2|P|C8730	DBSCAN_round10_44
RM2|P|C8732	DBSCAN_round601_141
RM2|P|C8743	DBSCAN_round10_44
RM2|P|C8744	unclustered
RM2|P|C8750	DBSCAN_round8_140
RM2|P|C8755	DBSCAN_round1144_1
RM2|P|C8757	unclustered
RM2|P|C8763	unclustered
RM2|P|C8766	DBSCAN_round127_3
RM2|P|C8770	unclustered
RM2|P|C8772	DBSCAN_round8_213
RM2|P|C8786	DBSCAN_round7_59
RM2|P|C8790	DBSCAN_round1_3
RM2|P|C8792	DBSCAN_round601_139
RM2|P|C8794	unclustered
RM2|P|C8803	DBSCAN_round498_4
RM2|P|C8805	unclustered
RM2|P|C8808	unclustered
RM2|P|C8813	unclustered
RM2|P|C8819	DBSCAN_round1022_22
RM2|P|C8832	DBSCAN_round9_222
RM2|P|C8833	unclustered
RM2|P|C8849	unclustered
RM2|P|C8857	DBSCAN_round606_1124
RM2|P|C8861	DBSCAN_round127_3
RM2|P|C8863	unclustered
RM2|P|C8871	DBSCAN_round10_44
RM2|P|C8874	DBSCAN_round605_1092
RM2|P|C8887	DBSCAN_round8_140
RM2|P|C8889	DBSCAN_round601_208
RM2|P|C8892	DBSCAN_round601_139
RM2|P|C8894	DBSCAN_round601_139
RM2|P|C8901	unclustered
RM2|P|C8903	unclustered
RM2|P|C8904	DBSCAN_round8_60
RM2|P|C8911	unclustered
RM2|P|C8915	DBSCAN_round8_96
RM2|P|C8916	unclustered
RM2|P|C8917	unclustered
RM2|P|C8918	unclustered
RM2|P|C8921	unclustered
RM2|P|C8922	DBSCAN_round1024_21
RM2|P|C8927	DBSCAN_round601_139
RM2|P|C8930	unclustered
RM2|P|C8934	unclustered
RM2|P|C8938	DBSCAN_round238_12
RM2|P|C8945	unclustered
RM2|P|C8962	unclustered
RM2|P|C8964	unclustered
RM2|P|C8966	unclustered
RM2|P|C8969	unclustered
RM2|P|C8972	unclustered
RM2|P|C8974	DBSCAN_round361_0
RM2|P|C8975	unclustered
RM2|P|C8976	unclustered
RM2|P|C8986	DBSCAN_round5_74
RM2|P|C8989	DBSCAN_round7_65
RM2|P|C8994	DBSCAN_round601_139
RM2|P|C8998	DBSCAN_round604_124
RM2|P|C9010	DBSCAN_round10_44
RM2|P|C9012	DBSCAN_round601_54
RM2|P|C9013	unclustered
RM2|P|C9027	unclustered
RM2|P|C9039	unclustered
RM2|P|C9047	DBSCAN_round601_139
RM2|P|C9048	unclustered
RM2|P|C9049	DBSCAN_round601_139
RM2|P|C9054	DBSCAN_round3_30
RM2|P|C9058	unclustered
RM2|P|C9059	unclustered
RM2|P|C9061	DBSCAN_round1022_22
RM2|P|C9069	DBSCAN_round9_309
RM2|P|C9077	DBSCAN_round454_252
RM2|P|C9079	unclustered
RM2|P|C9091	unclustered
RM2|P|C9095	unclustered
RM2|P|C9096	unclustered
RM2|P|C9104	DBSCAN_round597_2
RM2|P|C9105	unclustered
RM2|P|C9108	unclustered
RM2|P|C9112	DBSCAN_round10_44
RM2|P|C9114	DBSCAN_round601_139
RM2|P|C9115	unclustered
RM2|P|C9117	DBSCAN_round609_1008
RM2|P|C9119	DBSCAN_round7_65
RM2|P|C9122	unclustered
RM2|P|C9126	DBSCAN_round601_139
RM2|P|C9132	DBSCAN_round601_139
RM2|P|C9146	unclustered
RM2|P|C9150	DBSCAN_round293_0
RM2|P|C9161	DBSCAN_round602_21
RM2|P|C9168	unclustered
RM2|P|C9170	unclustered
RM2|P|C9173	unclustered
RM2|P|C9178	unclustered
RM2|P|C9184	DBSCAN_round8_96
RM2|P|C9192	DBSCAN_round601_139
RM2|P|C9195	DBSCAN_round9_119
RM2|P|C9207	unclustered
RM2|P|C9209	unclustered
RM2|P|C9212	unclustered
RM2|P|C9216	DBSCAN_round9_190
RM2|P|C9223	unclustered
RM2|P|C9228	unclustered
RM2|P|C9232	unclustered
RM2|P|C9233	unclustered
RM2|P|C9235	unclustered
RM2|P|C9241	unclustered
RM2|P|C9252	unclustered
RM2|P|C9253	DBSCAN_round601_139
RM2|P|C9258	unclustered
RM2|P|C9260	unclustered
RM2|P|C9261	unclustered
RM2|P|C9265	DBSCAN_round10_44
RM2|P|C9269	unclustered
RM2|P|C9273	unclustered
RM2|P|C9279	unclustered
RM2|P|C9281	DBSCAN_round2_24
RM2|P|C9287	DBSCAN_round601_259
RM2|P|C9295	DBSCAN_round8_60
RM2|P|C9308	unclustered
RM2|P|C9311	DBSCAN_round601_139
RM2|P|C9312	unclustered
RM2|P|C9321	DBSCAN_round9_63
RM2|P|C9331	unclustered
RM2|P|C9337	DBSCAN_round601_139
RM2|P|C9347	DBSCAN_round8_142
RM2|P|C9348	DBSCAN_round4_39
RM2|P|C9350	unclustered
RM2|P|C9358	unclustered
RM2|P|C9368	unclustered
RM2|P|C9374	DBSCAN_round7_65
RM2|P|C9377	unclustered
RM2|P|C9378	unclustered
RM2|P|C9379	DBSCAN_round601_143
RM2|P|C9386	unclustered
RM2|P|C9388	unclustered
RM2|P|C9391	unclustered
RM2|P|C9403	DBSCAN_round1022_68
RM2|P|C9420	unclustered
RM2|P|C9430	DBSCAN_round405_3
RM2|P|C9432	DBSCAN_round237_11
RM2|P|C9447	DBSCAN_round601_139
RM2|P|C9452	DBSCAN_round11_70
RM2|P|C9458	unclustered
RM2|P|C9460	unclustered
RM2|P|C9464	unclustered
RM2|P|C9474	DBSCAN_round238_12
RM2|P|C9483	unclustered
RM2|P|C9484	unclustered
RM2|P|C9485	DBSCAN_round8_213
RM2|P|C9502	unclustered
RM2|P|C9508	unclustered
RM2|P|C9519	DBSCAN_round9_309
RM2|P|C9535	unclustered
RM2|P|C9546	DBSCAN_round8_96
RM2|P|C9550	DBSCAN_round9_169
RM2|P|C9552	unclustered
RM2|P|C9555	DBSCAN_round4_39
RM2|P|C9560	unclustered
RM2|P|C9568	unclustered
RM2|P|C9571	DBSCAN_round601_139
RM2|P|C9572	DBSCAN_round237_11
RM2|P|C9573	unclustered
RM2|P|C9575	unclustered
RM2|P|C9576	DBSCAN_round601_143
RM2|P|C9580	DBSCAN_round1022_22
RM2|P|C9583	DBSCAN_round11_32
RM2|P|C9588	unclustered
RM2|P|C9592	unclustered
RM2|P|C9595	unclustered
RM2|P|C9596	unclustered
RM2|P|C9601	unclustered
RM2|P|C9605	unclustered
RM2|P|C9616	DBSCAN_round246_1
RM2|P|C9618	unclustered
RM2|P|C9620	DBSCAN_round601_139
RM2|P|C9624	DBSCAN_round9_705
RM2|P|C9627	DBSCAN_round601_139
RM2|P|C9631	unclustered
RM2|P|C9633	unclustered
RM2|P|C9636	unclustered
RM2|P|C9639	DBSCAN_round601_139
RM2|P|C9642	DBSCAN_round601_139
RM2|P|C9650	DBSCAN_round601_139
RM2|P|C9652	DBSCAN_round404_2
RM2|P|C9654	unclustered
RM2|P|C9656	unclustered
RM2|P|C9657	unclustered
RM2|P|C9672	DBSCAN_round8_140
RM2|P|C9677	DBSCAN_round601_54
RM2|P|C9690	unclustered
RM2|P|C9706	DBSCAN_round9_309
RM2|P|C9710	DBSCAN_round8_96
RM2|P|C9712	DBSCAN_round601_139
RM2|P|C9721	unclustered
RM2|P|C9737	unclustered
RM2|P|C9748	unclustered
RM2|P|C9751	DBSCAN_round601_139
RM2|P|C9753	unclustered
RM2|P|C9758	DBSCAN_round9_24
RM2|P|C9762	DBSCAN_round246_1
RM2|P|C9763	DBSCAN_round601_139
RM2|P|C9764	unclustered
RM2|P|C9771	unclustered
RM2|P|C9782	DBSCAN_round9_122
RM2|P|C9786	unclustered
RM2|P|C9788	DBSCAN_round601_139
RM2|P|C9792	DBSCAN_round9_1127
RM2|P|C9795	DBSCAN_round11_32
RM2|P|C9800	DBSCAN_round136_4
RM2|P|C9801	unclustered
RM2|P|C9809	unclustered
RM2|P|C9812	unclustered
RM2|P|C9813	DBSCAN_round238_12
RM2|P|C9820	unclustered
RM2|P|C9821	DBSCAN_round9_52
RM2|P|C9826	DBSCAN_round9_190
RM2|P|C9827	unclustered
RM2|P|C9829	unclustered
RM2|P|C9835	unclustered
RM2|P|C9836	DBSCAN_round5_33
RM2|P|C9843	unclustered
RM2|P|C9853	unclustered
RM2|P|C9865	DBSCAN_round603_347
RM2|P|C9876	unclustered
RM2|P|C9877	unclustered
RM2|P|C9878	unclustered
RM2|P|C9883	unclustered
RM2|P|C9892	unclustered
RM2|P|C9893	DBSCAN_round372_0
RM2|P|C9895	DBSCAN_round601_139
RM2|P|C9910	unclustered
RM2|P|C9911	DBSCAN_round293_0
RM2|P|C9912	unclustered
RM2|P|C9913	DBSCAN_round10_363
RM2|P|C9916	DBSCAN_round601_139
RM2|P|C9921	DBSCAN_round451_11
RM2|P|C9922	DBSCAN_round601_139
RM2|P|C9923	unclustered
RM2|P|C9932	unclustered
RM2|P|C9947	unclustered
RM2|P|C9955	DBSCAN_round608_5
RM2|P|C9958	DBSCAN_round601_139
RM2|P|C9959	unclustered
RM2|P|C9960	DBSCAN_round601_139
RM2|P|C9962	DBSCAN_round9_1145
RM2|P|C9967	unclustered
RM2|P|C9973	unclustered
RM2|P|C9977	unclustered
RM2|P|C9987	DBSCAN_round9_63
RM2|P|C9988	DBSCAN_round4_39
RM2|P|C9989	unclustered
RM2|P|C10015	DBSCAN_round127_3
RM2|P|C10018	DBSCAN_round601_139
RM2|P|C10028	DBSCAN_round602_21
RM2|P|C10041	unclustered
RM2|P|C10047	DBSCAN_round601_139
RM2|P|C10058	DBSCAN_round8_213
RM2|P|C10059	DBSCAN_round1022_22
RM2|P|C10066	DBSCAN_round5_67
RM2|P|C10074	DBSCAN_round601_139
RM2|P|C10077	DBSCAN_round452_98
RM2|P|C10090	DBSCAN_round601_139
RM2|P|C10091	DBSCAN_round601_139
RM2|P|C10093	unclustered
RM2|P|C10116	DBSCAN_round601_139
RM2|P|C10118	DBSCAN_round601_139
RM2|P|C10120	DBSCAN_round3_50
RM2|P|C10121	DBSCAN_round8_96
RM2|P|C10123	DBSCAN_round127_3
RM2|P|C10131	DBSCAN_round601_139
RM2|P|C10132	DBSCAN_round601_36
RM2|P|C10138	unclustered
RM2|P|C10145	unclustered
RM2|P|C10148	DBSCAN_round601_139
RM2|P|C10150	unclustered
RM2|P|C10155	DBSCAN_round601_139
RM2|P|C10159	DBSCAN_round608_5
RM2|P|C10175	DBSCAN_round601_139
RM2|P|C10181	DBSCAN_round498_4
RM2|P|C10190	unclustered
RM2|P|C10194	DBSCAN_round4_59
RM2|P|C10195	unclustered
RM2|P|C10199	unclustered
RM2|P|C10207	DBSCAN_round451_11
RM2|P|C10209	DBSCAN_round404_2
RM2|P|C10224	DBSCAN_round601_139
RM2|P|C10228	DBSCAN_round604_124
RM2|P|C10232	unclustered
RM2|P|C10236	unclustered
RM2|P|C10254	unclustered
RM2|P|C10255	unclustered
RM2|P|C10291	unclustered
RM2|P|C10293	DBSCAN_round246_1
RM2|P|C10295	unclustered
RM2|P|C10296	DBSCAN_round9_731
RM2|P|C10300	unclustered
RM2|P|C10304	unclustered
RM2|P|C10308	DBSCAN_round293_10
RM2|P|C10311	DBSCAN_round238_12
RM2|P|C10329	DBSCAN_round9_63
RM2|P|C10334	unclustered
RM2|P|C10337	DBSCAN_round1024_21
RM2|P|C10352	unclustered
RM2|P|C10385	DBSCAN_round11_32
[truncated: 9,806 more rows]

## Sheet: binsanity
SEQUENCEID	BINID
RM2|P|C1417	CAMI_medium_GoldStandardAssembly_Bin-0.fna
RM2|P|C2995	CAMI_medium_GoldStandardAssembly_Bin-0.fna
RM2|P|C7791	CAMI_medium_GoldStandardAssembly_Bin-0.fna
RM2|P|C19904	CAMI_medium_GoldStandardAssembly_Bin-0.fna
RM2|P|C21399	CAMI_medium_GoldStandardAssembly_Bin-0.fna
RM2|P|C21738	CAMI_medium_GoldStandardAssembly_Bin-0.fna
RM2|P|C25174	CAMI_medium_GoldStandardAssembly_Bin-0.fna
RM2|P|C29541	CAMI_medium_GoldStandardAssembly_Bin-0.fna
RM2|P|C31036	CAMI_medium_GoldStandardAssembly_Bin-0.fna
RM2|P|C32884	CAMI_medium_GoldStandardAssembly_Bin-0.fna
RM2|P|C33409	CAMI_medium_GoldStandardAssembly_Bin-0.fna
RM2|P|C41362	CAMI_medium_GoldStandardAssembly_Bin-0.fna
RM2|P|C42486	CAMI_medium_GoldStandardAssembly_Bin-0.fna
RM2|P|C54905	CAMI_medium_GoldStandardAssembly_Bin-0.fna
RM2|P|C61622	CAMI_medium_GoldStandardAssembly_Bin-0.fna
RM2|P|C102	CAMI_medium_GoldStandardAssembly_Bin-10.fna
RM2|P|C167	CAMI_medium_GoldStandardAssembly_Bin-10.fna
RM2|P|C308	CAMI_medium_GoldStandardAssembly_Bin-10.fna
RM2|P|C484	CAMI_medium_GoldStandardAssembly_Bin-10.fna
RM2|P|C539	CAMI_medium_GoldStandardAssembly_Bin-10.fna
RM2|P|C579	CAMI_medium_GoldStandardAssembly_Bin-10.fna
RM2|P|C727	CAMI_medium_GoldStandardAssembly_Bin-10.fna
RM2|P|C823	CAMI_medium_GoldStandardAssembly_Bin-10.fna
RM2|P|C868	CAMI_medium_GoldStandardAssembly_Bin-10.fna
RM2|P|C879	CAMI_medium_GoldStandardAssembly_Bin-10.fna
RM2|P|C939	CAMI_medium_GoldStandardAssembly_Bin-10.fna
RM2|P|C1242	CAMI_medium_GoldStandardAssembly_Bin-10.fna
RM2|P|C1313	CAMI_medium_GoldStandardAssembly_Bin-10.fna
RM2|P|C1608	CAMI_medium_GoldStandardAssembly_Bin-10.fna
RM2|P|C1661	CAMI_medium_GoldStandardAssembly_Bin-10.fna
RM2|P|C1707	CAMI_medium_GoldStandardAssembly_Bin-10.fna
RM2|P|C1942	CAMI_medium_GoldStandardAssembly_Bin-10.fna
RM2|P|C1996	CAMI_medium_GoldStandardAssembly_Bin-10.fna
RM2|P|C2328	CAMI_medium_GoldStandardAssembly_Bin-10.fna
RM2|P|C2403	CAMI_medium_GoldStandardAssembly_Bin-10.fna
RM2|P|C2458	CAMI_medium_GoldStandardAssembly_Bin-10.fna
RM2|P|C2493	CAMI_medium_GoldStandardAssembly_Bin-10.fna
RM2|P|C2662	CAMI_medium_GoldStandardAssembly_Bin-10.fna
RM2|P|C2706	CAMI_medium_GoldStandardAssembly_Bin-10.fna
RM2|P|C2886	CAMI_medium_GoldStandardAssembly_Bin-10.fna
RM2|P|C2931	CAMI_medium_GoldStandardAssembly_Bin-10.fna
RM2|P|C3091	CAMI_medium_GoldStandardAssembly_Bin-10.fna
RM2|P|C3124	CAMI_medium_GoldStandardAssembly_Bin-10.fna
RM2|P|C3141	CAMI_medium_GoldStandardAssembly_Bin-10.fna
RM2|P|C3181	CAMI_medium_GoldStandardAssembly_Bin-10.fna
RM2|P|C3233	CAMI_medium_GoldStandardAssembly_Bin-10.fna
RM2|P|C3284	CAMI_medium_GoldStandardAssembly_Bin-10.fna
RM2|P|C3328	CAMI_medium_GoldStandardAssembly_Bin-10.fna
RM2|P|C3532	CAMI_medium_GoldStandardAssembly_Bin-10.fna
RM2|P|C3555	CAMI_medium_GoldStandardAssembly_Bin-10.fna
RM2|P|C3565	CAMI_medium_GoldStandardAssembly_Bin-10.fna
RM2|P|C3786	CAMI_medium_GoldStandardAssembly_Bin-10.fna
RM2|P|C4002	CAMI_medium_GoldStandardAssembly_Bin-10.fna
RM2|P|C4039	CAMI_medium_GoldStandardAssembly_Bin-10.fna
RM2|P|C4130	CAMI_medium_GoldStandardAssembly_Bin-10.fna
RM2|P|C4248	CAMI_medium_GoldStandardAssembly_Bin-10.fna
RM2|P|C4249	CAMI_medium_GoldStandardAssembly_Bin-10.fna
RM2|P|C4313	CAMI_medium_GoldStandardAssembly_Bin-10.fna
RM2|P|C4337	CAMI_medium_GoldStandardAssembly_Bin-10.fna
RM2|P|C4369	CAMI_medium_GoldStandardAssembly_Bin-10.fna
RM2|P|C4818	CAMI_medium_GoldStandardAssembly_Bin-10.fna
RM2|P|C4940	CAMI_medium_GoldStandardAssembly_Bin-10.fna
RM2|P|C5003	CAMI_medium_GoldStandardAssembly_Bin-10.fna
RM2|P|C5168	CAMI_medium_GoldStandardAssembly_Bin-10.fna
RM2|P|C5202	CAMI_medium_GoldStandardAssembly_Bin-10.fna
RM2|P|C5284	CAMI_medium_GoldStandardAssembly_Bin-10.fna
RM2|P|C5287	CAMI_medium_GoldStandardAssembly_Bin-10.fna
RM2|P|C5293	CAMI_medium_GoldStandardAssembly_Bin-10.fna
RM2|P|C5309	CAMI_medium_GoldStandardAssembly_Bin-10.fna
RM2|P|C5409	CAMI_medium_GoldStandardAssembly_Bin-10.fna
RM2|P|C5556	CAMI_medium_GoldStandardAssembly_Bin-10.fna
RM2|P|C5708	CAMI_medium_GoldStandardAssembly_Bin-10.fna
RM2|P|C5889	CAMI_medium_GoldStandardAssembly_Bin-10.fna
RM2|P|C5892	CAMI_medium_GoldStandardAssembly_Bin-10.fna
RM2|P|C5910	CAMI_medium_GoldStandardAssembly_Bin-10.fna
RM2|P|C5915	CAMI_medium_GoldStandardAssembly_Bin-10.fna
RM2|P|C6076	CAMI_medium_GoldStandardAssembly_Bin-10.fna
RM2|P|C6221	CAMI_medium_GoldStandardAssembly_Bin-10.fna
RM2|P|C6278	CAMI_medium_GoldStandardAssembly_Bin-10.fna
RM2|P|C6288	CAMI_medium_GoldStandardAssembly_Bin-10.fna
RM2|P|C6429	CAMI_medium_GoldStandardAssembly_Bin-10.fna
RM2|P|C6616	CAMI_medium_GoldStandardAssembly_Bin-10.fna
RM2|P|C6654	CAMI_medium_GoldStandardAssembly_Bin-10.fna
RM2|P|C6700	CAMI_medium_GoldStandardAssembly_Bin-10.fna
RM2|P|C6742	CAMI_medium_GoldStandardAssembly_Bin-10.fna
RM2|P|C7016	CAMI_medium_GoldStandardAssembly_Bin-10.fna
RM2|P|C7190	CAMI_medium_GoldStandardAssembly_Bin-10.fna
RM2|P|C7551	CAMI_medium_GoldStandardAssembly_Bin-10.fna
RM2|P|C7607	CAMI_medium_GoldStandardAssembly_Bin-10.fna
RM2|P|C7644	CAMI_medium_GoldStandardAssembly_Bin-10.fna
RM2|P|C7691	CAMI_medium_GoldStandardAssembly_Bin-10.fna
RM2|P|C7794	CAMI_medium_GoldStandardAssembly_Bin-10.fna
RM2|P|C7951	CAMI_medium_GoldStandardAssembly_Bin-10.fna
RM2|P|C7976	CAMI_medium_GoldStandardAssembly_Bin-10.fna
RM2|P|C8034	CAMI_medium_GoldStandardAssembly_Bin-10.fna
RM2|P|C8297	CAMI_medium_GoldStandardAssembly_Bin-10.fna
RM2|P|C8373	CAMI_medium_GoldStandardAssembly_Bin-10.fna
RM2|P|C8515	CAMI_medium_GoldStandardAssembly_Bin-10.fna
RM2|P|C8563	CAMI_medium_GoldStandardAssembly_Bin-10.fna
RM2|P|C8786	CAMI_medium_GoldStandardAssembly_Bin-10.fna
RM2|P|C8822	CAMI_medium_GoldStandardAssembly_Bin-10.fna
RM2|P|C8895	CAMI_medium_GoldStandardAssembly_Bin-10.fna
RM2|P|C8930	CAMI_medium_GoldStandardAssembly_Bin-10.fna
RM2|P|C8943	CAMI_medium_GoldStandardAssembly_Bin-10.fna
RM2|P|C8951	CAMI_medium_GoldStandardAssembly_Bin-10.fna
RM2|P|C8966	CAMI_medium_GoldStandardAssembly_Bin-10.fna
RM2|P|C8974	CAMI_medium_GoldStandardAssembly_Bin-10.fna
RM2|P|C8989	CAMI_medium_GoldStandardAssembly_Bin-10.fna
RM2|P|C9096	CAMI_medium_GoldStandardAssembly_Bin-10.fna
RM2|P|C9119	CAMI_medium_GoldStandardAssembly_Bin-10.fna
RM2|P|C9312	CAMI_medium_GoldStandardAssembly_Bin-10.fna
RM2|P|C9331	CAMI_medium_GoldStandardAssembly_Bin-10.fna
RM2|P|C9358	CAMI_medium_GoldStandardAssembly_Bin-10.fna
RM2|P|C9374	CAMI_medium_GoldStandardAssembly_Bin-10.fna
RM2|P|C9377	CAMI_medium_GoldStandardAssembly_Bin-10.fna
RM2|P|C9386	CAMI_medium_GoldStandardAssembly_Bin-10.fna
RM2|P|C9447	CAMI_medium_GoldStandardAssembly_Bin-10.fna
RM2|P|C9521	CAMI_medium_GoldStandardAssembly_Bin-10.fna
RM2|P|C9552	CAMI_medium_GoldStandardAssembly_Bin-10.fna
RM2|P|C9588	CAMI_medium_GoldStandardAssembly_Bin-10.fna
RM2|P|C9654	CAMI_medium_GoldStandardAssembly_Bin-10.fna
RM2|P|C9660	CAMI_medium_GoldStandardAssembly_Bin-10.fna
RM2|P|C9800	CAMI_medium_GoldStandardAssembly_Bin-10.fna
RM2|P|C9821	CAMI_medium_GoldStandardAssembly_Bin-10.fna
RM2|P|C9955	CAMI_medium_GoldStandardAssembly_Bin-10.fna
RM2|P|C10029	CAMI_medium_GoldStandardAssembly_Bin-10.fna
RM2|P|C10496	CAMI_medium_GoldStandardAssembly_Bin-10.fna
RM2|P|C10561	CAMI_medium_GoldStandardAssembly_Bin-10.fna
RM2|P|C10711	CAMI_medium_GoldStandardAssembly_Bin-10.fna
RM2|P|C10759	CAMI_medium_GoldStandardAssembly_Bin-10.fna
RM2|P|C11114	CAMI_medium_GoldStandardAssembly_Bin-10.fna
RM2|P|C11430	CAMI_medium_GoldStandardAssembly_Bin-10.fna
RM2|P|C11477	CAMI_medium_GoldStandardAssembly_Bin-10.fna
RM2|P|C12080	CAMI_medium_GoldStandardAssembly_Bin-10.fna
RM2|P|C12167	CAMI_medium_GoldStandardAssembly_Bin-10.fna
RM2|P|C12196	CAMI_medium_GoldStandardAssembly_Bin-10.fna
RM2|P|C12295	CAMI_medium_GoldStandardAssembly_Bin-10.fna
RM2|P|C12453	CAMI_medium_GoldStandardAssembly_Bin-10.fna
RM2|P|C12459	CAMI_medium_GoldStandardAssembly_Bin-10.fna
RM2|P|C12513	CAMI_medium_GoldStandardAssembly_Bin-10.fna
RM2|P|C12514	CAMI_medium_GoldStandardAssembly_Bin-10.fna
RM2|P|C12640	CAMI_medium_GoldStandardAssembly_Bin-10.fna
RM2|P|C12760	CAMI_medium_GoldStandardAssembly_Bin-10.fna
RM2|P|C12770	CAMI_medium_GoldStandardAssembly_Bin-10.fna
RM2|P|C12853	CAMI_medium_GoldStandardAssembly_Bin-10.fna
RM2|P|C12912	CAMI_medium_GoldStandardAssembly_Bin-10.fna
RM2|P|C12989	CAMI_medium_GoldStandardAssembly_Bin-10.fna
RM2|P|C12997	CAMI_medium_GoldStandardAssembly_Bin-10.fna
RM2|P|C13139	CAMI_medium_GoldStandardAssembly_Bin-10.fna
RM2|P|C13209	CAMI_medium_GoldStandardAssembly_Bin-10.fna
RM2|P|C13219	CAMI_medium_GoldStandardAssembly_Bin-10.fna
RM2|P|C13290	CAMI_medium_GoldStandardAssembly_Bin-10.fna
RM2|P|C13627	CAMI_medium_GoldStandardAssembly_Bin-10.fna
RM2|P|C13754	CAMI_medium_GoldStandardAssembly_Bin-10.fna
RM2|P|C13799	CAMI_medium_GoldStandardAssembly_Bin-10.fna
RM2|P|C13842	CAMI_medium_GoldStandardAssembly_Bin-10.fna
RM2|P|C14137	CAMI_medium_GoldStandardAssembly_Bin-10.fna
RM2|P|C14299	CAMI_medium_GoldStandardAssembly_Bin-10.fna
RM2|P|C14592	CAMI_medium_GoldStandardAssembly_Bin-10.fna
RM2|P|C14601	CAMI_medium_GoldStandardAssembly_Bin-10.fna
RM2|P|C14607	CAMI_medium_GoldStandardAssembly_Bin-10.fna
RM2|P|C14680	CAMI_medium_GoldStandardAssembly_Bin-10.fna
RM2|P|C14791	CAMI_medium_GoldStandardAssembly_Bin-10.fna
RM2|P|C14825	CAMI_medium_GoldStandardAssembly_Bin-10.fna
RM2|P|C14846	CAMI_medium_GoldStandardAssembly_Bin-10.fna
RM2|P|C14961	CAMI_medium_GoldStandardAssembly_Bin-10.fna
RM2|P|C15006	CAMI_medium_GoldStandardAssembly_Bin-10.fna
RM2|P|C15051	CAMI_medium_GoldStandardAssembly_Bin-10.fna
RM2|P|C15092	CAMI_medium_GoldStandardAssembly_Bin-10.fna
RM2|P|C15200	CAMI_medium_GoldStandardAssembly_Bin-10.fna
RM2|P|C15222	CAMI_medium_GoldStandardAssembly_Bin-10.fna
RM2|P|C15320	CAMI_medium_GoldStandardAssembly_Bin-10.fna
RM2|P|C15439	CAMI_medium_GoldStandardAssembly_Bin-10.fna
RM2|P|C15643	CAMI_medium_GoldStandardAssembly_Bin-10.fna
RM2|P|C15673	CAMI_medium_GoldStandardAssembly_Bin-10.fna
RM2|P|C15723	CAMI_medium_GoldStandardAssembly_Bin-10.fna
RM2|P|C16151	CAMI_medium_GoldStandardAssembly_Bin-10.fna
RM2|P|C16162	CAMI_medium_GoldStandardAssembly_Bin-10.fna
RM2|P|C16307	CAMI_medium_GoldStandardAssembly_Bin-10.fna
RM2|P|C16333	CAMI_medium_GoldStandardAssembly_Bin-10.fna
RM2|P|C16367	CAMI_medium_GoldStandardAssembly_Bin-10.fna
RM2|P|C16380	CAMI_medium_GoldStandardAssembly_Bin-10.fna
RM2|P|C16409	CAMI_medium_GoldStandardAssembly_Bin-10.fna
RM2|P|C16516	CAMI_medium_GoldStandardAssembly_Bin-10.fna
RM2|P|C16575	CAMI_medium_GoldStandardAssembly_Bin-10.fna
RM2|P|C16608	CAMI_medium_GoldStandardAssembly_Bin-10.fna
RM2|P|C16619	CAMI_medium_GoldStandardAssembly_Bin-10.fna
RM2|P|C16666	CAMI_medium_GoldStandardAssembly_Bin-10.fna
RM2|P|C16830	CAMI_medium_GoldStandardAssembly_Bin-10.fna
RM2|P|C16851	CAMI_medium_GoldStandardAssembly_Bin-10.fna
RM2|P|C17113	CAMI_medium_GoldStandardAssembly_Bin-10.fna
RM2|P|C17116	CAMI_medium_GoldStandardAssembly_Bin-10.fna
RM2|P|C17182	CAMI_medium_GoldStandardAssembly_Bin-10.fna
RM2|P|C17256	CAMI_medium_GoldStandardAssembly_Bin-10.fna
RM2|P|C17537	CAMI_medium_GoldStandardAssembly_Bin-10.fna
RM2|P|C17545	CAMI_medium_GoldStandardAssembly_Bin-10.fna
RM2|P|C17604	CAMI_medium_GoldStandardAssembly_Bin-10.fna
RM2|P|C17639	CAMI_medium_GoldStandardAssembly_Bin-10.fna
RM2|P|C17879	CAMI_medium_GoldStandardAssembly_Bin-10.fna
RM2|P|C17950	CAMI_medium_GoldStandardAssembly_Bin-10.fna
RM2|P|C17975	CAMI_medium_GoldStandardAssembly_Bin-10.fna
RM2|P|C18024	CAMI_medium_GoldStandardAssembly_Bin-10.fna
RM2|P|C18056	CAMI_medium_GoldStandardAssembly_Bin-10.fna
RM2|P|C18365	CAMI_medium_GoldStandardAssembly_Bin-10.fna
RM2|P|C18372	CAMI_medium_GoldStandardAssembly_Bin-10.fna
RM2|P|C18459	CAMI_medium_GoldStandardAssembly_Bin-10.fna
RM2|P|C18499	CAMI_medium_GoldStandardAssembly_Bin-10.fna
RM2|P|C18542	CAMI_medium_GoldStandardAssembly_Bin-10.fna
RM2|P|C18545	CAMI_medium_GoldStandardAssembly_Bin-10.fna
RM2|P|C18737	CAMI_medium_GoldStandardAssembly_Bin-10.fna
RM2|P|C18881	CAMI_medium_GoldStandardAssembly_Bin-10.fna
RM2|P|C19021	CAMI_medium_GoldStandardAssembly_Bin-10.fna
RM2|P|C19049	CAMI_medium_GoldStandardAssembly_Bin-10.fna
RM2|P|C19116	CAMI_medium_GoldStandardAssembly_Bin-10.fna
RM2|P|C19177	CAMI_medium_GoldStandardAssembly_Bin-10.fna
RM2|P|C19259	CAMI_medium_GoldStandardAssembly_Bin-10.fna
RM2|P|C19321	CAMI_medium_GoldStandardAssembly_Bin-10.fna
RM2|P|C19332	CAMI_medium_GoldStandardAssembly_Bin-10.fna
RM2|P|C19384	CAMI_medium_GoldStandardAssembly_Bin-10.fna
RM2|P|C19467	CAMI_medium_GoldStandardAssembly_Bin-10.fna
RM2|P|C19703	CAMI_medium_GoldStandardAssembly_Bin-10.fna
RM2|P|C19802	CAMI_medium_GoldStandardAssembly_Bin-10.fna
RM2|P|C19828	CAMI_medium_GoldStandardAssembly_Bin-10.fna
RM2|P|C19832	CAMI_medium_GoldStandardAssembly_Bin-10.fna
RM2|P|C19959	CAMI_medium_GoldStandardAssembly_Bin-10.fna
RM2|P|C20046	CAMI_medium_GoldStandardAssembly_Bin-10.fna
RM2|P|C20105	CAMI_medium_GoldStandardAssembly_Bin-10.fna
RM2|P|C20147	CAMI_medium_GoldStandardAssembly_Bin-10.fna
RM2|P|C20207	CAMI_medium_GoldStandardAssembly_Bin-10.fna
RM2|P|C20239	CAMI_medium_GoldStandardAssembly_Bin-10.fna
RM2|P|C20264	CAMI_medium_GoldStandardAssembly_Bin-10.fna
RM2|P|C20283	CAMI_medium_GoldStandardAssembly_Bin-10.fna
RM2|P|C20354	CAMI_medium_GoldStandardAssembly_Bin-10.fna
RM2|P|C20478	CAMI_medium_GoldStandardAssembly_Bin-10.fna
RM2|P|C20479	CAMI_medium_GoldStandardAssembly_Bin-10.fna
RM2|P|C20549	CAMI_medium_GoldStandardAssembly_Bin-10.fna
RM2|P|C20605	CAMI_medium_GoldStandardAssembly_Bin-10.fna
RM2|P|C20654	CAMI_medium_GoldStandardAssembly_Bin-10.fna
RM2|P|C20657	CAMI_medium_GoldStandardAssembly_Bin-10.fna
RM2|P|C20675	CAMI_medium_GoldStandardAssembly_Bin-10.fna
RM2|P|C20811	CAMI_medium_GoldStandardAssembly_Bin-10.fna
RM2|P|C20833	CAMI_medium_GoldStandardAssembly_Bin-10.fna
RM2|P|C20891	CAMI_medium_GoldStandardAssembly_Bin-10.fna
RM2|P|C20974	CAMI_medium_GoldStandardAssembly_Bin-10.fna
RM2|P|C20980	CAMI_medium_GoldStandardAssembly_Bin-10.fna
RM2|P|C21126	CAMI_medium_GoldStandardAssembly_Bin-10.fna
RM2|P|C21184	CAMI_medium_GoldStandardAssembly_Bin-10.fna
RM2|P|C21342	CAMI_medium_GoldStandardAssembly_Bin-10.fna
RM2|P|C21505	CAMI_medium_GoldStandardAssembly_Bin-10.fna
RM2|P|C21684	CAMI_medium_GoldStandardAssembly_Bin-10.fna
RM2|P|C21735	CAMI_medium_GoldStandardAssembly_Bin-10.fna
RM2|P|C21862	CAMI_medium_GoldStandardAssembly_Bin-10.fna
RM2|P|C21873	CAMI_medium_GoldStandardAssembly_Bin-10.fna
RM2|P|C21888	CAMI_medium_GoldStandardAssembly_Bin-10.fna
RM2|P|C22014	CAMI_medium_GoldStandardAssembly_Bin-10.fna
RM2|P|C22127	CAMI_medium_GoldStandardAssembly_Bin-10.fna
RM2|P|C22134	CAMI_medium_GoldStandardAssembly_Bin-10.fna
RM2|P|C22155	CAMI_medium_GoldStandardAssembly_Bin-10.fna
RM2|P|C22206	CAMI_medium_GoldStandardAssembly_Bin-10.fna
RM2|P|C22323	CAMI_medium_GoldStandardAssembly_Bin-10.fna
RM2|P|C22461	CAMI_medium_GoldStandardAssembly_Bin-10.fna
RM2|P|C22750	CAMI_medium_GoldStandardAssembly_Bin-10.fna
RM2|P|C22876	CAMI_medium_GoldStandardAssembly_Bin-10.fna
RM2|P|C22937	CAMI_medium_GoldStandardAssembly_Bin-10.fna
RM2|P|C23111	CAMI_medium_GoldStandardAssembly_Bin-10.fna
RM2|P|C23119	CAMI_medium_GoldStandardAssembly_Bin-10.fna
RM2|P|C23193	CAMI_medium_GoldStandardAssembly_Bin-10.fna
RM2|P|C23328	CAMI_medium_GoldStandardAssembly_Bin-10.fna
RM2|P|C23331	CAMI_medium_GoldStandardAssembly_Bin-10.fna
RM2|P|C23381	CAMI_medium_GoldStandardAssembly_Bin-10.fna
RM2|P|C23384	CAMI_medium_GoldStandardAssembly_Bin-10.fna
RM2|P|C23398	CAMI_medium_GoldStandardAssembly_Bin-10.fna
RM2|P|C23402	CAMI_medium_GoldStandardAssembly_Bin-10.fna
RM2|P|C23432	CAMI_medium_GoldStandardAssembly_Bin-10.fna
RM2|P|C23486	CAMI_medium_GoldStandardAssembly_Bin-10.fna
RM2|P|C23488	CAMI_medium_GoldStandardAssembly_Bin-10.fna
RM2|P|C23513	CAMI_medium_GoldStandardAssembly_Bin-10.fna
RM2|P|C23523	CAMI_medium_GoldStandardAssembly_Bin-10.fna
RM2|P|C23722	CAMI_medium_GoldStandardAssembly_Bin-10.fna
RM2|P|C23737	CAMI_medium_GoldStandardAssembly_Bin-10.fna
RM2|P|C23741	CAMI_medium_GoldStandardAssembly_Bin-10.fna
RM2|P|C23951	CAMI_medium_GoldStandardAssembly_Bin-10.fna
RM2|P|C23970	CAMI_medium_GoldStandardAssembly_Bin-10.fna
RM2|P|C23995	CAMI_medium_GoldStandardAssembly_Bin-10.fna
RM2|P|C24060	CAMI_medium_GoldStandardAssembly_Bin-10.fna
RM2|P|C24076	CAMI_medium_GoldStandardAssembly_Bin-10.fna
RM2|P|C24364	CAMI_medium_GoldStandardAssembly_Bin-10.fna
RM2|P|C24370	CAMI_medium_GoldStandardAssembly_Bin-10.fna
RM2|P|C24664	CAMI_medium_GoldStandardAssembly_Bin-10.fna
RM2|P|C24668	CAMI_medium_GoldStandardAssembly_Bin-10.fna
RM2|P|C24694	CAMI_medium_GoldStandardAssembly_Bin-10.fna
RM2|P|C24731	CAMI_medium_GoldStandardAssembly_Bin-10.fna
RM2|P|C24744	CAMI_medium_GoldStandardAssembly_Bin-10.fna
RM2|P|C24783	CAMI_medium_GoldStandardAssembly_Bin-10.fna
RM2|P|C24857	CAMI_medium_GoldStandardAssembly_Bin-10.fna
RM2|P|C25042	CAMI_medium_GoldStandardAssembly_Bin-10.fna
RM2|P|C25048	CAMI_medium_GoldStandardAssembly_Bin-10.fna
RM2|P|C25200	CAMI_medium_GoldStandardAssembly_Bin-10.fna
RM2|P|C25323	CAMI_medium_GoldStandardAssembly_Bin-10.fna
RM2|P|C25342	CAMI_medium_GoldStandardAssembly_Bin-10.fna
RM2|P|C25446	CAMI_medium_GoldStandardAssembly_Bin-10.fna
RM2|P|C25515	CAMI_medium_GoldStandardAssembly_Bin-10.fna
RM2|P|C25638	CAMI_medium_GoldStandardAssembly_Bin-10.fna
RM2|P|C25910	CAMI_medium_GoldStandardAssembly_Bin-10.fna
RM2|P|C25919	CAMI_medium_GoldStandardAssembly_Bin-10.fna
RM2|P|C25930	CAMI_medium_GoldStandardAssembly_Bin-10.fna
RM2|P|C25996	CAMI_medium_GoldStandardAssembly_Bin-10.fna
RM2|P|C26108	CAMI_medium_GoldStandardAssembly_Bin-10.fna
RM2|P|C26285	CAMI_medium_GoldStandardAssembly_Bin-10.fna
RM2|P|C26303	CAMI_medium_GoldStandardAssembly_Bin-10.fna
RM2|P|C26331	CAMI_medium_GoldStandardAssembly_Bin-10.fna
RM2|P|C26557	CAMI_medium_GoldStandardAssembly_Bin-10.fna
RM2|P|C26807	CAMI_medium_GoldStandardAssembly_Bin-10.fna
RM2|P|C26817	CAMI_medium_GoldStandardAssembly_Bin-10.fna
RM2|P|C26823	CAMI_medium_GoldStandardAssembly_Bin-10.fna
RM2|P|C26853	CAMI_medium_GoldStandardAssembly_Bin-10.fna
RM2|P|C26899	CAMI_medium_GoldStandardAssembly_Bin-10.fna
RM2|P|C26998	CAMI_medium_GoldStandardAssembly_Bin-10.fna
RM2|P|C27168	CAMI_medium_GoldStandardAssembly_Bin-10.fna
RM2|P|C27310	CAMI_medium_GoldStandardAssembly_Bin-10.fna
RM2|P|C27440	CAMI_medium_GoldStandardAssembly_Bin-10.fna
RM2|P|C27452	CAMI_medium_GoldStandardAssembly_Bin-10.fna
RM2|P|C27478	CAMI_medium_GoldStandardAssembly_Bin-10.fna
RM2|P|C27486	CAMI_medium_GoldStandardAssembly_Bin-10.fna
RM2|P|C27528	CAMI_medium_GoldStandardAssembly_Bin-10.fna
RM2|P|C27630	CAMI_medium_GoldStandardAssembly_Bin-10.fna
RM2|P|C27690	CAMI_medium_GoldStandardAssembly_Bin-10.fna
RM2|P|C27743	CAMI_medium_GoldStandardAssembly_Bin-10.fna
RM2|P|C27766	CAMI_medium_GoldStandardAssembly_Bin-10.fna
RM2|P|C27893	CAMI_medium_GoldStandardAssembly_Bin-10.fna
RM2|P|C27903	CAMI_medium_GoldStandardAssembly_Bin-10.fna
RM2|P|C27939	CAMI_medium_GoldStandardAssembly_Bin-10.fna
RM2|P|C27966	CAMI_medium_GoldStandardAssembly_Bin-10.fna
RM2|P|C28063	CAMI_medium_GoldStandardAssembly_Bin-10.fna
RM2|P|C28096	CAMI_medium_GoldStandardAssembly_Bin-10.fna
RM2|P|C28102	CAMI_medium_GoldStandardAssembly_Bin-10.fna
RM2|P|C28185	CAMI_medium_GoldStandardAssembly_Bin-10.fna
RM2|P|C28198	CAMI_medium_GoldStandardAssembly_Bin-10.fna
RM2|P|C28470	CAMI_medium_GoldStandardAssembly_Bin-10.fna
RM2|P|C28494	CAMI_medium_GoldStandardAssembly_Bin-10.fna
RM2|P|C28515	CAMI_medium_GoldStandardAssembly_Bin-10.fna
RM2|P|C28944	CAMI_medium_GoldStandardAssembly_Bin-10.fna
RM2|P|C29100	CAMI_medium_GoldStandardAssembly_Bin-10.fna
RM2|P|C29115	CAMI_medium_GoldStandardAssembly_Bin-10.fna
RM2|P|C29162	CAMI_medium_GoldStandardAssembly_Bin-10.fna
RM2|P|C29188	CAMI_medium_GoldStandardAssembly_Bin-10.fna
RM2|P|C29215	CAMI_medium_GoldStandardAssembly_Bin-10.fna
RM2|P|C29428	CAMI_medium_GoldStandardAssembly_Bin-10.fna
RM2|P|C29464	CAMI_medium_GoldStandardAssembly_Bin-10.fna
RM2|P|C29487	CAMI_medium_GoldStandardAssembly_Bin-10.fna
RM2|P|C29552	CAMI_medium_GoldStandardAssembly_Bin-10.fna
RM2|P|C29799	CAMI_medium_GoldStandardAssembly_Bin-10.fna
RM2|P|C29806	CAMI_medium_GoldStandardAssembly_Bin-10.fna
RM2|P|C29853	CAMI_medium_GoldStandardAssembly_Bin-10.fna
RM2|P|C29932	CAMI_medium_GoldStandardAssembly_Bin-10.fna
RM2|P|C30021	CAMI_medium_GoldStandardAssembly_Bin-10.fna
RM2|P|C30270	CAMI_medium_GoldStandardAssembly_Bin-10.fna
RM2|P|C30372	CAMI_medium_GoldStandardAssembly_Bin-10.fna
RM2|P|C30513	CAMI_medium_GoldStandardAssembly_Bin-10.fna
RM2|P|C30574	CAMI_medium_GoldStandardAssembly_Bin-10.fna
RM2|P|C30626	CAMI_medium_GoldStandardAssembly_Bin-10.fna
RM2|P|C30790	CAMI_medium_GoldStandardAssembly_Bin-10.fna
RM2|P|C31226	CAMI_medium_GoldStandardAssembly_Bin-10.fna
RM2|P|C31311	CAMI_medium_GoldStandardAssembly_Bin-10.fna
RM2|P|C31338	CAMI_medium_GoldStandardAssembly_Bin-10.fna
RM2|P|C31486	CAMI_medium_GoldStandardAssembly_Bin-10.fna
RM2|P|C31516	CAMI_medium_GoldStandardAssembly_Bin-10.fna
RM2|P|C31648	CAMI_medium_GoldStandardAssembly_Bin-10.fna
RM2|P|C31702	CAMI_medium_GoldStandardAssembly_Bin-10.fna
RM2|P|C31884	CAMI_medium_GoldStandardAssembly_Bin-10.fna
RM2|P|C31935	CAMI_medium_GoldStandardAssembly_Bin-10.fna
RM2|P|C32095	CAMI_medium_GoldStandardAssembly_Bin-10.fna
RM2|P|C32204	CAMI_medium_GoldStandardAssembly_Bin-10.fna
RM2|P|C32754	CAMI_medium_GoldStandardAssembly_Bin-10.fna
RM2|P|C32845	CAMI_medium_GoldStandardAssembly_Bin-10.fna
RM2|P|C32862	CAMI_medium_GoldStandardAssembly_Bin-10.fna
RM2|P|C33037	CAMI_medium_GoldStandardAssembly_Bin-10.fna
RM2|P|C33114	CAMI_medium_GoldStandardAssembly_Bin-10.fna
RM2|P|C33152	CAMI_medium_GoldStandardAssembly_Bin-10.fna
RM2|P|C33372	CAMI_medium_GoldStandardAssembly_Bin-10.fna
RM2|P|C33375	CAMI_medium_GoldStandardAssembly_Bin-10.fna
RM2|P|C33419	CAMI_medium_GoldStandardAssembly_Bin-10.fna
RM2|P|C33467	CAMI_medium_GoldStandardAssembly_Bin-10.fna
RM2|P|C33588	CAMI_medium_GoldStandardAssembly_Bin-10.fna
RM2|P|C33646	CAMI_medium_GoldStandardAssembly_Bin-10.fna
RM2|P|C33697	CAMI_medium_GoldStandardAssembly_Bin-10.fna
RM2|P|C33723	CAMI_medium_GoldStandardAssembly_Bin-10.fna
RM2|P|C33734	CAMI_medium_GoldStandardAssembly_Bin-10.fna
RM2|P|C33773	CAMI_medium_GoldStandardAssembly_Bin-10.fna
RM2|P|C33989	CAMI_medium_GoldStandardAssembly_Bin-10.fna
RM2|P|C34128	CAMI_medium_GoldStandardAssembly_Bin-10.fna
RM2|P|C34161	CAMI_medium_GoldStandardAssembly_Bin-10.fna
RM2|P|C34263	CAMI_medium_GoldStandardAssembly_Bin-10.fna
RM2|P|C34757	CAMI_medium_GoldStandardAssembly_Bin-10.fna
RM2|P|C35017	CAMI_medium_GoldStandardAssembly_Bin-10.fna
RM2|P|C35075	CAMI_medium_GoldStandardAssembly_Bin-10.fna
RM2|P|C35099	CAMI_medium_GoldStandardAssembly_Bin-10.fna
RM2|P|C35111	CAMI_medium_GoldStandardAssembly_Bin-10.fna
RM2|P|C35164	CAMI_medium_GoldStandardAssembly_Bin-10.fna
RM2|P|C35334	CAMI_medium_GoldStandardAssembly_Bin-10.fna
RM2|P|C35441	CAMI_medium_GoldStandardAssembly_Bin-10.fna
RM2|P|C35531	CAMI_medium_GoldStandardAssembly_Bin-10.fna
RM2|P|C35560	CAMI_medium_GoldStandardAssembly_Bin-10.fna
RM2|P|C35687	CAMI_medium_GoldStandardAssembly_Bin-10.fna
RM2|P|C35710	CAMI_medium_GoldStandardAssembly_Bin-10.fna
RM2|P|C35787	CAMI_medium_GoldStandardAssembly_Bin-10.fna
RM2|P|C35834	CAMI_medium_GoldStandardAssembly_Bin-10.fna
RM2|P|C36204	CAMI_medium_GoldStandardAssembly_Bin-10.fna
RM2|P|C36291	CAMI_medium_GoldStandardAssembly_Bin-10.fna
RM2|P|C36374	CAMI_medium_GoldStandardAssembly_Bin-10.fna
RM2|P|C36427	CAMI_medium_GoldStandardAssembly_Bin-10.fna
RM2|P|C36467	CAMI_medium_GoldStandardAssembly_Bin-10.fna
RM2|P|C36649	CAMI_medium_GoldStandardAssembly_Bin-10.fna
RM2|P|C36739	CAMI_medium_GoldStandardAssembly_Bin-10.fna
RM2|P|C36744	CAMI_medium_GoldStandardAssembly_Bin-10.fna
RM2|P|C36797	CAMI_medium_GoldStandardAssembly_Bin-10.fna
RM2|P|C36858	CAMI_medium_GoldStandardAssembly_Bin-10.fna
RM2|P|C37000	CAMI_medium_GoldStandardAssembly_Bin-10.fna
RM2|P|C37261	CAMI_medium_GoldStandardAssembly_Bin-10.fna
RM2|P|C37321	CAMI_medium_GoldStandardAssembly_Bin-10.fna
RM2|P|C37502	CAMI_medium_GoldStandardAssembly_Bin-10.fna
RM2|P|C37581	CAMI_medium_GoldStandardAssembly_Bin-10.fna
RM2|P|C37612	CAMI_medium_GoldStandardAssembly_Bin-10.fna
RM2|P|C37759	CAMI_medium_GoldStandardAssembly_Bin-10.fna
RM2|P|C37815	CAMI_medium_GoldStandardAssembly_Bin-10.fna
RM2|P|C37888	CAMI_medium_GoldStandardAssembly_Bin-10.fna
RM2|P|C38341	CAMI_medium_GoldStandardAssembly_Bin-10.fna
RM2|P|C38579	CAMI_medium_GoldStandardAssembly_Bin-10.fna
RM2|P|C38702	CAMI_medium_GoldStandardAssembly_Bin-10.fna
RM2|P|C38835	CAMI_medium_GoldStandardAssembly_Bin-10.fna
RM2|P|C38925	CAMI_medium_GoldStandardAssembly_Bin-10.fna
RM2|P|C38933	CAMI_medium_GoldStandardAssembly_Bin-10.fna
RM2|P|C39115	CAMI_medium_GoldStandardAssembly_Bin-10.fna
RM2|P|C39219	CAMI_medium_GoldStandardAssembly_Bin-10.fna
RM2|P|C39238	CAMI_medium_GoldStandardAssembly_Bin-10.fna
RM2|P|C39277	CAMI_medium_GoldStandardAssembly_Bin-10.fna
RM2|P|C39336	CAMI_medium_GoldStandardAssembly_Bin-10.fna
RM2|P|C39390	CAMI_medium_GoldStandardAssembly_Bin-10.fna
RM2|P|C39530	CAMI_medium_GoldStandardAssembly_Bin-10.fna
RM2|P|C39599	CAMI_medium_GoldStandardAssembly_Bin-10.fna
RM2|P|C39650	CAMI_medium_GoldStandardAssembly_Bin-10.fna
RM2|P|C39653	CAMI_medium_GoldStandardAssembly_Bin-10.fna
RM2|P|C39744	CAMI_medium_GoldStandardAssembly_Bin-10.fna
RM2|P|C39886	CAMI_medium_GoldStandardAssembly_Bin-10.fna
RM2|P|C39944	CAMI_medium_GoldStandardAssembly_Bin-10.fna
RM2|P|C39963	CAMI_medium_GoldStandardAssembly_Bin-10.fna
RM2|P|C39972	CAMI_medium_GoldStandardAssembly_Bin-10.fna
RM2|P|C40066	CAMI_medium_GoldStandardAssembly_Bin-10.fna
RM2|P|C40156	CAMI_medium_GoldStandardAssembly_Bin-10.fna
RM2|P|C40312	CAMI_medium_GoldStandardAssembly_Bin-10.fna
RM2|P|C40347	CAMI_medium_GoldStandardAssembly_Bin-10.fna
RM2|P|C40559	CAMI_medium_GoldStandardAssembly_Bin-10.fna
RM2|P|C40712	CAMI_medium_GoldStandardAssembly_Bin-10.fna
RM2|P|C40743	CAMI_medium_GoldStandardAssembly_Bin-10.fna
RM2|P|C40777	CAMI_medium_GoldStandardAssembly_Bin-10.fna
RM2|P|C40857	CAMI_medium_GoldStandardAssembly_Bin-10.fna
RM2|P|C40920	CAMI_medium_GoldStandardAssembly_Bin-10.fna
RM2|P|C40960	CAMI_medium_GoldStandardAssembly_Bin-10.fna
RM2|P|C41139	CAMI_medium_GoldStandardAssembly_Bin-10.fna
RM2|P|C41310	CAMI_medium_GoldStandardAssembly_Bin-10.fna
RM2|P|C41325	CAMI_medium_GoldStandardAssembly_Bin-10.fna
RM2|P|C41345	CAMI_medium_GoldStandardAssembly_Bin-10.fna
RM2|P|C41609	CAMI_medium_GoldStandardAssembly_Bin-10.fna
RM2|P|C41711	CAMI_medium_GoldStandardAssembly_Bin-10.fna
RM2|P|C41731	CAMI_medium_GoldStandardAssembly_Bin-10.fna
RM2|P|C41760	CAMI_medium_GoldStandardAssembly_Bin-10.fna
RM2|P|C41918	CAMI_medium_GoldStandardAssembly_Bin-10.fna
RM2|P|C41946	CAMI_medium_GoldStandardAssembly_Bin-10.fna
RM2|P|C41959	CAMI_medium_GoldStandardAssembly_Bin-10.fna
RM2|P|C41995	CAMI_medium_GoldStandardAssembly_Bin-10.fna
RM2|P|C42072	CAMI_medium_GoldStandardAssembly_Bin-10.fna
RM2|P|C42164	CAMI_medium_GoldStandardAssembly_Bin-10.fna
RM2|P|C42223	CAMI_medium_GoldStandardAssembly_Bin-10.fna
RM2|P|C42325	CAMI_medium_GoldStandardAssembly_Bin-10.fna
RM2|P|C42338	CAMI_medium_GoldStandardAssembly_Bin-10.fna
RM2|P|C42398	CAMI_medium_GoldStandardAssembly_Bin-10.fna
RM2|P|C42404	CAMI_medium_GoldStandardAssembly_Bin-10.fna
RM2|P|C42433	CAMI_medium_GoldStandardAssembly_Bin-10.fna
RM2|P|C42765	CAMI_medium_GoldStandardAssembly_Bin-10.fna
RM2|P|C42919	CAMI_medium_GoldStandardAssembly_Bin-10.fna
RM2|P|C42945	CAMI_medium_GoldStandardAssembly_Bin-10.fna
RM2|P|C43027	CAMI_medium_GoldStandardAssembly_Bin-10.fna
RM2|P|C43097	CAMI_medium_GoldStandardAssembly_Bin-10.fna
RM2|P|C43226	CAMI_medium_GoldStandardAssembly_Bin-10.fna
RM2|P|C43543	CAMI_medium_GoldStandardAssembly_Bin-10.fna
RM2|P|C43572	CAMI_medium_GoldStandardAssembly_Bin-10.fna
RM2|P|C43634	CAMI_medium_GoldStandardAssembly_Bin-10.fna
RM2|P|C43704	CAMI_medium_GoldStandardAssembly_Bin-10.fna
RM2|P|C43844	CAMI_medium_GoldStandardAssembly_Bin-10.fna
RM2|P|C43885	CAMI_medium_GoldStandardAssembly_Bin-10.fna
RM2|P|C43886	CAMI_medium_GoldStandardAssembly_Bin-10.fna
RM2|P|C43936	CAMI_medium_GoldStandardAssembly_Bin-10.fna
RM2|P|C44014	CAMI_medium_GoldStandardAssembly_Bin-10.fna
RM2|P|C44072	CAMI_medium_GoldStandardAssembly_Bin-10.fna
RM2|P|C44083	CAMI_medium_GoldStandardAssembly_Bin-10.fna
RM2|P|C44371	CAMI_medium_GoldStandardAssembly_Bin-10.fna
RM2|P|C44375	CAMI_medium_GoldStandardAssembly_Bin-10.fna
RM2|P|C44580	CAMI_medium_GoldStandardAssembly_Bin-10.fna
RM2|P|C44642	CAMI_medium_GoldStandardAssembly_Bin-10.fna
RM2|P|C44771	CAMI_medium_GoldStandardAssembly_Bin-10.fna
RM2|P|C44879	CAMI_medium_GoldStandardAssembly_Bin-10.fna
RM2|P|C44895	CAMI_medium_GoldStandardAssembly_Bin-10.fna
RM2|P|C44954	CAMI_medium_GoldStandardAssembly_Bin-10.fna
RM2|P|C45007	CAMI_medium_GoldStandardAssembly_Bin-10.fna
RM2|P|C45090	CAMI_medium_GoldStandardAssembly_Bin-10.fna
RM2|P|C45099	CAMI_medium_GoldStandardAssembly_Bin-10.fna
RM2|P|C45132	CAMI_medium_GoldStandardAssembly_Bin-10.fna
RM2|P|C45183	CAMI_medium_GoldStandardAssembly_Bin-10.fna
RM2|P|C45248	CAMI_medium_GoldStandardAssembly_Bin-10.fna
RM2|P|C45297	CAMI_medium_GoldStandardAssembly_Bin-10.fna
RM2|P|C45391	CAMI_medium_GoldStandardAssembly_Bin-10.fna
RM2|P|C45445	CAMI_medium_GoldStandardAssembly_Bin-10.fna
RM2|P|C45492	CAMI_medium_GoldStandardAssembly_Bin-10.fna
RM2|P|C45538	CAMI_medium_GoldStandardAssembly_Bin-10.fna
RM2|P|C45555	CAMI_medium_GoldStandardAssembly_Bin-10.fna
RM2|P|C45720	CAMI_medium_GoldStandardAssembly_Bin-10.fna
RM2|P|C45918	CAMI_medium_GoldStandardAssembly_Bin-10.fna
RM2|P|C46036	CAMI_medium_GoldStandardAssembly_Bin-10.fna
RM2|P|C46119	CAMI_medium_GoldStandardAssembly_Bin-10.fna
RM2|P|C46137	CAMI_medium_GoldStandardAssembly_Bin-10.fna
RM2|P|C46251	CAMI_medium_GoldStandardAssembly_Bin-10.fna
RM2|P|C46282	CAMI_medium_GoldStandardAssembly_Bin-10.fna
RM2|P|C46537	CAMI_medium_GoldStandardAssembly_Bin-10.fna
RM2|P|C46606	CAMI_medium_GoldStandardAssembly_Bin-10.fna
RM2|P|C46673	CAMI_medium_GoldStandardAssembly_Bin-10.fna
RM2|P|C46755	CAMI_medium_GoldStandardAssembly_Bin-10.fna
RM2|P|C46776	CAMI_medium_GoldStandardAssembly_Bin-10.fna
RM2|P|C46961	CAMI_medium_GoldStandardAssembly_Bin-10.fna
RM2|P|C47107	CAMI_medium_GoldStandardAssembly_Bin-10.fna
RM2|P|C47155	CAMI_medium_GoldStandardAssembly_Bin-10.fna
RM2|P|C47168	CAMI_medium_GoldStandardAssembly_Bin-10.fna
RM2|P|C47211	CAMI_medium_GoldStandardAssembly_Bin-10.fna
RM2|P|C47501	CAMI_medium_GoldStandardAssembly_Bin-10.fna
RM2|P|C47590	CAMI_medium_GoldStandardAssembly_Bin-10.fna
RM2|P|C47705	CAMI_medium_GoldStandardAssembly_Bin-10.fna
RM2|P|C47785	CAMI_medium_GoldStandardAssembly_Bin-10.fna
RM2|P|C48342	CAMI_medium_GoldStandardAssembly_Bin-10.fna
RM2|P|C48656	CAMI_medium_GoldStandardAssembly_Bin-10.fna
RM2|P|C48735	CAMI_medium_GoldStandardAssembly_Bin-10.fna
RM2|P|C48946	CAMI_medium_GoldStandardAssembly_Bin-10.fna
RM2|P|C48968	CAMI_medium_GoldStandardAssembly_Bin-10.fna
RM2|P|C48969	CAMI_medium_GoldStandardAssembly_Bin-10.fna
RM2|P|C48974	CAMI_medium_GoldStandardAssembly_Bin-10.fna
RM2|P|C48997	CAMI_medium_GoldStandardAssembly_Bin-10.fna
RM2|P|C49258	CAMI_medium_GoldStandardAssembly_Bin-10.fna
RM2|P|C49273	CAMI_medium_GoldStandardAssembly_Bin-10.fna
RM2|P|C49371	CAMI_medium_GoldStandardAssembly_Bin-10.fna
RM2|P|C49404	CAMI_medium_GoldStandardAssembly_Bin-10.fna
RM2|P|C49491	CAMI_medium_GoldStandardAssembly_Bin-10.fna
RM2|P|C49612	CAMI_medium_GoldStandardAssembly_Bin-10.fna
RM2|P|C49753	CAMI_medium_GoldStandardAssembly_Bin-10.fna
RM2|P|C49795	CAMI_medium_GoldStandardAssembly_Bin-10.fna
RM2|P|C49802	CAMI_medium_GoldStandardAssembly_Bin-10.fna
RM2|P|C49907	CAMI_medium_GoldStandardAssembly_Bin-10.fna
RM2|P|C50038	CAMI_medium_GoldStandardAssembly_Bin-10.fna
RM2|P|C50061	CAMI_medium_GoldStandardAssembly_Bin-10.fna
RM2|P|C50149	CAMI_medium_GoldStandardAssembly_Bin-10.fna
RM2|P|C50193	CAMI_medium_GoldStandardAssembly_Bin-10.fna
RM2|P|C50257	CAMI_medium_GoldStandardAssembly_Bin-10.fna
RM2|P|C50296	CAMI_medium_GoldStandardAssembly_Bin-10.fna
RM2|P|C50331	CAMI_medium_GoldStandardAssembly_Bin-10.fna
RM2|P|C50504	CAMI_medium_GoldStandardAssembly_Bin-10.fna
RM2|P|C51187	CAMI_medium_GoldStandardAssembly_Bin-10.fna
RM2|P|C51189	CAMI_medium_GoldStandardAssembly_Bin-10.fna
RM2|P|C51262	CAMI_medium_GoldStandardAssembly_Bin-10.fna
RM2|P|C51268	CAMI_medium_GoldStandardAssembly_Bin-10.fna
RM2|P|C51308	CAMI_medium_GoldStandardAssembly_Bin-10.fna
RM2|P|C51326	CAMI_medium_GoldStandardAssembly_Bin-10.fna
RM2|P|C51363	CAMI_medium_GoldStandardAssembly_Bin-10.fna
RM2|P|C51389	CAMI_medium_GoldStandardAssembly_Bin-10.fna
RM2|P|C51422	CAMI_medium_GoldStandardAssembly_Bin-10.fna
RM2|P|C51493	CAMI_medium_GoldStandardAssembly_Bin-10.fna
RM2|P|C51651	CAMI_medium_GoldStandardAssembly_Bin-10.fna
RM2|P|C51725	CAMI_medium_GoldStandardAssembly_Bin-10.fna
RM2|P|C51748	CAMI_medium_GoldStandardAssembly_Bin-10.fna
RM2|P|C51796	CAMI_medium_GoldStandardAssembly_Bin-10.fna
RM2|P|C51830	CAMI_medium_GoldStandardAssembly_Bin-10.fna
RM2|P|C51890	CAMI_medium_GoldStandardAssembly_Bin-10.fna
RM2|P|C51936	CAMI_medium_GoldStandardAssembly_Bin-10.fna
RM2|P|C51975	CAMI_medium_GoldStandardAssembly_Bin-10.fna
RM2|P|C52076	CAMI_medium_GoldStandardAssembly_Bin-10.fna
RM2|P|C52087	CAMI_medium_GoldStandardAssembly_Bin-10.fna
RM2|P|C52138	CAMI_medium_GoldStandardAssembly_Bin-10.fna
RM2|P|C52142	CAMI_medium_GoldStandardAssembly_Bin-10.fna
RM2|P|C52188	CAMI_medium_GoldStandardAssembly_Bin-10.fna
RM2|P|C52204	CAMI_medium_GoldStandardAssembly_Bin-10.fna
RM2|P|C52269	CAMI_medium_GoldStandardAssembly_Bin-10.fna
RM2|P|C52315	CAMI_medium_GoldStandardAssembly_Bin-10.fna
RM2|P|C52376	CAMI_medium_GoldStandardAssembly_Bin-10.fna
RM2|P|C52387	CAMI_medium_GoldStandardAssembly_Bin-10.fna
RM2|P|C52599	CAMI_medium_GoldStandardAssembly_Bin-10.fna
RM2|P|C52645	CAMI_medium_GoldStandardAssembly_Bin-10.fna
RM2|P|C52656	CAMI_medium_GoldStandardAssembly_Bin-10.fna
RM2|P|C52720	CAMI_medium_GoldStandardAssembly_Bin-10.fna
RM2|P|C53016	CAMI_medium_GoldStandardAssembly_Bin-10.fna
RM2|P|C53229	CAMI_medium_GoldStandardAssembly_Bin-10.fna
RM2|P|C53438	CAMI_medium_GoldStandardAssembly_Bin-10.fna
RM2|P|C53629	CAMI_medium_GoldStandardAssembly_Bin-10.fna
RM2|P|C53722	CAMI_medium_GoldStandardAssembly_Bin-10.fna
RM2|P|C53783	CAMI_medium_GoldStandardAssembly_Bin-10.fna
RM2|P|C53887	CAMI_medium_GoldStandardAssembly_Bin-10.fna
RM2|P|C54008	CAMI_medium_GoldStandardAssembly_Bin-10.fna
RM2|P|C54018	CAMI_medium_GoldStandardAssembly_Bin-10.fna
RM2|P|C54089	CAMI_medium_GoldStandardAssembly_Bin-10.fna
RM2|P|C54092	CAMI_medium_GoldStandardAssembly_Bin-10.fna
RM2|P|C54197	CAMI_medium_GoldStandardAssembly_Bin-10.fna
RM2|P|C54298	CAMI_medium_GoldStandardAssembly_Bin-10.fna
RM2|P|C54412	CAMI_medium_GoldStandardAssembly_Bin-10.fna
RM2|P|C54432	CAMI_medium_GoldStandardAssembly_Bin-10.fna
RM2|P|C54507	CAMI_medium_GoldStandardAssembly_Bin-10.fna
RM2|P|C54605	CAMI_medium_GoldStandardAssembly_Bin-10.fna
RM2|P|C54817	CAMI_medium_GoldStandardAssembly_Bin-10.fna
RM2|P|C54892	CAMI_medium_GoldStandardAssembly_Bin-10.fna
RM2|P|C55073	CAMI_medium_GoldStandardAssembly_Bin-10.fna
RM2|P|C55263	CAMI_medium_GoldStandardAssembly_Bin-10.fna
RM2|P|C55584	CAMI_medium_GoldStandardAssembly_Bin-10.fna
RM2|P|C55792	CAMI_medium_GoldStandardAssembly_Bin-10.fna
RM2|P|C55809	CAMI_medium_GoldStandardAssembly_Bin-10.fna
RM2|P|C55889	CAMI_medium_GoldStandardAssembly_Bin-10.fna
RM2|P|C56021	CAMI_medium_GoldStandardAssembly_Bin-10.fna
RM2|P|C56049	CAMI_medium_GoldStandardAssembly_Bin-10.fna
RM2|P|C56115	CAMI_medium_GoldStandardAssembly_Bin-10.fna
RM2|P|C56249	CAMI_medium_GoldStandardAssembly_Bin-10.fna
RM2|P|C56320	CAMI_medium_GoldStandardAssembly_Bin-10.fna
RM2|P|C56356	CAMI_medium_GoldStandardAssembly_Bin-10.fna
RM2|P|C56590	CAMI_medium_GoldStandardAssembly_Bin-10.fna
RM2|P|C56885	CAMI_medium_GoldStandardAssembly_Bin-10.fna
RM2|P|C56953	CAMI_medium_GoldStandardAssembly_Bin-10.fna
RM2|P|C57115	CAMI_medium_GoldStandardAssembly_Bin-10.fna
RM2|P|C57157	CAMI_medium_GoldStandardAssembly_Bin-10.fna
RM2|P|C57166	CAMI_medium_GoldStandardAssembly_Bin-10.fna
RM2|P|C57231	CAMI_medium_GoldStandardAssembly_Bin-10.fna
RM2|P|C57348	CAMI_medium_GoldStandardAssembly_Bin-10.fna
RM2|P|C57387	CAMI_medium_GoldStandardAssembly_Bin-10.fna
RM2|P|C57408	CAMI_medium_GoldStandardAssembly_Bin-10.fna
RM2|P|C57417	CAMI_medium_GoldStandardAssembly_Bin-10.fna
RM2|P|C57920	CAMI_medium_GoldStandardAssembly_Bin-10.fna
RM2|P|C57948	CAMI_medium_GoldStandardAssembly_Bin-10.fna
RM2|P|C57977	CAMI_medium_GoldStandardAssembly_Bin-10.fna
RM2|P|C57997	CAMI_medium_GoldStandardAssembly_Bin-10.fna
RM2|P|C58059	CAMI_medium_GoldStandardAssembly_Bin-10.fna
RM2|P|C58181	CAMI_medium_GoldStandardAssembly_Bin-10.fna
RM2|P|C58459	CAMI_medium_GoldStandardAssembly_Bin-10.fna
RM2|P|C58579	CAMI_medium_GoldStandardAssembly_Bin-10.fna
RM2|P|C58593	CAMI_medium_GoldStandardAssembly_Bin-10.fna
RM2|P|C58610	CAMI_medium_GoldStandardAssembly_Bin-10.fna
RM2|P|C58708	CAMI_medium_GoldStandardAssembly_Bin-10.fna
RM2|P|C58737	CAMI_medium_GoldStandardAssembly_Bin-10.fna
RM2|P|C59175	CAMI_medium_GoldStandardAssembly_Bin-10.fna
RM2|P|C59220	CAMI_medium_GoldStandardAssembly_Bin-10.fna
RM2|P|C59343	CAMI_medium_GoldStandardAssembly_Bin-10.fna
RM2|P|C59376	CAMI_medium_GoldStandardAssembly_Bin-10.fna
RM2|P|C59605	CAMI_medium_GoldStandardAssembly_Bin-10.fna
RM2|P|C59641	CAMI_medium_GoldStandardAssembly_Bin-10.fna
RM2|P|C59777	CAMI_medium_GoldStandardAssembly_Bin-10.fna
RM2|P|C59936	CAMI_medium_GoldStandardAssembly_Bin-10.fna
RM2|P|C59940	CAMI_medium_GoldStandardAssembly_Bin-10.fna
RM2|P|C59992	CAMI_medium_GoldStandardAssembly_Bin-10.fna
RM2|P|C60066	CAMI_medium_GoldStandardAssembly_Bin-10.fna
RM2|P|C60070	CAMI_medium_GoldStandardAssembly_Bin-10.fna
RM2|P|C60079	CAMI_medium_GoldStandardAssembly_Bin-10.fna
RM2|P|C60080	CAMI_medium_GoldStandardAssembly_Bin-10.fna
RM2|P|C60180	CAMI_medium_GoldStandardAssembly_Bin-10.fna
RM2|P|C60239	CAMI_medium_GoldStandardAssembly_Bin-10.fna
RM2|P|C60240	CAMI_medium_GoldStandardAssembly_Bin-10.fna
RM2|P|C60253	CAMI_medium_GoldStandardAssembly_Bin-10.fna
RM2|P|C60315	CAMI_medium_GoldStandardAssembly_Bin-10.fna
RM2|P|C60369	CAMI_medium_GoldStandardAssembly_Bin-10.fna
RM2|P|C60393	CAMI_medium_GoldStandardAssembly_Bin-10.fna
RM2|P|C60406	CAMI_medium_GoldStandardAssembly_Bin-10.fna
RM2|P|C60498	CAMI_medium_GoldStandardAssembly_Bin-10.fna
RM2|P|C60606	CAMI_medium_GoldStandardAssembly_Bin-10.fna
RM2|P|C60638	CAMI_medium_GoldStandardAssembly_Bin-10.fna
RM2|P|C60713	CAMI_medium_GoldStandardAssembly_Bin-10.fna
RM2|P|C60779	CAMI_medium_GoldStandardAssembly_Bin-10.fna
RM2|P|C60782	CAMI_medium_GoldStandardAssembly_Bin-10.fna
RM2|P|C60787	CAMI_medium_GoldStandardAssembly_Bin-10.fna
RM2|P|C60836	CAMI_medium_GoldStandardAssembly_Bin-10.fna
RM2|P|C60905	CAMI_medium_GoldStandardAssembly_Bin-10.fna
RM2|P|C60934	CAMI_medium_GoldStandardAssembly_Bin-10.fna
RM2|P|C61071	CAMI_medium_GoldStandardAssembly_Bin-10.fna
RM2|P|C61165	CAMI_medium_GoldStandardAssembly_Bin-10.fna
RM2|P|C61390	CAMI_medium_GoldStandardAssembly_Bin-10.fna
RM2|P|C61405	CAMI_medium_GoldStandardAssembly_Bin-10.fna
RM2|P|C61770	CAMI_medium_GoldStandardAssembly_Bin-10.fna
RM2|P|C61782	CAMI_medium_GoldStandardAssembly_Bin-10.fna
RM2|P|C61785	CAMI_medium_GoldStandardAssembly_Bin-10.fna
RM2|P|C61840	CAMI_medium_GoldStandardAssembly_Bin-10.fna
RM2|P|C61939	CAMI_medium_GoldStandardAssembly_Bin-10.fna
RM2|P|C61954	CAMI_medium_GoldStandardAssembly_Bin-10.fna
RM2|P|C61982	CAMI_medium_GoldStandardAssembly_Bin-10.fna
RM2|P|C62012	CAMI_medium_GoldStandardAssembly_Bin-10.fna
RM2|P|C62036	CAMI_medium_GoldStandardAssembly_Bin-10.fna
RM2|P|C62093	CAMI_medium_GoldStandardAssembly_Bin-10.fna
RM2|P|C62127	CAMI_medium_GoldStandardAssembly_Bin-10.fna
RM2|P|C62182	CAMI_medium_GoldStandardAssembly_Bin-10.fna
RM2|P|C62190	CAMI_medium_GoldStandardAssembly_Bin-10.fna
RM2|P|C62438	CAMI_medium_GoldStandardAssembly_Bin-10.fna
RM2|P|C62564	CAMI_medium_GoldStandardAssembly_Bin-10.fna
RM2|P|C62644	CAMI_medium_GoldStandardAssembly_Bin-10.fna
RM2|P|C63196	CAMI_medium_GoldStandardAssembly_Bin-10.fna
RM2|P|C63209	CAMI_medium_GoldStandardAssembly_Bin-10.fna
RM2|P|C63344	CAMI_medium_GoldStandardAssembly_Bin-10.fna
RM2|P|C63400	CAMI_medium_GoldStandardAssembly_Bin-10.fna
RM2|P|C63419	CAMI_medium_GoldStandardAssembly_Bin-10.fna
RM2|P|C63430	CAMI_medium_GoldStandardAssembly_Bin-10.fna
RM2|P|C211	CAMI_medium_GoldStandardAssembly_Bin-11.fna
RM2|P|C834	CAMI_medium_GoldStandardAssembly_Bin-11.fna
RM2|P|C1091	CAMI_medium_GoldStandardAssembly_Bin-11.fna
RM2|P|C2740	CAMI_medium_GoldStandardAssembly_Bin-11.fna
RM2|P|C2856	CAMI_medium_GoldStandardAssembly_Bin-11.fna
RM2|P|C2897	CAMI_medium_GoldStandardAssembly_Bin-11.fna
RM2|P|C3156	CAMI_medium_GoldStandardAssembly_Bin-11.fna
RM2|P|C4927	CAMI_medium_GoldStandardAssembly_Bin-11.fna
RM2|P|C5523	CAMI_medium_GoldStandardAssembly_Bin-11.fna
RM2|P|C6094	CAMI_medium_GoldStandardAssembly_Bin-11.fna
RM2|P|C6341	CAMI_medium_GoldStandardAssembly_Bin-11.fna
RM2|P|C7579	CAMI_medium_GoldStandardAssembly_Bin-11.fna
RM2|P|C8633	CAMI_medium_GoldStandardAssembly_Bin-11.fna
RM2|P|C9287	CAMI_medium_GoldStandardAssembly_Bin-11.fna
RM2|P|C9892	CAMI_medium_GoldStandardAssembly_Bin-11.fna
RM2|P|C10258	CAMI_medium_GoldStandardAssembly_Bin-11.fna
RM2|P|C11380	CAMI_medium_GoldStandardAssembly_Bin-11.fna
RM2|P|C11805	CAMI_medium_GoldStandardAssembly_Bin-11.fna
RM2|P|C14080	CAMI_medium_GoldStandardAssembly_Bin-11.fna
RM2|P|C14415	CAMI_medium_GoldStandardAssembly_Bin-11.fna
RM2|P|C14940	CAMI_medium_GoldStandardAssembly_Bin-11.fna
RM2|P|C15492	CAMI_medium_GoldStandardAssembly_Bin-11.fna
RM2|P|C16244	CAMI_medium_GoldStandardAssembly_Bin-11.fna
RM2|P|C16670	CAMI_medium_GoldStandardAssembly_Bin-11.fna
RM2|P|C16721	CAMI_medium_GoldStandardAssembly_Bin-11.fna
RM2|P|C16863	CAMI_medium_GoldStandardAssembly_Bin-11.fna
RM2|P|C17832	CAMI_medium_GoldStandardAssembly_Bin-11.fna
RM2|P|C18248	CAMI_medium_GoldStandardAssembly_Bin-11.fna
RM2|P|C18320	CAMI_medium_GoldStandardAssembly_Bin-11.fna
RM2|P|C18407	CAMI_medium_GoldStandardAssembly_Bin-11.fna
RM2|P|C18430	CAMI_medium_GoldStandardAssembly_Bin-11.fna
RM2|P|C18713	CAMI_medium_GoldStandardAssembly_Bin-11.fna
RM2|P|C19586	CAMI_medium_GoldStandardAssembly_Bin-11.fna
RM2|P|C19797	CAMI_medium_GoldStandardAssembly_Bin-11.fna
RM2|P|C20713	CAMI_medium_GoldStandardAssembly_Bin-11.fna
RM2|P|C21649	CAMI_medium_GoldStandardAssembly_Bin-11.fna
RM2|P|C23017	CAMI_medium_GoldStandardAssembly_Bin-11.fna
RM2|P|C23341	CAMI_medium_GoldStandardAssembly_Bin-11.fna
RM2|P|C23362	CAMI_medium_GoldStandardAssembly_Bin-11.fna
RM2|P|C24419	CAMI_medium_GoldStandardAssembly_Bin-11.fna
RM2|P|C24726	CAMI_medium_GoldStandardAssembly_Bin-11.fna
RM2|P|C24831	CAMI_medium_GoldStandardAssembly_Bin-11.fna
RM2|P|C24894	CAMI_medium_GoldStandardAssembly_Bin-11.fna
RM2|P|C25264	CAMI_medium_GoldStandardAssembly_Bin-11.fna
RM2|P|C25713	CAMI_medium_GoldStandardAssembly_Bin-11.fna
RM2|P|C25859	CAMI_medium_GoldStandardAssembly_Bin-11.fna
RM2|P|C26194	CAMI_medium_GoldStandardAssembly_Bin-11.fna
RM2|P|C26386	CAMI_medium_GoldStandardAssembly_Bin-11.fna
RM2|P|C26541	CAMI_medium_GoldStandardAssembly_Bin-11.fna
RM2|P|C26930	CAMI_medium_GoldStandardAssembly_Bin-11.fna
RM2|P|C27109	CAMI_medium_GoldStandardAssembly_Bin-11.fna
RM2|P|C27677	CAMI_medium_GoldStandardAssembly_Bin-11.fna
RM2|P|C28452	CAMI_medium_GoldStandardAssembly_Bin-11.fna
RM2|P|C28692	CAMI_medium_GoldStandardAssembly_Bin-11.fna
RM2|P|C30281	CAMI_medium_GoldStandardAssembly_Bin-11.fna
RM2|P|C30924	CAMI_medium_GoldStandardAssembly_Bin-11.fna
RM2|P|C31165	CAMI_medium_GoldStandardAssembly_Bin-11.fna
RM2|P|C32708	CAMI_medium_GoldStandardAssembly_Bin-11.fna
RM2|P|C34260	CAMI_medium_GoldStandardAssembly_Bin-11.fna
RM2|P|C35792	CAMI_medium_GoldStandardAssembly_Bin-11.fna
RM2|P|C36391	CAMI_medium_GoldStandardAssembly_Bin-11.fna
RM2|P|C38598	CAMI_medium_GoldStandardAssembly_Bin-11.fna
RM2|P|C39342	CAMI_medium_GoldStandardAssembly_Bin-11.fna
RM2|P|C39454	CAMI_medium_GoldStandardAssembly_Bin-11.fna
RM2|P|C40325	CAMI_medium_GoldStandardAssembly_Bin-11.fna
RM2|P|C40407	CAMI_medium_GoldStandardAssembly_Bin-11.fna
RM2|P|C40507	CAMI_medium_GoldStandardAssembly_Bin-11.fna
RM2|P|C41110	CAMI_medium_GoldStandardAssembly_Bin-11.fna
RM2|P|C41140	CAMI_medium_GoldStandardAssembly_Bin-11.fna
RM2|P|C42653	CAMI_medium_GoldStandardAssembly_Bin-11.fna
RM2|P|C42692	CAMI_medium_GoldStandardAssembly_Bin-11.fna
RM2|P|C42791	CAMI_medium_GoldStandardAssembly_Bin-11.fna
RM2|P|C43308	CAMI_medium_GoldStandardAssembly_Bin-11.fna
RM2|P|C43522	CAMI_medium_GoldStandardAssembly_Bin-11.fna
RM2|P|C43843	CAMI_medium_GoldStandardAssembly_Bin-11.fna
RM2|P|C44596	CAMI_medium_GoldStandardAssembly_Bin-11.fna
RM2|P|C44639	CAMI_medium_GoldStandardAssembly_Bin-11.fna
RM2|P|C45512	CAMI_medium_GoldStandardAssembly_Bin-11.fna
RM2|P|C46225	CAMI_medium_GoldStandardAssembly_Bin-11.fna
RM2|P|C46531	CAMI_medium_GoldStandardAssembly_Bin-11.fna
RM2|P|C47361	CAMI_medium_GoldStandardAssembly_Bin-11.fna
RM2|P|C47463	CAMI_medium_GoldStandardAssembly_Bin-11.fna
RM2|P|C47940	CAMI_medium_GoldStandardAssembly_Bin-11.fna
RM2|P|C48084	CAMI_medium_GoldStandardAssembly_Bin-11.fna
RM2|P|C48253	CAMI_medium_GoldStandardAssembly_Bin-11.fna
RM2|P|C48858	CAMI_medium_GoldStandardAssembly_Bin-11.fna
RM2|P|C49311	CAMI_medium_GoldStandardAssembly_Bin-11.fna
RM2|P|C49493	CAMI_medium_GoldStandardAssembly_Bin-11.fna
RM2|P|C49547	CAMI_medium_GoldStandardAssembly_Bin-11.fna
RM2|P|C49677	CAMI_medium_GoldStandardAssembly_Bin-11.fna
RM2|P|C50769	CAMI_medium_GoldStandardAssembly_Bin-11.fna
RM2|P|C50791	CAMI_medium_GoldStandardAssembly_Bin-11.fna
RM2|P|C51459	CAMI_medium_GoldStandardAssembly_Bin-11.fna
RM2|P|C51699	CAMI_medium_GoldStandardAssembly_Bin-11.fna
RM2|P|C51744	CAMI_medium_GoldStandardAssembly_Bin-11.fna
RM2|P|C52135	CAMI_medium_GoldStandardAssembly_Bin-11.fna
RM2|P|C52732	CAMI_medium_GoldStandardAssembly_Bin-11.fna
RM2|P|C55239	CAMI_medium_GoldStandardAssembly_Bin-11.fna
RM2|P|C55862	CAMI_medium_GoldStandardAssembly_Bin-11.fna
RM2|P|C56339	CAMI_medium_GoldStandardAssembly_Bin-11.fna
RM2|P|C56481	CAMI_medium_GoldStandardAssembly_Bin-11.fna
RM2|P|C56505	CAMI_medium_GoldStandardAssembly_Bin-11.fna
RM2|P|C56712	CAMI_medium_GoldStandardAssembly_Bin-11.fna
RM2|P|C56922	CAMI_medium_GoldStandardAssembly_Bin-11.fna
RM2|P|C56977	CAMI_medium_GoldStandardAssembly_Bin-11.fna
RM2|P|C58514	CAMI_medium_GoldStandardAssembly_Bin-11.fna
RM2|P|C58549	CAMI_medium_GoldStandardAssembly_Bin-11.fna
RM2|P|C58952	CAMI_medium_GoldStandardAssembly_Bin-11.fna
RM2|P|C59806	CAMI_medium_GoldStandardAssembly_Bin-11.fna
RM2|P|C60078	CAMI_medium_GoldStandardAssembly_Bin-11.fna
RM2|P|C60155	CAMI_medium_GoldStandardAssembly_Bin-11.fna
RM2|P|C60575	CAMI_medium_GoldStandardAssembly_Bin-11.fna
RM2|P|C60709	CAMI_medium_GoldStandardAssembly_Bin-11.fna
RM2|P|C60752	CAMI_medium_GoldStandardAssembly_Bin-11.fna
RM2|P|C61732	CAMI_medium_GoldStandardAssembly_Bin-11.fna
RM2|P|C1	CAMI_medium_GoldStandardAssembly_Bin-12.fna
RM2|P|C5	CAMI_medium_GoldStandardAssembly_Bin-12.fna
RM2|P|C12	CAMI_medium_GoldStandardAssembly_Bin-12.fna
RM2|P|C18	CAMI_medium_GoldStandardAssembly_Bin-12.fna
RM2|P|C21	CAMI_medium_GoldStandardAssembly_Bin-12.fna
RM2|P|C22	CAMI_medium_GoldStandardAssembly_Bin-12.fna
RM2|P|C24	CAMI_medium_GoldStandardAssembly_Bin-12.fna
RM2|P|C25	CAMI_medium_GoldStandardAssembly_Bin-12.fna
RM2|P|C26	CAMI_medium_GoldStandardAssembly_Bin-12.fna
RM2|P|C33	CAMI_medium_GoldStandardAssembly_Bin-12.fna
RM2|P|C34	CAMI_medium_GoldStandardAssembly_Bin-12.fna
RM2|P|C38	CAMI_medium_GoldStandardAssembly_Bin-12.fna
RM2|P|C40	CAMI_medium_GoldStandardAssembly_Bin-12.fna
RM2|P|C42	CAMI_medium_GoldStandardAssembly_Bin-12.fna
RM2|P|C44	CAMI_medium_GoldStandardAssembly_Bin-12.fna
RM2|P|C57	CAMI_medium_GoldStandardAssembly_Bin-12.fna
RM2|P|C58	CAMI_medium_GoldStandardAssembly_Bin-12.fna
RM2|P|C60	CAMI_medium_GoldStandardAssembly_Bin-12.fna
RM2|P|C62	CAMI_medium_GoldStandardAssembly_Bin-12.fna
RM2|P|C79	CAMI_medium_GoldStandardAssembly_Bin-12.fna
RM2|P|C80	CAMI_medium_GoldStandardAssembly_Bin-12.fna
RM2|P|C85	CAMI_medium_GoldStandardAssembly_Bin-12.fna
RM2|P|C87	CAMI_medium_GoldStandardAssembly_Bin-12.fna
RM2|P|C103	CAMI_medium_GoldStandardAssembly_Bin-12.fna
RM2|P|C106	CAMI_medium_GoldStandardAssembly_Bin-12.fna
RM2|P|C107	CAMI_medium_GoldStandardAssembly_Bin-12.fna
RM2|P|C112	CAMI_medium_GoldStandardAssembly_Bin-12.fna
RM2|P|C118	CAMI_medium_GoldStandardAssembly_Bin-12.fna
RM2|P|C123	CAMI_medium_GoldStandardAssembly_Bin-12.fna
RM2|P|C124	CAMI_medium_GoldStandardAssembly_Bin-12.fna
RM2|P|C128	CAMI_medium_GoldStandardAssembly_Bin-12.fna
RM2|P|C132	CAMI_medium_GoldStandardAssembly_Bin-12.fna
RM2|P|C133	CAMI_medium_GoldStandardAssembly_Bin-12.fna
RM2|P|C136	CAMI_medium_GoldStandardAssembly_Bin-12.fna
RM2|P|C144	CAMI_medium_GoldStandardAssembly_Bin-12.fna
RM2|P|C150	CAMI_medium_GoldStandardAssembly_Bin-12.fna
RM2|P|C151	CAMI_medium_GoldStandardAssembly_Bin-12.fna
RM2|P|C152	CAMI_medium_GoldStandardAssembly_Bin-12.fna
RM2|P|C154	CAMI_medium_GoldStandardAssembly_Bin-12.fna
RM2|P|C157	CAMI_medium_GoldStandardAssembly_Bin-12.fna
RM2|P|C164	CAMI_medium_GoldStandardAssembly_Bin-12.fna
RM2|P|C165	CAMI_medium_GoldStandardAssembly_Bin-12.fna
RM2|P|C176	CAMI_medium_GoldStandardAssembly_Bin-12.fna
RM2|P|C179	CAMI_medium_GoldStandardAssembly_Bin-12.fna
RM2|P|C181	CAMI_medium_GoldStandardAssembly_Bin-12.fna
RM2|P|C188	CAMI_medium_GoldStandardAssembly_Bin-12.fna
RM2|P|C190	CAMI_medium_GoldStandardAssembly_Bin-12.fna
RM2|P|C194	CAMI_medium_GoldStandardAssembly_Bin-12.fna
RM2|P|C195	CAMI_medium_GoldStandardAssembly_Bin-12.fna
RM2|P|C197	CAMI_medium_GoldStandardAssembly_Bin-12.fna
RM2|P|C205	CAMI_medium_GoldStandardAssembly_Bin-12.fna
RM2|P|C208	CAMI_medium_GoldStandardAssembly_Bin-12.fna
RM2|P|C212	CAMI_medium_GoldStandardAssembly_Bin-12.fna
RM2|P|C214	CAMI_medium_GoldStandardAssembly_Bin-12.fna
RM2|P|C218	CAMI_medium_GoldStandardAssembly_Bin-12.fna
RM2|P|C222	CAMI_medium_GoldStandardAssembly_Bin-12.fna
RM2|P|C227	CAMI_medium_GoldStandardAssembly_Bin-12.fna
RM2|P|C228	CAMI_medium_GoldStandardAssembly_Bin-12.fna
RM2|P|C231	CAMI_medium_GoldStandardAssembly_Bin-12.fna
RM2|P|C233	CAMI_medium_GoldStandardAssembly_Bin-12.fna
RM2|P|C235	CAMI_medium_GoldStandardAssembly_Bin-12.fna
RM2|P|C236	CAMI_medium_GoldStandardAssembly_Bin-12.fna
RM2|P|C238	CAMI_medium_GoldStandardAssembly_Bin-12.fna
RM2|P|C239	CAMI_medium_GoldStandardAssembly_Bin-12.fna
RM2|P|C240	CAMI_medium_GoldStandardAssembly_Bin-12.fna
RM2|P|C243	CAMI_medium_GoldStandardAssembly_Bin-12.fna
RM2|P|C244	CAMI_medium_GoldStandardAssembly_Bin-12.fna
RM2|P|C246	CAMI_medium_GoldStandardAssembly_Bin-12.fna
RM2|P|C250	CAMI_medium_GoldStandardAssembly_Bin-12.fna
RM2|P|C254	CAMI_medium_GoldStandardAssembly_Bin-12.fna
RM2|P|C258	CAMI_medium_GoldStandardAssembly_Bin-12.fna
RM2|P|C263	CAMI_medium_GoldStandardAssembly_Bin-12.fna
RM2|P|C265	CAMI_medium_GoldStandardAssembly_Bin-12.fna
RM2|P|C268	CAMI_medium_GoldStandardAssembly_Bin-12.fna
RM2|P|C269	CAMI_medium_GoldStandardAssembly_Bin-12.fna
RM2|P|C272	CAMI_medium_GoldStandardAssembly_Bin-12.fna
RM2|P|C273	CAMI_medium_GoldStandardAssembly_Bin-12.fna
RM2|P|C274	CAMI_medium_GoldStandardAssembly_Bin-12.fna
RM2|P|C281	CAMI_medium_GoldStandardAssembly_Bin-12.fna
RM2|P|C285	CAMI_medium_GoldStandardAssembly_Bin-12.fna
RM2|P|C286	CAMI_medium_GoldStandardAssembly_Bin-12.fna
RM2|P|C289	CAMI_medium_GoldStandardAssembly_Bin-12.fna
RM2|P|C293	CAMI_medium_GoldStandardAssembly_Bin-12.fna
RM2|P|C294	CAMI_medium_GoldStandardAssembly_Bin-12.fna
RM2|P|C297	CAMI_medium_GoldStandardAssembly_Bin-12.fna
RM2|P|C298	CAMI_medium_GoldStandardAssembly_Bin-12.fna
RM2|P|C300	CAMI_medium_GoldStandardAssembly_Bin-12.fna
RM2|P|C311	CAMI_medium_GoldStandardAssembly_Bin-12.fna
RM2|P|C312	CAMI_medium_GoldStandardAssembly_Bin-12.fna
RM2|P|C313	CAMI_medium_GoldStandardAssembly_Bin-12.fna
RM2|P|C317	CAMI_medium_GoldStandardAssembly_Bin-12.fna
RM2|P|C322	CAMI_medium_GoldStandardAssembly_Bin-12.fna
RM2|P|C323	CAMI_medium_GoldStandardAssembly_Bin-12.fna
RM2|P|C326	CAMI_medium_GoldStandardAssembly_Bin-12.fna
RM2|P|C327	CAMI_medium_GoldStandardAssembly_Bin-12.fna
RM2|P|C330	CAMI_medium_GoldStandardAssembly_Bin-12.fna
RM2|P|C336	CAMI_medium_GoldStandardAssembly_Bin-12.fna
RM2|P|C337	CAMI_medium_GoldStandardAssembly_Bin-12.fna
RM2|P|C338	CAMI_medium_GoldStandardAssembly_Bin-12.fna
RM2|P|C340	CAMI_medium_GoldStandardAssembly_Bin-12.fna
RM2|P|C343	CAMI_medium_GoldStandardAssembly_Bin-12.fna
RM2|P|C345	CAMI_medium_GoldStandardAssembly_Bin-12.fna
RM2|P|C352	CAMI_medium_GoldStandardAssembly_Bin-12.fna
RM2|P|C358	CAMI_medium_GoldStandardAssembly_Bin-12.fna
RM2|P|C359	CAMI_medium_GoldStandardAssembly_Bin-12.fna
RM2|P|C361	CAMI_medium_GoldStandardAssembly_Bin-12.fna
RM2|P|C366	CAMI_medium_GoldStandardAssembly_Bin-12.fna
RM2|P|C367	CAMI_medium_GoldStandardAssembly_Bin-12.fna
RM2|P|C368	CAMI_medium_GoldStandardAssembly_Bin-12.fna
RM2|P|C374	CAMI_medium_GoldStandardAssembly_Bin-12.fna
RM2|P|C377	CAMI_medium_GoldStandardAssembly_Bin-12.fna
RM2|P|C378	CAMI_medium_GoldStandardAssembly_Bin-12.fna
RM2|P|C382	CAMI_medium_GoldStandardAssembly_Bin-12.fna
RM2|P|C383	CAMI_medium_GoldStandardAssembly_Bin-12.fna
RM2|P|C384	CAMI_medium_GoldStandardAssembly_Bin-12.fna
RM2|P|C385	CAMI_medium_GoldStandardAssembly_Bin-12.fna
RM2|P|C386	CAMI_medium_GoldStandardAssembly_Bin-12.fna
RM2|P|C388	CAMI_medium_GoldStandardAssembly_Bin-12.fna
RM2|P|C397	CAMI_medium_GoldStandardAssembly_Bin-12.fna
RM2|P|C400	CAMI_medium_GoldStandardAssembly_Bin-12.fna
RM2|P|C401	CAMI_medium_GoldStandardAssembly_Bin-12.fna
RM2|P|C407	CAMI_medium_GoldStandardAssembly_Bin-12.fna
RM2|P|C410	CAMI_medium_GoldStandardAssembly_Bin-12.fna
RM2|P|C411	CAMI_medium_GoldStandardAssembly_Bin-12.fna
RM2|P|C413	CAMI_medium_GoldStandardAssembly_Bin-12.fna
RM2|P|C414	CAMI_medium_GoldStandardAssembly_Bin-12.fna
RM2|P|C415	CAMI_medium_GoldStandardAssembly_Bin-12.fna
RM2|P|C426	CAMI_medium_GoldStandardAssembly_Bin-12.fna
RM2|P|C427	CAMI_medium_GoldStandardAssembly_Bin-12.fna
RM2|P|C429	CAMI_medium_GoldStandardAssembly_Bin-12.fna
RM2|P|C433	CAMI_medium_GoldStandardAssembly_Bin-12.fna
RM2|P|C434	CAMI_medium_GoldStandardAssembly_Bin-12.fna
RM2|P|C435	CAMI_medium_GoldStandardAssembly_Bin-12.fna
RM2|P|C437	CAMI_medium_GoldStandardAssembly_Bin-12.fna
RM2|P|C446	CAMI_medium_GoldStandardAssembly_Bin-12.fna
RM2|P|C447	CAMI_medium_GoldStandardAssembly_Bin-12.fna
RM2|P|C452	CAMI_medium_GoldStandardAssembly_Bin-12.fna
RM2|P|C457	CAMI_medium_GoldStandardAssembly_Bin-12.fna
RM2|P|C461	CAMI_medium_GoldStandardAssembly_Bin-12.fna
RM2|P|C467	CAMI_medium_GoldStandardAssembly_Bin-12.fna
RM2|P|C468	CAMI_medium_GoldStandardAssembly_Bin-12.fna
RM2|P|C472	CAMI_medium_GoldStandardAssembly_Bin-12.fna
RM2|P|C474	CAMI_medium_GoldStandardAssembly_Bin-12.fna
RM2|P|C475	CAMI_medium_GoldStandardAssembly_Bin-12.fna
RM2|P|C480	CAMI_medium_GoldStandardAssembly_Bin-12.fna
RM2|P|C482	CAMI_medium_GoldStandardAssembly_Bin-12.fna
RM2|P|C487	CAMI_medium_GoldStandardAssembly_Bin-12.fna
RM2|P|C494	CAMI_medium_GoldStandardAssembly_Bin-12.fna
RM2|P|C496	CAMI_medium_GoldStandardAssembly_Bin-12.fna
RM2|P|C498	CAMI_medium_GoldStandardAssembly_Bin-12.fna
RM2|P|C504	CAMI_medium_GoldStandardAssembly_Bin-12.fna
RM2|P|C506	CAMI_medium_GoldStandardAssembly_Bin-12.fna
RM2|P|C507	CAMI_medium_GoldStandardAssembly_Bin-12.fna
RM2|P|C510	CAMI_medium_GoldStandardAssembly_Bin-12.fna
RM2|P|C511	CAMI_medium_GoldStandardAssembly_Bin-12.fna
RM2|P|C516	CAMI_medium_GoldStandardAssembly_Bin-12.fna
RM2|P|C521	CAMI_medium_GoldStandardAssembly_Bin-12.fna
RM2|P|C523	CAMI_medium_GoldStandardAssembly_Bin-12.fna
RM2|P|C525	CAMI_medium_GoldStandardAssembly_Bin-12.fna
RM2|P|C533	CAMI_medium_GoldStandardAssembly_Bin-12.fna
RM2|P|C538	CAMI_medium_GoldStandardAssembly_Bin-12.fna
RM2|P|C540	CAMI_medium_GoldStandardAssembly_Bin-12.fna
RM2|P|C542	CAMI_medium_GoldStandardAssembly_Bin-12.fna
RM2|P|C543	CAMI_medium_GoldStandardAssembly_Bin-12.fna
RM2|P|C546	CAMI_medium_GoldStandardAssembly_Bin-12.fna
RM2|P|C549	CAMI_medium_GoldStandardAssembly_Bin-12.fna
RM2|P|C550	CAMI_medium_GoldStandardAssembly_Bin-12.fna
RM2|P|C555	CAMI_medium_GoldStandardAssembly_Bin-12.fna
RM2|P|C566	CAMI_medium_GoldStandardAssembly_Bin-12.fna
RM2|P|C568	CAMI_medium_GoldStandardAssembly_Bin-12.fna
RM2|P|C571	CAMI_medium_GoldStandardAssembly_Bin-12.fna
RM2|P|C575	CAMI_medium_GoldStandardAssembly_Bin-12.fna
RM2|P|C580	CAMI_medium_GoldStandardAssembly_Bin-12.fna
RM2|P|C581	CAMI_medium_GoldStandardAssembly_Bin-12.fna
RM2|P|C583	CAMI_medium_GoldStandardAssembly_Bin-12.fna
RM2|P|C585	CAMI_medium_GoldStandardAssembly_Bin-12.fna
RM2|P|C588	CAMI_medium_GoldStandardAssembly_Bin-12.fna
RM2|P|C589	CAMI_medium_GoldStandardAssembly_Bin-12.fna
RM2|P|C591	CAMI_medium_GoldStandardAssembly_Bin-12.fna
RM2|P|C595	CAMI_medium_GoldStandardAssembly_Bin-12.fna
RM2|P|C597	CAMI_medium_GoldStandardAssembly_Bin-12.fna
RM2|P|C600	CAMI_medium_GoldStandardAssembly_Bin-12.fna
RM2|P|C602	CAMI_medium_GoldStandardAssembly_Bin-12.fna
RM2|P|C603	CAMI_medium_GoldStandardAssembly_Bin-12.fna
RM2|P|C610	CAMI_medium_GoldStandardAssembly_Bin-12.fna
RM2|P|C611	CAMI_medium_GoldStandardAssembly_Bin-12.fna
RM2|P|C613	CAMI_medium_GoldStandardAssembly_Bin-12.fna
RM2|P|C618	CAMI_medium_GoldStandardAssembly_Bin-12.fna
RM2|P|C625	CAMI_medium_GoldStandardAssembly_Bin-12.fna
RM2|P|C627	CAMI_medium_GoldStandardAssembly_Bin-12.fna
RM2|P|C629	CAMI_medium_GoldStandardAssembly_Bin-12.fna
RM2|P|C636	CAMI_medium_GoldStandardAssembly_Bin-12.fna
RM2|P|C640	CAMI_medium_GoldStandardAssembly_Bin-12.fna
RM2|P|C641	CAMI_medium_GoldStandardAssembly_Bin-12.fna
RM2|P|C643	CAMI_medium_GoldStandardAssembly_Bin-12.fna
RM2|P|C647	CAMI_medium_GoldStandardAssembly_Bin-12.fna
RM2|P|C651	CAMI_medium_GoldStandardAssembly_Bin-12.fna
RM2|P|C654	CAMI_medium_GoldStandardAssembly_Bin-12.fna
RM2|P|C655	CAMI_medium_GoldStandardAssembly_Bin-12.fna
RM2|P|C661	CAMI_medium_GoldStandardAssembly_Bin-12.fna
RM2|P|C667	CAMI_medium_GoldStandardAssembly_Bin-12.fna
RM2|P|C668	CAMI_medium_GoldStandardAssembly_Bin-12.fna
RM2|P|C669	CAMI_medium_GoldStandardAssembly_Bin-12.fna
RM2|P|C675	CAMI_medium_GoldStandardAssembly_Bin-12.fna
RM2|P|C678	CAMI_medium_GoldStandardAssembly_Bin-12.fna
RM2|P|C688	CAMI_medium_GoldStandardAssembly_Bin-12.fna
RM2|P|C692	CAMI_medium_GoldStandardAssembly_Bin-12.fna
RM2|P|C693	CAMI_medium_GoldStandardAssembly_Bin-12.fna
RM2|P|C700	CAMI_medium_GoldStandardAssembly_Bin-12.fna
RM2|P|C701	CAMI_medium_GoldStandardAssembly_Bin-12.fna
RM2|P|C706	CAMI_medium_GoldStandardAssembly_Bin-12.fna
RM2|P|C707	CAMI_medium_GoldStandardAssembly_Bin-12.fna
RM2|P|C710	CAMI_medium_GoldStandardAssembly_Bin-12.fna
RM2|P|C711	CAMI_medium_GoldStandardAssembly_Bin-12.fna
RM2|P|C719	CAMI_medium_GoldStandardAssembly_Bin-12.fna
RM2|P|C720	CAMI_medium_GoldStandardAssembly_Bin-12.fna
RM2|P|C723	CAMI_medium_GoldStandardAssembly_Bin-12.fna
RM2|P|C725	CAMI_medium_GoldStandardAssembly_Bin-12.fna
RM2|P|C726	CAMI_medium_GoldStandardAssembly_Bin-12.fna
RM2|P|C728	CAMI_medium_GoldStandardAssembly_Bin-12.fna
RM2|P|C730	CAMI_medium_GoldStandardAssembly_Bin-12.fna
RM2|P|C741	CAMI_medium_GoldStandardAssembly_Bin-12.fna
RM2|P|C745	CAMI_medium_GoldStandardAssembly_Bin-12.fna
RM2|P|C749	CAMI_medium_GoldStandardAssembly_Bin-12.fna
RM2|P|C750	CAMI_medium_GoldStandardAssembly_Bin-12.fna
RM2|P|C753	CAMI_medium_GoldStandardAssembly_Bin-12.fna
RM2|P|C755	CAMI_medium_GoldStandardAssembly_Bin-12.fna
RM2|P|C756	CAMI_medium_GoldStandardAssembly_Bin-12.fna
RM2|P|C758	CAMI_medium_GoldStandardAssembly_Bin-12.fna
RM2|P|C764	CAMI_medium_GoldStandardAssembly_Bin-12.fna
RM2|P|C766	CAMI_medium_GoldStandardAssembly_Bin-12.fna
RM2|P|C767	CAMI_medium_GoldStandardAssembly_Bin-12.fna
RM2|P|C771	CAMI_medium_GoldStandardAssembly_Bin-12.fna
RM2|P|C772	CAMI_medium_GoldStandardAssembly_Bin-12.fna
RM2|P|C775	CAMI_medium_GoldStandardAssembly_Bin-12.fna
RM2|P|C778	CAMI_medium_GoldStandardAssembly_Bin-12.fna
RM2|P|C781	CAMI_medium_GoldStandardAssembly_Bin-12.fna
RM2|P|C785	CAMI_medium_GoldStandardAssembly_Bin-12.fna
RM2|P|C788	CAMI_medium_GoldStandardAssembly_Bin-12.fna
RM2|P|C790	CAMI_medium_GoldStandardAssembly_Bin-12.fna
RM2|P|C793	CAMI_medium_GoldStandardAssembly_Bin-12.fna
RM2|P|C794	CAMI_medium_GoldStandardAssembly_Bin-12.fna
RM2|P|C797	CAMI_medium_GoldStandardAssembly_Bin-12.fna
RM2|P|C803	CAMI_medium_GoldStandardAssembly_Bin-12.fna
RM2|P|C807	CAMI_medium_GoldStandardAssembly_Bin-12.fna
RM2|P|C815	CAMI_medium_GoldStandardAssembly_Bin-12.fna
RM2|P|C816	CAMI_medium_GoldStandardAssembly_Bin-12.fna
RM2|P|C817	CAMI_medium_GoldStandardAssembly_Bin-12.fna
RM2|P|C829	CAMI_medium_GoldStandardAssembly_Bin-12.fna
RM2|P|C836	CAMI_medium_GoldStandardAssembly_Bin-12.fna
RM2|P|C840	CAMI_medium_GoldStandardAssembly_Bin-12.fna
RM2|P|C843	CAMI_medium_GoldStandardAssembly_Bin-12.fna
RM2|P|C846	CAMI_medium_GoldStandardAssembly_Bin-12.fna
RM2|P|C848	CAMI_medium_GoldStandardAssembly_Bin-12.fna
RM2|P|C850	CAMI_medium_GoldStandardAssembly_Bin-12.fna
RM2|P|C851	CAMI_medium_GoldStandardAssembly_Bin-12.fna
RM2|P|C853	CAMI_medium_GoldStandardAssembly_Bin-12.fna
RM2|P|C857	CAMI_medium_GoldStandardAssembly_Bin-12.fna
RM2|P|C859	CAMI_medium_GoldStandardAssembly_Bin-12.fna
RM2|P|C863	CAMI_medium_GoldStandardAssembly_Bin-12.fna
RM2|P|C864	CAMI_medium_GoldStandardAssembly_Bin-12.fna
RM2|P|C866	CAMI_medium_GoldStandardAssembly_Bin-12.fna
RM2|P|C870	CAMI_medium_GoldStandardAssembly_Bin-12.fna
RM2|P|C872	CAMI_medium_GoldStandardAssembly_Bin-12.fna
RM2|P|C874	CAMI_medium_GoldStandardAssembly_Bin-12.fna
RM2|P|C876	CAMI_medium_GoldStandardAssembly_Bin-12.fna
RM2|P|C880	CAMI_medium_GoldStandardAssembly_Bin-12.fna
RM2|P|C881	CAMI_medium_GoldStandardAssembly_Bin-12.fna
RM2|P|C899	CAMI_medium_GoldStandardAssembly_Bin-12.fna
RM2|P|C901	CAMI_medium_GoldStandardAssembly_Bin-12.fna
RM2|P|C903	CAMI_medium_GoldStandardAssembly_Bin-12.fna
RM2|P|C904	CAMI_medium_GoldStandardAssembly_Bin-12.fna
RM2|P|C905	CAMI_medium_GoldStandardAssembly_Bin-12.fna
RM2|P|C907	CAMI_medium_GoldStandardAssembly_Bin-12.fna
RM2|P|C914	CAMI_medium_GoldStandardAssembly_Bin-12.fna
RM2|P|C915	CAMI_medium_GoldStandardAssembly_Bin-12.fna
RM2|P|C921	CAMI_medium_GoldStandardAssembly_Bin-12.fna
RM2|P|C925	CAMI_medium_GoldStandardAssembly_Bin-12.fna
RM2|P|C933	CAMI_medium_GoldStandardAssembly_Bin-12.fna
RM2|P|C934	CAMI_medium_GoldStandardAssembly_Bin-12.fna
RM2|P|C935	CAMI_medium_GoldStandardAssembly_Bin-12.fna
RM2|P|C938	CAMI_medium_GoldStandardAssembly_Bin-12.fna
RM2|P|C942	CAMI_medium_GoldStandardAssembly_Bin-12.fna
RM2|P|C946	CAMI_medium_GoldStandardAssembly_Bin-12.fna
RM2|P|C947	CAMI_medium_GoldStandardAssembly_Bin-12.fna
RM2|P|C952	CAMI_medium_GoldStandardAssembly_Bin-12.fna
RM2|P|C953	CAMI_medium_GoldStandardAssembly_Bin-12.fna
RM2|P|C959	CAMI_medium_GoldStandardAssembly_Bin-12.fna
RM2|P|C964	CAMI_medium_GoldStandardAssembly_Bin-12.fna
RM2|P|C967	CAMI_medium_GoldStandardAssembly_Bin-12.fna
RM2|P|C969	CAMI_medium_GoldStandardAssembly_Bin-12.fna
RM2|P|C977	CAMI_medium_GoldStandardAssembly_Bin-12.fna
RM2|P|C980	CAMI_medium_GoldStandardAssembly_Bin-12.fna
RM2|P|C984	CAMI_medium_GoldStandardAssembly_Bin-12.fna
RM2|P|C988	CAMI_medium_GoldStandardAssembly_Bin-12.fna
RM2|P|C990	CAMI_medium_GoldStandardAssembly_Bin-12.fna
RM2|P|C1000	CAMI_medium_GoldStandardAssembly_Bin-12.fna
RM2|P|C1002	CAMI_medium_GoldStandardAssembly_Bin-12.fna
RM2|P|C1006	CAMI_medium_GoldStandardAssembly_Bin-12.fna
RM2|P|C1007	CAMI_medium_GoldStandardAssembly_Bin-12.fna
RM2|P|C1008	CAMI_medium_GoldStandardAssembly_Bin-12.fna
RM2|P|C1009	CAMI_medium_GoldStandardAssembly_Bin-12.fna
RM2|P|C1010	CAMI_medium_GoldStandardAssembly_Bin-12.fna
RM2|P|C1015	CAMI_medium_GoldStandardAssembly_Bin-12.fna
RM2|P|C1018	CAMI_medium_GoldStandardAssembly_Bin-12.fna
RM2|P|C1028	CAMI_medium_GoldStandardAssembly_Bin-12.fna
RM2|P|C1032	CAMI_medium_GoldStandardAssembly_Bin-12.fna
RM2|P|C1035	CAMI_medium_GoldStandardAssembly_Bin-12.fna
RM2|P|C1038	CAMI_medium_GoldStandardAssembly_Bin-12.fna
RM2|P|C1041	CAMI_medium_GoldStandardAssembly_Bin-12.fna
RM2|P|C1043	CAMI_medium_GoldStandardAssembly_Bin-12.fna
RM2|P|C1044	CAMI_medium_GoldStandardAssembly_Bin-12.fna
RM2|P|C1046	CAMI_medium_GoldStandardAssembly_Bin-12.fna
RM2|P|C1054	CAMI_medium_GoldStandardAssembly_Bin-12.fna
RM2|P|C1057	CAMI_medium_GoldStandardAssembly_Bin-12.fna
RM2|P|C1059	CAMI_medium_GoldStandardAssembly_Bin-12.fna
RM2|P|C1061	CAMI_medium_GoldStandardAssembly_Bin-12.fna
RM2|P|C1064	CAMI_medium_GoldStandardAssembly_Bin-12.fna
RM2|P|C1065	CAMI_medium_GoldStandardAssembly_Bin-12.fna
RM2|P|C1068	CAMI_medium_GoldStandardAssembly_Bin-12.fna
RM2|P|C1069	CAMI_medium_GoldStandardAssembly_Bin-12.fna
RM2|P|C1070	CAMI_medium_GoldStandardAssembly_Bin-12.fna
RM2|P|C1074	CAMI_medium_GoldStandardAssembly_Bin-12.fna
RM2|P|C1075	CAMI_medium_GoldStandardAssembly_Bin-12.fna
RM2|P|C1077	CAMI_medium_GoldStandardAssembly_Bin-12.fna
RM2|P|C1078	CAMI_medium_GoldStandardAssembly_Bin-12.fna
RM2|P|C1079	CAMI_medium_GoldStandardAssembly_Bin-12.fna
RM2|P|C1082	CAMI_medium_GoldStandardAssembly_Bin-12.fna
RM2|P|C1083	CAMI_medium_GoldStandardAssembly_Bin-12.fna
RM2|P|C1086	CAMI_medium_GoldStandardAssembly_Bin-12.fna
RM2|P|C1087	CAMI_medium_GoldStandardAssembly_Bin-12.fna
RM2|P|C1092	CAMI_medium_GoldStandardAssembly_Bin-12.fna
RM2|P|C1095	CAMI_medium_GoldStandardAssembly_Bin-12.fna
RM2|P|C1096	CAMI_medium_GoldStandardAssembly_Bin-12.fna
RM2|P|C1098	CAMI_medium_GoldStandardAssembly_Bin-12.fna
RM2|P|C1101	CAMI_medium_GoldStandardAssembly_Bin-12.fna
RM2|P|C1102	CAMI_medium_GoldStandardAssembly_Bin-12.fna
RM2|P|C1107	CAMI_medium_GoldStandardAssembly_Bin-12.fna
RM2|P|C1114	CAMI_medium_GoldStandardAssembly_Bin-12.fna
RM2|P|C1116	CAMI_medium_GoldStandardAssembly_Bin-12.fna
RM2|P|C1117	CAMI_medium_GoldStandardAssembly_Bin-12.fna
RM2|P|C1127	CAMI_medium_GoldStandardAssembly_Bin-12.fna
RM2|P|C1129	CAMI_medium_GoldStandardAssembly_Bin-12.fna
RM2|P|C1130	CAMI_medium_GoldStandardAssembly_Bin-12.fna
RM2|P|C1132	CAMI_medium_GoldStandardAssembly_Bin-12.fna
RM2|P|C1139	CAMI_medium_GoldStandardAssembly_Bin-12.fna
RM2|P|C1142	CAMI_medium_GoldStandardAssembly_Bin-12.fna
RM2|P|C1144	CAMI_medium_GoldStandardAssembly_Bin-12.fna
RM2|P|C1146	CAMI_medium_GoldStandardAssembly_Bin-12.fna
RM2|P|C1147	CAMI_medium_GoldStandardAssembly_Bin-12.fna
RM2|P|C1157	CAMI_medium_GoldStandardAssembly_Bin-12.fna
RM2|P|C1160	CAMI_medium_GoldStandardAssembly_Bin-12.fna
RM2|P|C1161	CAMI_medium_GoldStandardAssembly_Bin-12.fna
RM2|P|C1163	CAMI_medium_GoldStandardAssembly_Bin-12.fna
RM2|P|C1164	CAMI_medium_GoldStandardAssembly_Bin-12.fna
RM2|P|C1168	CAMI_medium_GoldStandardAssembly_Bin-12.fna
RM2|P|C1175	CAMI_medium_GoldStandardAssembly_Bin-12.fna
RM2|P|C1177	CAMI_medium_GoldStandardAssembly_Bin-12.fna
RM2|P|C1179	CAMI_medium_GoldStandardAssembly_Bin-12.fna
RM2|P|C1182	CAMI_medium_GoldStandardAssembly_Bin-12.fna
RM2|P|C1183	CAMI_medium_GoldStandardAssembly_Bin-12.fna
RM2|P|C1184	CAMI_medium_GoldStandardAssembly_Bin-12.fna
RM2|P|C1187	CAMI_medium_GoldStandardAssembly_Bin-12.fna
RM2|P|C1189	CAMI_medium_GoldStandardAssembly_Bin-12.fna
RM2|P|C1192	CAMI_medium_GoldStandardAssembly_Bin-12.fna
RM2|P|C1194	CAMI_medium_GoldStandardAssembly_Bin-12.fna
RM2|P|C1197	CAMI_medium_GoldStandardAssembly_Bin-12.fna
RM2|P|C1200	CAMI_medium_GoldStandardAssembly_Bin-12.fna
RM2|P|C1213	CAMI_medium_GoldStandardAssembly_Bin-12.fna
RM2|P|C1214	CAMI_medium_GoldStandardAssembly_Bin-12.fna
RM2|P|C1217	CAMI_medium_GoldStandardAssembly_Bin-12.fna
RM2|P|C1218	CAMI_medium_GoldStandardAssembly_Bin-12.fna
RM2|P|C1219	CAMI_medium_GoldStandardAssembly_Bin-12.fna
RM2|P|C1220	CAMI_medium_GoldStandardAssembly_Bin-12.fna
RM2|P|C1221	CAMI_medium_GoldStandardAssembly_Bin-12.fna
RM2|P|C1222	CAMI_medium_GoldStandardAssembly_Bin-12.fna
RM2|P|C1223	CAMI_medium_GoldStandardAssembly_Bin-12.fna
RM2|P|C1226	CAMI_medium_GoldStandardAssembly_Bin-12.fna
RM2|P|C1231	CAMI_medium_GoldStandardAssembly_Bin-12.fna
RM2|P|C1232	CAMI_medium_GoldStandardAssembly_Bin-12.fna
RM2|P|C1237	CAMI_medium_GoldStandardAssembly_Bin-12.fna
RM2|P|C1245	CAMI_medium_GoldStandardAssembly_Bin-12.fna
RM2|P|C1247	CAMI_medium_GoldStandardAssembly_Bin-12.fna
RM2|P|C1249	CAMI_medium_GoldStandardAssembly_Bin-12.fna
RM2|P|C1252	CAMI_medium_GoldStandardAssembly_Bin-12.fna
RM2|P|C1253	CAMI_medium_GoldStandardAssembly_Bin-12.fna
RM2|P|C1255	CAMI_medium_GoldStandardAssembly_Bin-12.fna
RM2|P|C1262	CAMI_medium_GoldStandardAssembly_Bin-12.fna
RM2|P|C1264	CAMI_medium_GoldStandardAssembly_Bin-12.fna
RM2|P|C1266	CAMI_medium_GoldStandardAssembly_Bin-12.fna
RM2|P|C1270	CAMI_medium_GoldStandardAssembly_Bin-12.fna
RM2|P|C1272	CAMI_medium_GoldStandardAssembly_Bin-12.fna
RM2|P|C1273	CAMI_medium_GoldStandardAssembly_Bin-12.fna
RM2|P|C1274	CAMI_medium_GoldStandardAssembly_Bin-12.fna
RM2|P|C1286	CAMI_medium_GoldStandardAssembly_Bin-12.fna
RM2|P|C1288	CAMI_medium_GoldStandardAssembly_Bin-12.fna
RM2|P|C1289	CAMI_medium_GoldStandardAssembly_Bin-12.fna
RM2|P|C1297	CAMI_medium_GoldStandardAssembly_Bin-12.fna
RM2|P|C1301	CAMI_medium_GoldStandardAssembly_Bin-12.fna
RM2|P|C1308	CAMI_medium_GoldStandardAssembly_Bin-12.fna
RM2|P|C1311	CAMI_medium_GoldStandardAssembly_Bin-12.fna
RM2|P|C1312	CAMI_medium_GoldStandardAssembly_Bin-12.fna
RM2|P|C1317	CAMI_medium_GoldStandardAssembly_Bin-12.fna
RM2|P|C1321	CAMI_medium_GoldStandardAssembly_Bin-12.fna
RM2|P|C1324	CAMI_medium_GoldStandardAssembly_Bin-12.fna
RM2|P|C1325	CAMI_medium_GoldStandardAssembly_Bin-12.fna
RM2|P|C1327	CAMI_medium_GoldStandardAssembly_Bin-12.fna
RM2|P|C1332	CAMI_medium_GoldStandardAssembly_Bin-12.fna
RM2|P|C1336	CAMI_medium_GoldStandardAssembly_Bin-12.fna
RM2|P|C1340	CAMI_medium_GoldStandardAssembly_Bin-12.fna
RM2|P|C1341	CAMI_medium_GoldStandardAssembly_Bin-12.fna
RM2|P|C1342	CAMI_medium_GoldStandardAssembly_Bin-12.fna
RM2|P|C1346	CAMI_medium_GoldStandardAssembly_Bin-12.fna
RM2|P|C1352	CAMI_medium_GoldStandardAssembly_Bin-12.fna
RM2|P|C1354	CAMI_medium_GoldStandardAssembly_Bin-12.fna
RM2|P|C1355	CAMI_medium_GoldStandardAssembly_Bin-12.fna
RM2|P|C1357	CAMI_medium_GoldStandardAssembly_Bin-12.fna
RM2|P|C1359	CAMI_medium_GoldStandardAssembly_Bin-12.fna
RM2|P|C1361	CAMI_medium_GoldStandardAssembly_Bin-12.fna
RM2|P|C1364	CAMI_medium_GoldStandardAssembly_Bin-12.fna
RM2|P|C1366	CAMI_medium_GoldStandardAssembly_Bin-12.fna
RM2|P|C1367	CAMI_medium_GoldStandardAssembly_Bin-12.fna
RM2|P|C1368	CAMI_medium_GoldStandardAssembly_Bin-12.fna
RM2|P|C1369	CAMI_medium_GoldStandardAssembly_Bin-12.fna
RM2|P|C1370	CAMI_medium_GoldStandardAssembly_Bin-12.fna
RM2|P|C1383	CAMI_medium_GoldStandardAssembly_Bin-12.fna
RM2|P|C1384	CAMI_medium_GoldStandardAssembly_Bin-12.fna
RM2|P|C1389	CAMI_medium_GoldStandardAssembly_Bin-12.fna
RM2|P|C1392	CAMI_medium_GoldStandardAssembly_Bin-12.fna
RM2|P|C1395	CAMI_medium_GoldStandardAssembly_Bin-12.fna
RM2|P|C1402	CAMI_medium_GoldStandardAssembly_Bin-12.fna
RM2|P|C1403	CAMI_medium_GoldStandardAssembly_Bin-12.fna
RM2|P|C1406	CAMI_medium_GoldStandardAssembly_Bin-12.fna
RM2|P|C1408	CAMI_medium_GoldStandardAssembly_Bin-12.fna
RM2|P|C1409	CAMI_medium_GoldStandardAssembly_Bin-12.fna
RM2|P|C1411	CAMI_medium_GoldStandardAssembly_Bin-12.fna
RM2|P|C1412	CAMI_medium_GoldStandardAssembly_Bin-12.fna
RM2|P|C1413	CAMI_medium_GoldStandardAssembly_Bin-12.fna
RM2|P|C1415	CAMI_medium_GoldStandardAssembly_Bin-12.fna
RM2|P|C1418	CAMI_medium_GoldStandardAssembly_Bin-12.fna
RM2|P|C1421	CAMI_medium_GoldStandardAssembly_Bin-12.fna
RM2|P|C1424	CAMI_medium_GoldStandardAssembly_Bin-12.fna
RM2|P|C1425	CAMI_medium_GoldStandardAssembly_Bin-12.fna
RM2|P|C1427	CAMI_medium_GoldStandardAssembly_Bin-12.fna
RM2|P|C1428	CAMI_medium_GoldStandardAssembly_Bin-12.fna
RM2|P|C1429	CAMI_medium_GoldStandardAssembly_Bin-12.fna
RM2|P|C1430	CAMI_medium_GoldStandardAssembly_Bin-12.fna
RM2|P|C1433	CAMI_medium_GoldStandardAssembly_Bin-12.fna
RM2|P|C1434	CAMI_medium_GoldStandardAssembly_Bin-12.fna
RM2|P|C1437	CAMI_medium_GoldStandardAssembly_Bin-12.fna
RM2|P|C1443	CAMI_medium_GoldStandardAssembly_Bin-12.fna
RM2|P|C1444	CAMI_medium_GoldStandardAssembly_Bin-12.fna
RM2|P|C1445	CAMI_medium_GoldStandardAssembly_Bin-12.fna
RM2|P|C1446	CAMI_medium_GoldStandardAssembly_Bin-12.fna
RM2|P|C1449	CAMI_medium_GoldStandardAssembly_Bin-12.fna
RM2|P|C1451	CAMI_medium_GoldStandardAssembly_Bin-12.fna
RM2|P|C1456	CAMI_medium_GoldStandardAssembly_Bin-12.fna
RM2|P|C1466	CAMI_medium_GoldStandardAssembly_Bin-12.fna
RM2|P|C1467	CAMI_medium_GoldStandardAssembly_Bin-12.fna
RM2|P|C1480	CAMI_medium_GoldStandardAssembly_Bin-12.fna
RM2|P|C1481	CAMI_medium_GoldStandardAssembly_Bin-12.fna
RM2|P|C1494	CAMI_medium_GoldStandardAssembly_Bin-12.fna
RM2|P|C1501	CAMI_medium_GoldStandardAssembly_Bin-12.fna
RM2|P|C1502	CAMI_medium_GoldStandardAssembly_Bin-12.fna
RM2|P|C1509	CAMI_medium_GoldStandardAssembly_Bin-12.fna
RM2|P|C1511	CAMI_medium_GoldStandardAssembly_Bin-12.fna
RM2|P|C1514	CAMI_medium_GoldStandardAssembly_Bin-12.fna
RM2|P|C1518	CAMI_medium_GoldStandardAssembly_Bin-12.fna
RM2|P|C1520	CAMI_medium_GoldStandardAssembly_Bin-12.fna
RM2|P|C1521	CAMI_medium_GoldStandardAssembly_Bin-12.fna
RM2|P|C1523	CAMI_medium_GoldStandardAssembly_Bin-12.fna
RM2|P|C1524	CAMI_medium_GoldStandardAssembly_Bin-12.fna
RM2|P|C1525	CAMI_medium_GoldStandardAssembly_Bin-12.fna
RM2|P|C1528	CAMI_medium_GoldStandardAssembly_Bin-12.fna
RM2|P|C1529	CAMI_medium_GoldStandardAssembly_Bin-12.fna
RM2|P|C1531	CAMI_medium_GoldStandardAssembly_Bin-12.fna
RM2|P|C1535	CAMI_medium_GoldStandardAssembly_Bin-12.fna
RM2|P|C1536	CAMI_medium_GoldStandardAssembly_Bin-12.fna
RM2|P|C1541	CAMI_medium_GoldStandardAssembly_Bin-12.fna
RM2|P|C1542	CAMI_medium_GoldStandardAssembly_Bin-12.fna
RM2|P|C1547	CAMI_medium_GoldStandardAssembly_Bin-12.fna
RM2|P|C1548	CAMI_medium_GoldStandardAssembly_Bin-12.fna
RM2|P|C1549	CAMI_medium_GoldStandardAssembly_Bin-12.fna
RM2|P|C1550	CAMI_medium_GoldStandardAssembly_Bin-12.fna
RM2|P|C1552	CAMI_medium_GoldStandardAssembly_Bin-12.fna
RM2|P|C1555	CAMI_medium_GoldStandardAssembly_Bin-12.fna
RM2|P|C1558	CAMI_medium_GoldStandardAssembly_Bin-12.fna
RM2|P|C1566	CAMI_medium_GoldStandardAssembly_Bin-12.fna
RM2|P|C1567	CAMI_medium_GoldStandardAssembly_Bin-12.fna
RM2|P|C1578	CAMI_medium_GoldStandardAssembly_Bin-12.fna
RM2|P|C1580	CAMI_medium_GoldStandardAssembly_Bin-12.fna
RM2|P|C1584	CAMI_medium_GoldStandardAssembly_Bin-12.fna
RM2|P|C1591	CAMI_medium_GoldStandardAssembly_Bin-12.fna
RM2|P|C1599	CAMI_medium_GoldStandardAssembly_Bin-12.fna
RM2|P|C1603	CAMI_medium_GoldStandardAssembly_Bin-12.fna
RM2|P|C1604	CAMI_medium_GoldStandardAssembly_Bin-12.fna
RM2|P|C1607	CAMI_medium_GoldStandardAssembly_Bin-12.fna
RM2|P|C1609	CAMI_medium_GoldStandardAssembly_Bin-12.fna
RM2|P|C1611	CAMI_medium_GoldStandardAssembly_Bin-12.fna
RM2|P|C1625	CAMI_medium_GoldStandardAssembly_Bin-12.fna
RM2|P|C1627	CAMI_medium_GoldStandardAssembly_Bin-12.fna
RM2|P|C1633	CAMI_medium_GoldStandardAssembly_Bin-12.fna
RM2|P|C1640	CAMI_medium_GoldStandardAssembly_Bin-12.fna
RM2|P|C1643	CAMI_medium_GoldStandardAssembly_Bin-12.fna
RM2|P|C1645	CAMI_medium_GoldStandardAssembly_Bin-12.fna
RM2|P|C1646	CAMI_medium_GoldStandardAssembly_Bin-12.fna
RM2|P|C1647	CAMI_medium_GoldStandardAssembly_Bin-12.fna
RM2|P|C1651	CAMI_medium_GoldStandardAssembly_Bin-12.fna
RM2|P|C1652	CAMI_medium_GoldStandardAssembly_Bin-12.fna
RM2|P|C1655	CAMI_medium_GoldStandardAssembly_Bin-12.fna
RM2|P|C1658	CAMI_medium_GoldStandardAssembly_Bin-12.fna
RM2|P|C1660	CAMI_medium_GoldStandardAssembly_Bin-12.fna
RM2|P|C1664	CAMI_medium_GoldStandardAssembly_Bin-12.fna
RM2|P|C1665	CAMI_medium_GoldStandardAssembly_Bin-12.fna
RM2|P|C1672	CAMI_medium_GoldStandardAssembly_Bin-12.fna
RM2|P|C1675	CAMI_medium_GoldStandardAssembly_Bin-12.fna
RM2|P|C1680	CAMI_medium_GoldStandardAssembly_Bin-12.fna
RM2|P|C1684	CAMI_medium_GoldStandardAssembly_Bin-12.fna
RM2|P|C1686	CAMI_medium_GoldStandardAssembly_Bin-12.fna
RM2|P|C1689	CAMI_medium_GoldStandardAssembly_Bin-12.fna
RM2|P|C1691	CAMI_medium_GoldStandardAssembly_Bin-12.fna
RM2|P|C1694	CAMI_medium_GoldStandardAssembly_Bin-12.fna
RM2|P|C1696	CAMI_medium_GoldStandardAssembly_Bin-12.fna
RM2|P|C1697	CAMI_medium_GoldStandardAssembly_Bin-12.fna
RM2|P|C1699	CAMI_medium_GoldStandardAssembly_Bin-12.fna
RM2|P|C1701	CAMI_medium_GoldStandardAssembly_Bin-12.fna
RM2|P|C1703	CAMI_medium_GoldStandardAssembly_Bin-12.fna
RM2|P|C1705	CAMI_medium_GoldStandardAssembly_Bin-12.fna
RM2|P|C1706	CAMI_medium_GoldStandardAssembly_Bin-12.fna
RM2|P|C1709	CAMI_medium_GoldStandardAssembly_Bin-12.fna
RM2|P|C1713	CAMI_medium_GoldStandardAssembly_Bin-12.fna
RM2|P|C1719	CAMI_medium_GoldStandardAssembly_Bin-12.fna
RM2|P|C1721	CAMI_medium_GoldStandardAssembly_Bin-12.fna
RM2|P|C1722	CAMI_medium_GoldStandardAssembly_Bin-12.fna
RM2|P|C1725	CAMI_medium_GoldStandardAssembly_Bin-12.fna
RM2|P|C1729	CAMI_medium_GoldStandardAssembly_Bin-12.fna
RM2|P|C1730	CAMI_medium_GoldStandardAssembly_Bin-12.fna
RM2|P|C1734	CAMI_medium_GoldStandardAssembly_Bin-12.fna
RM2|P|C1751	CAMI_medium_GoldStandardAssembly_Bin-12.fna
RM2|P|C1752	CAMI_medium_GoldStandardAssembly_Bin-12.fna
RM2|P|C1754	CAMI_medium_GoldStandardAssembly_Bin-12.fna
RM2|P|C1757	CAMI_medium_GoldStandardAssembly_Bin-12.fna
RM2|P|C1760	CAMI_medium_GoldStandardAssembly_Bin-12.fna
RM2|P|C1768	CAMI_medium_GoldStandardAssembly_Bin-12.fna
RM2|P|C1771	CAMI_medium_GoldStandardAssembly_Bin-12.fna
RM2|P|C1780	CAMI_medium_GoldStandardAssembly_Bin-12.fna
RM2|P|C1784	CAMI_medium_GoldStandardAssembly_Bin-12.fna
RM2|P|C1786	CAMI_medium_GoldStandardAssembly_Bin-12.fna
RM2|P|C1787	CAMI_medium_GoldStandardAssembly_Bin-12.fna
RM2|P|C1791	CAMI_medium_GoldStandardAssembly_Bin-12.fna
RM2|P|C1794	CAMI_medium_GoldStandardAssembly_Bin-12.fna
RM2|P|C1796	CAMI_medium_GoldStandardAssembly_Bin-12.fna
RM2|P|C1798	CAMI_medium_GoldStandardAssembly_Bin-12.fna
RM2|P|C1800	CAMI_medium_GoldStandardAssembly_Bin-12.fna
RM2|P|C1802	CAMI_medium_GoldStandardAssembly_Bin-12.fna
RM2|P|C1803	CAMI_medium_GoldStandardAssembly_Bin-12.fna
RM2|P|C1804	CAMI_medium_GoldStandardAssembly_Bin-12.fna
RM2|P|C1811	CAMI_medium_GoldStandardAssembly_Bin-12.fna
RM2|P|C1812	CAMI_medium_GoldStandardAssembly_Bin-12.fna
RM2|P|C1818	CAMI_medium_GoldStandardAssembly_Bin-12.fna
RM2|P|C1827	CAMI_medium_GoldStandardAssembly_Bin-12.fna
RM2|P|C1828	CAMI_medium_GoldStandardAssembly_Bin-12.fna
RM2|P|C1830	CAMI_medium_GoldStandardAssembly_Bin-12.fna
RM2|P|C1832	CAMI_medium_GoldStandardAssembly_Bin-12.fna
RM2|P|C1842	CAMI_medium_GoldStandardAssembly_Bin-12.fna
RM2|P|C1854	CAMI_medium_GoldStandardAssembly_Bin-12.fna
RM2|P|C1855	CAMI_medium_GoldStandardAssembly_Bin-12.fna
RM2|P|C1857	CAMI_medium_GoldStandardAssembly_Bin-12.fna
RM2|P|C1859	CAMI_medium_GoldStandardAssembly_Bin-12.fna
RM2|P|C1861	CAMI_medium_GoldStandardAssembly_Bin-12.fna
RM2|P|C1863	CAMI_medium_GoldStandardAssembly_Bin-12.fna
RM2|P|C1867	CAMI_medium_GoldStandardAssembly_Bin-12.fna
RM2|P|C1869	CAMI_medium_GoldStandardAssembly_Bin-12.fna
RM2|P|C1874	CAMI_medium_GoldStandardAssembly_Bin-12.fna
RM2|P|C1875	CAMI_medium_GoldStandardAssembly_Bin-12.fna
RM2|P|C1882	CAMI_medium_GoldStandardAssembly_Bin-12.fna
RM2|P|C1883	CAMI_medium_GoldStandardAssembly_Bin-12.fna
RM2|P|C1885	CAMI_medium_GoldStandardAssembly_Bin-12.fna
RM2|P|C1890	CAMI_medium_GoldStandardAssembly_Bin-12.fna
RM2|P|C1892	CAMI_medium_GoldStandardAssembly_Bin-12.fna
RM2|P|C1897	CAMI_medium_GoldStandardAssembly_Bin-12.fna
RM2|P|C1902	CAMI_medium_GoldStandardAssembly_Bin-12.fna
RM2|P|C1903	CAMI_medium_GoldStandardAssembly_Bin-12.fna
RM2|P|C1909	CAMI_medium_GoldStandardAssembly_Bin-12.fna
RM2|P|C1910	CAMI_medium_GoldStandardAssembly_Bin-12.fna
RM2|P|C1912	CAMI_medium_GoldStandardAssembly_Bin-12.fna
RM2|P|C1914	CAMI_medium_GoldStandardAssembly_Bin-12.fna
RM2|P|C1918	CAMI_medium_GoldStandardAssembly_Bin-12.fna
RM2|P|C1920	CAMI_medium_GoldStandardAssembly_Bin-12.fna
RM2|P|C1921	CAMI_medium_GoldStandardAssembly_Bin-12.fna
RM2|P|C1922	CAMI_medium_GoldStandardAssembly_Bin-12.fna
RM2|P|C1927	CAMI_medium_GoldStandardAssembly_Bin-12.fna
RM2|P|C1935	CAMI_medium_GoldStandardAssembly_Bin-12.fna
RM2|P|C1939	CAMI_medium_GoldStandardAssembly_Bin-12.fna
RM2|P|C1944	CAMI_medium_GoldStandardAssembly_Bin-12.fna
RM2|P|C1945	CAMI_medium_GoldStandardAssembly_Bin-12.fna
RM2|P|C1947	CAMI_medium_GoldStandardAssembly_Bin-12.fna
RM2|P|C1952	CAMI_medium_GoldStandardAssembly_Bin-12.fna
RM2|P|C1955	CAMI_medium_GoldStandardAssembly_Bin-12.fna
RM2|P|C1958	CAMI_medium_GoldStandardAssembly_Bin-12.fna
RM2|P|C1959	CAMI_medium_GoldStandardAssembly_Bin-12.fna
RM2|P|C1961	CAMI_medium_GoldStandardAssembly_Bin-12.fna
RM2|P|C1962	CAMI_medium_GoldStandardAssembly_Bin-12.fna
RM2|P|C1963	CAMI_medium_GoldStandardAssembly_Bin-12.fna
RM2|P|C1969	CAMI_medium_GoldStandardAssembly_Bin-12.fna
RM2|P|C1973	CAMI_medium_GoldStandardAssembly_Bin-12.fna
RM2|P|C1976	CAMI_medium_GoldStandardAssembly_Bin-12.fna
RM2|P|C1981	CAMI_medium_GoldStandardAssembly_Bin-12.fna
RM2|P|C1983	CAMI_medium_GoldStandardAssembly_Bin-12.fna
RM2|P|C1985	CAMI_medium_GoldStandardAssembly_Bin-12.fna
RM2|P|C1987	CAMI_medium_GoldStandardAssembly_Bin-12.fna
RM2|P|C1989	CAMI_medium_GoldStandardAssembly_Bin-12.fna
RM2|P|C1991	CAMI_medium_GoldStandardAssembly_Bin-12.fna
RM2|P|C1994	CAMI_medium_GoldStandardAssembly_Bin-12.fna
RM2|P|C1998	CAMI_medium_GoldStandardAssembly_Bin-12.fna
RM2|P|C2000	CAMI_medium_GoldStandardAssembly_Bin-12.fna
RM2|P|C2002	CAMI_medium_GoldStandardAssembly_Bin-12.fna
RM2|P|C2003	CAMI_medium_GoldStandardAssembly_Bin-12.fna
RM2|P|C2004	CAMI_medium_GoldStandardAssembly_Bin-12.fna
RM2|P|C2007	CAMI_medium_GoldStandardAssembly_Bin-12.fna
RM2|P|C2014	CAMI_medium_GoldStandardAssembly_Bin-12.fna
RM2|P|C2015	CAMI_medium_GoldStandardAssembly_Bin-12.fna
RM2|P|C2016	CAMI_medium_GoldStandardAssembly_Bin-12.fna
RM2|P|C2018	CAMI_medium_GoldStandardAssembly_Bin-12.fna
RM2|P|C2020	CAMI_medium_GoldStandardAssembly_Bin-12.fna
RM2|P|C2021	CAMI_medium_GoldStandardAssembly_Bin-12.fna
RM2|P|C2023	CAMI_medium_GoldStandardAssembly_Bin-12.fna
RM2|P|C2024	CAMI_medium_GoldStandardAssembly_Bin-12.fna
RM2|P|C2025	CAMI_medium_GoldStandardAssembly_Bin-12.fna
RM2|P|C2028	CAMI_medium_GoldStandardAssembly_Bin-12.fna
RM2|P|C2030	CAMI_medium_GoldStandardAssembly_Bin-12.fna
RM2|P|C2036	CAMI_medium_GoldStandardAssembly_Bin-12.fna
RM2|P|C2044	CAMI_medium_GoldStandardAssembly_Bin-12.fna
RM2|P|C2052	CAMI_medium_GoldStandardAssembly_Bin-12.fna
RM2|P|C2053	CAMI_medium_GoldStandardAssembly_Bin-12.fna
RM2|P|C2058	CAMI_medium_GoldStandardAssembly_Bin-12.fna
RM2|P|C2060	CAMI_medium_GoldStandardAssembly_Bin-12.fna
RM2|P|C2069	CAMI_medium_GoldStandardAssembly_Bin-12.fna
RM2|P|C2072	CAMI_medium_GoldStandardAssembly_Bin-12.fna
RM2|P|C2073	CAMI_medium_GoldStandardAssembly_Bin-12.fna
RM2|P|C2075	CAMI_medium_GoldStandardAssembly_Bin-12.fna
RM2|P|C2090	CAMI_medium_GoldStandardAssembly_Bin-12.fna
RM2|P|C2092	CAMI_medium_GoldStandardAssembly_Bin-12.fna
RM2|P|C2100	CAMI_medium_GoldStandardAssembly_Bin-12.fna
RM2|P|C2105	CAMI_medium_GoldStandardAssembly_Bin-12.fna
RM2|P|C2107	CAMI_medium_GoldStandardAssembly_Bin-12.fna
RM2|P|C2109	CAMI_medium_GoldStandardAssembly_Bin-12.fna
RM2|P|C2110	CAMI_medium_GoldStandardAssembly_Bin-12.fna
RM2|P|C2116	CAMI_medium_GoldStandardAssembly_Bin-12.fna
RM2|P|C2117	CAMI_medium_GoldStandardAssembly_Bin-12.fna
RM2|P|C2119	CAMI_medium_GoldStandardAssembly_Bin-12.fna
RM2|P|C2127	CAMI_medium_GoldStandardAssembly_Bin-12.fna
RM2|P|C2130	CAMI_medium_GoldStandardAssembly_Bin-12.fna
RM2|P|C2131	CAMI_medium_GoldStandardAssembly_Bin-12.fna
RM2|P|C2135	CAMI_medium_GoldStandardAssembly_Bin-12.fna
RM2|P|C2137	CAMI_medium_GoldStandardAssembly_Bin-12.fna
RM2|P|C2138	CAMI_medium_GoldStandardAssembly_Bin-12.fna
RM2|P|C2140	CAMI_medium_GoldStandardAssembly_Bin-12.fna
RM2|P|C2143	CAMI_medium_GoldStandardAssembly_Bin-12.fna
RM2|P|C2146	CAMI_medium_GoldStandardAssembly_Bin-12.fna
RM2|P|C2156	CAMI_medium_GoldStandardAssembly_Bin-12.fna
RM2|P|C2158	CAMI_medium_GoldStandardAssembly_Bin-12.fna
RM2|P|C2159	CAMI_medium_GoldStandardAssembly_Bin-12.fna
RM2|P|C2160	CAMI_medium_GoldStandardAssembly_Bin-12.fna
RM2|P|C2162	CAMI_medium_GoldStandardAssembly_Bin-12.fna
RM2|P|C2164	CAMI_medium_GoldStandardAssembly_Bin-12.fna
RM2|P|C2166	CAMI_medium_GoldStandardAssembly_Bin-12.fna
RM2|P|C2173	CAMI_medium_GoldStandardAssembly_Bin-12.fna
RM2|P|C2175	CAMI_medium_GoldStandardAssembly_Bin-12.fna
RM2|P|C2176	CAMI_medium_GoldStandardAssembly_Bin-12.fna
RM2|P|C2178	CAMI_medium_GoldStandardAssembly_Bin-12.fna
RM2|P|C2180	CAMI_medium_GoldStandardAssembly_Bin-12.fna
RM2|P|C2181	CAMI_medium_GoldStandardAssembly_Bin-12.fna
RM2|P|C2190	CAMI_medium_GoldStandardAssembly_Bin-12.fna
RM2|P|C2191	CAMI_medium_GoldStandardAssembly_Bin-12.fna
RM2|P|C2196	CAMI_medium_GoldStandardAssembly_Bin-12.fna
RM2|P|C2198	CAMI_medium_GoldStandardAssembly_Bin-12.fna
RM2|P|C2201	CAMI_medium_GoldStandardAssembly_Bin-12.fna
RM2|P|C2205	CAMI_medium_GoldStandardAssembly_Bin-12.fna
RM2|P|C2209	CAMI_medium_GoldStandardAssembly_Bin-12.fna
RM2|P|C2210	CAMI_medium_GoldStandardAssembly_Bin-12.fna
RM2|P|C2212	CAMI_medium_GoldStandardAssembly_Bin-12.fna
RM2|P|C2221	CAMI_medium_GoldStandardAssembly_Bin-12.fna
RM2|P|C2222	CAMI_medium_GoldStandardAssembly_Bin-12.fna
RM2|P|C2225	CAMI_medium_GoldStandardAssembly_Bin-12.fna
RM2|P|C2226	CAMI_medium_GoldStandardAssembly_Bin-12.fna
RM2|P|C2227	CAMI_medium_GoldStandardAssembly_Bin-12.fna
RM2|P|C2230	CAMI_medium_GoldStandardAssembly_Bin-12.fna
RM2|P|C2232	CAMI_medium_GoldStandardAssembly_Bin-12.fna
RM2|P|C2233	CAMI_medium_GoldStandardAssembly_Bin-12.fna
RM2|P|C2240	CAMI_medium_GoldStandardAssembly_Bin-12.fna
RM2|P|C2252	CAMI_medium_GoldStandardAssembly_Bin-12.fna
RM2|P|C2255	CAMI_medium_GoldStandardAssembly_Bin-12.fna
RM2|P|C2260	CAMI_medium_GoldStandardAssembly_Bin-12.fna
RM2|P|C2266	CAMI_medium_GoldStandardAssembly_Bin-12.fna
RM2|P|C2270	CAMI_medium_GoldStandardAssembly_Bin-12.fna
RM2|P|C2272	CAMI_medium_GoldStandardAssembly_Bin-12.fna
RM2|P|C2280	CAMI_medium_GoldStandardAssembly_Bin-12.fna
RM2|P|C2281	CAMI_medium_GoldStandardAssembly_Bin-12.fna
RM2|P|C2283	CAMI_medium_GoldStandardAssembly_Bin-12.fna
RM2|P|C2287	CAMI_medium_GoldStandardAssembly_Bin-12.fna
RM2|P|C2296	CAMI_medium_GoldStandardAssembly_Bin-12.fna
RM2|P|C2297	CAMI_medium_GoldStandardAssembly_Bin-12.fna
RM2|P|C2300	CAMI_medium_GoldStandardAssembly_Bin-12.fna
RM2|P|C2303	CAMI_medium_GoldStandardAssembly_Bin-12.fna
RM2|P|C2304	CAMI_medium_GoldStandardAssembly_Bin-12.fna
RM2|P|C2305	CAMI_medium_GoldStandardAssembly_Bin-12.fna
RM2|P|C2311	CAMI_medium_GoldStandardAssembly_Bin-12.fna
RM2|P|C2314	CAMI_medium_GoldStandardAssembly_Bin-12.fna
RM2|P|C2319	CAMI_medium_GoldStandardAssembly_Bin-12.fna
RM2|P|C2320	CAMI_medium_GoldStandardAssembly_Bin-12.fna
RM2|P|C2326	CAMI_medium_GoldStandardAssembly_Bin-12.fna
RM2|P|C2332	CAMI_medium_GoldStandardAssembly_Bin-12.fna
RM2|P|C2333	CAMI_medium_GoldStandardAssembly_Bin-12.fna
RM2|P|C2334	CAMI_medium_GoldStandardAssembly_Bin-12.fna
RM2|P|C2339	CAMI_medium_GoldStandardAssembly_Bin-12.fna
RM2|P|C2340	CAMI_medium_GoldStandardAssembly_Bin-12.fna
RM2|P|C2343	CAMI_medium_GoldStandardAssembly_Bin-12.fna
RM2|P|C2344	CAMI_medium_GoldStandardAssembly_Bin-12.fna
RM2|P|C2346	CAMI_medium_GoldStandardAssembly_Bin-12.fna
RM2|P|C2350	CAMI_medium_GoldStandardAssembly_Bin-12.fna
RM2|P|C2351	CAMI_medium_GoldStandardAssembly_Bin-12.fna
RM2|P|C2353	CAMI_medium_GoldStandardAssembly_Bin-12.fna
RM2|P|C2356	CAMI_medium_GoldStandardAssembly_Bin-12.fna
RM2|P|C2357	CAMI_medium_GoldStandardAssembly_Bin-12.fna
RM2|P|C2359	CAMI_medium_GoldStandardAssembly_Bin-12.fna
RM2|P|C2369	CAMI_medium_GoldStandardAssembly_Bin-12.fna
RM2|P|C2374	CAMI_medium_GoldStandardAssembly_Bin-12.fna
RM2|P|C2375	CAMI_medium_GoldStandardAssembly_Bin-12.fna
RM2|P|C2378	CAMI_medium_GoldStandardAssembly_Bin-12.fna
RM2|P|C2379	CAMI_medium_GoldStandardAssembly_Bin-12.fna
RM2|P|C2380	CAMI_medium_GoldStandardAssembly_Bin-12.fna
RM2|P|C2382	CAMI_medium_GoldStandardAssembly_Bin-12.fna
RM2|P|C2383	CAMI_medium_GoldStandardAssembly_Bin-12.fna
RM2|P|C2392	CAMI_medium_GoldStandardAssembly_Bin-12.fna
RM2|P|C2395	CAMI_medium_GoldStandardAssembly_Bin-12.fna
RM2|P|C2398	CAMI_medium_GoldStandardAssembly_Bin-12.fna
RM2|P|C2399	CAMI_medium_GoldStandardAssembly_Bin-12.fna
RM2|P|C2401	CAMI_medium_GoldStandardAssembly_Bin-12.fna
RM2|P|C2408	CAMI_medium_GoldStandardAssembly_Bin-12.fna
RM2|P|C2413	CAMI_medium_GoldStandardAssembly_Bin-12.fna
RM2|P|C2414	CAMI_medium_GoldStandardAssembly_Bin-12.fna
RM2|P|C2415	CAMI_medium_GoldStandardAssembly_Bin-12.fna
RM2|P|C2416	CAMI_medium_GoldStandardAssembly_Bin-12.fna
RM2|P|C2423	CAMI_medium_GoldStandardAssembly_Bin-12.fna
RM2|P|C2433	CAMI_medium_GoldStandardAssembly_Bin-12.fna
RM2|P|C2434	CAMI_medium_GoldStandardAssembly_Bin-12.fna
RM2|P|C2435	CAMI_medium_GoldStandardAssembly_Bin-12.fna
RM2|P|C2436	CAMI_medium_GoldStandardAssembly_Bin-12.fna
RM2|P|C2439	CAMI_medium_GoldStandardAssembly_Bin-12.fna
RM2|P|C2451	CAMI_medium_GoldStandardAssembly_Bin-12.fna
RM2|P|C2453	CAMI_medium_GoldStandardAssembly_Bin-12.fna
RM2|P|C2454	CAMI_medium_GoldStandardAssembly_Bin-12.fna
RM2|P|C2460	CAMI_medium_GoldStandardAssembly_Bin-12.fna
RM2|P|C2461	CAMI_medium_GoldStandardAssembly_Bin-12.fna
RM2|P|C2463	CAMI_medium_GoldStandardAssembly_Bin-12.fna
RM2|P|C2466	CAMI_medium_GoldStandardAssembly_Bin-12.fna
RM2|P|C2468	CAMI_medium_GoldStandardAssembly_Bin-12.fna
RM2|P|C2470	CAMI_medium_GoldStandardAssembly_Bin-12.fna
RM2|P|C2473	CAMI_medium_GoldStandardAssembly_Bin-12.fna
RM2|P|C2474	CAMI_medium_GoldStandardAssembly_Bin-12.fna
RM2|P|C2475	CAMI_medium_GoldStandardAssembly_Bin-12.fna
RM2|P|C2477	CAMI_medium_GoldStandardAssembly_Bin-12.fna
RM2|P|C2479	CAMI_medium_GoldStandardAssembly_Bin-12.fna
RM2|P|C2481	CAMI_medium_GoldStandardAssembly_Bin-12.fna
RM2|P|C2482	CAMI_medium_GoldStandardAssembly_Bin-12.fna
RM2|P|C2484	CAMI_medium_GoldStandardAssembly_Bin-12.fna
RM2|P|C2485	CAMI_medium_GoldStandardAssembly_Bin-12.fna
RM2|P|C2486	CAMI_medium_GoldStandardAssembly_Bin-12.fna
RM2|P|C2489	CAMI_medium_GoldStandardAssembly_Bin-12.fna
RM2|P|C2499	CAMI_medium_GoldStandardAssembly_Bin-12.fna
RM2|P|C2503	CAMI_medium_GoldStandardAssembly_Bin-12.fna
RM2|P|C2505	CAMI_medium_GoldStandardAssembly_Bin-12.fna
RM2|P|C2506	CAMI_medium_GoldStandardAssembly_Bin-12.fna
RM2|P|C2508	CAMI_medium_GoldStandardAssembly_Bin-12.fna
RM2|P|C2509	CAMI_medium_GoldStandardAssembly_Bin-12.fna
RM2|P|C2511	CAMI_medium_GoldStandardAssembly_Bin-12.fna
RM2|P|C2515	CAMI_medium_GoldStandardAssembly_Bin-12.fna
RM2|P|C2516	CAMI_medium_GoldStandardAssembly_Bin-12.fna
RM2|P|C2521	CAMI_medium_GoldStandardAssembly_Bin-12.fna
RM2|P|C2528	CAMI_medium_GoldStandardAssembly_Bin-12.fna
RM2|P|C2529	CAMI_medium_GoldStandardAssembly_Bin-12.fna
RM2|P|C2530	CAMI_medium_GoldStandardAssembly_Bin-12.fna
RM2|P|C2533	CAMI_medium_GoldStandardAssembly_Bin-12.fna
RM2|P|C2538	CAMI_medium_GoldStandardAssembly_Bin-12.fna
RM2|P|C2541	CAMI_medium_GoldStandardAssembly_Bin-12.fna
RM2|P|C2543	CAMI_medium_GoldStandardAssembly_Bin-12.fna
RM2|P|C2545	CAMI_medium_GoldStandardAssembly_Bin-12.fna
RM2|P|C2547	CAMI_medium_GoldStandardAssembly_Bin-12.fna
RM2|P|C2548	CAMI_medium_GoldStandardAssembly_Bin-12.fna
RM2|P|C2549	CAMI_medium_GoldStandardAssembly_Bin-12.fna
RM2|P|C2551	CAMI_medium_GoldStandardAssembly_Bin-12.fna
RM2|P|C2559	CAMI_medium_GoldStandardAssembly_Bin-12.fna
RM2|P|C2560	CAMI_medium_GoldStandardAssembly_Bin-12.fna
RM2|P|C2566	CAMI_medium_GoldStandardAssembly_Bin-12.fna
RM2|P|C2568	CAMI_medium_GoldStandardAssembly_Bin-12.fna
RM2|P|C2571	CAMI_medium_GoldStandardAssembly_Bin-12.fna
RM2|P|C2573	CAMI_medium_GoldStandardAssembly_Bin-12.fna
RM2|P|C2576	CAMI_medium_GoldStandardAssembly_Bin-12.fna
RM2|P|C2578	CAMI_medium_GoldStandardAssembly_Bin-12.fna
RM2|P|C2581	CAMI_medium_GoldStandardAssembly_Bin-12.fna
RM2|P|C2590	CAMI_medium_GoldStandardAssembly_Bin-12.fna
RM2|P|C2593	CAMI_medium_GoldStandardAssembly_Bin-12.fna
RM2|P|C2595	CAMI_medium_GoldStandardAssembly_Bin-12.fna
RM2|P|C2598	CAMI_medium_GoldStandardAssembly_Bin-12.fna
RM2|P|C2602	CAMI_medium_GoldStandardAssembly_Bin-12.fna
RM2|P|C2603	CAMI_medium_GoldStandardAssembly_Bin-12.fna
RM2|P|C2607	CAMI_medium_GoldStandardAssembly_Bin-12.fna
RM2|P|C2622	CAMI_medium_GoldStandardAssembly_Bin-12.fna
RM2|P|C2630	CAMI_medium_GoldStandardAssembly_Bin-12.fna
RM2|P|C2633	CAMI_medium_GoldStandardAssembly_Bin-12.fna
RM2|P|C2635	CAMI_medium_GoldStandardAssembly_Bin-12.fna
RM2|P|C2636	CAMI_medium_GoldStandardAssembly_Bin-12.fna
RM2|P|C2639	CAMI_medium_GoldStandardAssembly_Bin-12.fna
RM2|P|C2640	CAMI_medium_GoldStandardAssembly_Bin-12.fna
RM2|P|C2642	CAMI_medium_GoldStandardAssembly_Bin-12.fna
RM2|P|C2648	CAMI_medium_GoldStandardAssembly_Bin-12.fna
RM2|P|C2655	CAMI_medium_GoldStandardAssembly_Bin-12.fna
RM2|P|C2656	CAMI_medium_GoldStandardAssembly_Bin-12.fna
RM2|P|C2657	CAMI_medium_GoldStandardAssembly_Bin-12.fna
RM2|P|C2659	CAMI_medium_GoldStandardAssembly_Bin-12.fna
RM2|P|C2665	CAMI_medium_GoldStandardAssembly_Bin-12.fna
RM2|P|C2666	CAMI_medium_GoldStandardAssembly_Bin-12.fna
RM2|P|C2670	CAMI_medium_GoldStandardAssembly_Bin-12.fna
RM2|P|C2672	CAMI_medium_GoldStandardAssembly_Bin-12.fna
RM2|P|C2675	CAMI_medium_GoldStandardAssembly_Bin-12.fna
RM2|P|C2676	CAMI_medium_GoldStandardAssembly_Bin-12.fna
RM2|P|C2679	CAMI_medium_GoldStandardAssembly_Bin-12.fna
RM2|P|C2680	CAMI_medium_GoldStandardAssembly_Bin-12.fna
RM2|P|C2685	CAMI_medium_GoldStandardAssembly_Bin-12.fna
RM2|P|C2687	CAMI_medium_GoldStandardAssembly_Bin-12.fna
RM2|P|C2688	CAMI_medium_GoldStandardAssembly_Bin-12.fna
RM2|P|C2691	CAMI_medium_GoldStandardAssembly_Bin-12.fna
RM2|P|C2692	CAMI_medium_GoldStandardAssembly_Bin-12.fna
RM2|P|C2695	CAMI_medium_GoldStandardAssembly_Bin-12.fna
RM2|P|C2696	CAMI_medium_GoldStandardAssembly_Bin-12.fna
RM2|P|C2699	CAMI_medium_GoldStandardAssembly_Bin-12.fna
RM2|P|C2701	CAMI_medium_GoldStandardAssembly_Bin-12.fna
RM2|P|C2705	CAMI_medium_GoldStandardAssembly_Bin-12.fna
RM2|P|C2716	CAMI_medium_GoldStandardAssembly_Bin-12.fna
RM2|P|C2724	CAMI_medium_GoldStandardAssembly_Bin-12.fna
RM2|P|C2726	CAMI_medium_GoldStandardAssembly_Bin-12.fna
RM2|P|C2729	CAMI_medium_GoldStandardAssembly_Bin-12.fna
RM2|P|C2730	CAMI_medium_GoldStandardAssembly_Bin-12.fna
RM2|P|C2732	CAMI_medium_GoldStandardAssembly_Bin-12.fna
RM2|P|C2738	CAMI_medium_GoldStandardAssembly_Bin-12.fna
RM2|P|C2742	CAMI_medium_GoldStandardAssembly_Bin-12.fna
RM2|P|C2749	CAMI_medium_GoldStandardAssembly_Bin-12.fna
RM2|P|C2752	CAMI_medium_GoldStandardAssembly_Bin-12.fna
RM2|P|C2754	CAMI_medium_GoldStandardAssembly_Bin-12.fna
RM2|P|C2755	CAMI_medium_GoldStandardAssembly_Bin-12.fna
RM2|P|C2758	CAMI_medium_GoldStandardAssembly_Bin-12.fna
RM2|P|C2760	CAMI_medium_GoldStandardAssembly_Bin-12.fna
RM2|P|C2762	CAMI_medium_GoldStandardAssembly_Bin-12.fna
RM2|P|C2763	CAMI_medium_GoldStandardAssembly_Bin-12.fna
RM2|P|C2765	CAMI_medium_GoldStandardAssembly_Bin-12.fna
RM2|P|C2766	CAMI_medium_GoldStandardAssembly_Bin-12.fna
RM2|P|C2767	CAMI_medium_GoldStandardAssembly_Bin-12.fna
RM2|P|C2769	CAMI_medium_GoldStandardAssembly_Bin-12.fna
RM2|P|C2771	CAMI_medium_GoldStandardAssembly_Bin-12.fna
RM2|P|C2772	CAMI_medium_GoldStandardAssembly_Bin-12.fna
RM2|P|C2774	CAMI_medium_GoldStandardAssembly_Bin-12.fna
RM2|P|C2776	CAMI_medium_GoldStandardAssembly_Bin-12.fna
RM2|P|C2781	CAMI_medium_GoldStandardAssembly_Bin-12.fna
RM2|P|C2782	CAMI_medium_GoldStandardAssembly_Bin-12.fna
RM2|P|C2787	CAMI_medium_GoldStandardAssembly_Bin-12.fna
RM2|P|C2788	CAMI_medium_GoldStandardAssembly_Bin-12.fna
RM2|P|C2791	CAMI_medium_GoldStandardAssembly_Bin-12.fna
RM2|P|C2792	CAMI_medium_GoldStandardAssembly_Bin-12.fna
RM2|P|C2803	CAMI_medium_GoldStandardAssembly_Bin-12.fna
RM2|P|C2808	CAMI_medium_GoldStandardAssembly_Bin-12.fna
RM2|P|C2809	CAMI_medium_GoldStandardAssembly_Bin-12.fna
RM2|P|C2812	CAMI_medium_GoldStandardAssembly_Bin-12.fna
RM2|P|C2817	CAMI_medium_GoldStandardAssembly_Bin-12.fna
RM2|P|C2819	CAMI_medium_GoldStandardAssembly_Bin-12.fna
RM2|P|C2820	CAMI_medium_GoldStandardAssembly_Bin-12.fna
RM2|P|C2821	CAMI_medium_GoldStandardAssembly_Bin-12.fna
RM2|P|C2823	CAMI_medium_GoldStandardAssembly_Bin-12.fna
RM2|P|C2828	CAMI_medium_GoldStandardAssembly_Bin-12.fna
RM2|P|C2829	CAMI_medium_GoldStandardAssembly_Bin-12.fna
RM2|P|C2831	CAMI_medium_GoldStandardAssembly_Bin-12.fna
RM2|P|C2834	CAMI_medium_GoldStandardAssembly_Bin-12.fna
RM2|P|C2836	CAMI_medium_GoldStandardAssembly_Bin-12.fna
RM2|P|C2837	CAMI_medium_GoldStandardAssembly_Bin-12.fna
RM2|P|C2841	CAMI_medium_GoldStandardAssembly_Bin-12.fna
RM2|P|C2843	CAMI_medium_GoldStandardAssembly_Bin-12.fna
RM2|P|C2845	CAMI_medium_GoldStandardAssembly_Bin-12.fna
RM2|P|C2853	CAMI_medium_GoldStandardAssembly_Bin-12.fna
RM2|P|C2854	CAMI_medium_GoldStandardAssembly_Bin-12.fna
RM2|P|C2857	CAMI_medium_GoldStandardAssembly_Bin-12.fna
RM2|P|C2863	CAMI_medium_GoldStandardAssembly_Bin-12.fna
RM2|P|C2864	CAMI_medium_GoldStandardAssembly_Bin-12.fna
RM2|P|C2866	CAMI_medium_GoldStandardAssembly_Bin-12.fna
RM2|P|C2869	CAMI_medium_GoldStandardAssembly_Bin-12.fna
RM2|P|C2870	CAMI_medium_GoldStandardAssembly_Bin-12.fna
RM2|P|C2875	CAMI_medium_GoldStandardAssembly_Bin-12.fna
RM2|P|C2877	CAMI_medium_GoldStandardAssembly_Bin-12.fna
RM2|P|C2879	CAMI_medium_GoldStandardAssembly_Bin-12.fna
RM2|P|C2880	CAMI_medium_GoldStandardAssembly_Bin-12.fna
RM2|P|C2882	CAMI_medium_GoldStandardAssembly_Bin-12.fna
RM2|P|C2888	CAMI_medium_GoldStandardAssembly_Bin-12.fna
RM2|P|C2890	CAMI_medium_GoldStandardAssembly_Bin-12.fna
RM2|P|C2895	CAMI_medium_GoldStandardAssembly_Bin-12.fna
RM2|P|C2902	CAMI_medium_GoldStandardAssembly_Bin-12.fna
RM2|P|C2909	CAMI_medium_GoldStandardAssembly_Bin-12.fna
RM2|P|C2913	CAMI_medium_GoldStandardAssembly_Bin-12.fna
RM2|P|C2915	CAMI_medium_GoldStandardAssembly_Bin-12.fna
RM2|P|C2916	CAMI_medium_GoldStandardAssembly_Bin-12.fna
RM2|P|C2919	CAMI_medium_GoldStandardAssembly_Bin-12.fna
RM2|P|C2922	CAMI_medium_GoldStandardAssembly_Bin-12.fna
RM2|P|C2923	CAMI_medium_GoldStandardAssembly_Bin-12.fna
RM2|P|C2924	CAMI_medium_GoldStandardAssembly_Bin-12.fna
RM2|P|C2926	CAMI_medium_GoldStandardAssembly_Bin-12.fna
RM2|P|C2928	CAMI_medium_GoldStandardAssembly_Bin-12.fna
RM2|P|C2930	CAMI_medium_GoldStandardAssembly_Bin-12.fna
RM2|P|C2933	CAMI_medium_GoldStandardAssembly_Bin-12.fna
RM2|P|C2935	CAMI_medium_GoldStandardAssembly_Bin-12.fna
RM2|P|C2943	CAMI_medium_GoldStandardAssembly_Bin-12.fna
RM2|P|C2944	CAMI_medium_GoldStandardAssembly_Bin-12.fna
RM2|P|C2945	CAMI_medium_GoldStandardAssembly_Bin-12.fna
RM2|P|C2955	CAMI_medium_GoldStandardAssembly_Bin-12.fna
RM2|P|C2962	CAMI_medium_GoldStandardAssembly_Bin-12.fna
RM2|P|C2963	CAMI_medium_GoldStandardAssembly_Bin-12.fna
RM2|P|C2965	CAMI_medium_GoldStandardAssembly_Bin-12.fna
RM2|P|C2970	CAMI_medium_GoldStandardAssembly_Bin-12.fna
RM2|P|C2971	CAMI_medium_GoldStandardAssembly_Bin-12.fna
RM2|P|C2972	CAMI_medium_GoldStandardAssembly_Bin-12.fna
RM2|P|C2979	CAMI_medium_GoldStandardAssembly_Bin-12.fna
RM2|P|C2984	CAMI_medium_GoldStandardAssembly_Bin-12.fna
RM2|P|C2985	CAMI_medium_GoldStandardAssembly_Bin-12.fna
RM2|P|C2988	CAMI_medium_GoldStandardAssembly_Bin-12.fna
RM2|P|C2989	CAMI_medium_GoldStandardAssembly_Bin-12.fna
RM2|P|C2991	CAMI_medium_GoldStandardAssembly_Bin-12.fna
RM2|P|C2998	CAMI_medium_GoldStandardAssembly_Bin-12.fna
RM2|P|C3000	CAMI_medium_GoldStandardAssembly_Bin-12.fna
RM2|P|C3005	CAMI_medium_GoldStandardAssembly_Bin-12.fna
RM2|P|C3007	CAMI_medium_GoldStandardAssembly_Bin-12.fna
RM2|P|C3008	CAMI_medium_GoldStandardAssembly_Bin-12.fna
RM2|P|C3009	CAMI_medium_GoldStandardAssembly_Bin-12.fna
RM2|P|C3011	CAMI_medium_GoldStandardAssembly_Bin-12.fna
RM2|P|C3012	CAMI_medium_GoldStandardAssembly_Bin-12.fna
RM2|P|C3015	CAMI_medium_GoldStandardAssembly_Bin-12.fna
RM2|P|C3016	CAMI_medium_GoldStandardAssembly_Bin-12.fna
RM2|P|C3017	CAMI_medium_GoldStandardAssembly_Bin-12.fna
RM2|P|C3018	CAMI_medium_GoldStandardAssembly_Bin-12.fna
RM2|P|C3021	CAMI_medium_GoldStandardAssembly_Bin-12.fna
RM2|P|C3030	CAMI_medium_GoldStandardAssembly_Bin-12.fna
RM2|P|C3031	CAMI_medium_GoldStandardAssembly_Bin-12.fna
RM2|P|C3033	CAMI_medium_GoldStandardAssembly_Bin-12.fna
RM2|P|C3035	CAMI_medium_GoldStandardAssembly_Bin-12.fna
RM2|P|C3041	CAMI_medium_GoldStandardAssembly_Bin-12.fna
RM2|P|C3044	CAMI_medium_GoldStandardAssembly_Bin-12.fna
RM2|P|C3045	CAMI_medium_GoldStandardAssembly_Bin-12.fna
RM2|P|C3048	CAMI_medium_GoldStandardAssembly_Bin-12.fna
RM2|P|C3052	CAMI_medium_GoldStandardAssembly_Bin-12.fna
RM2|P|C3055	CAMI_medium_GoldStandardAssembly_Bin-12.fna
RM2|P|C3056	CAMI_medium_GoldStandardAssembly_Bin-12.fna
RM2|P|C3058	CAMI_medium_GoldStandardAssembly_Bin-12.fna
RM2|P|C3059	CAMI_medium_GoldStandardAssembly_Bin-12.fna
RM2|P|C3062	CAMI_medium_GoldStandardAssembly_Bin-12.fna
RM2|P|C3065	CAMI_medium_GoldStandardAssembly_Bin-12.fna
RM2|P|C3070	CAMI_medium_GoldStandardAssembly_Bin-12.fna
RM2|P|C3073	CAMI_medium_GoldStandardAssembly_Bin-12.fna
RM2|P|C3075	CAMI_medium_GoldStandardAssembly_Bin-12.fna
RM2|P|C3078	CAMI_medium_GoldStandardAssembly_Bin-12.fna
RM2|P|C3080	CAMI_medium_GoldStandardAssembly_Bin-12.fna
RM2|P|C3082	CAMI_medium_GoldStandardAssembly_Bin-12.fna
RM2|P|C3083	CAMI_medium_GoldStandardAssembly_Bin-12.fna
RM2|P|C3087	CAMI_medium_GoldStandardAssembly_Bin-12.fna
RM2|P|C3099	CAMI_medium_GoldStandardAssembly_Bin-12.fna
RM2|P|C3103	CAMI_medium_GoldStandardAssembly_Bin-12.fna
RM2|P|C3105	CAMI_medium_GoldStandardAssembly_Bin-12.fna
RM2|P|C3106	CAMI_medium_GoldStandardAssembly_Bin-12.fna
RM2|P|C3108	CAMI_medium_GoldStandardAssembly_Bin-12.fna
RM2|P|C3109	CAMI_medium_GoldStandardAssembly_Bin-12.fna
RM2|P|C3116	CAMI_medium_GoldStandardAssembly_Bin-12.fna
RM2|P|C3117	CAMI_medium_GoldStandardAssembly_Bin-12.fna
RM2|P|C3128	CAMI_medium_GoldStandardAssembly_Bin-12.fna
RM2|P|C3129	CAMI_medium_GoldStandardAssembly_Bin-12.fna
RM2|P|C3130	CAMI_medium_GoldStandardAssembly_Bin-12.fna
RM2|P|C3131	CAMI_medium_GoldStandardAssembly_Bin-12.fna
RM2|P|C3138	CAMI_medium_GoldStandardAssembly_Bin-12.fna
RM2|P|C3140	CAMI_medium_GoldStandardAssembly_Bin-12.fna
RM2|P|C3142	CAMI_medium_GoldStandardAssembly_Bin-12.fna
RM2|P|C3146	CAMI_medium_GoldStandardAssembly_Bin-12.fna
RM2|P|C3147	CAMI_medium_GoldStandardAssembly_Bin-12.fna
RM2|P|C3149	CAMI_medium_GoldStandardAssembly_Bin-12.fna
RM2|P|C3153	CAMI_medium_GoldStandardAssembly_Bin-12.fna
RM2|P|C3155	CAMI_medium_GoldStandardAssembly_Bin-12.fna
RM2|P|C3157	CAMI_medium_GoldStandardAssembly_Bin-12.fna
RM2|P|C3162	CAMI_medium_GoldStandardAssembly_Bin-12.fna
RM2|P|C3168	CAMI_medium_GoldStandardAssembly_Bin-12.fna
RM2|P|C3173	CAMI_medium_GoldStandardAssembly_Bin-12.fna
RM2|P|C3177	CAMI_medium_GoldStandardAssembly_Bin-12.fna
RM2|P|C3180	CAMI_medium_GoldStandardAssembly_Bin-12.fna
RM2|P|C3184	CAMI_medium_GoldStandardAssembly_Bin-12.fna
RM2|P|C3191	CAMI_medium_GoldStandardAssembly_Bin-12.fna
RM2|P|C3202	CAMI_medium_GoldStandardAssembly_Bin-12.fna
RM2|P|C3203	CAMI_medium_GoldStandardAssembly_Bin-12.fna
RM2|P|C3217	CAMI_medium_GoldStandardAssembly_Bin-12.fna
RM2|P|C3224	CAMI_medium_GoldStandardAssembly_Bin-12.fna
RM2|P|C3232	CAMI_medium_GoldStandardAssembly_Bin-12.fna
RM2|P|C3248	CAMI_medium_GoldStandardAssembly_Bin-12.fna
RM2|P|C3249	CAMI_medium_GoldStandardAssembly_Bin-12.fna
RM2|P|C3251	CAMI_medium_GoldStandardAssembly_Bin-12.fna
RM2|P|C3254	CAMI_medium_GoldStandardAssembly_Bin-12.fna
RM2|P|C3256	CAMI_medium_GoldStandardAssembly_Bin-12.fna
RM2|P|C3261	CAMI_medium_GoldStandardAssembly_Bin-12.fna
RM2|P|C3270	CAMI_medium_GoldStandardAssembly_Bin-12.fna
RM2|P|C3274	CAMI_medium_GoldStandardAssembly_Bin-12.fna
RM2|P|C3275	CAMI_medium_GoldStandardAssembly_Bin-12.fna
RM2|P|C3277	CAMI_medium_GoldStandardAssembly_Bin-12.fna
RM2|P|C3281	CAMI_medium_GoldStandardAssembly_Bin-12.fna
RM2|P|C3287	CAMI_medium_GoldStandardAssembly_Bin-12.fna
RM2|P|C3289	CAMI_medium_GoldStandardAssembly_Bin-12.fna
RM2|P|C3293	CAMI_medium_GoldStandardAssembly_Bin-12.fna
RM2|P|C3296	CAMI_medium_GoldStandardAssembly_Bin-12.fna
RM2|P|C3299	CAMI_medium_GoldStandardAssembly_Bin-12.fna
RM2|P|C3306	CAMI_medium_GoldStandardAssembly_Bin-12.fna
RM2|P|C3309	CAMI_medium_GoldStandardAssembly_Bin-12.fna
RM2|P|C3310	CAMI_medium_GoldStandardAssembly_Bin-12.fna
RM2|P|C3313	CAMI_medium_GoldStandardAssembly_Bin-12.fna
RM2|P|C3314	CAMI_medium_GoldStandardAssembly_Bin-12.fna
RM2|P|C3315	CAMI_medium_GoldStandardAssembly_Bin-12.fna
RM2|P|C3318	CAMI_medium_GoldStandardAssembly_Bin-12.fna
RM2|P|C3320	CAMI_medium_GoldStandardAssembly_Bin-12.fna
RM2|P|C3323	CAMI_medium_GoldStandardAssembly_Bin-12.fna
RM2|P|C3324	CAMI_medium_GoldStandardAssembly_Bin-12.fna
RM2|P|C3325	CAMI_medium_GoldStandardAssembly_Bin-12.fna
RM2|P|C3327	CAMI_medium_GoldStandardAssembly_Bin-12.fna
RM2|P|C3329	CAMI_medium_GoldStandardAssembly_Bin-12.fna
RM2|P|C3330	CAMI_medium_GoldStandardAssembly_Bin-12.fna
RM2|P|C3338	CAMI_medium_GoldStandardAssembly_Bin-12.fna
RM2|P|C3339	CAMI_medium_GoldStandardAssembly_Bin-12.fna
RM2|P|C3342	CAMI_medium_GoldStandardAssembly_Bin-12.fna
RM2|P|C3348	CAMI_medium_GoldStandardAssembly_Bin-12.fna
RM2|P|C3349	CAMI_medium_GoldStandardAssembly_Bin-12.fna
RM2|P|C3353	CAMI_medium_GoldStandardAssembly_Bin-12.fna
RM2|P|C3356	CAMI_medium_GoldStandardAssembly_Bin-12.fna
RM2|P|C3358	CAMI_medium_GoldStandardAssembly_Bin-12.fna
RM2|P|C3359	CAMI_medium_GoldStandardAssembly_Bin-12.fna
RM2|P|C3362	CAMI_medium_GoldStandardAssembly_Bin-12.fna
RM2|P|C3363	CAMI_medium_GoldStandardAssembly_Bin-12.fna
RM2|P|C3365	CAMI_medium_GoldStandardAssembly_Bin-12.fna
RM2|P|C3367	CAMI_medium_GoldStandardAssembly_Bin-12.fna
RM2|P|C3370	CAMI_medium_GoldStandardAssembly_Bin-12.fna
RM2|P|C3371	CAMI_medium_GoldStandardAssembly_Bin-12.fna
RM2|P|C3372	CAMI_medium_GoldStandardAssembly_Bin-12.fna
RM2|P|C3379	CAMI_medium_GoldStandardAssembly_Bin-12.fna
RM2|P|C3381	CAMI_medium_GoldStandardAssembly_Bin-12.fna
RM2|P|C3382	CAMI_medium_GoldStandardAssembly_Bin-12.fna
RM2|P|C3384	CAMI_medium_GoldStandardAssembly_Bin-12.fna
RM2|P|C3385	CAMI_medium_GoldStandardAssembly_Bin-12.fna
RM2|P|C3387	CAMI_medium_GoldStandardAssembly_Bin-12.fna
RM2|P|C3391	CAMI_medium_GoldStandardAssembly_Bin-12.fna
RM2|P|C3393	CAMI_medium_GoldStandardAssembly_Bin-12.fna
RM2|P|C3400	CAMI_medium_GoldStandardAssembly_Bin-12.fna
RM2|P|C3402	CAMI_medium_GoldStandardAssembly_Bin-12.fna
RM2|P|C3407	CAMI_medium_GoldStandardAssembly_Bin-12.fna
RM2|P|C3415	CAMI_medium_GoldStandardAssembly_Bin-12.fna
RM2|P|C3418	CAMI_medium_GoldStandardAssembly_Bin-12.fna
RM2|P|C3421	CAMI_medium_GoldStandardAssembly_Bin-12.fna
RM2|P|C3422	CAMI_medium_GoldStandardAssembly_Bin-12.fna
RM2|P|C3424	CAMI_medium_GoldStandardAssembly_Bin-12.fna
RM2|P|C3425	CAMI_medium_GoldStandardAssembly_Bin-12.fna
RM2|P|C3426	CAMI_medium_GoldStandardAssembly_Bin-12.fna
RM2|P|C3428	CAMI_medium_GoldStandardAssembly_Bin-12.fna
RM2|P|C3433	CAMI_medium_GoldStandardAssembly_Bin-12.fna
RM2|P|C3436	CAMI_medium_GoldStandardAssembly_Bin-12.fna
RM2|P|C3445	CAMI_medium_GoldStandardAssembly_Bin-12.fna
RM2|P|C3446	CAMI_medium_GoldStandardAssembly_Bin-12.fna
RM2|P|C3448	CAMI_medium_GoldStandardAssembly_Bin-12.fna
RM2|P|C3450	CAMI_medium_GoldStandardAssembly_Bin-12.fna
RM2|P|C3451	CAMI_medium_GoldStandardAssembly_Bin-12.fna
RM2|P|C3452	CAMI_medium_GoldStandardAssembly_Bin-12.fna
RM2|P|C3453	CAMI_medium_GoldStandardAssembly_Bin-12.fna
RM2|P|C3455	CAMI_medium_GoldStandardAssembly_Bin-12.fna
RM2|P|C3459	CAMI_medium_GoldStandardAssembly_Bin-12.fna
RM2|P|C3462	CAMI_medium_GoldStandardAssembly_Bin-12.fna
RM2|P|C3470	CAMI_medium_GoldStandardAssembly_Bin-12.fna
RM2|P|C3473	CAMI_medium_GoldStandardAssembly_Bin-12.fna
RM2|P|C3474	CAMI_medium_GoldStandardAssembly_Bin-12.fna
RM2|P|C3483	CAMI_medium_GoldStandardAssembly_Bin-12.fna
RM2|P|C3484	CAMI_medium_GoldStandardAssembly_Bin-12.fna
RM2|P|C3485	CAMI_medium_GoldStandardAssembly_Bin-12.fna
RM2|P|C3487	CAMI_medium_GoldStandardAssembly_Bin-12.fna
RM2|P|C3488	CAMI_medium_GoldStandardAssembly_Bin-12.fna
RM2|P|C3494	CAMI_medium_GoldStandardAssembly_Bin-12.fna
RM2|P|C3495	CAMI_medium_GoldStandardAssembly_Bin-12.fna
RM2|P|C3497	CAMI_medium_GoldStandardAssembly_Bin-12.fna
RM2|P|C3500	CAMI_medium_GoldStandardAssembly_Bin-12.fna
RM2|P|C3501	CAMI_medium_GoldStandardAssembly_Bin-12.fna
RM2|P|C3507	CAMI_medium_GoldStandardAssembly_Bin-12.fna
RM2|P|C3508	CAMI_medium_GoldStandardAssembly_Bin-12.fna
RM2|P|C3509	CAMI_medium_GoldStandardAssembly_Bin-12.fna
RM2|P|C3519	CAMI_medium_GoldStandardAssembly_Bin-12.fna
RM2|P|C3526	CAMI_medium_GoldStandardAssembly_Bin-12.fna
RM2|P|C3527	CAMI_medium_GoldStandardAssembly_Bin-12.fna
RM2|P|C3530	CAMI_medium_GoldStandardAssembly_Bin-12.fna
RM2|P|C3531	CAMI_medium_GoldStandardAssembly_Bin-12.fna
RM2|P|C3533	CAMI_medium_GoldStandardAssembly_Bin-12.fna
RM2|P|C3535	CAMI_medium_GoldStandardAssembly_Bin-12.fna
RM2|P|C3536	CAMI_medium_GoldStandardAssembly_Bin-12.fna
RM2|P|C3539	CAMI_medium_GoldStandardAssembly_Bin-12.fna
RM2|P|C3541	CAMI_medium_GoldStandardAssembly_Bin-12.fna
RM2|P|C3544	CAMI_medium_GoldStandardAssembly_Bin-12.fna
RM2|P|C3547	CAMI_medium_GoldStandardAssembly_Bin-12.fna
RM2|P|C3549	CAMI_medium_GoldStandardAssembly_Bin-12.fna
RM2|P|C3557	CAMI_medium_GoldStandardAssembly_Bin-12.fna
RM2|P|C3560	CAMI_medium_GoldStandardAssembly_Bin-12.fna
RM2|P|C3566	CAMI_medium_GoldStandardAssembly_Bin-12.fna
RM2|P|C3569	CAMI_medium_GoldStandardAssembly_Bin-12.fna
RM2|P|C3570	CAMI_medium_GoldStandardAssembly_Bin-12.fna
RM2|P|C3574	CAMI_medium_GoldStandardAssembly_Bin-12.fna
RM2|P|C3575	CAMI_medium_GoldStandardAssembly_Bin-12.fna
RM2|P|C3576	CAMI_medium_GoldStandardAssembly_Bin-12.fna
RM2|P|C3579	CAMI_medium_GoldStandardAssembly_Bin-12.fna
RM2|P|C3589	CAMI_medium_GoldStandardAssembly_Bin-12.fna
RM2|P|C3592	CAMI_medium_GoldStandardAssembly_Bin-12.fna
RM2|P|C3593	CAMI_medium_GoldStandardAssembly_Bin-12.fna
RM2|P|C3595	CAMI_medium_GoldStandardAssembly_Bin-12.fna
RM2|P|C3598	CAMI_medium_GoldStandardAssembly_Bin-12.fna
RM2|P|C3600	CAMI_medium_GoldStandardAssembly_Bin-12.fna
RM2|P|C3608	CAMI_medium_GoldStandardAssembly_Bin-12.fna
RM2|P|C3614	CAMI_medium_GoldStandardAssembly_Bin-12.fna
RM2|P|C3622	CAMI_medium_GoldStandardAssembly_Bin-12.fna
RM2|P|C3623	CAMI_medium_GoldStandardAssembly_Bin-12.fna
RM2|P|C3624	CAMI_medium_GoldStandardAssembly_Bin-12.fna
RM2|P|C3628	CAMI_medium_GoldStandardAssembly_Bin-12.fna
RM2|P|C3629	CAMI_medium_GoldStandardAssembly_Bin-12.fna
RM2|P|C3635	CAMI_medium_GoldStandardAssembly_Bin-12.fna
RM2|P|C3636	CAMI_medium_GoldStandardAssembly_Bin-12.fna
RM2|P|C3639	CAMI_medium_GoldStandardAssembly_Bin-12.fna
RM2|P|C3640	CAMI_medium_GoldStandardAssembly_Bin-12.fna
RM2|P|C3641	CAMI_medium_GoldStandardAssembly_Bin-12.fna
RM2|P|C3642	CAMI_medium_GoldStandardAssembly_Bin-12.fna
RM2|P|C3647	CAMI_medium_GoldStandardAssembly_Bin-12.fna
RM2|P|C3650	CAMI_medium_GoldStandardAssembly_Bin-12.fna
RM2|P|C3652	CAMI_medium_GoldStandardAssembly_Bin-12.fna
RM2|P|C3654	CAMI_medium_GoldStandardAssembly_Bin-12.fna
RM2|P|C3657	CAMI_medium_GoldStandardAssembly_Bin-12.fna
RM2|P|C3662	CAMI_medium_GoldStandardAssembly_Bin-12.fna
RM2|P|C3663	CAMI_medium_GoldStandardAssembly_Bin-12.fna
RM2|P|C3669	CAMI_medium_GoldStandardAssembly_Bin-12.fna
RM2|P|C3672	CAMI_medium_GoldStandardAssembly_Bin-12.fna
RM2|P|C3673	CAMI_medium_GoldStandardAssembly_Bin-12.fna
RM2|P|C3675	CAMI_medium_GoldStandardAssembly_Bin-12.fna
RM2|P|C3676	CAMI_medium_GoldStandardAssembly_Bin-12.fna
RM2|P|C3677	CAMI_medium_GoldStandardAssembly_Bin-12.fna
RM2|P|C3679	CAMI_medium_GoldStandardAssembly_Bin-12.fna
RM2|P|C3686	CAMI_medium_GoldStandardAssembly_Bin-12.fna
RM2|P|C3689	CAMI_medium_GoldStandardAssembly_Bin-12.fna
RM2|P|C3695	CAMI_medium_GoldStandardAssembly_Bin-12.fna
RM2|P|C3696	CAMI_medium_GoldStandardAssembly_Bin-12.fna
RM2|P|C3698	CAMI_medium_GoldStandardAssembly_Bin-12.fna
RM2|P|C3701	CAMI_medium_GoldStandardAssembly_Bin-12.fna
RM2|P|C3702	CAMI_medium_GoldStandardAssembly_Bin-12.fna
RM2|P|C3703	CAMI_medium_GoldStandardAssembly_Bin-12.fna
RM2|P|C3704	CAMI_medium_GoldStandardAssembly_Bin-12.fna
RM2|P|C3707	CAMI_medium_GoldStandardAssembly_Bin-12.fna
RM2|P|C3708	CAMI_medium_GoldStandardAssembly_Bin-12.fna
RM2|P|C3712	CAMI_medium_GoldStandardAssembly_Bin-12.fna
RM2|P|C3714	CAMI_medium_GoldStandardAssembly_Bin-12.fna
RM2|P|C3716	CAMI_medium_GoldStandardAssembly_Bin-12.fna
RM2|P|C3717	CAMI_medium_GoldStandardAssembly_Bin-12.fna
RM2|P|C3718	CAMI_medium_GoldStandardAssembly_Bin-12.fna
RM2|P|C3723	CAMI_medium_GoldStandardAssembly_Bin-12.fna
RM2|P|C3724	CAMI_medium_GoldStandardAssembly_Bin-12.fna
RM2|P|C3725	CAMI_medium_GoldStandardAssembly_Bin-12.fna
RM2|P|C3727	CAMI_medium_GoldStandardAssembly_Bin-12.fna
RM2|P|C3734	CAMI_medium_GoldStandardAssembly_Bin-12.fna
RM2|P|C3737	CAMI_medium_GoldStandardAssembly_Bin-12.fna
RM2|P|C3738	CAMI_medium_GoldStandardAssembly_Bin-12.fna
RM2|P|C3739	CAMI_medium_GoldStandardAssembly_Bin-12.fna
RM2|P|C3744	CAMI_medium_GoldStandardAssembly_Bin-12.fna
RM2|P|C3750	CAMI_medium_GoldStandardAssembly_Bin-12.fna
RM2|P|C3755	CAMI_medium_GoldStandardAssembly_Bin-12.fna
RM2|P|C3757	CAMI_medium_GoldStandardAssembly_Bin-12.fna
[truncated: 24,086 more rows]

## Sheet: binsanity-refine
SEQUENCEID	BINID
RM2|P|C727	CAMI_medium_GoldStandardAssembly_Bin-10-refined_0.fna
RM2|P|C1707	CAMI_medium_GoldStandardAssembly_Bin-10-refined_0.fna
RM2|P|C3786	CAMI_medium_GoldStandardAssembly_Bin-10-refined_0.fna
RM2|P|C5556	CAMI_medium_GoldStandardAssembly_Bin-10-refined_0.fna
RM2|P|C6654	CAMI_medium_GoldStandardAssembly_Bin-10-refined_0.fna
RM2|P|C6742	CAMI_medium_GoldStandardAssembly_Bin-10-refined_0.fna
RM2|P|C8373	CAMI_medium_GoldStandardAssembly_Bin-10-refined_0.fna
RM2|P|C10561	CAMI_medium_GoldStandardAssembly_Bin-10-refined_0.fna
RM2|P|C11430	CAMI_medium_GoldStandardAssembly_Bin-10-refined_0.fna
RM2|P|C13290	CAMI_medium_GoldStandardAssembly_Bin-10-refined_0.fna
RM2|P|C14680	CAMI_medium_GoldStandardAssembly_Bin-10-refined_0.fna
RM2|P|C15723	CAMI_medium_GoldStandardAssembly_Bin-10-refined_0.fna
RM2|P|C16367	CAMI_medium_GoldStandardAssembly_Bin-10-refined_0.fna
RM2|P|C20811	CAMI_medium_GoldStandardAssembly_Bin-10-refined_0.fna
RM2|P|C20974	CAMI_medium_GoldStandardAssembly_Bin-10-refined_0.fna
RM2|P|C23398	CAMI_medium_GoldStandardAssembly_Bin-10-refined_0.fna
RM2|P|C23741	CAMI_medium_GoldStandardAssembly_Bin-10-refined_0.fna
RM2|P|C23970	CAMI_medium_GoldStandardAssembly_Bin-10-refined_0.fna
RM2|P|C25930	CAMI_medium_GoldStandardAssembly_Bin-10-refined_0.fna
RM2|P|C27440	CAMI_medium_GoldStandardAssembly_Bin-10-refined_0.fna
RM2|P|C27486	CAMI_medium_GoldStandardAssembly_Bin-10-refined_0.fna
RM2|P|C27743	CAMI_medium_GoldStandardAssembly_Bin-10-refined_0.fna
RM2|P|C28102	CAMI_medium_GoldStandardAssembly_Bin-10-refined_0.fna
RM2|P|C29162	CAMI_medium_GoldStandardAssembly_Bin-10-refined_0.fna
RM2|P|C30790	CAMI_medium_GoldStandardAssembly_Bin-10-refined_0.fna
RM2|P|C33467	CAMI_medium_GoldStandardAssembly_Bin-10-refined_0.fna
RM2|P|C34128	CAMI_medium_GoldStandardAssembly_Bin-10-refined_0.fna
RM2|P|C35111	CAMI_medium_GoldStandardAssembly_Bin-10-refined_0.fna
RM2|P|C36739	CAMI_medium_GoldStandardAssembly_Bin-10-refined_0.fna
RM2|P|C37321	CAMI_medium_GoldStandardAssembly_Bin-10-refined_0.fna
RM2|P|C37502	CAMI_medium_GoldStandardAssembly_Bin-10-refined_0.fna
RM2|P|C38835	CAMI_medium_GoldStandardAssembly_Bin-10-refined_0.fna
RM2|P|C39115	CAMI_medium_GoldStandardAssembly_Bin-10-refined_0.fna
RM2|P|C39336	CAMI_medium_GoldStandardAssembly_Bin-10-refined_0.fna
RM2|P|C40559	CAMI_medium_GoldStandardAssembly_Bin-10-refined_0.fna
RM2|P|C41946	CAMI_medium_GoldStandardAssembly_Bin-10-refined_0.fna
RM2|P|C42338	CAMI_medium_GoldStandardAssembly_Bin-10-refined_0.fna
RM2|P|C43844	CAMI_medium_GoldStandardAssembly_Bin-10-refined_0.fna
RM2|P|C45391	CAMI_medium_GoldStandardAssembly_Bin-10-refined_0.fna
RM2|P|C45538	CAMI_medium_GoldStandardAssembly_Bin-10-refined_0.fna
RM2|P|C47705	CAMI_medium_GoldStandardAssembly_Bin-10-refined_0.fna
RM2|P|C47785	CAMI_medium_GoldStandardAssembly_Bin-10-refined_0.fna
RM2|P|C48946	CAMI_medium_GoldStandardAssembly_Bin-10-refined_0.fna
RM2|P|C51262	CAMI_medium_GoldStandardAssembly_Bin-10-refined_0.fna
RM2|P|C53016	CAMI_medium_GoldStandardAssembly_Bin-10-refined_0.fna
RM2|P|C54018	CAMI_medium_GoldStandardAssembly_Bin-10-refined_0.fna
RM2|P|C55263	CAMI_medium_GoldStandardAssembly_Bin-10-refined_0.fna
RM2|P|C56320	CAMI_medium_GoldStandardAssembly_Bin-10-refined_0.fna
RM2|P|C57231	CAMI_medium_GoldStandardAssembly_Bin-10-refined_0.fna
RM2|P|C57417	CAMI_medium_GoldStandardAssembly_Bin-10-refined_0.fna
RM2|P|C58593	CAMI_medium_GoldStandardAssembly_Bin-10-refined_0.fna
RM2|P|C58708	CAMI_medium_GoldStandardAssembly_Bin-10-refined_0.fna
RM2|P|C60253	CAMI_medium_GoldStandardAssembly_Bin-10-refined_0.fna
RM2|P|C61770	CAMI_medium_GoldStandardAssembly_Bin-10-refined_0.fna
RM2|P|C484	CAMI_medium_GoldStandardAssembly_Bin-10-refined_1.fna
RM2|P|C1661	CAMI_medium_GoldStandardAssembly_Bin-10-refined_1.fna
RM2|P|C1942	CAMI_medium_GoldStandardAssembly_Bin-10-refined_1.fna
RM2|P|C2706	CAMI_medium_GoldStandardAssembly_Bin-10-refined_1.fna
RM2|P|C3181	CAMI_medium_GoldStandardAssembly_Bin-10-refined_1.fna
RM2|P|C3555	CAMI_medium_GoldStandardAssembly_Bin-10-refined_1.fna
RM2|P|C4249	CAMI_medium_GoldStandardAssembly_Bin-10-refined_1.fna
RM2|P|C5202	CAMI_medium_GoldStandardAssembly_Bin-10-refined_1.fna
RM2|P|C5293	CAMI_medium_GoldStandardAssembly_Bin-10-refined_1.fna
RM2|P|C5409	CAMI_medium_GoldStandardAssembly_Bin-10-refined_1.fna
RM2|P|C5889	CAMI_medium_GoldStandardAssembly_Bin-10-refined_1.fna
RM2|P|C5892	CAMI_medium_GoldStandardAssembly_Bin-10-refined_1.fna
RM2|P|C5910	CAMI_medium_GoldStandardAssembly_Bin-10-refined_1.fna
RM2|P|C6278	CAMI_medium_GoldStandardAssembly_Bin-10-refined_1.fna
RM2|P|C7691	CAMI_medium_GoldStandardAssembly_Bin-10-refined_1.fna
RM2|P|C8034	CAMI_medium_GoldStandardAssembly_Bin-10-refined_1.fna
RM2|P|C8515	CAMI_medium_GoldStandardAssembly_Bin-10-refined_1.fna
RM2|P|C8786	CAMI_medium_GoldStandardAssembly_Bin-10-refined_1.fna
RM2|P|C8822	CAMI_medium_GoldStandardAssembly_Bin-10-refined_1.fna
RM2|P|C8930	CAMI_medium_GoldStandardAssembly_Bin-10-refined_1.fna
RM2|P|C8951	CAMI_medium_GoldStandardAssembly_Bin-10-refined_1.fna
RM2|P|C8989	CAMI_medium_GoldStandardAssembly_Bin-10-refined_1.fna
RM2|P|C9119	CAMI_medium_GoldStandardAssembly_Bin-10-refined_1.fna
RM2|P|C9331	CAMI_medium_GoldStandardAssembly_Bin-10-refined_1.fna
RM2|P|C9374	CAMI_medium_GoldStandardAssembly_Bin-10-refined_1.fna
RM2|P|C9800	CAMI_medium_GoldStandardAssembly_Bin-10-refined_1.fna
RM2|P|C11114	CAMI_medium_GoldStandardAssembly_Bin-10-refined_1.fna
RM2|P|C12080	CAMI_medium_GoldStandardAssembly_Bin-10-refined_1.fna
RM2|P|C12167	CAMI_medium_GoldStandardAssembly_Bin-10-refined_1.fna
RM2|P|C12196	CAMI_medium_GoldStandardAssembly_Bin-10-refined_1.fna
RM2|P|C12453	CAMI_medium_GoldStandardAssembly_Bin-10-refined_1.fna
RM2|P|C12853	CAMI_medium_GoldStandardAssembly_Bin-10-refined_1.fna
RM2|P|C13139	CAMI_medium_GoldStandardAssembly_Bin-10-refined_1.fna
RM2|P|C13799	CAMI_medium_GoldStandardAssembly_Bin-10-refined_1.fna
RM2|P|C14592	CAMI_medium_GoldStandardAssembly_Bin-10-refined_1.fna
RM2|P|C14961	CAMI_medium_GoldStandardAssembly_Bin-10-refined_1.fna
RM2|P|C15051	CAMI_medium_GoldStandardAssembly_Bin-10-refined_1.fna
RM2|P|C15200	CAMI_medium_GoldStandardAssembly_Bin-10-refined_1.fna
RM2|P|C15222	CAMI_medium_GoldStandardAssembly_Bin-10-refined_1.fna
RM2|P|C15320	CAMI_medium_GoldStandardAssembly_Bin-10-refined_1.fna
RM2|P|C15643	CAMI_medium_GoldStandardAssembly_Bin-10-refined_1.fna
RM2|P|C16380	CAMI_medium_GoldStandardAssembly_Bin-10-refined_1.fna
RM2|P|C16409	CAMI_medium_GoldStandardAssembly_Bin-10-refined_1.fna
RM2|P|C16575	CAMI_medium_GoldStandardAssembly_Bin-10-refined_1.fna
RM2|P|C17604	CAMI_medium_GoldStandardAssembly_Bin-10-refined_1.fna
RM2|P|C17879	CAMI_medium_GoldStandardAssembly_Bin-10-refined_1.fna
RM2|P|C18545	CAMI_medium_GoldStandardAssembly_Bin-10-refined_1.fna
RM2|P|C19467	CAMI_medium_GoldStandardAssembly_Bin-10-refined_1.fna
RM2|P|C19802	CAMI_medium_GoldStandardAssembly_Bin-10-refined_1.fna
RM2|P|C19959	CAMI_medium_GoldStandardAssembly_Bin-10-refined_1.fna
RM2|P|C20478	CAMI_medium_GoldStandardAssembly_Bin-10-refined_1.fna
RM2|P|C20605	CAMI_medium_GoldStandardAssembly_Bin-10-refined_1.fna
RM2|P|C20654	CAMI_medium_GoldStandardAssembly_Bin-10-refined_1.fna
RM2|P|C21735	CAMI_medium_GoldStandardAssembly_Bin-10-refined_1.fna
RM2|P|C22134	CAMI_medium_GoldStandardAssembly_Bin-10-refined_1.fna
RM2|P|C22323	CAMI_medium_GoldStandardAssembly_Bin-10-refined_1.fna
RM2|P|C23119	CAMI_medium_GoldStandardAssembly_Bin-10-refined_1.fna
RM2|P|C23402	CAMI_medium_GoldStandardAssembly_Bin-10-refined_1.fna
RM2|P|C23523	CAMI_medium_GoldStandardAssembly_Bin-10-refined_1.fna
RM2|P|C23737	CAMI_medium_GoldStandardAssembly_Bin-10-refined_1.fna
RM2|P|C24668	CAMI_medium_GoldStandardAssembly_Bin-10-refined_1.fna
RM2|P|C24744	CAMI_medium_GoldStandardAssembly_Bin-10-refined_1.fna
RM2|P|C25342	CAMI_medium_GoldStandardAssembly_Bin-10-refined_1.fna
RM2|P|C25638	CAMI_medium_GoldStandardAssembly_Bin-10-refined_1.fna
RM2|P|C26899	CAMI_medium_GoldStandardAssembly_Bin-10-refined_1.fna
RM2|P|C27168	CAMI_medium_GoldStandardAssembly_Bin-10-refined_1.fna
RM2|P|C27452	CAMI_medium_GoldStandardAssembly_Bin-10-refined_1.fna
RM2|P|C27478	CAMI_medium_GoldStandardAssembly_Bin-10-refined_1.fna
RM2|P|C27939	CAMI_medium_GoldStandardAssembly_Bin-10-refined_1.fna
RM2|P|C27966	CAMI_medium_GoldStandardAssembly_Bin-10-refined_1.fna
RM2|P|C28198	CAMI_medium_GoldStandardAssembly_Bin-10-refined_1.fna
RM2|P|C28944	CAMI_medium_GoldStandardAssembly_Bin-10-refined_1.fna
RM2|P|C29188	CAMI_medium_GoldStandardAssembly_Bin-10-refined_1.fna
RM2|P|C29552	CAMI_medium_GoldStandardAssembly_Bin-10-refined_1.fna
RM2|P|C29932	CAMI_medium_GoldStandardAssembly_Bin-10-refined_1.fna
RM2|P|C30513	CAMI_medium_GoldStandardAssembly_Bin-10-refined_1.fna
RM2|P|C30574	CAMI_medium_GoldStandardAssembly_Bin-10-refined_1.fna
RM2|P|C31486	CAMI_medium_GoldStandardAssembly_Bin-10-refined_1.fna
RM2|P|C32204	CAMI_medium_GoldStandardAssembly_Bin-10-refined_1.fna
RM2|P|C32754	CAMI_medium_GoldStandardAssembly_Bin-10-refined_1.fna
RM2|P|C33037	CAMI_medium_GoldStandardAssembly_Bin-10-refined_1.fna
RM2|P|C33372	CAMI_medium_GoldStandardAssembly_Bin-10-refined_1.fna
RM2|P|C33375	CAMI_medium_GoldStandardAssembly_Bin-10-refined_1.fna
RM2|P|C33588	CAMI_medium_GoldStandardAssembly_Bin-10-refined_1.fna
RM2|P|C33723	CAMI_medium_GoldStandardAssembly_Bin-10-refined_1.fna
RM2|P|C33734	CAMI_medium_GoldStandardAssembly_Bin-10-refined_1.fna
RM2|P|C34263	CAMI_medium_GoldStandardAssembly_Bin-10-refined_1.fna
RM2|P|C35560	CAMI_medium_GoldStandardAssembly_Bin-10-refined_1.fna
RM2|P|C35787	CAMI_medium_GoldStandardAssembly_Bin-10-refined_1.fna
RM2|P|C36374	CAMI_medium_GoldStandardAssembly_Bin-10-refined_1.fna
RM2|P|C36427	CAMI_medium_GoldStandardAssembly_Bin-10-refined_1.fna
RM2|P|C39390	CAMI_medium_GoldStandardAssembly_Bin-10-refined_1.fna
RM2|P|C39599	CAMI_medium_GoldStandardAssembly_Bin-10-refined_1.fna
RM2|P|C39650	CAMI_medium_GoldStandardAssembly_Bin-10-refined_1.fna
RM2|P|C39744	CAMI_medium_GoldStandardAssembly_Bin-10-refined_1.fna
RM2|P|C39886	CAMI_medium_GoldStandardAssembly_Bin-10-refined_1.fna
RM2|P|C40156	CAMI_medium_GoldStandardAssembly_Bin-10-refined_1.fna
RM2|P|C40312	CAMI_medium_GoldStandardAssembly_Bin-10-refined_1.fna
RM2|P|C40347	CAMI_medium_GoldStandardAssembly_Bin-10-refined_1.fna
RM2|P|C40777	CAMI_medium_GoldStandardAssembly_Bin-10-refined_1.fna
RM2|P|C40857	CAMI_medium_GoldStandardAssembly_Bin-10-refined_1.fna
RM2|P|C41310	CAMI_medium_GoldStandardAssembly_Bin-10-refined_1.fna
RM2|P|C41325	CAMI_medium_GoldStandardAssembly_Bin-10-refined_1.fna
RM2|P|C41609	CAMI_medium_GoldStandardAssembly_Bin-10-refined_1.fna
RM2|P|C41731	CAMI_medium_GoldStandardAssembly_Bin-10-refined_1.fna
RM2|P|C41918	CAMI_medium_GoldStandardAssembly_Bin-10-refined_1.fna
RM2|P|C41959	CAMI_medium_GoldStandardAssembly_Bin-10-refined_1.fna
RM2|P|C41995	CAMI_medium_GoldStandardAssembly_Bin-10-refined_1.fna
RM2|P|C42072	CAMI_medium_GoldStandardAssembly_Bin-10-refined_1.fna
RM2|P|C42223	CAMI_medium_GoldStandardAssembly_Bin-10-refined_1.fna
RM2|P|C42765	CAMI_medium_GoldStandardAssembly_Bin-10-refined_1.fna
RM2|P|C42919	CAMI_medium_GoldStandardAssembly_Bin-10-refined_1.fna
RM2|P|C43027	CAMI_medium_GoldStandardAssembly_Bin-10-refined_1.fna
RM2|P|C43543	CAMI_medium_GoldStandardAssembly_Bin-10-refined_1.fna
RM2|P|C45132	CAMI_medium_GoldStandardAssembly_Bin-10-refined_1.fna
RM2|P|C45297	CAMI_medium_GoldStandardAssembly_Bin-10-refined_1.fna
RM2|P|C46119	CAMI_medium_GoldStandardAssembly_Bin-10-refined_1.fna
RM2|P|C46606	CAMI_medium_GoldStandardAssembly_Bin-10-refined_1.fna
RM2|P|C47211	CAMI_medium_GoldStandardAssembly_Bin-10-refined_1.fna
RM2|P|C48968	CAMI_medium_GoldStandardAssembly_Bin-10-refined_1.fna
RM2|P|C48969	CAMI_medium_GoldStandardAssembly_Bin-10-refined_1.fna
RM2|P|C48997	CAMI_medium_GoldStandardAssembly_Bin-10-refined_1.fna
RM2|P|C49802	CAMI_medium_GoldStandardAssembly_Bin-10-refined_1.fna
RM2|P|C50061	CAMI_medium_GoldStandardAssembly_Bin-10-refined_1.fna
RM2|P|C50149	CAMI_medium_GoldStandardAssembly_Bin-10-refined_1.fna
RM2|P|C50296	CAMI_medium_GoldStandardAssembly_Bin-10-refined_1.fna
RM2|P|C50331	CAMI_medium_GoldStandardAssembly_Bin-10-refined_1.fna
RM2|P|C51363	CAMI_medium_GoldStandardAssembly_Bin-10-refined_1.fna
RM2|P|C51651	CAMI_medium_GoldStandardAssembly_Bin-10-refined_1.fna
RM2|P|C51725	CAMI_medium_GoldStandardAssembly_Bin-10-refined_1.fna
RM2|P|C51748	CAMI_medium_GoldStandardAssembly_Bin-10-refined_1.fna
RM2|P|C52269	CAMI_medium_GoldStandardAssembly_Bin-10-refined_1.fna
RM2|P|C53438	CAMI_medium_GoldStandardAssembly_Bin-10-refined_1.fna
RM2|P|C54092	CAMI_medium_GoldStandardAssembly_Bin-10-refined_1.fna
RM2|P|C54298	CAMI_medium_GoldStandardAssembly_Bin-10-refined_1.fna
RM2|P|C54412	CAMI_medium_GoldStandardAssembly_Bin-10-refined_1.fna
RM2|P|C54892	CAMI_medium_GoldStandardAssembly_Bin-10-refined_1.fna
RM2|P|C55792	CAMI_medium_GoldStandardAssembly_Bin-10-refined_1.fna
RM2|P|C56249	CAMI_medium_GoldStandardAssembly_Bin-10-refined_1.fna
RM2|P|C57115	CAMI_medium_GoldStandardAssembly_Bin-10-refined_1.fna
RM2|P|C57387	CAMI_medium_GoldStandardAssembly_Bin-10-refined_1.fna
RM2|P|C57920	CAMI_medium_GoldStandardAssembly_Bin-10-refined_1.fna
RM2|P|C57948	CAMI_medium_GoldStandardAssembly_Bin-10-refined_1.fna
RM2|P|C57977	CAMI_medium_GoldStandardAssembly_Bin-10-refined_1.fna
RM2|P|C57997	CAMI_medium_GoldStandardAssembly_Bin-10-refined_1.fna
RM2|P|C58181	CAMI_medium_GoldStandardAssembly_Bin-10-refined_1.fna
RM2|P|C59220	CAMI_medium_GoldStandardAssembly_Bin-10-refined_1.fna
RM2|P|C60066	CAMI_medium_GoldStandardAssembly_Bin-10-refined_1.fna
RM2|P|C60498	CAMI_medium_GoldStandardAssembly_Bin-10-refined_1.fna
RM2|P|C60638	CAMI_medium_GoldStandardAssembly_Bin-10-refined_1.fna
RM2|P|C61071	CAMI_medium_GoldStandardAssembly_Bin-10-refined_1.fna
RM2|P|C61390	CAMI_medium_GoldStandardAssembly_Bin-10-refined_1.fna
RM2|P|C61782	CAMI_medium_GoldStandardAssembly_Bin-10-refined_1.fna
RM2|P|C62438	CAMI_medium_GoldStandardAssembly_Bin-10-refined_1.fna
RM2|P|C63344	CAMI_medium_GoldStandardAssembly_Bin-10-refined_1.fna
RM2|P|C63430	CAMI_medium_GoldStandardAssembly_Bin-10-refined_1.fna
RM2|P|C868	CAMI_medium_GoldStandardAssembly_Bin-10-refined_2.fna
RM2|P|C3532	CAMI_medium_GoldStandardAssembly_Bin-10-refined_2.fna
RM2|P|C4039	CAMI_medium_GoldStandardAssembly_Bin-10-refined_2.fna
RM2|P|C4313	CAMI_medium_GoldStandardAssembly_Bin-10-refined_2.fna
RM2|P|C4337	CAMI_medium_GoldStandardAssembly_Bin-10-refined_2.fna
RM2|P|C4940	CAMI_medium_GoldStandardAssembly_Bin-10-refined_2.fna
RM2|P|C5168	CAMI_medium_GoldStandardAssembly_Bin-10-refined_2.fna
RM2|P|C5287	CAMI_medium_GoldStandardAssembly_Bin-10-refined_2.fna
RM2|P|C6076	CAMI_medium_GoldStandardAssembly_Bin-10-refined_2.fna
RM2|P|C6288	CAMI_medium_GoldStandardAssembly_Bin-10-refined_2.fna
RM2|P|C6616	CAMI_medium_GoldStandardAssembly_Bin-10-refined_2.fna
RM2|P|C7644	CAMI_medium_GoldStandardAssembly_Bin-10-refined_2.fna
RM2|P|C7794	CAMI_medium_GoldStandardAssembly_Bin-10-refined_2.fna
RM2|P|C7976	CAMI_medium_GoldStandardAssembly_Bin-10-refined_2.fna
RM2|P|C9588	CAMI_medium_GoldStandardAssembly_Bin-10-refined_2.fna
RM2|P|C10029	CAMI_medium_GoldStandardAssembly_Bin-10-refined_2.fna
RM2|P|C10496	CAMI_medium_GoldStandardAssembly_Bin-10-refined_2.fna
RM2|P|C10711	CAMI_medium_GoldStandardAssembly_Bin-10-refined_2.fna
RM2|P|C12295	CAMI_medium_GoldStandardAssembly_Bin-10-refined_2.fna
RM2|P|C12514	CAMI_medium_GoldStandardAssembly_Bin-10-refined_2.fna
RM2|P|C12760	CAMI_medium_GoldStandardAssembly_Bin-10-refined_2.fna
RM2|P|C12912	CAMI_medium_GoldStandardAssembly_Bin-10-refined_2.fna
RM2|P|C12989	CAMI_medium_GoldStandardAssembly_Bin-10-refined_2.fna
RM2|P|C12997	CAMI_medium_GoldStandardAssembly_Bin-10-refined_2.fna
RM2|P|C14601	CAMI_medium_GoldStandardAssembly_Bin-10-refined_2.fna
RM2|P|C14791	CAMI_medium_GoldStandardAssembly_Bin-10-refined_2.fna
RM2|P|C14825	CAMI_medium_GoldStandardAssembly_Bin-10-refined_2.fna
RM2|P|C15092	CAMI_medium_GoldStandardAssembly_Bin-10-refined_2.fna
RM2|P|C16666	CAMI_medium_GoldStandardAssembly_Bin-10-refined_2.fna
RM2|P|C16851	CAMI_medium_GoldStandardAssembly_Bin-10-refined_2.fna
RM2|P|C17116	CAMI_medium_GoldStandardAssembly_Bin-10-refined_2.fna
RM2|P|C17256	CAMI_medium_GoldStandardAssembly_Bin-10-refined_2.fna
RM2|P|C17545	CAMI_medium_GoldStandardAssembly_Bin-10-refined_2.fna
RM2|P|C17639	CAMI_medium_GoldStandardAssembly_Bin-10-refined_2.fna
RM2|P|C18024	CAMI_medium_GoldStandardAssembly_Bin-10-refined_2.fna
RM2|P|C18499	CAMI_medium_GoldStandardAssembly_Bin-10-refined_2.fna
RM2|P|C18737	CAMI_medium_GoldStandardAssembly_Bin-10-refined_2.fna
RM2|P|C19259	CAMI_medium_GoldStandardAssembly_Bin-10-refined_2.fna
RM2|P|C19832	CAMI_medium_GoldStandardAssembly_Bin-10-refined_2.fna
RM2|P|C20207	CAMI_medium_GoldStandardAssembly_Bin-10-refined_2.fna
RM2|P|C20479	CAMI_medium_GoldStandardAssembly_Bin-10-refined_2.fna
RM2|P|C20675	CAMI_medium_GoldStandardAssembly_Bin-10-refined_2.fna
RM2|P|C21873	CAMI_medium_GoldStandardAssembly_Bin-10-refined_2.fna
RM2|P|C23381	CAMI_medium_GoldStandardAssembly_Bin-10-refined_2.fna
RM2|P|C23432	CAMI_medium_GoldStandardAssembly_Bin-10-refined_2.fna
RM2|P|C23722	CAMI_medium_GoldStandardAssembly_Bin-10-refined_2.fna
RM2|P|C24060	CAMI_medium_GoldStandardAssembly_Bin-10-refined_2.fna
RM2|P|C24783	CAMI_medium_GoldStandardAssembly_Bin-10-refined_2.fna
RM2|P|C25042	CAMI_medium_GoldStandardAssembly_Bin-10-refined_2.fna
RM2|P|C25048	CAMI_medium_GoldStandardAssembly_Bin-10-refined_2.fna
RM2|P|C25446	CAMI_medium_GoldStandardAssembly_Bin-10-refined_2.fna
RM2|P|C26285	CAMI_medium_GoldStandardAssembly_Bin-10-refined_2.fna
RM2|P|C26303	CAMI_medium_GoldStandardAssembly_Bin-10-refined_2.fna
RM2|P|C27766	CAMI_medium_GoldStandardAssembly_Bin-10-refined_2.fna
RM2|P|C27893	CAMI_medium_GoldStandardAssembly_Bin-10-refined_2.fna
RM2|P|C28063	CAMI_medium_GoldStandardAssembly_Bin-10-refined_2.fna
RM2|P|C28494	CAMI_medium_GoldStandardAssembly_Bin-10-refined_2.fna
RM2|P|C29100	CAMI_medium_GoldStandardAssembly_Bin-10-refined_2.fna
RM2|P|C29115	CAMI_medium_GoldStandardAssembly_Bin-10-refined_2.fna
RM2|P|C29799	CAMI_medium_GoldStandardAssembly_Bin-10-refined_2.fna
RM2|P|C29806	CAMI_medium_GoldStandardAssembly_Bin-10-refined_2.fna
RM2|P|C30372	CAMI_medium_GoldStandardAssembly_Bin-10-refined_2.fna
RM2|P|C31226	CAMI_medium_GoldStandardAssembly_Bin-10-refined_2.fna
RM2|P|C31702	CAMI_medium_GoldStandardAssembly_Bin-10-refined_2.fna
RM2|P|C31935	CAMI_medium_GoldStandardAssembly_Bin-10-refined_2.fna
RM2|P|C32845	CAMI_medium_GoldStandardAssembly_Bin-10-refined_2.fna
RM2|P|C33152	CAMI_medium_GoldStandardAssembly_Bin-10-refined_2.fna
RM2|P|C33697	CAMI_medium_GoldStandardAssembly_Bin-10-refined_2.fna
RM2|P|C35441	CAMI_medium_GoldStandardAssembly_Bin-10-refined_2.fna
RM2|P|C35531	CAMI_medium_GoldStandardAssembly_Bin-10-refined_2.fna
RM2|P|C35710	CAMI_medium_GoldStandardAssembly_Bin-10-refined_2.fna
RM2|P|C36797	CAMI_medium_GoldStandardAssembly_Bin-10-refined_2.fna
RM2|P|C37261	CAMI_medium_GoldStandardAssembly_Bin-10-refined_2.fna
RM2|P|C37759	CAMI_medium_GoldStandardAssembly_Bin-10-refined_2.fna
RM2|P|C37815	CAMI_medium_GoldStandardAssembly_Bin-10-refined_2.fna
RM2|P|C38579	CAMI_medium_GoldStandardAssembly_Bin-10-refined_2.fna
RM2|P|C38925	CAMI_medium_GoldStandardAssembly_Bin-10-refined_2.fna
RM2|P|C39963	CAMI_medium_GoldStandardAssembly_Bin-10-refined_2.fna
RM2|P|C41139	CAMI_medium_GoldStandardAssembly_Bin-10-refined_2.fna
RM2|P|C41711	CAMI_medium_GoldStandardAssembly_Bin-10-refined_2.fna
RM2|P|C41760	CAMI_medium_GoldStandardAssembly_Bin-10-refined_2.fna
RM2|P|C42945	CAMI_medium_GoldStandardAssembly_Bin-10-refined_2.fna
RM2|P|C43097	CAMI_medium_GoldStandardAssembly_Bin-10-refined_2.fna
RM2|P|C43226	CAMI_medium_GoldStandardAssembly_Bin-10-refined_2.fna
RM2|P|C43572	CAMI_medium_GoldStandardAssembly_Bin-10-refined_2.fna
RM2|P|C43634	CAMI_medium_GoldStandardAssembly_Bin-10-refined_2.fna
RM2|P|C43704	CAMI_medium_GoldStandardAssembly_Bin-10-refined_2.fna
RM2|P|C44580	CAMI_medium_GoldStandardAssembly_Bin-10-refined_2.fna
RM2|P|C44954	CAMI_medium_GoldStandardAssembly_Bin-10-refined_2.fna
RM2|P|C45183	CAMI_medium_GoldStandardAssembly_Bin-10-refined_2.fna
RM2|P|C45445	CAMI_medium_GoldStandardAssembly_Bin-10-refined_2.fna
RM2|P|C45918	CAMI_medium_GoldStandardAssembly_Bin-10-refined_2.fna
RM2|P|C46036	CAMI_medium_GoldStandardAssembly_Bin-10-refined_2.fna
RM2|P|C46251	CAMI_medium_GoldStandardAssembly_Bin-10-refined_2.fna
RM2|P|C46537	CAMI_medium_GoldStandardAssembly_Bin-10-refined_2.fna
RM2|P|C46673	CAMI_medium_GoldStandardAssembly_Bin-10-refined_2.fna
RM2|P|C48656	CAMI_medium_GoldStandardAssembly_Bin-10-refined_2.fna
RM2|P|C48974	CAMI_medium_GoldStandardAssembly_Bin-10-refined_2.fna
RM2|P|C49491	CAMI_medium_GoldStandardAssembly_Bin-10-refined_2.fna
RM2|P|C50193	CAMI_medium_GoldStandardAssembly_Bin-10-refined_2.fna
RM2|P|C51187	CAMI_medium_GoldStandardAssembly_Bin-10-refined_2.fna
RM2|P|C51189	CAMI_medium_GoldStandardAssembly_Bin-10-refined_2.fna
RM2|P|C51493	CAMI_medium_GoldStandardAssembly_Bin-10-refined_2.fna
RM2|P|C52087	CAMI_medium_GoldStandardAssembly_Bin-10-refined_2.fna
RM2|P|C52138	CAMI_medium_GoldStandardAssembly_Bin-10-refined_2.fna
RM2|P|C52387	CAMI_medium_GoldStandardAssembly_Bin-10-refined_2.fna
RM2|P|C52599	CAMI_medium_GoldStandardAssembly_Bin-10-refined_2.fna
RM2|P|C53887	CAMI_medium_GoldStandardAssembly_Bin-10-refined_2.fna
RM2|P|C54507	CAMI_medium_GoldStandardAssembly_Bin-10-refined_2.fna
RM2|P|C54817	CAMI_medium_GoldStandardAssembly_Bin-10-refined_2.fna
RM2|P|C56115	CAMI_medium_GoldStandardAssembly_Bin-10-refined_2.fna
RM2|P|C56356	CAMI_medium_GoldStandardAssembly_Bin-10-refined_2.fna
RM2|P|C56590	CAMI_medium_GoldStandardAssembly_Bin-10-refined_2.fna
RM2|P|C56953	CAMI_medium_GoldStandardAssembly_Bin-10-refined_2.fna
RM2|P|C58059	CAMI_medium_GoldStandardAssembly_Bin-10-refined_2.fna
RM2|P|C58459	CAMI_medium_GoldStandardAssembly_Bin-10-refined_2.fna
RM2|P|C58579	CAMI_medium_GoldStandardAssembly_Bin-10-refined_2.fna
RM2|P|C59175	CAMI_medium_GoldStandardAssembly_Bin-10-refined_2.fna
RM2|P|C59605	CAMI_medium_GoldStandardAssembly_Bin-10-refined_2.fna
RM2|P|C60070	CAMI_medium_GoldStandardAssembly_Bin-10-refined_2.fna
RM2|P|C60079	CAMI_medium_GoldStandardAssembly_Bin-10-refined_2.fna
RM2|P|C60080	CAMI_medium_GoldStandardAssembly_Bin-10-refined_2.fna
RM2|P|C60393	CAMI_medium_GoldStandardAssembly_Bin-10-refined_2.fna
RM2|P|C60606	CAMI_medium_GoldStandardAssembly_Bin-10-refined_2.fna
RM2|P|C60713	CAMI_medium_GoldStandardAssembly_Bin-10-refined_2.fna
RM2|P|C60836	CAMI_medium_GoldStandardAssembly_Bin-10-refined_2.fna
RM2|P|C61840	CAMI_medium_GoldStandardAssembly_Bin-10-refined_2.fna
RM2|P|C61939	CAMI_medium_GoldStandardAssembly_Bin-10-refined_2.fna
RM2|P|C61954	CAMI_medium_GoldStandardAssembly_Bin-10-refined_2.fna
RM2|P|C62012	CAMI_medium_GoldStandardAssembly_Bin-10-refined_2.fna
RM2|P|C63196	CAMI_medium_GoldStandardAssembly_Bin-10-refined_2.fna
RM2|P|C63209	CAMI_medium_GoldStandardAssembly_Bin-10-refined_2.fna
RM2|P|C63419	CAMI_medium_GoldStandardAssembly_Bin-10-refined_2.fna
RM2|P|C102	CAMI_medium_GoldStandardAssembly_Bin-10-refined_3.fna
RM2|P|C308	CAMI_medium_GoldStandardAssembly_Bin-10-refined_3.fna
RM2|P|C539	CAMI_medium_GoldStandardAssembly_Bin-10-refined_3.fna
RM2|P|C579	CAMI_medium_GoldStandardAssembly_Bin-10-refined_3.fna
RM2|P|C1242	CAMI_medium_GoldStandardAssembly_Bin-10-refined_3.fna
RM2|P|C2328	CAMI_medium_GoldStandardAssembly_Bin-10-refined_3.fna
RM2|P|C2458	CAMI_medium_GoldStandardAssembly_Bin-10-refined_3.fna
RM2|P|C2493	CAMI_medium_GoldStandardAssembly_Bin-10-refined_3.fna
RM2|P|C2662	CAMI_medium_GoldStandardAssembly_Bin-10-refined_3.fna
RM2|P|C3091	CAMI_medium_GoldStandardAssembly_Bin-10-refined_3.fna
RM2|P|C4369	CAMI_medium_GoldStandardAssembly_Bin-10-refined_3.fna
RM2|P|C5284	CAMI_medium_GoldStandardAssembly_Bin-10-refined_3.fna
RM2|P|C6429	CAMI_medium_GoldStandardAssembly_Bin-10-refined_3.fna
RM2|P|C7951	CAMI_medium_GoldStandardAssembly_Bin-10-refined_3.fna
RM2|P|C9377	CAMI_medium_GoldStandardAssembly_Bin-10-refined_3.fna
RM2|P|C9386	CAMI_medium_GoldStandardAssembly_Bin-10-refined_3.fna
RM2|P|C9821	CAMI_medium_GoldStandardAssembly_Bin-10-refined_3.fna
RM2|P|C10759	CAMI_medium_GoldStandardAssembly_Bin-10-refined_3.fna
RM2|P|C12459	CAMI_medium_GoldStandardAssembly_Bin-10-refined_3.fna
RM2|P|C12640	CAMI_medium_GoldStandardAssembly_Bin-10-refined_3.fna
RM2|P|C13842	CAMI_medium_GoldStandardAssembly_Bin-10-refined_3.fna
RM2|P|C14607	CAMI_medium_GoldStandardAssembly_Bin-10-refined_3.fna
RM2|P|C14846	CAMI_medium_GoldStandardAssembly_Bin-10-refined_3.fna
RM2|P|C15439	CAMI_medium_GoldStandardAssembly_Bin-10-refined_3.fna
RM2|P|C16162	CAMI_medium_GoldStandardAssembly_Bin-10-refined_3.fna
RM2|P|C16619	CAMI_medium_GoldStandardAssembly_Bin-10-refined_3.fna
RM2|P|C17537	CAMI_medium_GoldStandardAssembly_Bin-10-refined_3.fna
RM2|P|C17950	CAMI_medium_GoldStandardAssembly_Bin-10-refined_3.fna
RM2|P|C17975	CAMI_medium_GoldStandardAssembly_Bin-10-refined_3.fna
RM2|P|C18542	CAMI_medium_GoldStandardAssembly_Bin-10-refined_3.fna
RM2|P|C19021	CAMI_medium_GoldStandardAssembly_Bin-10-refined_3.fna
RM2|P|C19321	CAMI_medium_GoldStandardAssembly_Bin-10-refined_3.fna
RM2|P|C19384	CAMI_medium_GoldStandardAssembly_Bin-10-refined_3.fna
RM2|P|C19828	CAMI_medium_GoldStandardAssembly_Bin-10-refined_3.fna
RM2|P|C20046	CAMI_medium_GoldStandardAssembly_Bin-10-refined_3.fna
RM2|P|C20147	CAMI_medium_GoldStandardAssembly_Bin-10-refined_3.fna
RM2|P|C21342	CAMI_medium_GoldStandardAssembly_Bin-10-refined_3.fna
RM2|P|C22155	CAMI_medium_GoldStandardAssembly_Bin-10-refined_3.fna
RM2|P|C22750	CAMI_medium_GoldStandardAssembly_Bin-10-refined_3.fna
RM2|P|C23193	CAMI_medium_GoldStandardAssembly_Bin-10-refined_3.fna
RM2|P|C23328	CAMI_medium_GoldStandardAssembly_Bin-10-refined_3.fna
RM2|P|C23486	CAMI_medium_GoldStandardAssembly_Bin-10-refined_3.fna
RM2|P|C23488	CAMI_medium_GoldStandardAssembly_Bin-10-refined_3.fna
RM2|P|C23951	CAMI_medium_GoldStandardAssembly_Bin-10-refined_3.fna
RM2|P|C24076	CAMI_medium_GoldStandardAssembly_Bin-10-refined_3.fna
RM2|P|C24664	CAMI_medium_GoldStandardAssembly_Bin-10-refined_3.fna
RM2|P|C24694	CAMI_medium_GoldStandardAssembly_Bin-10-refined_3.fna
RM2|P|C24731	CAMI_medium_GoldStandardAssembly_Bin-10-refined_3.fna
RM2|P|C25910	CAMI_medium_GoldStandardAssembly_Bin-10-refined_3.fna
RM2|P|C25996	CAMI_medium_GoldStandardAssembly_Bin-10-refined_3.fna
RM2|P|C26853	CAMI_medium_GoldStandardAssembly_Bin-10-refined_3.fna
RM2|P|C27310	CAMI_medium_GoldStandardAssembly_Bin-10-refined_3.fna
RM2|P|C27630	CAMI_medium_GoldStandardAssembly_Bin-10-refined_3.fna
RM2|P|C27690	CAMI_medium_GoldStandardAssembly_Bin-10-refined_3.fna
RM2|P|C27903	CAMI_medium_GoldStandardAssembly_Bin-10-refined_3.fna
RM2|P|C28515	CAMI_medium_GoldStandardAssembly_Bin-10-refined_3.fna
RM2|P|C29464	CAMI_medium_GoldStandardAssembly_Bin-10-refined_3.fna
RM2|P|C30270	CAMI_medium_GoldStandardAssembly_Bin-10-refined_3.fna
RM2|P|C30626	CAMI_medium_GoldStandardAssembly_Bin-10-refined_3.fna
RM2|P|C31884	CAMI_medium_GoldStandardAssembly_Bin-10-refined_3.fna
RM2|P|C32862	CAMI_medium_GoldStandardAssembly_Bin-10-refined_3.fna
RM2|P|C33114	CAMI_medium_GoldStandardAssembly_Bin-10-refined_3.fna
RM2|P|C33646	CAMI_medium_GoldStandardAssembly_Bin-10-refined_3.fna
RM2|P|C33989	CAMI_medium_GoldStandardAssembly_Bin-10-refined_3.fna
RM2|P|C35075	CAMI_medium_GoldStandardAssembly_Bin-10-refined_3.fna
RM2|P|C35334	CAMI_medium_GoldStandardAssembly_Bin-10-refined_3.fna
RM2|P|C36204	CAMI_medium_GoldStandardAssembly_Bin-10-refined_3.fna
RM2|P|C36858	CAMI_medium_GoldStandardAssembly_Bin-10-refined_3.fna
RM2|P|C38702	CAMI_medium_GoldStandardAssembly_Bin-10-refined_3.fna
RM2|P|C39277	CAMI_medium_GoldStandardAssembly_Bin-10-refined_3.fna
RM2|P|C39944	CAMI_medium_GoldStandardAssembly_Bin-10-refined_3.fna
RM2|P|C40066	CAMI_medium_GoldStandardAssembly_Bin-10-refined_3.fna
RM2|P|C40712	CAMI_medium_GoldStandardAssembly_Bin-10-refined_3.fna
RM2|P|C40743	CAMI_medium_GoldStandardAssembly_Bin-10-refined_3.fna
RM2|P|C42164	CAMI_medium_GoldStandardAssembly_Bin-10-refined_3.fna
RM2|P|C42398	CAMI_medium_GoldStandardAssembly_Bin-10-refined_3.fna
RM2|P|C43885	CAMI_medium_GoldStandardAssembly_Bin-10-refined_3.fna
RM2|P|C43886	CAMI_medium_GoldStandardAssembly_Bin-10-refined_3.fna
RM2|P|C44375	CAMI_medium_GoldStandardAssembly_Bin-10-refined_3.fna
RM2|P|C44771	CAMI_medium_GoldStandardAssembly_Bin-10-refined_3.fna
RM2|P|C44879	CAMI_medium_GoldStandardAssembly_Bin-10-refined_3.fna
RM2|P|C44895	CAMI_medium_GoldStandardAssembly_Bin-10-refined_3.fna
RM2|P|C45007	CAMI_medium_GoldStandardAssembly_Bin-10-refined_3.fna
RM2|P|C45090	CAMI_medium_GoldStandardAssembly_Bin-10-refined_3.fna
RM2|P|C45099	CAMI_medium_GoldStandardAssembly_Bin-10-refined_3.fna
RM2|P|C45248	CAMI_medium_GoldStandardAssembly_Bin-10-refined_3.fna
RM2|P|C47501	CAMI_medium_GoldStandardAssembly_Bin-10-refined_3.fna
RM2|P|C47590	CAMI_medium_GoldStandardAssembly_Bin-10-refined_3.fna
RM2|P|C48342	CAMI_medium_GoldStandardAssembly_Bin-10-refined_3.fna
RM2|P|C49273	CAMI_medium_GoldStandardAssembly_Bin-10-refined_3.fna
RM2|P|C50038	CAMI_medium_GoldStandardAssembly_Bin-10-refined_3.fna
RM2|P|C51326	CAMI_medium_GoldStandardAssembly_Bin-10-refined_3.fna
RM2|P|C51796	CAMI_medium_GoldStandardAssembly_Bin-10-refined_3.fna
RM2|P|C52188	CAMI_medium_GoldStandardAssembly_Bin-10-refined_3.fna
RM2|P|C52204	CAMI_medium_GoldStandardAssembly_Bin-10-refined_3.fna
RM2|P|C52645	CAMI_medium_GoldStandardAssembly_Bin-10-refined_3.fna
RM2|P|C53229	CAMI_medium_GoldStandardAssembly_Bin-10-refined_3.fna
RM2|P|C54089	CAMI_medium_GoldStandardAssembly_Bin-10-refined_3.fna
RM2|P|C54197	CAMI_medium_GoldStandardAssembly_Bin-10-refined_3.fna
RM2|P|C54605	CAMI_medium_GoldStandardAssembly_Bin-10-refined_3.fna
RM2|P|C55809	CAMI_medium_GoldStandardAssembly_Bin-10-refined_3.fna
RM2|P|C55889	CAMI_medium_GoldStandardAssembly_Bin-10-refined_3.fna
RM2|P|C57166	CAMI_medium_GoldStandardAssembly_Bin-10-refined_3.fna
RM2|P|C59641	CAMI_medium_GoldStandardAssembly_Bin-10-refined_3.fna
RM2|P|C59777	CAMI_medium_GoldStandardAssembly_Bin-10-refined_3.fna
RM2|P|C59940	CAMI_medium_GoldStandardAssembly_Bin-10-refined_3.fna
RM2|P|C60239	CAMI_medium_GoldStandardAssembly_Bin-10-refined_3.fna
RM2|P|C60240	CAMI_medium_GoldStandardAssembly_Bin-10-refined_3.fna
RM2|P|C60782	CAMI_medium_GoldStandardAssembly_Bin-10-refined_3.fna
RM2|P|C60934	CAMI_medium_GoldStandardAssembly_Bin-10-refined_3.fna
RM2|P|C61405	CAMI_medium_GoldStandardAssembly_Bin-10-refined_3.fna
RM2|P|C62093	CAMI_medium_GoldStandardAssembly_Bin-10-refined_3.fna
RM2|P|C62182	CAMI_medium_GoldStandardAssembly_Bin-10-refined_3.fna
RM2|P|C62644	CAMI_medium_GoldStandardAssembly_Bin-10-refined_3.fna
RM2|P|C1313	CAMI_medium_GoldStandardAssembly_Bin-10-refined_4.fna
RM2|P|C2931	CAMI_medium_GoldStandardAssembly_Bin-10-refined_4.fna
RM2|P|C4818	CAMI_medium_GoldStandardAssembly_Bin-10-refined_4.fna
RM2|P|C5708	CAMI_medium_GoldStandardAssembly_Bin-10-refined_4.fna
RM2|P|C6221	CAMI_medium_GoldStandardAssembly_Bin-10-refined_4.fna
RM2|P|C6700	CAMI_medium_GoldStandardAssembly_Bin-10-refined_4.fna
RM2|P|C7190	CAMI_medium_GoldStandardAssembly_Bin-10-refined_4.fna
RM2|P|C8297	CAMI_medium_GoldStandardAssembly_Bin-10-refined_4.fna
RM2|P|C8895	CAMI_medium_GoldStandardAssembly_Bin-10-refined_4.fna
RM2|P|C13219	CAMI_medium_GoldStandardAssembly_Bin-10-refined_4.fna
RM2|P|C16151	CAMI_medium_GoldStandardAssembly_Bin-10-refined_4.fna
RM2|P|C16333	CAMI_medium_GoldStandardAssembly_Bin-10-refined_4.fna
RM2|P|C16516	CAMI_medium_GoldStandardAssembly_Bin-10-refined_4.fna
RM2|P|C18056	CAMI_medium_GoldStandardAssembly_Bin-10-refined_4.fna
RM2|P|C18365	CAMI_medium_GoldStandardAssembly_Bin-10-refined_4.fna
RM2|P|C18459	CAMI_medium_GoldStandardAssembly_Bin-10-refined_4.fna
RM2|P|C19116	CAMI_medium_GoldStandardAssembly_Bin-10-refined_4.fna
RM2|P|C20283	CAMI_medium_GoldStandardAssembly_Bin-10-refined_4.fna
RM2|P|C21126	CAMI_medium_GoldStandardAssembly_Bin-10-refined_4.fna
RM2|P|C22127	CAMI_medium_GoldStandardAssembly_Bin-10-refined_4.fna
RM2|P|C22206	CAMI_medium_GoldStandardAssembly_Bin-10-refined_4.fna
RM2|P|C23111	CAMI_medium_GoldStandardAssembly_Bin-10-refined_4.fna
RM2|P|C23331	CAMI_medium_GoldStandardAssembly_Bin-10-refined_4.fna
RM2|P|C23995	CAMI_medium_GoldStandardAssembly_Bin-10-refined_4.fna
RM2|P|C24370	CAMI_medium_GoldStandardAssembly_Bin-10-refined_4.fna
RM2|P|C28096	CAMI_medium_GoldStandardAssembly_Bin-10-refined_4.fna
RM2|P|C29487	CAMI_medium_GoldStandardAssembly_Bin-10-refined_4.fna
RM2|P|C29853	CAMI_medium_GoldStandardAssembly_Bin-10-refined_4.fna
RM2|P|C33773	CAMI_medium_GoldStandardAssembly_Bin-10-refined_4.fna
RM2|P|C34161	CAMI_medium_GoldStandardAssembly_Bin-10-refined_4.fna
RM2|P|C36467	CAMI_medium_GoldStandardAssembly_Bin-10-refined_4.fna
RM2|P|C36649	CAMI_medium_GoldStandardAssembly_Bin-10-refined_4.fna
RM2|P|C38341	CAMI_medium_GoldStandardAssembly_Bin-10-refined_4.fna
RM2|P|C39653	CAMI_medium_GoldStandardAssembly_Bin-10-refined_4.fna
RM2|P|C44014	CAMI_medium_GoldStandardAssembly_Bin-10-refined_4.fna
RM2|P|C44072	CAMI_medium_GoldStandardAssembly_Bin-10-refined_4.fna
RM2|P|C44083	CAMI_medium_GoldStandardAssembly_Bin-10-refined_4.fna
RM2|P|C44642	CAMI_medium_GoldStandardAssembly_Bin-10-refined_4.fna
RM2|P|C45492	CAMI_medium_GoldStandardAssembly_Bin-10-refined_4.fna
RM2|P|C45555	CAMI_medium_GoldStandardAssembly_Bin-10-refined_4.fna
RM2|P|C50504	CAMI_medium_GoldStandardAssembly_Bin-10-refined_4.fna
RM2|P|C51308	CAMI_medium_GoldStandardAssembly_Bin-10-refined_4.fna
RM2|P|C51389	CAMI_medium_GoldStandardAssembly_Bin-10-refined_4.fna
RM2|P|C51422	CAMI_medium_GoldStandardAssembly_Bin-10-refined_4.fna
RM2|P|C51936	CAMI_medium_GoldStandardAssembly_Bin-10-refined_4.fna
RM2|P|C52076	CAMI_medium_GoldStandardAssembly_Bin-10-refined_4.fna
RM2|P|C54432	CAMI_medium_GoldStandardAssembly_Bin-10-refined_4.fna
RM2|P|C60180	CAMI_medium_GoldStandardAssembly_Bin-10-refined_4.fna
RM2|P|C60787	CAMI_medium_GoldStandardAssembly_Bin-10-refined_4.fna
RM2|P|C62036	CAMI_medium_GoldStandardAssembly_Bin-10-refined_4.fna
RM2|P|C62564	CAMI_medium_GoldStandardAssembly_Bin-10-refined_4.fna
RM2|P|C167	CAMI_medium_GoldStandardAssembly_Bin-10-refined_5.fna
RM2|P|C823	CAMI_medium_GoldStandardAssembly_Bin-10-refined_5.fna
RM2|P|C879	CAMI_medium_GoldStandardAssembly_Bin-10-refined_5.fna
RM2|P|C2403	CAMI_medium_GoldStandardAssembly_Bin-10-refined_5.fna
RM2|P|C2886	CAMI_medium_GoldStandardAssembly_Bin-10-refined_5.fna
RM2|P|C3233	CAMI_medium_GoldStandardAssembly_Bin-10-refined_5.fna
RM2|P|C3284	CAMI_medium_GoldStandardAssembly_Bin-10-refined_5.fna
RM2|P|C3328	CAMI_medium_GoldStandardAssembly_Bin-10-refined_5.fna
RM2|P|C4130	CAMI_medium_GoldStandardAssembly_Bin-10-refined_5.fna
RM2|P|C4248	CAMI_medium_GoldStandardAssembly_Bin-10-refined_5.fna
RM2|P|C7016	CAMI_medium_GoldStandardAssembly_Bin-10-refined_5.fna
RM2|P|C7551	CAMI_medium_GoldStandardAssembly_Bin-10-refined_5.fna
RM2|P|C8943	CAMI_medium_GoldStandardAssembly_Bin-10-refined_5.fna
RM2|P|C8974	CAMI_medium_GoldStandardAssembly_Bin-10-refined_5.fna
RM2|P|C9358	CAMI_medium_GoldStandardAssembly_Bin-10-refined_5.fna
RM2|P|C9552	CAMI_medium_GoldStandardAssembly_Bin-10-refined_5.fna
RM2|P|C9660	CAMI_medium_GoldStandardAssembly_Bin-10-refined_5.fna
RM2|P|C9955	CAMI_medium_GoldStandardAssembly_Bin-10-refined_5.fna
RM2|P|C11477	CAMI_medium_GoldStandardAssembly_Bin-10-refined_5.fna
RM2|P|C12513	CAMI_medium_GoldStandardAssembly_Bin-10-refined_5.fna
RM2|P|C12770	CAMI_medium_GoldStandardAssembly_Bin-10-refined_5.fna
RM2|P|C13627	CAMI_medium_GoldStandardAssembly_Bin-10-refined_5.fna
RM2|P|C13754	CAMI_medium_GoldStandardAssembly_Bin-10-refined_5.fna
RM2|P|C14137	CAMI_medium_GoldStandardAssembly_Bin-10-refined_5.fna
RM2|P|C14299	CAMI_medium_GoldStandardAssembly_Bin-10-refined_5.fna
RM2|P|C15006	CAMI_medium_GoldStandardAssembly_Bin-10-refined_5.fna
RM2|P|C16307	CAMI_medium_GoldStandardAssembly_Bin-10-refined_5.fna
RM2|P|C16830	CAMI_medium_GoldStandardAssembly_Bin-10-refined_5.fna
RM2|P|C18372	CAMI_medium_GoldStandardAssembly_Bin-10-refined_5.fna
RM2|P|C18881	CAMI_medium_GoldStandardAssembly_Bin-10-refined_5.fna
RM2|P|C19177	CAMI_medium_GoldStandardAssembly_Bin-10-refined_5.fna
RM2|P|C19332	CAMI_medium_GoldStandardAssembly_Bin-10-refined_5.fna
RM2|P|C20105	CAMI_medium_GoldStandardAssembly_Bin-10-refined_5.fna
RM2|P|C20239	CAMI_medium_GoldStandardAssembly_Bin-10-refined_5.fna
RM2|P|C20549	CAMI_medium_GoldStandardAssembly_Bin-10-refined_5.fna
RM2|P|C20657	CAMI_medium_GoldStandardAssembly_Bin-10-refined_5.fna
RM2|P|C20833	CAMI_medium_GoldStandardAssembly_Bin-10-refined_5.fna
RM2|P|C20980	CAMI_medium_GoldStandardAssembly_Bin-10-refined_5.fna
RM2|P|C21684	CAMI_medium_GoldStandardAssembly_Bin-10-refined_5.fna
RM2|P|C21862	CAMI_medium_GoldStandardAssembly_Bin-10-refined_5.fna
RM2|P|C21888	CAMI_medium_GoldStandardAssembly_Bin-10-refined_5.fna
RM2|P|C24364	CAMI_medium_GoldStandardAssembly_Bin-10-refined_5.fna
RM2|P|C24857	CAMI_medium_GoldStandardAssembly_Bin-10-refined_5.fna
RM2|P|C25323	CAMI_medium_GoldStandardAssembly_Bin-10-refined_5.fna
RM2|P|C25515	CAMI_medium_GoldStandardAssembly_Bin-10-refined_5.fna
RM2|P|C25919	CAMI_medium_GoldStandardAssembly_Bin-10-refined_5.fna
RM2|P|C26108	CAMI_medium_GoldStandardAssembly_Bin-10-refined_5.fna
RM2|P|C26557	CAMI_medium_GoldStandardAssembly_Bin-10-refined_5.fna
RM2|P|C26823	CAMI_medium_GoldStandardAssembly_Bin-10-refined_5.fna
RM2|P|C26998	CAMI_medium_GoldStandardAssembly_Bin-10-refined_5.fna
RM2|P|C27528	CAMI_medium_GoldStandardAssembly_Bin-10-refined_5.fna
RM2|P|C28185	CAMI_medium_GoldStandardAssembly_Bin-10-refined_5.fna
RM2|P|C28470	CAMI_medium_GoldStandardAssembly_Bin-10-refined_5.fna
RM2|P|C29428	CAMI_medium_GoldStandardAssembly_Bin-10-refined_5.fna
RM2|P|C30021	CAMI_medium_GoldStandardAssembly_Bin-10-refined_5.fna
RM2|P|C31648	CAMI_medium_GoldStandardAssembly_Bin-10-refined_5.fna
RM2|P|C32095	CAMI_medium_GoldStandardAssembly_Bin-10-refined_5.fna
RM2|P|C33419	CAMI_medium_GoldStandardAssembly_Bin-10-refined_5.fna
RM2|P|C34757	CAMI_medium_GoldStandardAssembly_Bin-10-refined_5.fna
RM2|P|C35017	CAMI_medium_GoldStandardAssembly_Bin-10-refined_5.fna
RM2|P|C35099	CAMI_medium_GoldStandardAssembly_Bin-10-refined_5.fna
RM2|P|C35164	CAMI_medium_GoldStandardAssembly_Bin-10-refined_5.fna
RM2|P|C35687	CAMI_medium_GoldStandardAssembly_Bin-10-refined_5.fna
RM2|P|C35834	CAMI_medium_GoldStandardAssembly_Bin-10-refined_5.fna
RM2|P|C36291	CAMI_medium_GoldStandardAssembly_Bin-10-refined_5.fna
RM2|P|C36744	CAMI_medium_GoldStandardAssembly_Bin-10-refined_5.fna
RM2|P|C37888	CAMI_medium_GoldStandardAssembly_Bin-10-refined_5.fna
RM2|P|C39219	CAMI_medium_GoldStandardAssembly_Bin-10-refined_5.fna
RM2|P|C39238	CAMI_medium_GoldStandardAssembly_Bin-10-refined_5.fna
RM2|P|C39530	CAMI_medium_GoldStandardAssembly_Bin-10-refined_5.fna
RM2|P|C39972	CAMI_medium_GoldStandardAssembly_Bin-10-refined_5.fna
RM2|P|C40920	CAMI_medium_GoldStandardAssembly_Bin-10-refined_5.fna
RM2|P|C40960	CAMI_medium_GoldStandardAssembly_Bin-10-refined_5.fna
RM2|P|C42325	CAMI_medium_GoldStandardAssembly_Bin-10-refined_5.fna
RM2|P|C42404	CAMI_medium_GoldStandardAssembly_Bin-10-refined_5.fna
RM2|P|C43936	CAMI_medium_GoldStandardAssembly_Bin-10-refined_5.fna
RM2|P|C44371	CAMI_medium_GoldStandardAssembly_Bin-10-refined_5.fna
RM2|P|C45720	CAMI_medium_GoldStandardAssembly_Bin-10-refined_5.fna
RM2|P|C46961	CAMI_medium_GoldStandardAssembly_Bin-10-refined_5.fna
RM2|P|C47155	CAMI_medium_GoldStandardAssembly_Bin-10-refined_5.fna
RM2|P|C48735	CAMI_medium_GoldStandardAssembly_Bin-10-refined_5.fna
RM2|P|C49371	CAMI_medium_GoldStandardAssembly_Bin-10-refined_5.fna
RM2|P|C49795	CAMI_medium_GoldStandardAssembly_Bin-10-refined_5.fna
RM2|P|C50257	CAMI_medium_GoldStandardAssembly_Bin-10-refined_5.fna
RM2|P|C51268	CAMI_medium_GoldStandardAssembly_Bin-10-refined_5.fna
RM2|P|C51830	CAMI_medium_GoldStandardAssembly_Bin-10-refined_5.fna
RM2|P|C52142	CAMI_medium_GoldStandardAssembly_Bin-10-refined_5.fna
RM2|P|C52376	CAMI_medium_GoldStandardAssembly_Bin-10-refined_5.fna
RM2|P|C52656	CAMI_medium_GoldStandardAssembly_Bin-10-refined_5.fna
RM2|P|C53629	CAMI_medium_GoldStandardAssembly_Bin-10-refined_5.fna
RM2|P|C53722	CAMI_medium_GoldStandardAssembly_Bin-10-refined_5.fna
RM2|P|C53783	CAMI_medium_GoldStandardAssembly_Bin-10-refined_5.fna
RM2|P|C54008	CAMI_medium_GoldStandardAssembly_Bin-10-refined_5.fna
RM2|P|C55073	CAMI_medium_GoldStandardAssembly_Bin-10-refined_5.fna
RM2|P|C56021	CAMI_medium_GoldStandardAssembly_Bin-10-refined_5.fna
RM2|P|C56885	CAMI_medium_GoldStandardAssembly_Bin-10-refined_5.fna
RM2|P|C57348	CAMI_medium_GoldStandardAssembly_Bin-10-refined_5.fna
RM2|P|C57408	CAMI_medium_GoldStandardAssembly_Bin-10-refined_5.fna
RM2|P|C58737	CAMI_medium_GoldStandardAssembly_Bin-10-refined_5.fna
RM2|P|C59376	CAMI_medium_GoldStandardAssembly_Bin-10-refined_5.fna
RM2|P|C59992	CAMI_medium_GoldStandardAssembly_Bin-10-refined_5.fna
RM2|P|C60315	CAMI_medium_GoldStandardAssembly_Bin-10-refined_5.fna
RM2|P|C60406	CAMI_medium_GoldStandardAssembly_Bin-10-refined_5.fna
RM2|P|C60779	CAMI_medium_GoldStandardAssembly_Bin-10-refined_5.fna
RM2|P|C60905	CAMI_medium_GoldStandardAssembly_Bin-10-refined_5.fna
RM2|P|C61165	CAMI_medium_GoldStandardAssembly_Bin-10-refined_5.fna
RM2|P|C62127	CAMI_medium_GoldStandardAssembly_Bin-10-refined_5.fna
RM2|P|C63400	CAMI_medium_GoldStandardAssembly_Bin-10-refined_5.fna
RM2|P|C939	CAMI_medium_GoldStandardAssembly_Bin-10-refined_6.fna
RM2|P|C1608	CAMI_medium_GoldStandardAssembly_Bin-10-refined_6.fna
RM2|P|C1996	CAMI_medium_GoldStandardAssembly_Bin-10-refined_6.fna
RM2|P|C3124	CAMI_medium_GoldStandardAssembly_Bin-10-refined_6.fna
RM2|P|C3141	CAMI_medium_GoldStandardAssembly_Bin-10-refined_6.fna
RM2|P|C3565	CAMI_medium_GoldStandardAssembly_Bin-10-refined_6.fna
RM2|P|C4002	CAMI_medium_GoldStandardAssembly_Bin-10-refined_6.fna
RM2|P|C5003	CAMI_medium_GoldStandardAssembly_Bin-10-refined_6.fna
RM2|P|C5309	CAMI_medium_GoldStandardAssembly_Bin-10-refined_6.fna
RM2|P|C5915	CAMI_medium_GoldStandardAssembly_Bin-10-refined_6.fna
RM2|P|C7607	CAMI_medium_GoldStandardAssembly_Bin-10-refined_6.fna
RM2|P|C8563	CAMI_medium_GoldStandardAssembly_Bin-10-refined_6.fna
RM2|P|C8966	CAMI_medium_GoldStandardAssembly_Bin-10-refined_6.fna
RM2|P|C9096	CAMI_medium_GoldStandardAssembly_Bin-10-refined_6.fna
RM2|P|C9312	CAMI_medium_GoldStandardAssembly_Bin-10-refined_6.fna
RM2|P|C9447	CAMI_medium_GoldStandardAssembly_Bin-10-refined_6.fna
RM2|P|C9521	CAMI_medium_GoldStandardAssembly_Bin-10-refined_6.fna
RM2|P|C9654	CAMI_medium_GoldStandardAssembly_Bin-10-refined_6.fna
RM2|P|C13209	CAMI_medium_GoldStandardAssembly_Bin-10-refined_6.fna
RM2|P|C15673	CAMI_medium_GoldStandardAssembly_Bin-10-refined_6.fna
RM2|P|C16608	CAMI_medium_GoldStandardAssembly_Bin-10-refined_6.fna
RM2|P|C17113	CAMI_medium_GoldStandardAssembly_Bin-10-refined_6.fna
RM2|P|C17182	CAMI_medium_GoldStandardAssembly_Bin-10-refined_6.fna
RM2|P|C19049	CAMI_medium_GoldStandardAssembly_Bin-10-refined_6.fna
RM2|P|C19703	CAMI_medium_GoldStandardAssembly_Bin-10-refined_6.fna
RM2|P|C20264	CAMI_medium_GoldStandardAssembly_Bin-10-refined_6.fna
RM2|P|C20354	CAMI_medium_GoldStandardAssembly_Bin-10-refined_6.fna
RM2|P|C20891	CAMI_medium_GoldStandardAssembly_Bin-10-refined_6.fna
RM2|P|C21184	CAMI_medium_GoldStandardAssembly_Bin-10-refined_6.fna
RM2|P|C21505	CAMI_medium_GoldStandardAssembly_Bin-10-refined_6.fna
RM2|P|C22014	CAMI_medium_GoldStandardAssembly_Bin-10-refined_6.fna
RM2|P|C22461	CAMI_medium_GoldStandardAssembly_Bin-10-refined_6.fna
RM2|P|C22876	CAMI_medium_GoldStandardAssembly_Bin-10-refined_6.fna
RM2|P|C22937	CAMI_medium_GoldStandardAssembly_Bin-10-refined_6.fna
RM2|P|C23384	CAMI_medium_GoldStandardAssembly_Bin-10-refined_6.fna
RM2|P|C23513	CAMI_medium_GoldStandardAssembly_Bin-10-refined_6.fna
RM2|P|C25200	CAMI_medium_GoldStandardAssembly_Bin-10-refined_6.fna
RM2|P|C26331	CAMI_medium_GoldStandardAssembly_Bin-10-refined_6.fna
RM2|P|C26807	CAMI_medium_GoldStandardAssembly_Bin-10-refined_6.fna
RM2|P|C26817	CAMI_medium_GoldStandardAssembly_Bin-10-refined_6.fna
RM2|P|C29215	CAMI_medium_GoldStandardAssembly_Bin-10-refined_6.fna
RM2|P|C31311	CAMI_medium_GoldStandardAssembly_Bin-10-refined_6.fna
RM2|P|C31338	CAMI_medium_GoldStandardAssembly_Bin-10-refined_6.fna
RM2|P|C31516	CAMI_medium_GoldStandardAssembly_Bin-10-refined_6.fna
RM2|P|C37000	CAMI_medium_GoldStandardAssembly_Bin-10-refined_6.fna
RM2|P|C37581	CAMI_medium_GoldStandardAssembly_Bin-10-refined_6.fna
RM2|P|C37612	CAMI_medium_GoldStandardAssembly_Bin-10-refined_6.fna
RM2|P|C38933	CAMI_medium_GoldStandardAssembly_Bin-10-refined_6.fna
RM2|P|C41345	CAMI_medium_GoldStandardAssembly_Bin-10-refined_6.fna
RM2|P|C42433	CAMI_medium_GoldStandardAssembly_Bin-10-refined_6.fna
RM2|P|C46137	CAMI_medium_GoldStandardAssembly_Bin-10-refined_6.fna
RM2|P|C46282	CAMI_medium_GoldStandardAssembly_Bin-10-refined_6.fna
RM2|P|C46755	CAMI_medium_GoldStandardAssembly_Bin-10-refined_6.fna
RM2|P|C46776	CAMI_medium_GoldStandardAssembly_Bin-10-refined_6.fna
RM2|P|C47107	CAMI_medium_GoldStandardAssembly_Bin-10-refined_6.fna
RM2|P|C47168	CAMI_medium_GoldStandardAssembly_Bin-10-refined_6.fna
RM2|P|C49258	CAMI_medium_GoldStandardAssembly_Bin-10-refined_6.fna
RM2|P|C49404	CAMI_medium_GoldStandardAssembly_Bin-10-refined_6.fna
RM2|P|C49612	CAMI_medium_GoldStandardAssembly_Bin-10-refined_6.fna
RM2|P|C49753	CAMI_medium_GoldStandardAssembly_Bin-10-refined_6.fna
RM2|P|C49907	CAMI_medium_GoldStandardAssembly_Bin-10-refined_6.fna
RM2|P|C51890	CAMI_medium_GoldStandardAssembly_Bin-10-refined_6.fna
RM2|P|C51975	CAMI_medium_GoldStandardAssembly_Bin-10-refined_6.fna
RM2|P|C52315	CAMI_medium_GoldStandardAssembly_Bin-10-refined_6.fna
RM2|P|C52720	CAMI_medium_GoldStandardAssembly_Bin-10-refined_6.fna
RM2|P|C55584	CAMI_medium_GoldStandardAssembly_Bin-10-refined_6.fna
RM2|P|C56049	CAMI_medium_GoldStandardAssembly_Bin-10-refined_6.fna
RM2|P|C57157	CAMI_medium_GoldStandardAssembly_Bin-10-refined_6.fna
RM2|P|C58610	CAMI_medium_GoldStandardAssembly_Bin-10-refined_6.fna
RM2|P|C59343	CAMI_medium_GoldStandardAssembly_Bin-10-refined_6.fna
RM2|P|C59936	CAMI_medium_GoldStandardAssembly_Bin-10-refined_6.fna
RM2|P|C60369	CAMI_medium_GoldStandardAssembly_Bin-10-refined_6.fna
RM2|P|C61785	CAMI_medium_GoldStandardAssembly_Bin-10-refined_6.fna
RM2|P|C61982	CAMI_medium_GoldStandardAssembly_Bin-10-refined_6.fna
RM2|P|C62190	CAMI_medium_GoldStandardAssembly_Bin-10-refined_6.fna
RM2|P|C2740	CAMI_medium_GoldStandardAssembly_Bin-11-refined_0.fna
RM2|P|C4927	CAMI_medium_GoldStandardAssembly_Bin-11-refined_0.fna
RM2|P|C9287	CAMI_medium_GoldStandardAssembly_Bin-11-refined_0.fna
RM2|P|C16244	CAMI_medium_GoldStandardAssembly_Bin-11-refined_0.fna
RM2|P|C16721	CAMI_medium_GoldStandardAssembly_Bin-11-refined_0.fna
RM2|P|C17832	CAMI_medium_GoldStandardAssembly_Bin-11-refined_0.fna
RM2|P|C18320	CAMI_medium_GoldStandardAssembly_Bin-11-refined_0.fna
RM2|P|C18407	CAMI_medium_GoldStandardAssembly_Bin-11-refined_0.fna
RM2|P|C24726	CAMI_medium_GoldStandardAssembly_Bin-11-refined_0.fna
RM2|P|C25264	CAMI_medium_GoldStandardAssembly_Bin-11-refined_0.fna
RM2|P|C25713	CAMI_medium_GoldStandardAssembly_Bin-11-refined_0.fna
RM2|P|C26386	CAMI_medium_GoldStandardAssembly_Bin-11-refined_0.fna
RM2|P|C26930	CAMI_medium_GoldStandardAssembly_Bin-11-refined_0.fna
RM2|P|C27677	CAMI_medium_GoldStandardAssembly_Bin-11-refined_0.fna
RM2|P|C30281	CAMI_medium_GoldStandardAssembly_Bin-11-refined_0.fna
RM2|P|C34260	CAMI_medium_GoldStandardAssembly_Bin-11-refined_0.fna
RM2|P|C35792	CAMI_medium_GoldStandardAssembly_Bin-11-refined_0.fna
RM2|P|C38598	CAMI_medium_GoldStandardAssembly_Bin-11-refined_0.fna
RM2|P|C39342	CAMI_medium_GoldStandardAssembly_Bin-11-refined_0.fna
RM2|P|C39454	CAMI_medium_GoldStandardAssembly_Bin-11-refined_0.fna
RM2|P|C40325	CAMI_medium_GoldStandardAssembly_Bin-11-refined_0.fna
RM2|P|C40507	CAMI_medium_GoldStandardAssembly_Bin-11-refined_0.fna
RM2|P|C43308	CAMI_medium_GoldStandardAssembly_Bin-11-refined_0.fna
RM2|P|C43522	CAMI_medium_GoldStandardAssembly_Bin-11-refined_0.fna
RM2|P|C43843	CAMI_medium_GoldStandardAssembly_Bin-11-refined_0.fna
RM2|P|C44596	CAMI_medium_GoldStandardAssembly_Bin-11-refined_0.fna
RM2|P|C44639	CAMI_medium_GoldStandardAssembly_Bin-11-refined_0.fna
RM2|P|C46531	CAMI_medium_GoldStandardAssembly_Bin-11-refined_0.fna
RM2|P|C47361	CAMI_medium_GoldStandardAssembly_Bin-11-refined_0.fna
RM2|P|C47463	CAMI_medium_GoldStandardAssembly_Bin-11-refined_0.fna
RM2|P|C48084	CAMI_medium_GoldStandardAssembly_Bin-11-refined_0.fna
RM2|P|C48253	CAMI_medium_GoldStandardAssembly_Bin-11-refined_0.fna
RM2|P|C48858	CAMI_medium_GoldStandardAssembly_Bin-11-refined_0.fna
RM2|P|C49311	CAMI_medium_GoldStandardAssembly_Bin-11-refined_0.fna
RM2|P|C49493	CAMI_medium_GoldStandardAssembly_Bin-11-refined_0.fna
RM2|P|C49677	CAMI_medium_GoldStandardAssembly_Bin-11-refined_0.fna
RM2|P|C50791	CAMI_medium_GoldStandardAssembly_Bin-11-refined_0.fna
RM2|P|C51459	CAMI_medium_GoldStandardAssembly_Bin-11-refined_0.fna
RM2|P|C51699	CAMI_medium_GoldStandardAssembly_Bin-11-refined_0.fna
RM2|P|C52135	CAMI_medium_GoldStandardAssembly_Bin-11-refined_0.fna
RM2|P|C55239	CAMI_medium_GoldStandardAssembly_Bin-11-refined_0.fna
RM2|P|C56339	CAMI_medium_GoldStandardAssembly_Bin-11-refined_0.fna
RM2|P|C56481	CAMI_medium_GoldStandardAssembly_Bin-11-refined_0.fna
RM2|P|C60078	CAMI_medium_GoldStandardAssembly_Bin-11-refined_0.fna
RM2|P|C60155	CAMI_medium_GoldStandardAssembly_Bin-11-refined_0.fna
RM2|P|C60709	CAMI_medium_GoldStandardAssembly_Bin-11-refined_0.fna
RM2|P|C60752	CAMI_medium_GoldStandardAssembly_Bin-11-refined_0.fna
RM2|P|C211	CAMI_medium_GoldStandardAssembly_Bin-11-refined_1.fna
RM2|P|C834	CAMI_medium_GoldStandardAssembly_Bin-11-refined_1.fna
RM2|P|C2856	CAMI_medium_GoldStandardAssembly_Bin-11-refined_1.fna
RM2|P|C2897	CAMI_medium_GoldStandardAssembly_Bin-11-refined_1.fna
RM2|P|C3156	CAMI_medium_GoldStandardAssembly_Bin-11-refined_1.fna
RM2|P|C5523	CAMI_medium_GoldStandardAssembly_Bin-11-refined_1.fna
RM2|P|C6094	CAMI_medium_GoldStandardAssembly_Bin-11-refined_1.fna
RM2|P|C7579	CAMI_medium_GoldStandardAssembly_Bin-11-refined_1.fna
RM2|P|C8633	CAMI_medium_GoldStandardAssembly_Bin-11-refined_1.fna
RM2|P|C9892	CAMI_medium_GoldStandardAssembly_Bin-11-refined_1.fna
RM2|P|C10258	CAMI_medium_GoldStandardAssembly_Bin-11-refined_1.fna
RM2|P|C11380	CAMI_medium_GoldStandardAssembly_Bin-11-refined_1.fna
RM2|P|C11805	CAMI_medium_GoldStandardAssembly_Bin-11-refined_1.fna
RM2|P|C14080	CAMI_medium_GoldStandardAssembly_Bin-11-refined_1.fna
RM2|P|C14415	CAMI_medium_GoldStandardAssembly_Bin-11-refined_1.fna
RM2|P|C14940	CAMI_medium_GoldStandardAssembly_Bin-11-refined_1.fna
RM2|P|C15492	CAMI_medium_GoldStandardAssembly_Bin-11-refined_1.fna
RM2|P|C16670	CAMI_medium_GoldStandardAssembly_Bin-11-refined_1.fna
RM2|P|C16863	CAMI_medium_GoldStandardAssembly_Bin-11-refined_1.fna
RM2|P|C18248	CAMI_medium_GoldStandardAssembly_Bin-11-refined_1.fna
RM2|P|C18430	CAMI_medium_GoldStandardAssembly_Bin-11-refined_1.fna
RM2|P|C18713	CAMI_medium_GoldStandardAssembly_Bin-11-refined_1.fna
RM2|P|C19586	CAMI_medium_GoldStandardAssembly_Bin-11-refined_1.fna
RM2|P|C19797	CAMI_medium_GoldStandardAssembly_Bin-11-refined_1.fna
RM2|P|C20713	CAMI_medium_GoldStandardAssembly_Bin-11-refined_1.fna
RM2|P|C21649	CAMI_medium_GoldStandardAssembly_Bin-11-refined_1.fna
RM2|P|C23017	CAMI_medium_GoldStandardAssembly_Bin-11-refined_1.fna
RM2|P|C23341	CAMI_medium_GoldStandardAssembly_Bin-11-refined_1.fna
RM2|P|C24419	CAMI_medium_GoldStandardAssembly_Bin-11-refined_1.fna
RM2|P|C24831	CAMI_medium_GoldStandardAssembly_Bin-11-refined_1.fna
RM2|P|C24894	CAMI_medium_GoldStandardAssembly_Bin-11-refined_1.fna
RM2|P|C25859	CAMI_medium_GoldStandardAssembly_Bin-11-refined_1.fna
RM2|P|C26194	CAMI_medium_GoldStandardAssembly_Bin-11-refined_1.fna
RM2|P|C26541	CAMI_medium_GoldStandardAssembly_Bin-11-refined_1.fna
RM2|P|C27109	CAMI_medium_GoldStandardAssembly_Bin-11-refined_1.fna
RM2|P|C28452	CAMI_medium_GoldStandardAssembly_Bin-11-refined_1.fna
RM2|P|C28692	CAMI_medium_GoldStandardAssembly_Bin-11-refined_1.fna
RM2|P|C30924	CAMI_medium_GoldStandardAssembly_Bin-11-refined_1.fna
RM2|P|C31165	CAMI_medium_GoldStandardAssembly_Bin-11-refined_1.fna
RM2|P|C36391	CAMI_medium_GoldStandardAssembly_Bin-11-refined_1.fna
RM2|P|C40407	CAMI_medium_GoldStandardAssembly_Bin-11-refined_1.fna
RM2|P|C41110	CAMI_medium_GoldStandardAssembly_Bin-11-refined_1.fna
RM2|P|C41140	CAMI_medium_GoldStandardAssembly_Bin-11-refined_1.fna
RM2|P|C42692	CAMI_medium_GoldStandardAssembly_Bin-11-refined_1.fna
RM2|P|C42791	CAMI_medium_GoldStandardAssembly_Bin-11-refined_1.fna
RM2|P|C45512	CAMI_medium_GoldStandardAssembly_Bin-11-refined_1.fna
RM2|P|C46225	CAMI_medium_GoldStandardAssembly_Bin-11-refined_1.fna
RM2|P|C47940	CAMI_medium_GoldStandardAssembly_Bin-11-refined_1.fna
RM2|P|C49547	CAMI_medium_GoldStandardAssembly_Bin-11-refined_1.fna
RM2|P|C50769	CAMI_medium_GoldStandardAssembly_Bin-11-refined_1.fna
RM2|P|C51744	CAMI_medium_GoldStandardAssembly_Bin-11-refined_1.fna
RM2|P|C52732	CAMI_medium_GoldStandardAssembly_Bin-11-refined_1.fna
RM2|P|C56505	CAMI_medium_GoldStandardAssembly_Bin-11-refined_1.fna
RM2|P|C56712	CAMI_medium_GoldStandardAssembly_Bin-11-refined_1.fna
RM2|P|C56922	CAMI_medium_GoldStandardAssembly_Bin-11-refined_1.fna
RM2|P|C56977	CAMI_medium_GoldStandardAssembly_Bin-11-refined_1.fna
RM2|P|C58514	CAMI_medium_GoldStandardAssembly_Bin-11-refined_1.fna
RM2|P|C58549	CAMI_medium_GoldStandardAssembly_Bin-11-refined_1.fna
RM2|P|C58952	CAMI_medium_GoldStandardAssembly_Bin-11-refined_1.fna
RM2|P|C60575	CAMI_medium_GoldStandardAssembly_Bin-11-refined_1.fna
RM2|P|C1091	CAMI_medium_GoldStandardAssembly_Bin-11-refined_2.fna
RM2|P|C6341	CAMI_medium_GoldStandardAssembly_Bin-11-refined_2.fna
RM2|P|C23362	CAMI_medium_GoldStandardAssembly_Bin-11-refined_2.fna
RM2|P|C32708	CAMI_medium_GoldStandardAssembly_Bin-11-refined_2.fna
RM2|P|C42653	CAMI_medium_GoldStandardAssembly_Bin-11-refined_2.fna
RM2|P|C55862	CAMI_medium_GoldStandardAssembly_Bin-11-refined_2.fna
RM2|P|C59806	CAMI_medium_GoldStandardAssembly_Bin-11-refined_2.fna
RM2|P|C61732	CAMI_medium_GoldStandardAssembly_Bin-11-refined_2.fna
RM2|P|C42	CAMI_medium_GoldStandardAssembly_Bin-12-refined_0.fna
RM2|P|C112	CAMI_medium_GoldStandardAssembly_Bin-12-refined_0.fna
RM2|P|C154	CAMI_medium_GoldStandardAssembly_Bin-12-refined_0.fna
RM2|P|C311	CAMI_medium_GoldStandardAssembly_Bin-12-refined_0.fna
RM2|P|C317	CAMI_medium_GoldStandardAssembly_Bin-12-refined_0.fna
RM2|P|C538	CAMI_medium_GoldStandardAssembly_Bin-12-refined_0.fna
RM2|P|C546	CAMI_medium_GoldStandardAssembly_Bin-12-refined_0.fna
RM2|P|C549	CAMI_medium_GoldStandardAssembly_Bin-12-refined_0.fna
RM2|P|C589	CAMI_medium_GoldStandardAssembly_Bin-12-refined_0.fna
RM2|P|C611	CAMI_medium_GoldStandardAssembly_Bin-12-refined_0.fna
RM2|P|C764	CAMI_medium_GoldStandardAssembly_Bin-12-refined_0.fna
RM2|P|C793	CAMI_medium_GoldStandardAssembly_Bin-12-refined_0.fna
RM2|P|C952	CAMI_medium_GoldStandardAssembly_Bin-12-refined_0.fna
RM2|P|C964	CAMI_medium_GoldStandardAssembly_Bin-12-refined_0.fna
RM2|P|C1002	CAMI_medium_GoldStandardAssembly_Bin-12-refined_0.fna
RM2|P|C1035	CAMI_medium_GoldStandardAssembly_Bin-12-refined_0.fna
RM2|P|C1175	CAMI_medium_GoldStandardAssembly_Bin-12-refined_0.fna
RM2|P|C1274	CAMI_medium_GoldStandardAssembly_Bin-12-refined_0.fna
RM2|P|C1325	CAMI_medium_GoldStandardAssembly_Bin-12-refined_0.fna
RM2|P|C1352	CAMI_medium_GoldStandardAssembly_Bin-12-refined_0.fna
RM2|P|C1354	CAMI_medium_GoldStandardAssembly_Bin-12-refined_0.fna
RM2|P|C1467	CAMI_medium_GoldStandardAssembly_Bin-12-refined_0.fna
RM2|P|C1730	CAMI_medium_GoldStandardAssembly_Bin-12-refined_0.fna
RM2|P|C1780	CAMI_medium_GoldStandardAssembly_Bin-12-refined_0.fna
RM2|P|C1784	CAMI_medium_GoldStandardAssembly_Bin-12-refined_0.fna
RM2|P|C1842	CAMI_medium_GoldStandardAssembly_Bin-12-refined_0.fna
RM2|P|C2044	CAMI_medium_GoldStandardAssembly_Bin-12-refined_0.fna
RM2|P|C2175	CAMI_medium_GoldStandardAssembly_Bin-12-refined_0.fna
RM2|P|C2227	CAMI_medium_GoldStandardAssembly_Bin-12-refined_0.fna
RM2|P|C2232	CAMI_medium_GoldStandardAssembly_Bin-12-refined_0.fna
RM2|P|C2252	CAMI_medium_GoldStandardAssembly_Bin-12-refined_0.fna
RM2|P|C2283	CAMI_medium_GoldStandardAssembly_Bin-12-refined_0.fna
RM2|P|C2413	CAMI_medium_GoldStandardAssembly_Bin-12-refined_0.fna
RM2|P|C2676	CAMI_medium_GoldStandardAssembly_Bin-12-refined_0.fna
RM2|P|C2765	CAMI_medium_GoldStandardAssembly_Bin-12-refined_0.fna
RM2|P|C2788	CAMI_medium_GoldStandardAssembly_Bin-12-refined_0.fna
RM2|P|C2877	CAMI_medium_GoldStandardAssembly_Bin-12-refined_0.fna
RM2|P|C2923	CAMI_medium_GoldStandardAssembly_Bin-12-refined_0.fna
RM2|P|C2930	CAMI_medium_GoldStandardAssembly_Bin-12-refined_0.fna
RM2|P|C2944	CAMI_medium_GoldStandardAssembly_Bin-12-refined_0.fna
RM2|P|C2971	CAMI_medium_GoldStandardAssembly_Bin-12-refined_0.fna
RM2|P|C2979	CAMI_medium_GoldStandardAssembly_Bin-12-refined_0.fna
RM2|P|C3058	CAMI_medium_GoldStandardAssembly_Bin-12-refined_0.fna
RM2|P|C3062	CAMI_medium_GoldStandardAssembly_Bin-12-refined_0.fna
RM2|P|C3365	CAMI_medium_GoldStandardAssembly_Bin-12-refined_0.fna
RM2|P|C3382	CAMI_medium_GoldStandardAssembly_Bin-12-refined_0.fna
RM2|P|C3446	CAMI_medium_GoldStandardAssembly_Bin-12-refined_0.fna
RM2|P|C3495	CAMI_medium_GoldStandardAssembly_Bin-12-refined_0.fna
RM2|P|C3689	CAMI_medium_GoldStandardAssembly_Bin-12-refined_0.fna
RM2|P|C3727	CAMI_medium_GoldStandardAssembly_Bin-12-refined_0.fna
RM2|P|C3804	CAMI_medium_GoldStandardAssembly_Bin-12-refined_0.fna
RM2|P|C3810	CAMI_medium_GoldStandardAssembly_Bin-12-refined_0.fna
RM2|P|C3897	CAMI_medium_GoldStandardAssembly_Bin-12-refined_0.fna
RM2|P|C3981	CAMI_medium_GoldStandardAssembly_Bin-12-refined_0.fna
RM2|P|C4153	CAMI_medium_GoldStandardAssembly_Bin-12-refined_0.fna
RM2|P|C4160	CAMI_medium_GoldStandardAssembly_Bin-12-refined_0.fna
RM2|P|C4622	CAMI_medium_GoldStandardAssembly_Bin-12-refined_0.fna
RM2|P|C4634	CAMI_medium_GoldStandardAssembly_Bin-12-refined_0.fna
RM2|P|C4887	CAMI_medium_GoldStandardAssembly_Bin-12-refined_0.fna
RM2|P|C4970	CAMI_medium_GoldStandardAssembly_Bin-12-refined_0.fna
RM2|P|C5039	CAMI_medium_GoldStandardAssembly_Bin-12-refined_0.fna
RM2|P|C5112	CAMI_medium_GoldStandardAssembly_Bin-12-refined_0.fna
RM2|P|C5242	CAMI_medium_GoldStandardAssembly_Bin-12-refined_0.fna
RM2|P|C5277	CAMI_medium_GoldStandardAssembly_Bin-12-refined_0.fna
RM2|P|C5866	CAMI_medium_GoldStandardAssembly_Bin-12-refined_0.fna
RM2|P|C5905	CAMI_medium_GoldStandardAssembly_Bin-12-refined_0.fna
RM2|P|C5978	CAMI_medium_GoldStandardAssembly_Bin-12-refined_0.fna
RM2|P|C6031	CAMI_medium_GoldStandardAssembly_Bin-12-refined_0.fna
RM2|P|C6088	CAMI_medium_GoldStandardAssembly_Bin-12-refined_0.fna
RM2|P|C6228	CAMI_medium_GoldStandardAssembly_Bin-12-refined_0.fna
RM2|P|C6256	CAMI_medium_GoldStandardAssembly_Bin-12-refined_0.fna
RM2|P|C6970	CAMI_medium_GoldStandardAssembly_Bin-12-refined_0.fna
RM2|P|C7167	CAMI_medium_GoldStandardAssembly_Bin-12-refined_0.fna
RM2|P|C7203	CAMI_medium_GoldStandardAssembly_Bin-12-refined_0.fna
RM2|P|C7256	CAMI_medium_GoldStandardAssembly_Bin-12-refined_0.fna
RM2|P|C7635	CAMI_medium_GoldStandardAssembly_Bin-12-refined_0.fna
RM2|P|C7806	CAMI_medium_GoldStandardAssembly_Bin-12-refined_0.fna
RM2|P|C7810	CAMI_medium_GoldStandardAssembly_Bin-12-refined_0.fna
RM2|P|C7850	CAMI_medium_GoldStandardAssembly_Bin-12-refined_0.fna
RM2|P|C7968	CAMI_medium_GoldStandardAssembly_Bin-12-refined_0.fna
RM2|P|C8029	CAMI_medium_GoldStandardAssembly_Bin-12-refined_0.fna
RM2|P|C8181	CAMI_medium_GoldStandardAssembly_Bin-12-refined_0.fna
RM2|P|C8216	CAMI_medium_GoldStandardAssembly_Bin-12-refined_0.fna
RM2|P|C8476	CAMI_medium_GoldStandardAssembly_Bin-12-refined_0.fna
RM2|P|C8559	CAMI_medium_GoldStandardAssembly_Bin-12-refined_0.fna
RM2|P|C8672	CAMI_medium_GoldStandardAssembly_Bin-12-refined_0.fna
RM2|P|C8717	CAMI_medium_GoldStandardAssembly_Bin-12-refined_0.fna
RM2|P|C8812	CAMI_medium_GoldStandardAssembly_Bin-12-refined_0.fna
RM2|P|C8927	CAMI_medium_GoldStandardAssembly_Bin-12-refined_0.fna
RM2|P|C9095	CAMI_medium_GoldStandardAssembly_Bin-12-refined_0.fna
RM2|P|C9108	CAMI_medium_GoldStandardAssembly_Bin-12-refined_0.fna
RM2|P|C9229	CAMI_medium_GoldStandardAssembly_Bin-12-refined_0.fna
RM2|P|C9279	CAMI_medium_GoldStandardAssembly_Bin-12-refined_0.fna
RM2|P|C9334	CAMI_medium_GoldStandardAssembly_Bin-12-refined_0.fna
RM2|P|C9481	CAMI_medium_GoldStandardAssembly_Bin-12-refined_0.fna
RM2|P|C9765	CAMI_medium_GoldStandardAssembly_Bin-12-refined_0.fna
RM2|P|C9779	CAMI_medium_GoldStandardAssembly_Bin-12-refined_0.fna
RM2|P|C9880	CAMI_medium_GoldStandardAssembly_Bin-12-refined_0.fna
RM2|P|C10153	CAMI_medium_GoldStandardAssembly_Bin-12-refined_0.fna
RM2|P|C10175	CAMI_medium_GoldStandardAssembly_Bin-12-refined_0.fna
RM2|P|C10430	CAMI_medium_GoldStandardAssembly_Bin-12-refined_0.fna
RM2|P|C10474	CAMI_medium_GoldStandardAssembly_Bin-12-refined_0.fna
RM2|P|C10603	CAMI_medium_GoldStandardAssembly_Bin-12-refined_0.fna
RM2|P|C10799	CAMI_medium_GoldStandardAssembly_Bin-12-refined_0.fna
RM2|P|C10838	CAMI_medium_GoldStandardAssembly_Bin-12-refined_0.fna
RM2|P|C10996	CAMI_medium_GoldStandardAssembly_Bin-12-refined_0.fna
RM2|P|C11066	CAMI_medium_GoldStandardAssembly_Bin-12-refined_0.fna
RM2|P|C11068	CAMI_medium_GoldStandardAssembly_Bin-12-refined_0.fna
RM2|P|C11112	CAMI_medium_GoldStandardAssembly_Bin-12-refined_0.fna
RM2|P|C11155	CAMI_medium_GoldStandardAssembly_Bin-12-refined_0.fna
RM2|P|C11168	CAMI_medium_GoldStandardAssembly_Bin-12-refined_0.fna
RM2|P|C11390	CAMI_medium_GoldStandardAssembly_Bin-12-refined_0.fna
RM2|P|C11440	CAMI_medium_GoldStandardAssembly_Bin-12-refined_0.fna
RM2|P|C11460	CAMI_medium_GoldStandardAssembly_Bin-12-refined_0.fna
RM2|P|C11513	CAMI_medium_GoldStandardAssembly_Bin-12-refined_0.fna
RM2|P|C11542	CAMI_medium_GoldStandardAssembly_Bin-12-refined_0.fna
RM2|P|C11604	CAMI_medium_GoldStandardAssembly_Bin-12-refined_0.fna
RM2|P|C11726	CAMI_medium_GoldStandardAssembly_Bin-12-refined_0.fna
RM2|P|C11839	CAMI_medium_GoldStandardAssembly_Bin-12-refined_0.fna
RM2|P|C11887	CAMI_medium_GoldStandardAssembly_Bin-12-refined_0.fna
RM2|P|C11919	CAMI_medium_GoldStandardAssembly_Bin-12-refined_0.fna
RM2|P|C11939	CAMI_medium_GoldStandardAssembly_Bin-12-refined_0.fna
RM2|P|C12012	CAMI_medium_GoldStandardAssembly_Bin-12-refined_0.fna
RM2|P|C12190	CAMI_medium_GoldStandardAssembly_Bin-12-refined_0.fna
RM2|P|C12214	CAMI_medium_GoldStandardAssembly_Bin-12-refined_0.fna
RM2|P|C12369	CAMI_medium_GoldStandardAssembly_Bin-12-refined_0.fna
RM2|P|C12546	CAMI_medium_GoldStandardAssembly_Bin-12-refined_0.fna
RM2|P|C12732	CAMI_medium_GoldStandardAssembly_Bin-12-refined_0.fna
RM2|P|C12773	CAMI_medium_GoldStandardAssembly_Bin-12-refined_0.fna
RM2|P|C12775	CAMI_medium_GoldStandardAssembly_Bin-12-refined_0.fna
RM2|P|C13089	CAMI_medium_GoldStandardAssembly_Bin-12-refined_0.fna
RM2|P|C13182	CAMI_medium_GoldStandardAssembly_Bin-12-refined_0.fna
RM2|P|C13249	CAMI_medium_GoldStandardAssembly_Bin-12-refined_0.fna
RM2|P|C13257	CAMI_medium_GoldStandardAssembly_Bin-12-refined_0.fna
RM2|P|C13314	CAMI_medium_GoldStandardAssembly_Bin-12-refined_0.fna
RM2|P|C13438	CAMI_medium_GoldStandardAssembly_Bin-12-refined_0.fna
RM2|P|C13556	CAMI_medium_GoldStandardAssembly_Bin-12-refined_0.fna
RM2|P|C13631	CAMI_medium_GoldStandardAssembly_Bin-12-refined_0.fna
RM2|P|C13721	CAMI_medium_GoldStandardAssembly_Bin-12-refined_0.fna
RM2|P|C13764	CAMI_medium_GoldStandardAssembly_Bin-12-refined_0.fna
RM2|P|C13872	CAMI_medium_GoldStandardAssembly_Bin-12-refined_0.fna
RM2|P|C13937	CAMI_medium_GoldStandardAssembly_Bin-12-refined_0.fna
RM2|P|C13956	CAMI_medium_GoldStandardAssembly_Bin-12-refined_0.fna
RM2|P|C13984	CAMI_medium_GoldStandardAssembly_Bin-12-refined_0.fna
RM2|P|C14140	CAMI_medium_GoldStandardAssembly_Bin-12-refined_0.fna
RM2|P|C14211	CAMI_medium_GoldStandardAssembly_Bin-12-refined_0.fna
RM2|P|C14573	CAMI_medium_GoldStandardAssembly_Bin-12-refined_0.fna
RM2|P|C14712	CAMI_medium_GoldStandardAssembly_Bin-12-refined_0.fna
RM2|P|C14821	CAMI_medium_GoldStandardAssembly_Bin-12-refined_0.fna
RM2|P|C15012	CAMI_medium_GoldStandardAssembly_Bin-12-refined_0.fna
RM2|P|C15224	CAMI_medium_GoldStandardAssembly_Bin-12-refined_0.fna
RM2|P|C15249	CAMI_medium_GoldStandardAssembly_Bin-12-refined_0.fna
RM2|P|C15364	CAMI_medium_GoldStandardAssembly_Bin-12-refined_0.fna
RM2|P|C15482	CAMI_medium_GoldStandardAssembly_Bin-12-refined_0.fna
RM2|P|C15610	CAMI_medium_GoldStandardAssembly_Bin-12-refined_0.fna
RM2|P|C15989	CAMI_medium_GoldStandardAssembly_Bin-12-refined_0.fna
RM2|P|C16163	CAMI_medium_GoldStandardAssembly_Bin-12-refined_0.fna
RM2|P|C16224	CAMI_medium_GoldStandardAssembly_Bin-12-refined_0.fna
RM2|P|C16311	CAMI_medium_GoldStandardAssembly_Bin-12-refined_0.fna
RM2|P|C16448	CAMI_medium_GoldStandardAssembly_Bin-12-refined_0.fna
RM2|P|C16478	CAMI_medium_GoldStandardAssembly_Bin-12-refined_0.fna
RM2|P|C16641	CAMI_medium_GoldStandardAssembly_Bin-12-refined_0.fna
RM2|P|C16696	CAMI_medium_GoldStandardAssembly_Bin-12-refined_0.fna
RM2|P|C16993	CAMI_medium_GoldStandardAssembly_Bin-12-refined_0.fna
RM2|P|C16996	CAMI_medium_GoldStandardAssembly_Bin-12-refined_0.fna
RM2|P|C17005	CAMI_medium_GoldStandardAssembly_Bin-12-refined_0.fna
RM2|P|C17119	CAMI_medium_GoldStandardAssembly_Bin-12-refined_0.fna
RM2|P|C17167	CAMI_medium_GoldStandardAssembly_Bin-12-refined_0.fna
RM2|P|C17242	CAMI_medium_GoldStandardAssembly_Bin-12-refined_0.fna
RM2|P|C17483	CAMI_medium_GoldStandardAssembly_Bin-12-refined_0.fna
RM2|P|C17551	CAMI_medium_GoldStandardAssembly_Bin-12-refined_0.fna
RM2|P|C17630	CAMI_medium_GoldStandardAssembly_Bin-12-refined_0.fna
RM2|P|C17662	CAMI_medium_GoldStandardAssembly_Bin-12-refined_0.fna
RM2|P|C17712	CAMI_medium_GoldStandardAssembly_Bin-12-refined_0.fna
RM2|P|C17952	CAMI_medium_GoldStandardAssembly_Bin-12-refined_0.fna
RM2|P|C18481	CAMI_medium_GoldStandardAssembly_Bin-12-refined_0.fna
RM2|P|C18704	CAMI_medium_GoldStandardAssembly_Bin-12-refined_0.fna
RM2|P|C18758	CAMI_medium_GoldStandardAssembly_Bin-12-refined_0.fna
RM2|P|C18973	CAMI_medium_GoldStandardAssembly_Bin-12-refined_0.fna
RM2|P|C19019	CAMI_medium_GoldStandardAssembly_Bin-12-refined_0.fna
RM2|P|C19120	CAMI_medium_GoldStandardAssembly_Bin-12-refined_0.fna
RM2|P|C19242	CAMI_medium_GoldStandardAssembly_Bin-12-refined_0.fna
RM2|P|C19269	CAMI_medium_GoldStandardAssembly_Bin-12-refined_0.fna
RM2|P|C19450	CAMI_medium_GoldStandardAssembly_Bin-12-refined_0.fna
RM2|P|C19919	CAMI_medium_GoldStandardAssembly_Bin-12-refined_0.fna
RM2|P|C19939	CAMI_medium_GoldStandardAssembly_Bin-12-refined_0.fna
RM2|P|C20292	CAMI_medium_GoldStandardAssembly_Bin-12-refined_0.fna
RM2|P|C20437	CAMI_medium_GoldStandardAssembly_Bin-12-refined_0.fna
RM2|P|C20768	CAMI_medium_GoldStandardAssembly_Bin-12-refined_0.fna
RM2|P|C20839	CAMI_medium_GoldStandardAssembly_Bin-12-refined_0.fna
RM2|P|C20954	CAMI_medium_GoldStandardAssembly_Bin-12-refined_0.fna
RM2|P|C21094	CAMI_medium_GoldStandardAssembly_Bin-12-refined_0.fna
RM2|P|C21161	CAMI_medium_GoldStandardAssembly_Bin-12-refined_0.fna
RM2|P|C21216	CAMI_medium_GoldStandardAssembly_Bin-12-refined_0.fna
RM2|P|C21301	CAMI_medium_GoldStandardAssembly_Bin-12-refined_0.fna
RM2|P|C21444	CAMI_medium_GoldStandardAssembly_Bin-12-refined_0.fna
RM2|P|C21506	CAMI_medium_GoldStandardAssembly_Bin-12-refined_0.fna
RM2|P|C21518	CAMI_medium_GoldStandardAssembly_Bin-12-refined_0.fna
RM2|P|C21722	CAMI_medium_GoldStandardAssembly_Bin-12-refined_0.fna
RM2|P|C21727	CAMI_medium_GoldStandardAssembly_Bin-12-refined_0.fna
RM2|P|C21836	CAMI_medium_GoldStandardAssembly_Bin-12-refined_0.fna
RM2|P|C22024	CAMI_medium_GoldStandardAssembly_Bin-12-refined_0.fna
RM2|P|C22029	CAMI_medium_GoldStandardAssembly_Bin-12-refined_0.fna
RM2|P|C22125	CAMI_medium_GoldStandardAssembly_Bin-12-refined_0.fna
RM2|P|C22250	CAMI_medium_GoldStandardAssembly_Bin-12-refined_0.fna
RM2|P|C22309	CAMI_medium_GoldStandardAssembly_Bin-12-refined_0.fna
RM2|P|C22403	CAMI_medium_GoldStandardAssembly_Bin-12-refined_0.fna
RM2|P|C22414	CAMI_medium_GoldStandardAssembly_Bin-12-refined_0.fna
RM2|P|C22563	CAMI_medium_GoldStandardAssembly_Bin-12-refined_0.fna
RM2|P|C22594	CAMI_medium_GoldStandardAssembly_Bin-12-refined_0.fna
RM2|P|C22650	CAMI_medium_GoldStandardAssembly_Bin-12-refined_0.fna
RM2|P|C22670	CAMI_medium_GoldStandardAssembly_Bin-12-refined_0.fna
RM2|P|C22740	CAMI_medium_GoldStandardAssembly_Bin-12-refined_0.fna
RM2|P|C22777	CAMI_medium_GoldStandardAssembly_Bin-12-refined_0.fna
RM2|P|C22865	CAMI_medium_GoldStandardAssembly_Bin-12-refined_0.fna
RM2|P|C22880	CAMI_medium_GoldStandardAssembly_Bin-12-refined_0.fna
RM2|P|C22950	CAMI_medium_GoldStandardAssembly_Bin-12-refined_0.fna
RM2|P|C23022	CAMI_medium_GoldStandardAssembly_Bin-12-refined_0.fna
RM2|P|C23050	CAMI_medium_GoldStandardAssembly_Bin-12-refined_0.fna
RM2|P|C23116	CAMI_medium_GoldStandardAssembly_Bin-12-refined_0.fna
RM2|P|C23151	CAMI_medium_GoldStandardAssembly_Bin-12-refined_0.fna
RM2|P|C23300	CAMI_medium_GoldStandardAssembly_Bin-12-refined_0.fna
RM2|P|C23337	CAMI_medium_GoldStandardAssembly_Bin-12-refined_0.fna
RM2|P|C23356	CAMI_medium_GoldStandardAssembly_Bin-12-refined_0.fna
RM2|P|C23400	CAMI_medium_GoldStandardAssembly_Bin-12-refined_0.fna
RM2|P|C23409	CAMI_medium_GoldStandardAssembly_Bin-12-refined_0.fna
RM2|P|C23495	CAMI_medium_GoldStandardAssembly_Bin-12-refined_0.fna
RM2|P|C23654	CAMI_medium_GoldStandardAssembly_Bin-12-refined_0.fna
RM2|P|C23670	CAMI_medium_GoldStandardAssembly_Bin-12-refined_0.fna
RM2|P|C23691	CAMI_medium_GoldStandardAssembly_Bin-12-refined_0.fna
RM2|P|C23707	CAMI_medium_GoldStandardAssembly_Bin-12-refined_0.fna
RM2|P|C23742	CAMI_medium_GoldStandardAssembly_Bin-12-refined_0.fna
RM2|P|C23753	CAMI_medium_GoldStandardAssembly_Bin-12-refined_0.fna
RM2|P|C23756	CAMI_medium_GoldStandardAssembly_Bin-12-refined_0.fna
RM2|P|C23814	CAMI_medium_GoldStandardAssembly_Bin-12-refined_0.fna
RM2|P|C23835	CAMI_medium_GoldStandardAssembly_Bin-12-refined_0.fna
RM2|P|C23878	CAMI_medium_GoldStandardAssembly_Bin-12-refined_0.fna
RM2|P|C23920	CAMI_medium_GoldStandardAssembly_Bin-12-refined_0.fna
RM2|P|C24112	CAMI_medium_GoldStandardAssembly_Bin-12-refined_0.fna
RM2|P|C24149	CAMI_medium_GoldStandardAssembly_Bin-12-refined_0.fna
RM2|P|C24361	CAMI_medium_GoldStandardAssembly_Bin-12-refined_0.fna
RM2|P|C24393	CAMI_medium_GoldStandardAssembly_Bin-12-refined_0.fna
RM2|P|C24527	CAMI_medium_GoldStandardAssembly_Bin-12-refined_0.fna
RM2|P|C24749	CAMI_medium_GoldStandardAssembly_Bin-12-refined_0.fna
RM2|P|C24819	CAMI_medium_GoldStandardAssembly_Bin-12-refined_0.fna
RM2|P|C24837	CAMI_medium_GoldStandardAssembly_Bin-12-refined_0.fna
RM2|P|C24849	CAMI_medium_GoldStandardAssembly_Bin-12-refined_0.fna
RM2|P|C24866	CAMI_medium_GoldStandardAssembly_Bin-12-refined_0.fna
RM2|P|C24903	CAMI_medium_GoldStandardAssembly_Bin-12-refined_0.fna
RM2|P|C24983	CAMI_medium_GoldStandardAssembly_Bin-12-refined_0.fna
RM2|P|C25081	CAMI_medium_GoldStandardAssembly_Bin-12-refined_0.fna
RM2|P|C25333	CAMI_medium_GoldStandardAssembly_Bin-12-refined_0.fna
RM2|P|C25415	CAMI_medium_GoldStandardAssembly_Bin-12-refined_0.fna
RM2|P|C25462	CAMI_medium_GoldStandardAssembly_Bin-12-refined_0.fna
RM2|P|C25493	CAMI_medium_GoldStandardAssembly_Bin-12-refined_0.fna
RM2|P|C25535	CAMI_medium_GoldStandardAssembly_Bin-12-refined_0.fna
RM2|P|C25571	CAMI_medium_GoldStandardAssembly_Bin-12-refined_0.fna
RM2|P|C25719	CAMI_medium_GoldStandardAssembly_Bin-12-refined_0.fna
RM2|P|C25793	CAMI_medium_GoldStandardAssembly_Bin-12-refined_0.fna
RM2|P|C25813	CAMI_medium_GoldStandardAssembly_Bin-12-refined_0.fna
RM2|P|C25815	CAMI_medium_GoldStandardAssembly_Bin-12-refined_0.fna
RM2|P|C25817	CAMI_medium_GoldStandardAssembly_Bin-12-refined_0.fna
RM2|P|C25913	CAMI_medium_GoldStandardAssembly_Bin-12-refined_0.fna
RM2|P|C26234	CAMI_medium_GoldStandardAssembly_Bin-12-refined_0.fna
RM2|P|C26236	CAMI_medium_GoldStandardAssembly_Bin-12-refined_0.fna
RM2|P|C26705	CAMI_medium_GoldStandardAssembly_Bin-12-refined_0.fna
RM2|P|C26752	CAMI_medium_GoldStandardAssembly_Bin-12-refined_0.fna
RM2|P|C26775	CAMI_medium_GoldStandardAssembly_Bin-12-refined_0.fna
RM2|P|C26851	CAMI_medium_GoldStandardAssembly_Bin-12-refined_0.fna
RM2|P|C27035	CAMI_medium_GoldStandardAssembly_Bin-12-refined_0.fna
RM2|P|C27120	CAMI_medium_GoldStandardAssembly_Bin-12-refined_0.fna
RM2|P|C27155	CAMI_medium_GoldStandardAssembly_Bin-12-refined_0.fna
RM2|P|C27232	CAMI_medium_GoldStandardAssembly_Bin-12-refined_0.fna
RM2|P|C27255	CAMI_medium_GoldStandardAssembly_Bin-12-refined_0.fna
RM2|P|C27525	CAMI_medium_GoldStandardAssembly_Bin-12-refined_0.fna
RM2|P|C27680	CAMI_medium_GoldStandardAssembly_Bin-12-refined_0.fna
RM2|P|C27796	CAMI_medium_GoldStandardAssembly_Bin-12-refined_0.fna
RM2|P|C27826	CAMI_medium_GoldStandardAssembly_Bin-12-refined_0.fna
RM2|P|C27828	CAMI_medium_GoldStandardAssembly_Bin-12-refined_0.fna
RM2|P|C27852	CAMI_medium_GoldStandardAssembly_Bin-12-refined_0.fna
RM2|P|C27989	CAMI_medium_GoldStandardAssembly_Bin-12-refined_0.fna
RM2|P|C28043	CAMI_medium_GoldStandardAssembly_Bin-12-refined_0.fna
RM2|P|C28077	CAMI_medium_GoldStandardAssembly_Bin-12-refined_0.fna
RM2|P|C28187	CAMI_medium_GoldStandardAssembly_Bin-12-refined_0.fna
RM2|P|C28249	CAMI_medium_GoldStandardAssembly_Bin-12-refined_0.fna
RM2|P|C28357	CAMI_medium_GoldStandardAssembly_Bin-12-refined_0.fna
RM2|P|C28393	CAMI_medium_GoldStandardAssembly_Bin-12-refined_0.fna
RM2|P|C28503	CAMI_medium_GoldStandardAssembly_Bin-12-refined_0.fna
RM2|P|C28605	CAMI_medium_GoldStandardAssembly_Bin-12-refined_0.fna
RM2|P|C28722	CAMI_medium_GoldStandardAssembly_Bin-12-refined_0.fna
RM2|P|C28743	CAMI_medium_GoldStandardAssembly_Bin-12-refined_0.fna
RM2|P|C28752	CAMI_medium_GoldStandardAssembly_Bin-12-refined_0.fna
RM2|P|C28754	CAMI_medium_GoldStandardAssembly_Bin-12-refined_0.fna
RM2|P|C28796	CAMI_medium_GoldStandardAssembly_Bin-12-refined_0.fna
RM2|P|C28809	CAMI_medium_GoldStandardAssembly_Bin-12-refined_0.fna
RM2|P|C28882	CAMI_medium_GoldStandardAssembly_Bin-12-refined_0.fna
RM2|P|C28992	CAMI_medium_GoldStandardAssembly_Bin-12-refined_0.fna
RM2|P|C29014	CAMI_medium_GoldStandardAssembly_Bin-12-refined_0.fna
RM2|P|C29045	CAMI_medium_GoldStandardAssembly_Bin-12-refined_0.fna
RM2|P|C29257	CAMI_medium_GoldStandardAssembly_Bin-12-refined_0.fna
RM2|P|C29266	CAMI_medium_GoldStandardAssembly_Bin-12-refined_0.fna
RM2|P|C29442	CAMI_medium_GoldStandardAssembly_Bin-12-refined_0.fna
RM2|P|C29688	CAMI_medium_GoldStandardAssembly_Bin-12-refined_0.fna
RM2|P|C29845	CAMI_medium_GoldStandardAssembly_Bin-12-refined_0.fna
RM2|P|C29861	CAMI_medium_GoldStandardAssembly_Bin-12-refined_0.fna
RM2|P|C29893	CAMI_medium_GoldStandardAssembly_Bin-12-refined_0.fna
RM2|P|C29915	CAMI_medium_GoldStandardAssembly_Bin-12-refined_0.fna
RM2|P|C29993	CAMI_medium_GoldStandardAssembly_Bin-12-refined_0.fna
RM2|P|C30059	CAMI_medium_GoldStandardAssembly_Bin-12-refined_0.fna
RM2|P|C30140	CAMI_medium_GoldStandardAssembly_Bin-12-refined_0.fna
RM2|P|C30185	CAMI_medium_GoldStandardAssembly_Bin-12-refined_0.fna
RM2|P|C30381	CAMI_medium_GoldStandardAssembly_Bin-12-refined_0.fna
RM2|P|C30424	CAMI_medium_GoldStandardAssembly_Bin-12-refined_0.fna
RM2|P|C30563	CAMI_medium_GoldStandardAssembly_Bin-12-refined_0.fna
RM2|P|C30648	CAMI_medium_GoldStandardAssembly_Bin-12-refined_0.fna
RM2|P|C30665	CAMI_medium_GoldStandardAssembly_Bin-12-refined_0.fna
RM2|P|C30733	CAMI_medium_GoldStandardAssembly_Bin-12-refined_0.fna
RM2|P|C30888	CAMI_medium_GoldStandardAssembly_Bin-12-refined_0.fna
RM2|P|C31109	CAMI_medium_GoldStandardAssembly_Bin-12-refined_0.fna
RM2|P|C31397	CAMI_medium_GoldStandardAssembly_Bin-12-refined_0.fna
RM2|P|C31436	CAMI_medium_GoldStandardAssembly_Bin-12-refined_0.fna
RM2|P|C31747	CAMI_medium_GoldStandardAssembly_Bin-12-refined_0.fna
RM2|P|C31949	CAMI_medium_GoldStandardAssembly_Bin-12-refined_0.fna
RM2|P|C32007	CAMI_medium_GoldStandardAssembly_Bin-12-refined_0.fna
RM2|P|C32025	CAMI_medium_GoldStandardAssembly_Bin-12-refined_0.fna
RM2|P|C32085	CAMI_medium_GoldStandardAssembly_Bin-12-refined_0.fna
RM2|P|C32152	CAMI_medium_GoldStandardAssembly_Bin-12-refined_0.fna
RM2|P|C32176	CAMI_medium_GoldStandardAssembly_Bin-12-refined_0.fna
RM2|P|C32199	CAMI_medium_GoldStandardAssembly_Bin-12-refined_0.fna
RM2|P|C32451	CAMI_medium_GoldStandardAssembly_Bin-12-refined_0.fna
RM2|P|C32506	CAMI_medium_GoldStandardAssembly_Bin-12-refined_0.fna
RM2|P|C32609	CAMI_medium_GoldStandardAssembly_Bin-12-refined_0.fna
RM2|P|C32841	CAMI_medium_GoldStandardAssembly_Bin-12-refined_0.fna
RM2|P|C32844	CAMI_medium_GoldStandardAssembly_Bin-12-refined_0.fna
RM2|P|C32892	CAMI_medium_GoldStandardAssembly_Bin-12-refined_0.fna
RM2|P|C32978	CAMI_medium_GoldStandardAssembly_Bin-12-refined_0.fna
RM2|P|C33020	CAMI_medium_GoldStandardAssembly_Bin-12-refined_0.fna
RM2|P|C33198	CAMI_medium_GoldStandardAssembly_Bin-12-refined_0.fna
RM2|P|C33200	CAMI_medium_GoldStandardAssembly_Bin-12-refined_0.fna
RM2|P|C33210	CAMI_medium_GoldStandardAssembly_Bin-12-refined_0.fna
RM2|P|C33217	CAMI_medium_GoldStandardAssembly_Bin-12-refined_0.fna
RM2|P|C33247	CAMI_medium_GoldStandardAssembly_Bin-12-refined_0.fna
RM2|P|C33442	CAMI_medium_GoldStandardAssembly_Bin-12-refined_0.fna
RM2|P|C33654	CAMI_medium_GoldStandardAssembly_Bin-12-refined_0.fna
RM2|P|C33683	CAMI_medium_GoldStandardAssembly_Bin-12-refined_0.fna
RM2|P|C33712	CAMI_medium_GoldStandardAssembly_Bin-12-refined_0.fna
RM2|P|C33801	CAMI_medium_GoldStandardAssembly_Bin-12-refined_0.fna
RM2|P|C33826	CAMI_medium_GoldStandardAssembly_Bin-12-refined_0.fna
RM2|P|C33948	CAMI_medium_GoldStandardAssembly_Bin-12-refined_0.fna
RM2|P|C33982	CAMI_medium_GoldStandardAssembly_Bin-12-refined_0.fna
RM2|P|C34020	CAMI_medium_GoldStandardAssembly_Bin-12-refined_0.fna
RM2|P|C34201	CAMI_medium_GoldStandardAssembly_Bin-12-refined_0.fna
RM2|P|C34229	CAMI_medium_GoldStandardAssembly_Bin-12-refined_0.fna
RM2|P|C34536	CAMI_medium_GoldStandardAssembly_Bin-12-refined_0.fna
RM2|P|C34596	CAMI_medium_GoldStandardAssembly_Bin-12-refined_0.fna
RM2|P|C34768	CAMI_medium_GoldStandardAssembly_Bin-12-refined_0.fna
RM2|P|C34863	CAMI_medium_GoldStandardAssembly_Bin-12-refined_0.fna
RM2|P|C34883	CAMI_medium_GoldStandardAssembly_Bin-12-refined_0.fna
RM2|P|C35011	CAMI_medium_GoldStandardAssembly_Bin-12-refined_0.fna
RM2|P|C35107	CAMI_medium_GoldStandardAssembly_Bin-12-refined_0.fna
RM2|P|C35165	CAMI_medium_GoldStandardAssembly_Bin-12-refined_0.fna
RM2|P|C35256	CAMI_medium_GoldStandardAssembly_Bin-12-refined_0.fna
RM2|P|C35364	CAMI_medium_GoldStandardAssembly_Bin-12-refined_0.fna
RM2|P|C35504	CAMI_medium_GoldStandardAssembly_Bin-12-refined_0.fna
RM2|P|C35570	CAMI_medium_GoldStandardAssembly_Bin-12-refined_0.fna
RM2|P|C35613	CAMI_medium_GoldStandardAssembly_Bin-12-refined_0.fna
RM2|P|C35949	CAMI_medium_GoldStandardAssembly_Bin-12-refined_0.fna
RM2|P|C35959	CAMI_medium_GoldStandardAssembly_Bin-12-refined_0.fna
RM2|P|C36267	CAMI_medium_GoldStandardAssembly_Bin-12-refined_0.fna
RM2|P|C36295	CAMI_medium_GoldStandardAssembly_Bin-12-refined_0.fna
RM2|P|C36322	CAMI_medium_GoldStandardAssembly_Bin-12-refined_0.fna
RM2|P|C36324	CAMI_medium_GoldStandardAssembly_Bin-12-refined_0.fna
RM2|P|C36552	CAMI_medium_GoldStandardAssembly_Bin-12-refined_0.fna
RM2|P|C36572	CAMI_medium_GoldStandardAssembly_Bin-12-refined_0.fna
RM2|P|C36633	CAMI_medium_GoldStandardAssembly_Bin-12-refined_0.fna
RM2|P|C36670	CAMI_medium_GoldStandardAssembly_Bin-12-refined_0.fna
RM2|P|C36702	CAMI_medium_GoldStandardAssembly_Bin-12-refined_0.fna
RM2|P|C36898	CAMI_medium_GoldStandardAssembly_Bin-12-refined_0.fna
RM2|P|C37071	CAMI_medium_GoldStandardAssembly_Bin-12-refined_0.fna
RM2|P|C37317	CAMI_medium_GoldStandardAssembly_Bin-12-refined_0.fna
RM2|P|C37419	CAMI_medium_GoldStandardAssembly_Bin-12-refined_0.fna
RM2|P|C37635	CAMI_medium_GoldStandardAssembly_Bin-12-refined_0.fna
RM2|P|C37808	CAMI_medium_GoldStandardAssembly_Bin-12-refined_0.fna
RM2|P|C37830	CAMI_medium_GoldStandardAssembly_Bin-12-refined_0.fna
RM2|P|C37880	CAMI_medium_GoldStandardAssembly_Bin-12-refined_0.fna
RM2|P|C38048	CAMI_medium_GoldStandardAssembly_Bin-12-refined_0.fna
RM2|P|C38070	CAMI_medium_GoldStandardAssembly_Bin-12-refined_0.fna
RM2|P|C38099	CAMI_medium_GoldStandardAssembly_Bin-12-refined_0.fna
RM2|P|C38148	CAMI_medium_GoldStandardAssembly_Bin-12-refined_0.fna
RM2|P|C38161	CAMI_medium_GoldStandardAssembly_Bin-12-refined_0.fna
RM2|P|C38328	CAMI_medium_GoldStandardAssembly_Bin-12-refined_0.fna
RM2|P|C38399	CAMI_medium_GoldStandardAssembly_Bin-12-refined_0.fna
RM2|P|C38512	CAMI_medium_GoldStandardAssembly_Bin-12-refined_0.fna
RM2|P|C38530	CAMI_medium_GoldStandardAssembly_Bin-12-refined_0.fna
RM2|P|C38564	CAMI_medium_GoldStandardAssembly_Bin-12-refined_0.fna
RM2|P|C38578	CAMI_medium_GoldStandardAssembly_Bin-12-refined_0.fna
RM2|P|C38667	CAMI_medium_GoldStandardAssembly_Bin-12-refined_0.fna
RM2|P|C38703	CAMI_medium_GoldStandardAssembly_Bin-12-refined_0.fna
RM2|P|C38747	CAMI_medium_GoldStandardAssembly_Bin-12-refined_0.fna
RM2|P|C38793	CAMI_medium_GoldStandardAssembly_Bin-12-refined_0.fna
RM2|P|C38823	CAMI_medium_GoldStandardAssembly_Bin-12-refined_0.fna
RM2|P|C38886	CAMI_medium_GoldStandardAssembly_Bin-12-refined_0.fna
RM2|P|C38963	CAMI_medium_GoldStandardAssembly_Bin-12-refined_0.fna
RM2|P|C39235	CAMI_medium_GoldStandardAssembly_Bin-12-refined_0.fna
RM2|P|C39251	CAMI_medium_GoldStandardAssembly_Bin-12-refined_0.fna
RM2|P|C39271	CAMI_medium_GoldStandardAssembly_Bin-12-refined_0.fna
RM2|P|C39282	CAMI_medium_GoldStandardAssembly_Bin-12-refined_0.fna
RM2|P|C39411	CAMI_medium_GoldStandardAssembly_Bin-12-refined_0.fna
RM2|P|C39436	CAMI_medium_GoldStandardAssembly_Bin-12-refined_0.fna
RM2|P|C39585	CAMI_medium_GoldStandardAssembly_Bin-12-refined_0.fna
RM2|P|C39683	CAMI_medium_GoldStandardAssembly_Bin-12-refined_0.fna
RM2|P|C39703	CAMI_medium_GoldStandardAssembly_Bin-12-refined_0.fna
RM2|P|C39985	CAMI_medium_GoldStandardAssembly_Bin-12-refined_0.fna
RM2|P|C40029	CAMI_medium_GoldStandardAssembly_Bin-12-refined_0.fna
RM2|P|C40051	CAMI_medium_GoldStandardAssembly_Bin-12-refined_0.fna
RM2|P|C40265	CAMI_medium_GoldStandardAssembly_Bin-12-refined_0.fna
RM2|P|C40301	CAMI_medium_GoldStandardAssembly_Bin-12-refined_0.fna
RM2|P|C40519	CAMI_medium_GoldStandardAssembly_Bin-12-refined_0.fna
RM2|P|C40962	CAMI_medium_GoldStandardAssembly_Bin-12-refined_0.fna
RM2|P|C41115	CAMI_medium_GoldStandardAssembly_Bin-12-refined_0.fna
RM2|P|C41221	CAMI_medium_GoldStandardAssembly_Bin-12-refined_0.fna
RM2|P|C41240	CAMI_medium_GoldStandardAssembly_Bin-12-refined_0.fna
RM2|P|C41342	CAMI_medium_GoldStandardAssembly_Bin-12-refined_0.fna
RM2|P|C41404	CAMI_medium_GoldStandardAssembly_Bin-12-refined_0.fna
RM2|P|C41436	CAMI_medium_GoldStandardAssembly_Bin-12-refined_0.fna
RM2|P|C41513	CAMI_medium_GoldStandardAssembly_Bin-12-refined_0.fna
RM2|P|C41787	CAMI_medium_GoldStandardAssembly_Bin-12-refined_0.fna
RM2|P|C41827	CAMI_medium_GoldStandardAssembly_Bin-12-refined_0.fna
RM2|P|C41938	CAMI_medium_GoldStandardAssembly_Bin-12-refined_0.fna
RM2|P|C42103	CAMI_medium_GoldStandardAssembly_Bin-12-refined_0.fna
RM2|P|C42176	CAMI_medium_GoldStandardAssembly_Bin-12-refined_0.fna
RM2|P|C42268	CAMI_medium_GoldStandardAssembly_Bin-12-refined_0.fna
RM2|P|C42323	CAMI_medium_GoldStandardAssembly_Bin-12-refined_0.fna
RM2|P|C42356	CAMI_medium_GoldStandardAssembly_Bin-12-refined_0.fna
RM2|P|C42466	CAMI_medium_GoldStandardAssembly_Bin-12-refined_0.fna
RM2|P|C42594	CAMI_medium_GoldStandardAssembly_Bin-12-refined_0.fna
RM2|P|C42768	CAMI_medium_GoldStandardAssembly_Bin-12-refined_0.fna
RM2|P|C42905	CAMI_medium_GoldStandardAssembly_Bin-12-refined_0.fna
RM2|P|C43109	CAMI_medium_GoldStandardAssembly_Bin-12-refined_0.fna
RM2|P|C43151	CAMI_medium_GoldStandardAssembly_Bin-12-refined_0.fna
RM2|P|C43169	CAMI_medium_GoldStandardAssembly_Bin-12-refined_0.fna
RM2|P|C43288	CAMI_medium_GoldStandardAssembly_Bin-12-refined_0.fna
RM2|P|C43416	CAMI_medium_GoldStandardAssembly_Bin-12-refined_0.fna
RM2|P|C43437	CAMI_medium_GoldStandardAssembly_Bin-12-refined_0.fna
RM2|P|C43441	CAMI_medium_GoldStandardAssembly_Bin-12-refined_0.fna
RM2|P|C43484	CAMI_medium_GoldStandardAssembly_Bin-12-refined_0.fna
RM2|P|C43487	CAMI_medium_GoldStandardAssembly_Bin-12-refined_0.fna
RM2|P|C43705	CAMI_medium_GoldStandardAssembly_Bin-12-refined_0.fna
RM2|P|C43830	CAMI_medium_GoldStandardAssembly_Bin-12-refined_0.fna
RM2|P|C44152	CAMI_medium_GoldStandardAssembly_Bin-12-refined_0.fna
RM2|P|C44412	CAMI_medium_GoldStandardAssembly_Bin-12-refined_0.fna
RM2|P|C44461	CAMI_medium_GoldStandardAssembly_Bin-12-refined_0.fna
RM2|P|C44669	CAMI_medium_GoldStandardAssembly_Bin-12-refined_0.fna
RM2|P|C44790	CAMI_medium_GoldStandardAssembly_Bin-12-refined_0.fna
RM2|P|C44804	CAMI_medium_GoldStandardAssembly_Bin-12-refined_0.fna
RM2|P|C44831	CAMI_medium_GoldStandardAssembly_Bin-12-refined_0.fna
RM2|P|C44996	CAMI_medium_GoldStandardAssembly_Bin-12-refined_0.fna
RM2|P|C45068	CAMI_medium_GoldStandardAssembly_Bin-12-refined_0.fna
RM2|P|C45144	CAMI_medium_GoldStandardAssembly_Bin-12-refined_0.fna
RM2|P|C45462	CAMI_medium_GoldStandardAssembly_Bin-12-refined_0.fna
RM2|P|C45491	CAMI_medium_GoldStandardAssembly_Bin-12-refined_0.fna
RM2|P|C45772	CAMI_medium_GoldStandardAssembly_Bin-12-refined_0.fna
RM2|P|C45812	CAMI_medium_GoldStandardAssembly_Bin-12-refined_0.fna
RM2|P|C45977	CAMI_medium_GoldStandardAssembly_Bin-12-refined_0.fna
RM2|P|C46085	CAMI_medium_GoldStandardAssembly_Bin-12-refined_0.fna
RM2|P|C46147	CAMI_medium_GoldStandardAssembly_Bin-12-refined_0.fna
RM2|P|C46280	CAMI_medium_GoldStandardAssembly_Bin-12-refined_0.fna
RM2|P|C46296	CAMI_medium_GoldStandardAssembly_Bin-12-refined_0.fna
RM2|P|C46429	CAMI_medium_GoldStandardAssembly_Bin-12-refined_0.fna
RM2|P|C46458	CAMI_medium_GoldStandardAssembly_Bin-12-refined_0.fna
RM2|P|C46511	CAMI_medium_GoldStandardAssembly_Bin-12-refined_0.fna
RM2|P|C46526	CAMI_medium_GoldStandardAssembly_Bin-12-refined_0.fna
RM2|P|C46581	CAMI_medium_GoldStandardAssembly_Bin-12-refined_0.fna
RM2|P|C47293	CAMI_medium_GoldStandardAssembly_Bin-12-refined_0.fna
RM2|P|C47310	CAMI_medium_GoldStandardAssembly_Bin-12-refined_0.fna
RM2|P|C47312	CAMI_medium_GoldStandardAssembly_Bin-12-refined_0.fna
RM2|P|C47374	CAMI_medium_GoldStandardAssembly_Bin-12-refined_0.fna
RM2|P|C47570	CAMI_medium_GoldStandardAssembly_Bin-12-refined_0.fna
RM2|P|C47589	CAMI_medium_GoldStandardAssembly_Bin-12-refined_0.fna
RM2|P|C47602	CAMI_medium_GoldStandardAssembly_Bin-12-refined_0.fna
RM2|P|C47616	CAMI_medium_GoldStandardAssembly_Bin-12-refined_0.fna
RM2|P|C47672	CAMI_medium_GoldStandardAssembly_Bin-12-refined_0.fna
RM2|P|C47762	CAMI_medium_GoldStandardAssembly_Bin-12-refined_0.fna
RM2|P|C47903	CAMI_medium_GoldStandardAssembly_Bin-12-refined_0.fna
RM2|P|C47905	CAMI_medium_GoldStandardAssembly_Bin-12-refined_0.fna
RM2|P|C47993	CAMI_medium_GoldStandardAssembly_Bin-12-refined_0.fna
RM2|P|C48331	CAMI_medium_GoldStandardAssembly_Bin-12-refined_0.fna
RM2|P|C48359	CAMI_medium_GoldStandardAssembly_Bin-12-refined_0.fna
RM2|P|C48552	CAMI_medium_GoldStandardAssembly_Bin-12-refined_0.fna
RM2|P|C48626	CAMI_medium_GoldStandardAssembly_Bin-12-refined_0.fna
RM2|P|C48676	CAMI_medium_GoldStandardAssembly_Bin-12-refined_0.fna
RM2|P|C48710	CAMI_medium_GoldStandardAssembly_Bin-12-refined_0.fna
RM2|P|C48773	CAMI_medium_GoldStandardAssembly_Bin-12-refined_0.fna
RM2|P|C48805	CAMI_medium_GoldStandardAssembly_Bin-12-refined_0.fna
RM2|P|C48816	CAMI_medium_GoldStandardAssembly_Bin-12-refined_0.fna
RM2|P|C48879	CAMI_medium_GoldStandardAssembly_Bin-12-refined_0.fna
RM2|P|C49000	CAMI_medium_GoldStandardAssembly_Bin-12-refined_0.fna
RM2|P|C49087	CAMI_medium_GoldStandardAssembly_Bin-12-refined_0.fna
RM2|P|C49180	CAMI_medium_GoldStandardAssembly_Bin-12-refined_0.fna
RM2|P|C49233	CAMI_medium_GoldStandardAssembly_Bin-12-refined_0.fna
RM2|P|C49302	CAMI_medium_GoldStandardAssembly_Bin-12-refined_0.fna
RM2|P|C49602	CAMI_medium_GoldStandardAssembly_Bin-12-refined_0.fna
RM2|P|C49703	CAMI_medium_GoldStandardAssembly_Bin-12-refined_0.fna
RM2|P|C49714	CAMI_medium_GoldStandardAssembly_Bin-12-refined_0.fna
RM2|P|C49787	CAMI_medium_GoldStandardAssembly_Bin-12-refined_0.fna
RM2|P|C49995	CAMI_medium_GoldStandardAssembly_Bin-12-refined_0.fna
RM2|P|C50151	CAMI_medium_GoldStandardAssembly_Bin-12-refined_0.fna
RM2|P|C50158	CAMI_medium_GoldStandardAssembly_Bin-12-refined_0.fna
RM2|P|C50166	CAMI_medium_GoldStandardAssembly_Bin-12-refined_0.fna
RM2|P|C50260	CAMI_medium_GoldStandardAssembly_Bin-12-refined_0.fna
RM2|P|C50279	CAMI_medium_GoldStandardAssembly_Bin-12-refined_0.fna
RM2|P|C50303	CAMI_medium_GoldStandardAssembly_Bin-12-refined_0.fna
RM2|P|C50406	CAMI_medium_GoldStandardAssembly_Bin-12-refined_0.fna
RM2|P|C50540	CAMI_medium_GoldStandardAssembly_Bin-12-refined_0.fna
RM2|P|C50765	CAMI_medium_GoldStandardAssembly_Bin-12-refined_0.fna
RM2|P|C50813	CAMI_medium_GoldStandardAssembly_Bin-12-refined_0.fna
RM2|P|C51180	CAMI_medium_GoldStandardAssembly_Bin-12-refined_0.fna
RM2|P|C51369	CAMI_medium_GoldStandardAssembly_Bin-12-refined_0.fna
RM2|P|C51414	CAMI_medium_GoldStandardAssembly_Bin-12-refined_0.fna
RM2|P|C52112	CAMI_medium_GoldStandardAssembly_Bin-12-refined_0.fna
RM2|P|C52126	CAMI_medium_GoldStandardAssembly_Bin-12-refined_0.fna
RM2|P|C52218	CAMI_medium_GoldStandardAssembly_Bin-12-refined_0.fna
RM2|P|C52251	CAMI_medium_GoldStandardAssembly_Bin-12-refined_0.fna
RM2|P|C52479	CAMI_medium_GoldStandardAssembly_Bin-12-refined_0.fna
RM2|P|C52657	CAMI_medium_GoldStandardAssembly_Bin-12-refined_0.fna
RM2|P|C52684	CAMI_medium_GoldStandardAssembly_Bin-12-refined_0.fna
RM2|P|C52710	CAMI_medium_GoldStandardAssembly_Bin-12-refined_0.fna
RM2|P|C52806	CAMI_medium_GoldStandardAssembly_Bin-12-refined_0.fna
RM2|P|C52882	CAMI_medium_GoldStandardAssembly_Bin-12-refined_0.fna
RM2|P|C52902	CAMI_medium_GoldStandardAssembly_Bin-12-refined_0.fna
RM2|P|C52926	CAMI_medium_GoldStandardAssembly_Bin-12-refined_0.fna
RM2|P|C53002	CAMI_medium_GoldStandardAssembly_Bin-12-refined_0.fna
RM2|P|C53075	CAMI_medium_GoldStandardAssembly_Bin-12-refined_0.fna
RM2|P|C53552	CAMI_medium_GoldStandardAssembly_Bin-12-refined_0.fna
RM2|P|C53567	CAMI_medium_GoldStandardAssembly_Bin-12-refined_0.fna
RM2|P|C53742	CAMI_medium_GoldStandardAssembly_Bin-12-refined_0.fna
RM2|P|C53964	CAMI_medium_GoldStandardAssembly_Bin-12-refined_0.fna
RM2|P|C53966	CAMI_medium_GoldStandardAssembly_Bin-12-refined_0.fna
RM2|P|C54024	CAMI_medium_GoldStandardAssembly_Bin-12-refined_0.fna
RM2|P|C54140	CAMI_medium_GoldStandardAssembly_Bin-12-refined_0.fna
RM2|P|C54233	CAMI_medium_GoldStandardAssembly_Bin-12-refined_0.fna
RM2|P|C54260	CAMI_medium_GoldStandardAssembly_Bin-12-refined_0.fna
RM2|P|C54366	CAMI_medium_GoldStandardAssembly_Bin-12-refined_0.fna
RM2|P|C54372	CAMI_medium_GoldStandardAssembly_Bin-12-refined_0.fna
RM2|P|C54508	CAMI_medium_GoldStandardAssembly_Bin-12-refined_0.fna
RM2|P|C54565	CAMI_medium_GoldStandardAssembly_Bin-12-refined_0.fna
RM2|P|C54587	CAMI_medium_GoldStandardAssembly_Bin-12-refined_0.fna
RM2|P|C54616	CAMI_medium_GoldStandardAssembly_Bin-12-refined_0.fna
RM2|P|C54643	CAMI_medium_GoldStandardAssembly_Bin-12-refined_0.fna
RM2|P|C54651	CAMI_medium_GoldStandardAssembly_Bin-12-refined_0.fna
RM2|P|C54731	CAMI_medium_GoldStandardAssembly_Bin-12-refined_0.fna
RM2|P|C55010	CAMI_medium_GoldStandardAssembly_Bin-12-refined_0.fna
RM2|P|C55047	CAMI_medium_GoldStandardAssembly_Bin-12-refined_0.fna
RM2|P|C55105	CAMI_medium_GoldStandardAssembly_Bin-12-refined_0.fna
RM2|P|C55116	CAMI_medium_GoldStandardAssembly_Bin-12-refined_0.fna
RM2|P|C55579	CAMI_medium_GoldStandardAssembly_Bin-12-refined_0.fna
RM2|P|C55745	CAMI_medium_GoldStandardAssembly_Bin-12-refined_0.fna
RM2|P|C55759	CAMI_medium_GoldStandardAssembly_Bin-12-refined_0.fna
RM2|P|C55805	CAMI_medium_GoldStandardAssembly_Bin-12-refined_0.fna
RM2|P|C55825	CAMI_medium_GoldStandardAssembly_Bin-12-refined_0.fna
RM2|P|C55916	CAMI_medium_GoldStandardAssembly_Bin-12-refined_0.fna
RM2|P|C56225	CAMI_medium_GoldStandardAssembly_Bin-12-refined_0.fna
RM2|P|C56402	CAMI_medium_GoldStandardAssembly_Bin-12-refined_0.fna
RM2|P|C56479	CAMI_medium_GoldStandardAssembly_Bin-12-refined_0.fna
RM2|P|C56553	CAMI_medium_GoldStandardAssembly_Bin-12-refined_0.fna
RM2|P|C56554	CAMI_medium_GoldStandardAssembly_Bin-12-refined_0.fna
RM2|P|C56603	CAMI_medium_GoldStandardAssembly_Bin-12-refined_0.fna
RM2|P|C56770	CAMI_medium_GoldStandardAssembly_Bin-12-refined_0.fna
RM2|P|C56781	CAMI_medium_GoldStandardAssembly_Bin-12-refined_0.fna
RM2|P|C56787	CAMI_medium_GoldStandardAssembly_Bin-12-refined_0.fna
RM2|P|C56905	CAMI_medium_GoldStandardAssembly_Bin-12-refined_0.fna
RM2|P|C56945	CAMI_medium_GoldStandardAssembly_Bin-12-refined_0.fna
RM2|P|C57279	CAMI_medium_GoldStandardAssembly_Bin-12-refined_0.fna
RM2|P|C57585	CAMI_medium_GoldStandardAssembly_Bin-12-refined_0.fna
RM2|P|C57590	CAMI_medium_GoldStandardAssembly_Bin-12-refined_0.fna
RM2|P|C57617	CAMI_medium_GoldStandardAssembly_Bin-12-refined_0.fna
RM2|P|C57757	CAMI_medium_GoldStandardAssembly_Bin-12-refined_0.fna
RM2|P|C57836	CAMI_medium_GoldStandardAssembly_Bin-12-refined_0.fna
RM2|P|C57837	CAMI_medium_GoldStandardAssembly_Bin-12-refined_0.fna
RM2|P|C57876	CAMI_medium_GoldStandardAssembly_Bin-12-refined_0.fna
RM2|P|C57896	CAMI_medium_GoldStandardAssembly_Bin-12-refined_0.fna
RM2|P|C57949	CAMI_medium_GoldStandardAssembly_Bin-12-refined_0.fna
RM2|P|C58055	CAMI_medium_GoldStandardAssembly_Bin-12-refined_0.fna
RM2|P|C58133	CAMI_medium_GoldStandardAssembly_Bin-12-refined_0.fna
RM2|P|C58208	CAMI_medium_GoldStandardAssembly_Bin-12-refined_0.fna
RM2|P|C58269	CAMI_medium_GoldStandardAssembly_Bin-12-refined_0.fna
RM2|P|C58408	CAMI_medium_GoldStandardAssembly_Bin-12-refined_0.fna
RM2|P|C58719	CAMI_medium_GoldStandardAssembly_Bin-12-refined_0.fna
RM2|P|C58841	CAMI_medium_GoldStandardAssembly_Bin-12-refined_0.fna
RM2|P|C58871	CAMI_medium_GoldStandardAssembly_Bin-12-refined_0.fna
RM2|P|C58938	CAMI_medium_GoldStandardAssembly_Bin-12-refined_0.fna
RM2|P|C58968	CAMI_medium_GoldStandardAssembly_Bin-12-refined_0.fna
RM2|P|C58973	CAMI_medium_GoldStandardAssembly_Bin-12-refined_0.fna
RM2|P|C59036	CAMI_medium_GoldStandardAssembly_Bin-12-refined_0.fna
RM2|P|C59061	CAMI_medium_GoldStandardAssembly_Bin-12-refined_0.fna
RM2|P|C59109	CAMI_medium_GoldStandardAssembly_Bin-12-refined_0.fna
RM2|P|C59152	CAMI_medium_GoldStandardAssembly_Bin-12-refined_0.fna
RM2|P|C59171	CAMI_medium_GoldStandardAssembly_Bin-12-refined_0.fna
RM2|P|C59265	CAMI_medium_GoldStandardAssembly_Bin-12-refined_0.fna
RM2|P|C59326	CAMI_medium_GoldStandardAssembly_Bin-12-refined_0.fna
RM2|P|C59535	CAMI_medium_GoldStandardAssembly_Bin-12-refined_0.fna
RM2|P|C59663	CAMI_medium_GoldStandardAssembly_Bin-12-refined_0.fna
RM2|P|C59666	CAMI_medium_GoldStandardAssembly_Bin-12-refined_0.fna
RM2|P|C59826	CAMI_medium_GoldStandardAssembly_Bin-12-refined_0.fna
RM2|P|C59973	CAMI_medium_GoldStandardAssembly_Bin-12-refined_0.fna
RM2|P|C60130	CAMI_medium_GoldStandardAssembly_Bin-12-refined_0.fna
RM2|P|C60193	CAMI_medium_GoldStandardAssembly_Bin-12-refined_0.fna
RM2|P|C60265	CAMI_medium_GoldStandardAssembly_Bin-12-refined_0.fna
RM2|P|C60438	CAMI_medium_GoldStandardAssembly_Bin-12-refined_0.fna
RM2|P|C60488	CAMI_medium_GoldStandardAssembly_Bin-12-refined_0.fna
RM2|P|C60902	CAMI_medium_GoldStandardAssembly_Bin-12-refined_0.fna
RM2|P|C60992	CAMI_medium_GoldStandardAssembly_Bin-12-refined_0.fna
RM2|P|C61039	CAMI_medium_GoldStandardAssembly_Bin-12-refined_0.fna
RM2|P|C61221	CAMI_medium_GoldStandardAssembly_Bin-12-refined_0.fna
RM2|P|C61284	CAMI_medium_GoldStandardAssembly_Bin-12-refined_0.fna
RM2|P|C61368	CAMI_medium_GoldStandardAssembly_Bin-12-refined_0.fna
RM2|P|C61376	CAMI_medium_GoldStandardAssembly_Bin-12-refined_0.fna
RM2|P|C61561	CAMI_medium_GoldStandardAssembly_Bin-12-refined_0.fna
RM2|P|C61648	CAMI_medium_GoldStandardAssembly_Bin-12-refined_0.fna
RM2|P|C61806	CAMI_medium_GoldStandardAssembly_Bin-12-refined_0.fna
RM2|P|C61851	CAMI_medium_GoldStandardAssembly_Bin-12-refined_0.fna
RM2|P|C61891	CAMI_medium_GoldStandardAssembly_Bin-12-refined_0.fna
RM2|P|C61911	CAMI_medium_GoldStandardAssembly_Bin-12-refined_0.fna
RM2|P|C62074	CAMI_medium_GoldStandardAssembly_Bin-12-refined_0.fna
RM2|P|C62144	CAMI_medium_GoldStandardAssembly_Bin-12-refined_0.fna
RM2|P|C62161	CAMI_medium_GoldStandardAssembly_Bin-12-refined_0.fna
RM2|P|C62216	CAMI_medium_GoldStandardAssembly_Bin-12-refined_0.fna
RM2|P|C62298	CAMI_medium_GoldStandardAssembly_Bin-12-refined_0.fna
RM2|P|C62340	CAMI_medium_GoldStandardAssembly_Bin-12-refined_0.fna
RM2|P|C62593	CAMI_medium_GoldStandardAssembly_Bin-12-refined_0.fna
RM2|P|C62599	CAMI_medium_GoldStandardAssembly_Bin-12-refined_0.fna
RM2|P|C62842	CAMI_medium_GoldStandardAssembly_Bin-12-refined_0.fna
RM2|P|C62861	CAMI_medium_GoldStandardAssembly_Bin-12-refined_0.fna
RM2|P|C63021	CAMI_medium_GoldStandardAssembly_Bin-12-refined_0.fna
RM2|P|C63031	CAMI_medium_GoldStandardAssembly_Bin-12-refined_0.fna
RM2|P|C63055	CAMI_medium_GoldStandardAssembly_Bin-12-refined_0.fna
RM2|P|C63102	CAMI_medium_GoldStandardAssembly_Bin-12-refined_0.fna
RM2|P|C63103	CAMI_medium_GoldStandardAssembly_Bin-12-refined_0.fna
RM2|P|C63121	CAMI_medium_GoldStandardAssembly_Bin-12-refined_0.fna
RM2|P|C63181	CAMI_medium_GoldStandardAssembly_Bin-12-refined_0.fna
RM2|P|C63205	CAMI_medium_GoldStandardAssembly_Bin-12-refined_0.fna
RM2|P|C63206	CAMI_medium_GoldStandardAssembly_Bin-12-refined_0.fna
RM2|P|C250	CAMI_medium_GoldStandardAssembly_Bin-12-refined_10.fna
RM2|P|C265	CAMI_medium_GoldStandardAssembly_Bin-12-refined_10.fna
RM2|P|C413	CAMI_medium_GoldStandardAssembly_Bin-12-refined_10.fna
RM2|P|C433	CAMI_medium_GoldStandardAssembly_Bin-12-refined_10.fna
RM2|P|C610	CAMI_medium_GoldStandardAssembly_Bin-12-refined_10.fna
RM2|P|C880	CAMI_medium_GoldStandardAssembly_Bin-12-refined_10.fna
RM2|P|C969	CAMI_medium_GoldStandardAssembly_Bin-12-refined_10.fna
RM2|P|C1010	CAMI_medium_GoldStandardAssembly_Bin-12-refined_10.fna
RM2|P|C1301	CAMI_medium_GoldStandardAssembly_Bin-12-refined_10.fna
RM2|P|C1327	CAMI_medium_GoldStandardAssembly_Bin-12-refined_10.fna
RM2|P|C1446	CAMI_medium_GoldStandardAssembly_Bin-12-refined_10.fna
RM2|P|C1547	CAMI_medium_GoldStandardAssembly_Bin-12-refined_10.fna
RM2|P|C1567	CAMI_medium_GoldStandardAssembly_Bin-12-refined_10.fna
RM2|P|C1818	CAMI_medium_GoldStandardAssembly_Bin-12-refined_10.fna
RM2|P|C2130	CAMI_medium_GoldStandardAssembly_Bin-12-refined_10.fna
RM2|P|C2699	CAMI_medium_GoldStandardAssembly_Bin-12-refined_10.fna
RM2|P|C2774	CAMI_medium_GoldStandardAssembly_Bin-12-refined_10.fna
RM2|P|C2926	CAMI_medium_GoldStandardAssembly_Bin-12-refined_10.fna
RM2|P|C3140	CAMI_medium_GoldStandardAssembly_Bin-12-refined_10.fna
RM2|P|C3391	CAMI_medium_GoldStandardAssembly_Bin-12-refined_10.fna
RM2|P|C3640	CAMI_medium_GoldStandardAssembly_Bin-12-refined_10.fna
RM2|P|C3703	CAMI_medium_GoldStandardAssembly_Bin-12-refined_10.fna
RM2|P|C3923	CAMI_medium_GoldStandardAssembly_Bin-12-refined_10.fna
RM2|P|C4118	CAMI_medium_GoldStandardAssembly_Bin-12-refined_10.fna
RM2|P|C4327	CAMI_medium_GoldStandardAssembly_Bin-12-refined_10.fna
RM2|P|C4772	CAMI_medium_GoldStandardAssembly_Bin-12-refined_10.fna
RM2|P|C4858	CAMI_medium_GoldStandardAssembly_Bin-12-refined_10.fna
RM2|P|C4924	CAMI_medium_GoldStandardAssembly_Bin-12-refined_10.fna
RM2|P|C4965	CAMI_medium_GoldStandardAssembly_Bin-12-refined_10.fna
RM2|P|C5266	CAMI_medium_GoldStandardAssembly_Bin-12-refined_10.fna
RM2|P|C5427	CAMI_medium_GoldStandardAssembly_Bin-12-refined_10.fna
RM2|P|C5473	CAMI_medium_GoldStandardAssembly_Bin-12-refined_10.fna
RM2|P|C5912	CAMI_medium_GoldStandardAssembly_Bin-12-refined_10.fna
RM2|P|C6007	CAMI_medium_GoldStandardAssembly_Bin-12-refined_10.fna
RM2|P|C6012	CAMI_medium_GoldStandardAssembly_Bin-12-refined_10.fna
RM2|P|C6391	CAMI_medium_GoldStandardAssembly_Bin-12-refined_10.fna
RM2|P|C6530	CAMI_medium_GoldStandardAssembly_Bin-12-refined_10.fna
RM2|P|C6598	CAMI_medium_GoldStandardAssembly_Bin-12-refined_10.fna
RM2|P|C6688	CAMI_medium_GoldStandardAssembly_Bin-12-refined_10.fna
RM2|P|C6915	CAMI_medium_GoldStandardAssembly_Bin-12-refined_10.fna
RM2|P|C6938	CAMI_medium_GoldStandardAssembly_Bin-12-refined_10.fna
RM2|P|C7477	CAMI_medium_GoldStandardAssembly_Bin-12-refined_10.fna
RM2|P|C7772	CAMI_medium_GoldStandardAssembly_Bin-12-refined_10.fna
RM2|P|C7807	CAMI_medium_GoldStandardAssembly_Bin-12-refined_10.fna
RM2|P|C7981	CAMI_medium_GoldStandardAssembly_Bin-12-refined_10.fna
RM2|P|C8104	CAMI_medium_GoldStandardAssembly_Bin-12-refined_10.fna
RM2|P|C8217	CAMI_medium_GoldStandardAssembly_Bin-12-refined_10.fna
RM2|P|C8532	CAMI_medium_GoldStandardAssembly_Bin-12-refined_10.fna
RM2|P|C8553	CAMI_medium_GoldStandardAssembly_Bin-12-refined_10.fna
RM2|P|C8643	CAMI_medium_GoldStandardAssembly_Bin-12-refined_10.fna
RM2|P|C8781	CAMI_medium_GoldStandardAssembly_Bin-12-refined_10.fna
RM2|P|C8808	CAMI_medium_GoldStandardAssembly_Bin-12-refined_10.fna
RM2|P|C9003	CAMI_medium_GoldStandardAssembly_Bin-12-refined_10.fna
RM2|P|C9063	CAMI_medium_GoldStandardAssembly_Bin-12-refined_10.fna
RM2|P|C9118	CAMI_medium_GoldStandardAssembly_Bin-12-refined_10.fna
RM2|P|C9162	CAMI_medium_GoldStandardAssembly_Bin-12-refined_10.fna
RM2|P|C9258	CAMI_medium_GoldStandardAssembly_Bin-12-refined_10.fna
RM2|P|C9350	CAMI_medium_GoldStandardAssembly_Bin-12-refined_10.fna
RM2|P|C9363	CAMI_medium_GoldStandardAssembly_Bin-12-refined_10.fna
RM2|P|C9816	CAMI_medium_GoldStandardAssembly_Bin-12-refined_10.fna
RM2|P|C10133	CAMI_medium_GoldStandardAssembly_Bin-12-refined_10.fna
RM2|P|C10425	CAMI_medium_GoldStandardAssembly_Bin-12-refined_10.fna
RM2|P|C10881	CAMI_medium_GoldStandardAssembly_Bin-12-refined_10.fna
RM2|P|C10980	CAMI_medium_GoldStandardAssembly_Bin-12-refined_10.fna
RM2|P|C11356	CAMI_medium_GoldStandardAssembly_Bin-12-refined_10.fna
RM2|P|C11614	CAMI_medium_GoldStandardAssembly_Bin-12-refined_10.fna
RM2|P|C11630	CAMI_medium_GoldStandardAssembly_Bin-12-refined_10.fna
RM2|P|C11843	CAMI_medium_GoldStandardAssembly_Bin-12-refined_10.fna
RM2|P|C11911	CAMI_medium_GoldStandardAssembly_Bin-12-refined_10.fna
RM2|P|C11936	CAMI_medium_GoldStandardAssembly_Bin-12-refined_10.fna
RM2|P|C12130	CAMI_medium_GoldStandardAssembly_Bin-12-refined_10.fna
RM2|P|C12219	CAMI_medium_GoldStandardAssembly_Bin-12-refined_10.fna
RM2|P|C12575	CAMI_medium_GoldStandardAssembly_Bin-12-refined_10.fna
RM2|P|C12646	CAMI_medium_GoldStandardAssembly_Bin-12-refined_10.fna
RM2|P|C12661	CAMI_medium_GoldStandardAssembly_Bin-12-refined_10.fna
RM2|P|C12681	CAMI_medium_GoldStandardAssembly_Bin-12-refined_10.fna
RM2|P|C12731	CAMI_medium_GoldStandardAssembly_Bin-12-refined_10.fna
RM2|P|C12820	CAMI_medium_GoldStandardAssembly_Bin-12-refined_10.fna
RM2|P|C12955	CAMI_medium_GoldStandardAssembly_Bin-12-refined_10.fna
RM2|P|C13148	CAMI_medium_GoldStandardAssembly_Bin-12-refined_10.fna
RM2|P|C13292	CAMI_medium_GoldStandardAssembly_Bin-12-refined_10.fna
RM2|P|C13616	CAMI_medium_GoldStandardAssembly_Bin-12-refined_10.fna
RM2|P|C14008	CAMI_medium_GoldStandardAssembly_Bin-12-refined_10.fna
RM2|P|C14058	CAMI_medium_GoldStandardAssembly_Bin-12-refined_10.fna
RM2|P|C14190	CAMI_medium_GoldStandardAssembly_Bin-12-refined_10.fna
RM2|P|C14721	CAMI_medium_GoldStandardAssembly_Bin-12-refined_10.fna
RM2|P|C14827	CAMI_medium_GoldStandardAssembly_Bin-12-refined_10.fna
RM2|P|C14859	CAMI_medium_GoldStandardAssembly_Bin-12-refined_10.fna
RM2|P|C14954	CAMI_medium_GoldStandardAssembly_Bin-12-refined_10.fna
RM2|P|C15655	CAMI_medium_GoldStandardAssembly_Bin-12-refined_10.fna
RM2|P|C15716	CAMI_medium_GoldStandardAssembly_Bin-12-refined_10.fna
RM2|P|C15729	CAMI_medium_GoldStandardAssembly_Bin-12-refined_10.fna
RM2|P|C15739	CAMI_medium_GoldStandardAssembly_Bin-12-refined_10.fna
RM2|P|C15828	CAMI_medium_GoldStandardAssembly_Bin-12-refined_10.fna
RM2|P|C16494	CAMI_medium_GoldStandardAssembly_Bin-12-refined_10.fna
RM2|P|C16623	CAMI_medium_GoldStandardAssembly_Bin-12-refined_10.fna
RM2|P|C16625	CAMI_medium_GoldStandardAssembly_Bin-12-refined_10.fna
RM2|P|C16626	CAMI_medium_GoldStandardAssembly_Bin-12-refined_10.fna
RM2|P|C17106	CAMI_medium_GoldStandardAssembly_Bin-12-refined_10.fna
RM2|P|C17345	CAMI_medium_GoldStandardAssembly_Bin-12-refined_10.fna
RM2|P|C17430	CAMI_medium_GoldStandardAssembly_Bin-12-refined_10.fna
RM2|P|C17655	CAMI_medium_GoldStandardAssembly_Bin-12-refined_10.fna
RM2|P|C17715	CAMI_medium_GoldStandardAssembly_Bin-12-refined_10.fna
RM2|P|C17719	CAMI_medium_GoldStandardAssembly_Bin-12-refined_10.fna
RM2|P|C17916	CAMI_medium_GoldStandardAssembly_Bin-12-refined_10.fna
RM2|P|C18488	CAMI_medium_GoldStandardAssembly_Bin-12-refined_10.fna
RM2|P|C19264	CAMI_medium_GoldStandardAssembly_Bin-12-refined_10.fna
RM2|P|C19507	CAMI_medium_GoldStandardAssembly_Bin-12-refined_10.fna
RM2|P|C19804	CAMI_medium_GoldStandardAssembly_Bin-12-refined_10.fna
RM2|P|C20367	CAMI_medium_GoldStandardAssembly_Bin-12-refined_10.fna
RM2|P|C20560	CAMI_medium_GoldStandardAssembly_Bin-12-refined_10.fna
RM2|P|C20951	CAMI_medium_GoldStandardAssembly_Bin-12-refined_10.fna
RM2|P|C21025	CAMI_medium_GoldStandardAssembly_Bin-12-refined_10.fna
RM2|P|C21467	CAMI_medium_GoldStandardAssembly_Bin-12-refined_10.fna
RM2|P|C21671	CAMI_medium_GoldStandardAssembly_Bin-12-refined_10.fna
RM2|P|C21708	CAMI_medium_GoldStandardAssembly_Bin-12-refined_10.fna
RM2|P|C21866	CAMI_medium_GoldStandardAssembly_Bin-12-refined_10.fna
RM2|P|C22037	CAMI_medium_GoldStandardAssembly_Bin-12-refined_10.fna
RM2|P|C22384	CAMI_medium_GoldStandardAssembly_Bin-12-refined_10.fna
RM2|P|C22513	CAMI_medium_GoldStandardAssembly_Bin-12-refined_10.fna
RM2|P|C22968	CAMI_medium_GoldStandardAssembly_Bin-12-refined_10.fna
RM2|P|C23014	CAMI_medium_GoldStandardAssembly_Bin-12-refined_10.fna
RM2|P|C23095	CAMI_medium_GoldStandardAssembly_Bin-12-refined_10.fna
RM2|P|C23601	CAMI_medium_GoldStandardAssembly_Bin-12-refined_10.fna
RM2|P|C23793	CAMI_medium_GoldStandardAssembly_Bin-12-refined_10.fna
RM2|P|C23808	CAMI_medium_GoldStandardAssembly_Bin-12-refined_10.fna
RM2|P|C23893	CAMI_medium_GoldStandardAssembly_Bin-12-refined_10.fna
RM2|P|C24821	CAMI_medium_GoldStandardAssembly_Bin-12-refined_10.fna
RM2|P|C25241	CAMI_medium_GoldStandardAssembly_Bin-12-refined_10.fna
RM2|P|C25422	CAMI_medium_GoldStandardAssembly_Bin-12-refined_10.fna
RM2|P|C25721	CAMI_medium_GoldStandardAssembly_Bin-12-refined_10.fna
RM2|P|C25993	CAMI_medium_GoldStandardAssembly_Bin-12-refined_10.fna
RM2|P|C26895	CAMI_medium_GoldStandardAssembly_Bin-12-refined_10.fna
RM2|P|C27224	CAMI_medium_GoldStandardAssembly_Bin-12-refined_10.fna
RM2|P|C27348	CAMI_medium_GoldStandardAssembly_Bin-12-refined_10.fna
RM2|P|C27569	CAMI_medium_GoldStandardAssembly_Bin-12-refined_10.fna
RM2|P|C27632	CAMI_medium_GoldStandardAssembly_Bin-12-refined_10.fna
RM2|P|C27762	CAMI_medium_GoldStandardAssembly_Bin-12-refined_10.fna
RM2|P|C28189	CAMI_medium_GoldStandardAssembly_Bin-12-refined_10.fna
RM2|P|C28761	CAMI_medium_GoldStandardAssembly_Bin-12-refined_10.fna
RM2|P|C29050	CAMI_medium_GoldStandardAssembly_Bin-12-refined_10.fna
RM2|P|C29345	CAMI_medium_GoldStandardAssembly_Bin-12-refined_10.fna
RM2|P|C29380	CAMI_medium_GoldStandardAssembly_Bin-12-refined_10.fna
RM2|P|C29491	CAMI_medium_GoldStandardAssembly_Bin-12-refined_10.fna
RM2|P|C29836	CAMI_medium_GoldStandardAssembly_Bin-12-refined_10.fna
RM2|P|C30082	CAMI_medium_GoldStandardAssembly_Bin-12-refined_10.fna
RM2|P|C30564	CAMI_medium_GoldStandardAssembly_Bin-12-refined_10.fna
RM2|P|C30597	CAMI_medium_GoldStandardAssembly_Bin-12-refined_10.fna
RM2|P|C31343	CAMI_medium_GoldStandardAssembly_Bin-12-refined_10.fna
RM2|P|C31387	CAMI_medium_GoldStandardAssembly_Bin-12-refined_10.fna
RM2|P|C31449	CAMI_medium_GoldStandardAssembly_Bin-12-refined_10.fna
RM2|P|C31540	CAMI_medium_GoldStandardAssembly_Bin-12-refined_10.fna
RM2|P|C31733	CAMI_medium_GoldStandardAssembly_Bin-12-refined_10.fna
RM2|P|C31819	CAMI_medium_GoldStandardAssembly_Bin-12-refined_10.fna
RM2|P|C31896	CAMI_medium_GoldStandardAssembly_Bin-12-refined_10.fna
RM2|P|C32128	CAMI_medium_GoldStandardAssembly_Bin-12-refined_10.fna
RM2|P|C32232	CAMI_medium_GoldStandardAssembly_Bin-12-refined_10.fna
RM2|P|C33135	CAMI_medium_GoldStandardAssembly_Bin-12-refined_10.fna
RM2|P|C33195	CAMI_medium_GoldStandardAssembly_Bin-12-refined_10.fna
RM2|P|C33213	CAMI_medium_GoldStandardAssembly_Bin-12-refined_10.fna
RM2|P|C33267	CAMI_medium_GoldStandardAssembly_Bin-12-refined_10.fna
RM2|P|C33333	CAMI_medium_GoldStandardAssembly_Bin-12-refined_10.fna
RM2|P|C33607	CAMI_medium_GoldStandardAssembly_Bin-12-refined_10.fna
RM2|P|C33627	CAMI_medium_GoldStandardAssembly_Bin-12-refined_10.fna
RM2|P|C33968	CAMI_medium_GoldStandardAssembly_Bin-12-refined_10.fna
RM2|P|C34023	CAMI_medium_GoldStandardAssembly_Bin-12-refined_10.fna
RM2|P|C34217	CAMI_medium_GoldStandardAssembly_Bin-12-refined_10.fna
RM2|P|C34224	CAMI_medium_GoldStandardAssembly_Bin-12-refined_10.fna
RM2|P|C34335	CAMI_medium_GoldStandardAssembly_Bin-12-refined_10.fna
RM2|P|C34735	CAMI_medium_GoldStandardAssembly_Bin-12-refined_10.fna
RM2|P|C34795	CAMI_medium_GoldStandardAssembly_Bin-12-refined_10.fna
RM2|P|C34848	CAMI_medium_GoldStandardAssembly_Bin-12-refined_10.fna
RM2|P|C34979	CAMI_medium_GoldStandardAssembly_Bin-12-refined_10.fna
RM2|P|C35116	CAMI_medium_GoldStandardAssembly_Bin-12-refined_10.fna
RM2|P|C35445	CAMI_medium_GoldStandardAssembly_Bin-12-refined_10.fna
RM2|P|C35913	CAMI_medium_GoldStandardAssembly_Bin-12-refined_10.fna
RM2|P|C35987	CAMI_medium_GoldStandardAssembly_Bin-12-refined_10.fna
RM2|P|C36017	CAMI_medium_GoldStandardAssembly_Bin-12-refined_10.fna
RM2|P|C36745	CAMI_medium_GoldStandardAssembly_Bin-12-refined_10.fna
RM2|P|C36927	CAMI_medium_GoldStandardAssembly_Bin-12-refined_10.fna
RM2|P|C37220	CAMI_medium_GoldStandardAssembly_Bin-12-refined_10.fna
RM2|P|C37255	CAMI_medium_GoldStandardAssembly_Bin-12-refined_10.fna
RM2|P|C37330	CAMI_medium_GoldStandardAssembly_Bin-12-refined_10.fna
RM2|P|C37373	CAMI_medium_GoldStandardAssembly_Bin-12-refined_10.fna
RM2|P|C37445	CAMI_medium_GoldStandardAssembly_Bin-12-refined_10.fna
RM2|P|C37570	CAMI_medium_GoldStandardAssembly_Bin-12-refined_10.fna
RM2|P|C37904	CAMI_medium_GoldStandardAssembly_Bin-12-refined_10.fna
RM2|P|C38115	CAMI_medium_GoldStandardAssembly_Bin-12-refined_10.fna
RM2|P|C38199	CAMI_medium_GoldStandardAssembly_Bin-12-refined_10.fna
RM2|P|C38425	CAMI_medium_GoldStandardAssembly_Bin-12-refined_10.fna
RM2|P|C38674	CAMI_medium_GoldStandardAssembly_Bin-12-refined_10.fna
RM2|P|C39270	CAMI_medium_GoldStandardAssembly_Bin-12-refined_10.fna
RM2|P|C39346	CAMI_medium_GoldStandardAssembly_Bin-12-refined_10.fna
RM2|P|C39505	CAMI_medium_GoldStandardAssembly_Bin-12-refined_10.fna
RM2|P|C39568	CAMI_medium_GoldStandardAssembly_Bin-12-refined_10.fna
RM2|P|C39855	CAMI_medium_GoldStandardAssembly_Bin-12-refined_10.fna
RM2|P|C40303	CAMI_medium_GoldStandardAssembly_Bin-12-refined_10.fna
RM2|P|C40424	CAMI_medium_GoldStandardAssembly_Bin-12-refined_10.fna
RM2|P|C40491	CAMI_medium_GoldStandardAssembly_Bin-12-refined_10.fna
RM2|P|C40518	CAMI_medium_GoldStandardAssembly_Bin-12-refined_10.fna
RM2|P|C41028	CAMI_medium_GoldStandardAssembly_Bin-12-refined_10.fna
RM2|P|C41196	CAMI_medium_GoldStandardAssembly_Bin-12-refined_10.fna
RM2|P|C41227	CAMI_medium_GoldStandardAssembly_Bin-12-refined_10.fna
RM2|P|C41412	CAMI_medium_GoldStandardAssembly_Bin-12-refined_10.fna
RM2|P|C41431	CAMI_medium_GoldStandardAssembly_Bin-12-refined_10.fna
RM2|P|C41668	CAMI_medium_GoldStandardAssembly_Bin-12-refined_10.fna
RM2|P|C41691	CAMI_medium_GoldStandardAssembly_Bin-12-refined_10.fna
RM2|P|C41712	CAMI_medium_GoldStandardAssembly_Bin-12-refined_10.fna
RM2|P|C41835	CAMI_medium_GoldStandardAssembly_Bin-12-refined_10.fna
RM2|P|C41861	CAMI_medium_GoldStandardAssembly_Bin-12-refined_10.fna
RM2|P|C41872	CAMI_medium_GoldStandardAssembly_Bin-12-refined_10.fna
RM2|P|C41953	CAMI_medium_GoldStandardAssembly_Bin-12-refined_10.fna
RM2|P|C42233	CAMI_medium_GoldStandardAssembly_Bin-12-refined_10.fna
RM2|P|C42524	CAMI_medium_GoldStandardAssembly_Bin-12-refined_10.fna
RM2|P|C42609	CAMI_medium_GoldStandardAssembly_Bin-12-refined_10.fna
RM2|P|C42715	CAMI_medium_GoldStandardAssembly_Bin-12-refined_10.fna
RM2|P|C43215	CAMI_medium_GoldStandardAssembly_Bin-12-refined_10.fna
RM2|P|C43313	CAMI_medium_GoldStandardAssembly_Bin-12-refined_10.fna
RM2|P|C43915	CAMI_medium_GoldStandardAssembly_Bin-12-refined_10.fna
RM2|P|C43987	CAMI_medium_GoldStandardAssembly_Bin-12-refined_10.fna
RM2|P|C44101	CAMI_medium_GoldStandardAssembly_Bin-12-refined_10.fna
RM2|P|C44526	CAMI_medium_GoldStandardAssembly_Bin-12-refined_10.fna
RM2|P|C44589	CAMI_medium_GoldStandardAssembly_Bin-12-refined_10.fna
RM2|P|C44685	CAMI_medium_GoldStandardAssembly_Bin-12-refined_10.fna
RM2|P|C44772	CAMI_medium_GoldStandardAssembly_Bin-12-refined_10.fna
RM2|P|C44844	CAMI_medium_GoldStandardAssembly_Bin-12-refined_10.fna
RM2|P|C44923	CAMI_medium_GoldStandardAssembly_Bin-12-refined_10.fna
RM2|P|C45138	CAMI_medium_GoldStandardAssembly_Bin-12-refined_10.fna
RM2|P|C45294	CAMI_medium_GoldStandardAssembly_Bin-12-refined_10.fna
RM2|P|C45369	CAMI_medium_GoldStandardAssembly_Bin-12-refined_10.fna
RM2|P|C45455	CAMI_medium_GoldStandardAssembly_Bin-12-refined_10.fna
RM2|P|C45670	CAMI_medium_GoldStandardAssembly_Bin-12-refined_10.fna
RM2|P|C45684	CAMI_medium_GoldStandardAssembly_Bin-12-refined_10.fna
RM2|P|C45731	CAMI_medium_GoldStandardAssembly_Bin-12-refined_10.fna
RM2|P|C46067	CAMI_medium_GoldStandardAssembly_Bin-12-refined_10.fna
RM2|P|C46237	CAMI_medium_GoldStandardAssembly_Bin-12-refined_10.fna
RM2|P|C46490	CAMI_medium_GoldStandardAssembly_Bin-12-refined_10.fna
RM2|P|C47085	CAMI_medium_GoldStandardAssembly_Bin-12-refined_10.fna
RM2|P|C47495	CAMI_medium_GoldStandardAssembly_Bin-12-refined_10.fna
RM2|P|C47866	CAMI_medium_GoldStandardAssembly_Bin-12-refined_10.fna
RM2|P|C47955	CAMI_medium_GoldStandardAssembly_Bin-12-refined_10.fna
RM2|P|C48158	CAMI_medium_GoldStandardAssembly_Bin-12-refined_10.fna
RM2|P|C48277	CAMI_medium_GoldStandardAssembly_Bin-12-refined_10.fna
RM2|P|C48394	CAMI_medium_GoldStandardAssembly_Bin-12-refined_10.fna
RM2|P|C48489	CAMI_medium_GoldStandardAssembly_Bin-12-refined_10.fna
RM2|P|C48506	CAMI_medium_GoldStandardAssembly_Bin-12-refined_10.fna
RM2|P|C49086	CAMI_medium_GoldStandardAssembly_Bin-12-refined_10.fna
RM2|P|C49253	CAMI_medium_GoldStandardAssembly_Bin-12-refined_10.fna
RM2|P|C49479	CAMI_medium_GoldStandardAssembly_Bin-12-refined_10.fna
RM2|P|C49834	CAMI_medium_GoldStandardAssembly_Bin-12-refined_10.fna
RM2|P|C50044	CAMI_medium_GoldStandardAssembly_Bin-12-refined_10.fna
RM2|P|C50473	CAMI_medium_GoldStandardAssembly_Bin-12-refined_10.fna
RM2|P|C50640	CAMI_medium_GoldStandardAssembly_Bin-12-refined_10.fna
RM2|P|C50907	CAMI_medium_GoldStandardAssembly_Bin-12-refined_10.fna
RM2|P|C51079	CAMI_medium_GoldStandardAssembly_Bin-12-refined_10.fna
RM2|P|C51205	CAMI_medium_GoldStandardAssembly_Bin-12-refined_10.fna
RM2|P|C51310	CAMI_medium_GoldStandardAssembly_Bin-12-refined_10.fna
RM2|P|C51384	CAMI_medium_GoldStandardAssembly_Bin-12-refined_10.fna
RM2|P|C51525	CAMI_medium_GoldStandardAssembly_Bin-12-refined_10.fna
RM2|P|C52299	CAMI_medium_GoldStandardAssembly_Bin-12-refined_10.fna
RM2|P|C52691	CAMI_medium_GoldStandardAssembly_Bin-12-refined_10.fna
RM2|P|C52743	CAMI_medium_GoldStandardAssembly_Bin-12-refined_10.fna
RM2|P|C52955	CAMI_medium_GoldStandardAssembly_Bin-12-refined_10.fna
RM2|P|C53198	CAMI_medium_GoldStandardAssembly_Bin-12-refined_10.fna
RM2|P|C53461	CAMI_medium_GoldStandardAssembly_Bin-12-refined_10.fna
RM2|P|C53959	CAMI_medium_GoldStandardAssembly_Bin-12-refined_10.fna
RM2|P|C53977	CAMI_medium_GoldStandardAssembly_Bin-12-refined_10.fna
RM2|P|C54084	CAMI_medium_GoldStandardAssembly_Bin-12-refined_10.fna
RM2|P|C54087	CAMI_medium_GoldStandardAssembly_Bin-12-refined_10.fna
RM2|P|C54190	CAMI_medium_GoldStandardAssembly_Bin-12-refined_10.fna
RM2|P|C55137	CAMI_medium_GoldStandardAssembly_Bin-12-refined_10.fna
RM2|P|C55173	CAMI_medium_GoldStandardAssembly_Bin-12-refined_10.fna
RM2|P|C55436	CAMI_medium_GoldStandardAssembly_Bin-12-refined_10.fna
RM2|P|C55801	CAMI_medium_GoldStandardAssembly_Bin-12-refined_10.fna
RM2|P|C55988	CAMI_medium_GoldStandardAssembly_Bin-12-refined_10.fna
RM2|P|C56028	CAMI_medium_GoldStandardAssembly_Bin-12-refined_10.fna
RM2|P|C56409	CAMI_medium_GoldStandardAssembly_Bin-12-refined_10.fna
RM2|P|C56806	CAMI_medium_GoldStandardAssembly_Bin-12-refined_10.fna
RM2|P|C56824	CAMI_medium_GoldStandardAssembly_Bin-12-refined_10.fna
RM2|P|C56837	CAMI_medium_GoldStandardAssembly_Bin-12-refined_10.fna
RM2|P|C56914	CAMI_medium_GoldStandardAssembly_Bin-12-refined_10.fna
RM2|P|C57158	CAMI_medium_GoldStandardAssembly_Bin-12-refined_10.fna
RM2|P|C57198	CAMI_medium_GoldStandardAssembly_Bin-12-refined_10.fna
RM2|P|C57535	CAMI_medium_GoldStandardAssembly_Bin-12-refined_10.fna
RM2|P|C57579	CAMI_medium_GoldStandardAssembly_Bin-12-refined_10.fna
RM2|P|C57635	CAMI_medium_GoldStandardAssembly_Bin-12-refined_10.fna
RM2|P|C57857	CAMI_medium_GoldStandardAssembly_Bin-12-refined_10.fna
RM2|P|C58886	CAMI_medium_GoldStandardAssembly_Bin-12-refined_10.fna
RM2|P|C58894	CAMI_medium_GoldStandardAssembly_Bin-12-refined_10.fna
RM2|P|C58918	CAMI_medium_GoldStandardAssembly_Bin-12-refined_10.fna
RM2|P|C58949	CAMI_medium_GoldStandardAssembly_Bin-12-refined_10.fna
RM2|P|C59001	CAMI_medium_GoldStandardAssembly_Bin-12-refined_10.fna
RM2|P|C59009	CAMI_medium_GoldStandardAssembly_Bin-12-refined_10.fna
RM2|P|C59390	CAMI_medium_GoldStandardAssembly_Bin-12-refined_10.fna
RM2|P|C59463	CAMI_medium_GoldStandardAssembly_Bin-12-refined_10.fna
RM2|P|C59616	CAMI_medium_GoldStandardAssembly_Bin-12-refined_10.fna
RM2|P|C59622	CAMI_medium_GoldStandardAssembly_Bin-12-refined_10.fna
RM2|P|C59767	CAMI_medium_GoldStandardAssembly_Bin-12-refined_10.fna
RM2|P|C59926	CAMI_medium_GoldStandardAssembly_Bin-12-refined_10.fna
RM2|P|C60495	CAMI_medium_GoldStandardAssembly_Bin-12-refined_10.fna
RM2|P|C60789	CAMI_medium_GoldStandardAssembly_Bin-12-refined_10.fna
RM2|P|C60818	CAMI_medium_GoldStandardAssembly_Bin-12-refined_10.fna
RM2|P|C61288	CAMI_medium_GoldStandardAssembly_Bin-12-refined_10.fna
RM2|P|C61336	CAMI_medium_GoldStandardAssembly_Bin-12-refined_10.fna
RM2|P|C61409	CAMI_medium_GoldStandardAssembly_Bin-12-refined_10.fna
RM2|P|C61477	CAMI_medium_GoldStandardAssembly_Bin-12-refined_10.fna
RM2|P|C61640	CAMI_medium_GoldStandardAssembly_Bin-12-refined_10.fna
RM2|P|C62076	CAMI_medium_GoldStandardAssembly_Bin-12-refined_10.fna
RM2|P|C62138	CAMI_medium_GoldStandardAssembly_Bin-12-refined_10.fna
RM2|P|C62201	CAMI_medium_GoldStandardAssembly_Bin-12-refined_10.fna
RM2|P|C62385	CAMI_medium_GoldStandardAssembly_Bin-12-refined_10.fna
RM2|P|C62421	CAMI_medium_GoldStandardAssembly_Bin-12-refined_10.fna
RM2|P|C62508	CAMI_medium_GoldStandardAssembly_Bin-12-refined_10.fna
RM2|P|C62563	CAMI_medium_GoldStandardAssembly_Bin-12-refined_10.fna
RM2|P|C62759	CAMI_medium_GoldStandardAssembly_Bin-12-refined_10.fna
RM2|P|C62865	CAMI_medium_GoldStandardAssembly_Bin-12-refined_10.fna
RM2|P|C62959	CAMI_medium_GoldStandardAssembly_Bin-12-refined_10.fna
RM2|P|C63330	CAMI_medium_GoldStandardAssembly_Bin-12-refined_10.fna
RM2|P|C63436	CAMI_medium_GoldStandardAssembly_Bin-12-refined_10.fna
RM2|P|C233	CAMI_medium_GoldStandardAssembly_Bin-12-refined_11.fna
RM2|P|C323	CAMI_medium_GoldStandardAssembly_Bin-12-refined_11.fna
RM2|P|C678	CAMI_medium_GoldStandardAssembly_Bin-12-refined_11.fna
RM2|P|C725	CAMI_medium_GoldStandardAssembly_Bin-12-refined_11.fna
RM2|P|C753	CAMI_medium_GoldStandardAssembly_Bin-12-refined_11.fna
RM2|P|C942	CAMI_medium_GoldStandardAssembly_Bin-12-refined_11.fna
RM2|P|C1289	CAMI_medium_GoldStandardAssembly_Bin-12-refined_11.fna
RM2|P|C2691	CAMI_medium_GoldStandardAssembly_Bin-12-refined_11.fna
RM2|P|C2984	CAMI_medium_GoldStandardAssembly_Bin-12-refined_11.fna
RM2|P|C3044	CAMI_medium_GoldStandardAssembly_Bin-12-refined_11.fna
RM2|P|C3270	CAMI_medium_GoldStandardAssembly_Bin-12-refined_11.fna
RM2|P|C3349	CAMI_medium_GoldStandardAssembly_Bin-12-refined_11.fna
RM2|P|C3774	CAMI_medium_GoldStandardAssembly_Bin-12-refined_11.fna
RM2|P|C3916	CAMI_medium_GoldStandardAssembly_Bin-12-refined_11.fna
RM2|P|C4155	CAMI_medium_GoldStandardAssembly_Bin-12-refined_11.fna
RM2|P|C4229	CAMI_medium_GoldStandardAssembly_Bin-12-refined_11.fna
RM2|P|C4260	CAMI_medium_GoldStandardAssembly_Bin-12-refined_11.fna
RM2|P|C4426	CAMI_medium_GoldStandardAssembly_Bin-12-refined_11.fna
RM2|P|C4781	CAMI_medium_GoldStandardAssembly_Bin-12-refined_11.fna
RM2|P|C4854	CAMI_medium_GoldStandardAssembly_Bin-12-refined_11.fna
RM2|P|C4875	CAMI_medium_GoldStandardAssembly_Bin-12-refined_11.fna
RM2|P|C4897	CAMI_medium_GoldStandardAssembly_Bin-12-refined_11.fna
RM2|P|C5182	CAMI_medium_GoldStandardAssembly_Bin-12-refined_11.fna
RM2|P|C5582	CAMI_medium_GoldStandardAssembly_Bin-12-refined_11.fna
RM2|P|C5705	CAMI_medium_GoldStandardAssembly_Bin-12-refined_11.fna
RM2|P|C6141	CAMI_medium_GoldStandardAssembly_Bin-12-refined_11.fna
RM2|P|C6155	CAMI_medium_GoldStandardAssembly_Bin-12-refined_11.fna
RM2|P|C6236	CAMI_medium_GoldStandardAssembly_Bin-12-refined_11.fna
RM2|P|C6605	CAMI_medium_GoldStandardAssembly_Bin-12-refined_11.fna
RM2|P|C7060	CAMI_medium_GoldStandardAssembly_Bin-12-refined_11.fna
RM2|P|C7113	CAMI_medium_GoldStandardAssembly_Bin-12-refined_11.fna
RM2|P|C7361	CAMI_medium_GoldStandardAssembly_Bin-12-refined_11.fna
RM2|P|C7793	CAMI_medium_GoldStandardAssembly_Bin-12-refined_11.fna
RM2|P|C7966	CAMI_medium_GoldStandardAssembly_Bin-12-refined_11.fna
RM2|P|C8138	CAMI_medium_GoldStandardAssembly_Bin-12-refined_11.fna
RM2|P|C8266	CAMI_medium_GoldStandardAssembly_Bin-12-refined_11.fna
RM2|P|C8872	CAMI_medium_GoldStandardAssembly_Bin-12-refined_11.fna
RM2|P|C9061	CAMI_medium_GoldStandardAssembly_Bin-12-refined_11.fna
RM2|P|C9204	CAMI_medium_GoldStandardAssembly_Bin-12-refined_11.fna
RM2|P|C9457	CAMI_medium_GoldStandardAssembly_Bin-12-refined_11.fna
RM2|P|C9493	CAMI_medium_GoldStandardAssembly_Bin-12-refined_11.fna
RM2|P|C9553	CAMI_medium_GoldStandardAssembly_Bin-12-refined_11.fna
RM2|P|C9973	CAMI_medium_GoldStandardAssembly_Bin-12-refined_11.fna
RM2|P|C10131	CAMI_medium_GoldStandardAssembly_Bin-12-refined_11.fna
RM2|P|C10164	CAMI_medium_GoldStandardAssembly_Bin-12-refined_11.fna
RM2|P|C10594	CAMI_medium_GoldStandardAssembly_Bin-12-refined_11.fna
RM2|P|C10689	CAMI_medium_GoldStandardAssembly_Bin-12-refined_11.fna
RM2|P|C11672	CAMI_medium_GoldStandardAssembly_Bin-12-refined_11.fna
RM2|P|C11729	CAMI_medium_GoldStandardAssembly_Bin-12-refined_11.fna
RM2|P|C11853	CAMI_medium_GoldStandardAssembly_Bin-12-refined_11.fna
RM2|P|C12235	CAMI_medium_GoldStandardAssembly_Bin-12-refined_11.fna
RM2|P|C12536	CAMI_medium_GoldStandardAssembly_Bin-12-refined_11.fna
RM2|P|C13429	CAMI_medium_GoldStandardAssembly_Bin-12-refined_11.fna
RM2|P|C14131	CAMI_medium_GoldStandardAssembly_Bin-12-refined_11.fna
RM2|P|C14213	CAMI_medium_GoldStandardAssembly_Bin-12-refined_11.fna
RM2|P|C14472	CAMI_medium_GoldStandardAssembly_Bin-12-refined_11.fna
RM2|P|C14980	CAMI_medium_GoldStandardAssembly_Bin-12-refined_11.fna
RM2|P|C15027	CAMI_medium_GoldStandardAssembly_Bin-12-refined_11.fna
RM2|P|C15114	CAMI_medium_GoldStandardAssembly_Bin-12-refined_11.fna
RM2|P|C15190	CAMI_medium_GoldStandardAssembly_Bin-12-refined_11.fna
RM2|P|C15322	CAMI_medium_GoldStandardAssembly_Bin-12-refined_11.fna
RM2|P|C15340	CAMI_medium_GoldStandardAssembly_Bin-12-refined_11.fna
RM2|P|C15569	CAMI_medium_GoldStandardAssembly_Bin-12-refined_11.fna
RM2|P|C15821	CAMI_medium_GoldStandardAssembly_Bin-12-refined_11.fna
RM2|P|C15904	CAMI_medium_GoldStandardAssembly_Bin-12-refined_11.fna
RM2|P|C15950	CAMI_medium_GoldStandardAssembly_Bin-12-refined_11.fna
RM2|P|C15969	CAMI_medium_GoldStandardAssembly_Bin-12-refined_11.fna
RM2|P|C16318	CAMI_medium_GoldStandardAssembly_Bin-12-refined_11.fna
RM2|P|C16511	CAMI_medium_GoldStandardAssembly_Bin-12-refined_11.fna
RM2|P|C16802	CAMI_medium_GoldStandardAssembly_Bin-12-refined_11.fna
RM2|P|C16945	CAMI_medium_GoldStandardAssembly_Bin-12-refined_11.fna
RM2|P|C17014	CAMI_medium_GoldStandardAssembly_Bin-12-refined_11.fna
RM2|P|C17019	CAMI_medium_GoldStandardAssembly_Bin-12-refined_11.fna
RM2|P|C17044	CAMI_medium_GoldStandardAssembly_Bin-12-refined_11.fna
RM2|P|C17049	CAMI_medium_GoldStandardAssembly_Bin-12-refined_11.fna
RM2|P|C17074	CAMI_medium_GoldStandardAssembly_Bin-12-refined_11.fna
RM2|P|C17172	CAMI_medium_GoldStandardAssembly_Bin-12-refined_11.fna
RM2|P|C17415	CAMI_medium_GoldStandardAssembly_Bin-12-refined_11.fna
RM2|P|C17449	CAMI_medium_GoldStandardAssembly_Bin-12-refined_11.fna
RM2|P|C17589	CAMI_medium_GoldStandardAssembly_Bin-12-refined_11.fna
RM2|P|C17720	CAMI_medium_GoldStandardAssembly_Bin-12-refined_11.fna
RM2|P|C17863	CAMI_medium_GoldStandardAssembly_Bin-12-refined_11.fna
RM2|P|C18074	CAMI_medium_GoldStandardAssembly_Bin-12-refined_11.fna
RM2|P|C18270	CAMI_medium_GoldStandardAssembly_Bin-12-refined_11.fna
RM2|P|C18494	CAMI_medium_GoldStandardAssembly_Bin-12-refined_11.fna
RM2|P|C18522	CAMI_medium_GoldStandardAssembly_Bin-12-refined_11.fna
RM2|P|C18632	CAMI_medium_GoldStandardAssembly_Bin-12-refined_11.fna
RM2|P|C19605	CAMI_medium_GoldStandardAssembly_Bin-12-refined_11.fna
RM2|P|C19618	CAMI_medium_GoldStandardAssembly_Bin-12-refined_11.fna
RM2|P|C19791	CAMI_medium_GoldStandardAssembly_Bin-12-refined_11.fna
RM2|P|C19835	CAMI_medium_GoldStandardAssembly_Bin-12-refined_11.fna
RM2|P|C19949	CAMI_medium_GoldStandardAssembly_Bin-12-refined_11.fna
RM2|P|C20054	CAMI_medium_GoldStandardAssembly_Bin-12-refined_11.fna
RM2|P|C20106	CAMI_medium_GoldStandardAssembly_Bin-12-refined_11.fna
RM2|P|C20338	CAMI_medium_GoldStandardAssembly_Bin-12-refined_11.fna
RM2|P|C20462	CAMI_medium_GoldStandardAssembly_Bin-12-refined_11.fna
RM2|P|C20765	CAMI_medium_GoldStandardAssembly_Bin-12-refined_11.fna
RM2|P|C21172	CAMI_medium_GoldStandardAssembly_Bin-12-refined_11.fna
RM2|P|C21310	CAMI_medium_GoldStandardAssembly_Bin-12-refined_11.fna
RM2|P|C21726	CAMI_medium_GoldStandardAssembly_Bin-12-refined_11.fna
RM2|P|C21757	CAMI_medium_GoldStandardAssembly_Bin-12-refined_11.fna
RM2|P|C22368	CAMI_medium_GoldStandardAssembly_Bin-12-refined_11.fna
RM2|P|C22579	CAMI_medium_GoldStandardAssembly_Bin-12-refined_11.fna
RM2|P|C22941	CAMI_medium_GoldStandardAssembly_Bin-12-refined_11.fna
RM2|P|C22967	CAMI_medium_GoldStandardAssembly_Bin-12-refined_11.fna
RM2|P|C23210	CAMI_medium_GoldStandardAssembly_Bin-12-refined_11.fna
RM2|P|C23565	CAMI_medium_GoldStandardAssembly_Bin-12-refined_11.fna
RM2|P|C23639	CAMI_medium_GoldStandardAssembly_Bin-12-refined_11.fna
RM2|P|C23853	CAMI_medium_GoldStandardAssembly_Bin-12-refined_11.fna
RM2|P|C24046	CAMI_medium_GoldStandardAssembly_Bin-12-refined_11.fna
RM2|P|C24139	CAMI_medium_GoldStandardAssembly_Bin-12-refined_11.fna
RM2|P|C24270	CAMI_medium_GoldStandardAssembly_Bin-12-refined_11.fna
RM2|P|C24502	CAMI_medium_GoldStandardAssembly_Bin-12-refined_11.fna
RM2|P|C24575	CAMI_medium_GoldStandardAssembly_Bin-12-refined_11.fna
RM2|P|C24715	CAMI_medium_GoldStandardAssembly_Bin-12-refined_11.fna
RM2|P|C24959	CAMI_medium_GoldStandardAssembly_Bin-12-refined_11.fna
RM2|P|C25089	CAMI_medium_GoldStandardAssembly_Bin-12-refined_11.fna
RM2|P|C25337	CAMI_medium_GoldStandardAssembly_Bin-12-refined_11.fna
RM2|P|C25399	CAMI_medium_GoldStandardAssembly_Bin-12-refined_11.fna
RM2|P|C25525	CAMI_medium_GoldStandardAssembly_Bin-12-refined_11.fna
RM2|P|C26076	CAMI_medium_GoldStandardAssembly_Bin-12-refined_11.fna
RM2|P|C26144	CAMI_medium_GoldStandardAssembly_Bin-12-refined_11.fna
RM2|P|C26502	CAMI_medium_GoldStandardAssembly_Bin-12-refined_11.fna
RM2|P|C26928	CAMI_medium_GoldStandardAssembly_Bin-12-refined_11.fna
RM2|P|C27094	CAMI_medium_GoldStandardAssembly_Bin-12-refined_11.fna
RM2|P|C27257	CAMI_medium_GoldStandardAssembly_Bin-12-refined_11.fna
RM2|P|C27788	CAMI_medium_GoldStandardAssembly_Bin-12-refined_11.fna
RM2|P|C27969	CAMI_medium_GoldStandardAssembly_Bin-12-refined_11.fna
RM2|P|C27984	CAMI_medium_GoldStandardAssembly_Bin-12-refined_11.fna
RM2|P|C28049	CAMI_medium_GoldStandardAssembly_Bin-12-refined_11.fna
RM2|P|C28174	CAMI_medium_GoldStandardAssembly_Bin-12-refined_11.fna
RM2|P|C28265	CAMI_medium_GoldStandardAssembly_Bin-12-refined_11.fna
RM2|P|C28437	CAMI_medium_GoldStandardAssembly_Bin-12-refined_11.fna
RM2|P|C28816	CAMI_medium_GoldStandardAssembly_Bin-12-refined_11.fna
RM2|P|C28958	CAMI_medium_GoldStandardAssembly_Bin-12-refined_11.fna
RM2|P|C28968	CAMI_medium_GoldStandardAssembly_Bin-12-refined_11.fna
RM2|P|C29139	CAMI_medium_GoldStandardAssembly_Bin-12-refined_11.fna
RM2|P|C29153	CAMI_medium_GoldStandardAssembly_Bin-12-refined_11.fna
RM2|P|C29239	CAMI_medium_GoldStandardAssembly_Bin-12-refined_11.fna
RM2|P|C29658	CAMI_medium_GoldStandardAssembly_Bin-12-refined_11.fna
RM2|P|C30002	CAMI_medium_GoldStandardAssembly_Bin-12-refined_11.fna
RM2|P|C30072	CAMI_medium_GoldStandardAssembly_Bin-12-refined_11.fna
RM2|P|C30388	CAMI_medium_GoldStandardAssembly_Bin-12-refined_11.fna
RM2|P|C30442	CAMI_medium_GoldStandardAssembly_Bin-12-refined_11.fna
RM2|P|C30445	CAMI_medium_GoldStandardAssembly_Bin-12-refined_11.fna
RM2|P|C30656	CAMI_medium_GoldStandardAssembly_Bin-12-refined_11.fna
RM2|P|C30934	CAMI_medium_GoldStandardAssembly_Bin-12-refined_11.fna
RM2|P|C30963	CAMI_medium_GoldStandardAssembly_Bin-12-refined_11.fna
RM2|P|C31329	CAMI_medium_GoldStandardAssembly_Bin-12-refined_11.fna
RM2|P|C31887	CAMI_medium_GoldStandardAssembly_Bin-12-refined_11.fna
RM2|P|C31892	CAMI_medium_GoldStandardAssembly_Bin-12-refined_11.fna
RM2|P|C31936	CAMI_medium_GoldStandardAssembly_Bin-12-refined_11.fna
RM2|P|C32828	CAMI_medium_GoldStandardAssembly_Bin-12-refined_11.fna
RM2|P|C33116	CAMI_medium_GoldStandardAssembly_Bin-12-refined_11.fna
RM2|P|C34326	CAMI_medium_GoldStandardAssembly_Bin-12-refined_11.fna
RM2|P|C34361	CAMI_medium_GoldStandardAssembly_Bin-12-refined_11.fna
RM2|P|C34393	CAMI_medium_GoldStandardAssembly_Bin-12-refined_11.fna
RM2|P|C34442	CAMI_medium_GoldStandardAssembly_Bin-12-refined_11.fna
RM2|P|C35028	CAMI_medium_GoldStandardAssembly_Bin-12-refined_11.fna
RM2|P|C35675	CAMI_medium_GoldStandardAssembly_Bin-12-refined_11.fna
RM2|P|C35727	CAMI_medium_GoldStandardAssembly_Bin-12-refined_11.fna
RM2|P|C35872	CAMI_medium_GoldStandardAssembly_Bin-12-refined_11.fna
RM2|P|C35923	CAMI_medium_GoldStandardAssembly_Bin-12-refined_11.fna
RM2|P|C36024	CAMI_medium_GoldStandardAssembly_Bin-12-refined_11.fna
RM2|P|C36107	CAMI_medium_GoldStandardAssembly_Bin-12-refined_11.fna
RM2|P|C36365	CAMI_medium_GoldStandardAssembly_Bin-12-refined_11.fna
RM2|P|C36394	CAMI_medium_GoldStandardAssembly_Bin-12-refined_11.fna
RM2|P|C36514	CAMI_medium_GoldStandardAssembly_Bin-12-refined_11.fna
RM2|P|C36527	CAMI_medium_GoldStandardAssembly_Bin-12-refined_11.fna
RM2|P|C36957	CAMI_medium_GoldStandardAssembly_Bin-12-refined_11.fna
RM2|P|C36985	CAMI_medium_GoldStandardAssembly_Bin-12-refined_11.fna
RM2|P|C37006	CAMI_medium_GoldStandardAssembly_Bin-12-refined_11.fna
RM2|P|C37132	CAMI_medium_GoldStandardAssembly_Bin-12-refined_11.fna
RM2|P|C37450	CAMI_medium_GoldStandardAssembly_Bin-12-refined_11.fna
RM2|P|C37605	CAMI_medium_GoldStandardAssembly_Bin-12-refined_11.fna
RM2|P|C37786	CAMI_medium_GoldStandardAssembly_Bin-12-refined_11.fna
RM2|P|C38464	CAMI_medium_GoldStandardAssembly_Bin-12-refined_11.fna
RM2|P|C38605	CAMI_medium_GoldStandardAssembly_Bin-12-refined_11.fna
RM2|P|C38781	CAMI_medium_GoldStandardAssembly_Bin-12-refined_11.fna
RM2|P|C38989	CAMI_medium_GoldStandardAssembly_Bin-12-refined_11.fna
RM2|P|C39129	CAMI_medium_GoldStandardAssembly_Bin-12-refined_11.fna
RM2|P|C39149	CAMI_medium_GoldStandardAssembly_Bin-12-refined_11.fna
RM2|P|C39246	CAMI_medium_GoldStandardAssembly_Bin-12-refined_11.fna
RM2|P|C39353	CAMI_medium_GoldStandardAssembly_Bin-12-refined_11.fna
RM2|P|C39361	CAMI_medium_GoldStandardAssembly_Bin-12-refined_11.fna
RM2|P|C39445	CAMI_medium_GoldStandardAssembly_Bin-12-refined_11.fna
RM2|P|C39469	CAMI_medium_GoldStandardAssembly_Bin-12-refined_11.fna
RM2|P|C39829	CAMI_medium_GoldStandardAssembly_Bin-12-refined_11.fna
RM2|P|C39966	CAMI_medium_GoldStandardAssembly_Bin-12-refined_11.fna
RM2|P|C40105	CAMI_medium_GoldStandardAssembly_Bin-12-refined_11.fna
RM2|P|C40898	CAMI_medium_GoldStandardAssembly_Bin-12-refined_11.fna
RM2|P|C40965	CAMI_medium_GoldStandardAssembly_Bin-12-refined_11.fna
RM2|P|C41090	CAMI_medium_GoldStandardAssembly_Bin-12-refined_11.fna
RM2|P|C41165	CAMI_medium_GoldStandardAssembly_Bin-12-refined_11.fna
RM2|P|C41351	CAMI_medium_GoldStandardAssembly_Bin-12-refined_11.fna
RM2|P|C41447	CAMI_medium_GoldStandardAssembly_Bin-12-refined_11.fna
RM2|P|C41695	CAMI_medium_GoldStandardAssembly_Bin-12-refined_11.fna
RM2|P|C41756	CAMI_medium_GoldStandardAssembly_Bin-12-refined_11.fna
RM2|P|C41920	CAMI_medium_GoldStandardAssembly_Bin-12-refined_11.fna
RM2|P|C42572	CAMI_medium_GoldStandardAssembly_Bin-12-refined_11.fna
RM2|P|C42610	CAMI_medium_GoldStandardAssembly_Bin-12-refined_11.fna
RM2|P|C42676	CAMI_medium_GoldStandardAssembly_Bin-12-refined_11.fna
RM2|P|C42782	CAMI_medium_GoldStandardAssembly_Bin-12-refined_11.fna
RM2|P|C43577	CAMI_medium_GoldStandardAssembly_Bin-12-refined_11.fna
RM2|P|C43578	CAMI_medium_GoldStandardAssembly_Bin-12-refined_11.fna
RM2|P|C43596	CAMI_medium_GoldStandardAssembly_Bin-12-refined_11.fna
RM2|P|C44581	CAMI_medium_GoldStandardAssembly_Bin-12-refined_11.fna
RM2|P|C44640	CAMI_medium_GoldStandardAssembly_Bin-12-refined_11.fna
RM2|P|C44752	CAMI_medium_GoldStandardAssembly_Bin-12-refined_11.fna
RM2|P|C44902	CAMI_medium_GoldStandardAssembly_Bin-12-refined_11.fna
RM2|P|C44906	CAMI_medium_GoldStandardAssembly_Bin-12-refined_11.fna
RM2|P|C44989	CAMI_medium_GoldStandardAssembly_Bin-12-refined_11.fna
RM2|P|C45133	CAMI_medium_GoldStandardAssembly_Bin-12-refined_11.fna
RM2|P|C45474	CAMI_medium_GoldStandardAssembly_Bin-12-refined_11.fna
RM2|P|C46105	CAMI_medium_GoldStandardAssembly_Bin-12-refined_11.fna
RM2|P|C46374	CAMI_medium_GoldStandardAssembly_Bin-12-refined_11.fna
RM2|P|C46468	CAMI_medium_GoldStandardAssembly_Bin-12-refined_11.fna
RM2|P|C46562	CAMI_medium_GoldStandardAssembly_Bin-12-refined_11.fna
RM2|P|C46643	CAMI_medium_GoldStandardAssembly_Bin-12-refined_11.fna
RM2|P|C46684	CAMI_medium_GoldStandardAssembly_Bin-12-refined_11.fna
RM2|P|C46802	CAMI_medium_GoldStandardAssembly_Bin-12-refined_11.fna
RM2|P|C46819	CAMI_medium_GoldStandardAssembly_Bin-12-refined_11.fna
RM2|P|C46945	CAMI_medium_GoldStandardAssembly_Bin-12-refined_11.fna
RM2|P|C47131	CAMI_medium_GoldStandardAssembly_Bin-12-refined_11.fna
RM2|P|C47390	CAMI_medium_GoldStandardAssembly_Bin-12-refined_11.fna
RM2|P|C47913	CAMI_medium_GoldStandardAssembly_Bin-12-refined_11.fna
RM2|P|C48400	CAMI_medium_GoldStandardAssembly_Bin-12-refined_11.fna
RM2|P|C48422	CAMI_medium_GoldStandardAssembly_Bin-12-refined_11.fna
RM2|P|C48797	CAMI_medium_GoldStandardAssembly_Bin-12-refined_11.fna
RM2|P|C48975	CAMI_medium_GoldStandardAssembly_Bin-12-refined_11.fna
RM2|P|C49130	CAMI_medium_GoldStandardAssembly_Bin-12-refined_11.fna
RM2|P|C49224	CAMI_medium_GoldStandardAssembly_Bin-12-refined_11.fna
[truncated: 24,078 more rows]

## Sheet: bmc3c
SEQUENCEID	BINID
RM2|P|C9590	9.fa
RM2|P|C9595	112.fa
RM2|P|C37730	4.fa
RM2|P|C37734	115.fa
RM2|P|C37736	77.fa
RM2|P|C37737	84.fa
RM2|P|C37739	19.fa
RM2|P|C45682	7.fa
RM2|P|C39823	38.fa
RM2|P|C39824	51.fa
RM2|P|C39829	77.fa
RM2|P|C22794	91.fa
RM2|P|C22791	86.fa
RM2|P|C25224	106.fa
RM2|P|C25227	66.fa
RM2|P|C25226	12.fa
RM2|P|C25221	84.fa
RM2|P|C25222	66.fa
RM2|P|C25228	113.fa
RM2|P|C30420	75.fa
RM2|P|C30422	27.fa
RM2|P|C30425	35.fa
RM2|P|C30424	26.fa
RM2|P|C30427	63.fa
RM2|P|C30429	15.fa
RM2|P|C30428	81.fa
RM2|P|C38155	62.fa
RM2|P|C38156	77.fa
RM2|P|C38151	38.fa
RM2|P|C38150	31.fa
RM2|P|C38153	119.fa
RM2|P|C38158	116.fa
RM2|P|C40167	119.fa
RM2|P|C40166	106.fa
RM2|P|C40163	87.fa
RM2|P|C59919	37.fa
RM2|P|C59914	84.fa
RM2|P|C59915	103.fa
RM2|P|C40169	45.fa
RM2|P|C7190	28.fa
RM2|P|C7192	113.fa
RM2|P|C58133	26.fa
RM2|P|C33734	83.fa
RM2|P|C6829	122.fa
RM2|P|C33733	94.fa
RM2|P|C6826	91.fa
RM2|P|C6825	15.fa
RM2|P|C6820	105.fa
RM2|P|C30285	80.fa
RM2|P|C30284	21.fa
RM2|P|C30287	81.fa
RM2|P|C30286	75.fa
RM2|P|C30281	1.fa
RM2|P|C30283	87.fa
RM2|P|C30289	34.fa
RM2|P|C30288	91.fa
RM2|P|C7449	95.fa
RM2|P|C7445	111.fa
RM2|P|C31774	86.fa
RM2|P|C31778	50.fa
RM2|P|C33880	87.fa
RM2|P|C33886	31.fa
RM2|P|C33887	19.fa
RM2|P|C33888	4.fa
RM2|P|C14160	19.fa
RM2|P|C14167	80.fa
RM2|P|C14164	54.fa
RM2|P|C14165	106.fa
RM2|P|C59661	10.fa
RM2|P|C59666	127.fa
RM2|P|C31482	97.fa
RM2|P|C18801	94.fa
RM2|P|C18803	19.fa
RM2|P|C59667	62.fa
RM2|P|C47308	114.fa
RM2|P|C47306	83.fa
RM2|P|C47307	103.fa
RM2|P|C47303	7.fa
RM2|P|C47301	119.fa
RM2|P|C6318	70.fa
RM2|P|C6317	94.fa
RM2|P|C6313	41.fa
RM2|P|C6312	129.fa
RM2|P|C47427	105.fa
RM2|P|C49600	5.fa
RM2|P|C15693	3.fa
RM2|P|C15690	114.fa
RM2|P|C11537	4.fa
RM2|P|C15694	74.fa
RM2|P|C43535	77.fa
RM2|P|C11538	45.fa
RM2|P|C43536	89.fa
RM2|P|C19070	87.fa
RM2|P|C15348	63.fa
RM2|P|C18118	91.fa
RM2|P|C15341	45.fa
RM2|P|C15340	96.fa
RM2|P|C15343	122.fa
RM2|P|C15342	3.fa
RM2|P|C5750	26.fa
RM2|P|C15344	74.fa
RM2|P|C18111	90.fa
RM2|P|C5753	3.fa
RM2|P|C20730	106.fa
RM2|P|C1048	91.fa
RM2|P|C1044	100.fa
RM2|P|C41212	63.fa
RM2|P|C1046	15.fa
RM2|P|C1047	69.fa
RM2|P|C1041	74.fa
RM2|P|C1043	19.fa
RM2|P|C9691	82.fa
RM2|P|C9690	87.fa
RM2|P|C9692	54.fa
RM2|P|C9695	74.fa
RM2|P|C9694	114.fa
RM2|P|C9697	5.fa
RM2|P|C54423	67.fa
RM2|P|C41133	63.fa
RM2|P|C54421	130.fa
RM2|P|C54420	49.fa
RM2|P|C40949	114.fa
RM2|P|C40948	77.fa
RM2|P|C54425	74.fa
RM2|P|C54424	120.fa
RM2|P|C11726	74.fa
RM2|P|C41130	112.fa
RM2|P|C11722	20.fa
RM2|P|C11721	21.fa
RM2|P|C45278	91.fa
RM2|P|C54392	112.fa
RM2|P|C54394	113.fa
RM2|P|C54399	88.fa
RM2|P|C45273	97.fa
RM2|P|C13978	122.fa
RM2|P|C13970	118.fa
RM2|P|C13971	81.fa
RM2|P|C13972	103.fa
RM2|P|C13975	75.fa
RM2|P|C38838	40.fa
RM2|P|C43800	87.fa
RM2|P|C38837	38.fa
RM2|P|C38835	123.fa
RM2|P|C4403	1.fa
RM2|P|C4401	62.fa
RM2|P|C4407	120.fa
RM2|P|C4409	26.fa
RM2|P|C12372	57.fa
RM2|P|C3757	103.fa
RM2|P|C19440	103.fa
RM2|P|C3755	101.fa
RM2|P|C19446	23.fa
RM2|P|C3750	97.fa
RM2|P|C19448	84.fa
RM2|P|C3758	20.fa
RM2|P|C7837	112.fa
RM2|P|C7836	15.fa
RM2|P|C16610	90.fa
RM2|P|C7834	9.fa
RM2|P|C7833	74.fa
RM2|P|C16617	77.fa
RM2|P|C2803	81.fa
RM2|P|C28456	35.fa
RM2|P|C28459	86.fa
RM2|P|C28458	4.fa
RM2|P|C16619	24.fa
RM2|P|C2809	51.fa
RM2|P|C2808	114.fa
RM2|P|C7839	91.fa
RM2|P|C45899	120.fa
RM2|P|C45894	81.fa
RM2|P|C45896	112.fa
RM2|P|C45897	74.fa
RM2|P|C45890	15.fa
RM2|P|C45892	66.fa
RM2|P|C13394	77.fa
RM2|P|C19991	32.fa
RM2|P|C13397	112.fa
RM2|P|C13392	120.fa
RM2|P|C13393	15.fa
RM2|P|C48448	35.fa
RM2|P|C48445	110.fa
RM2|P|C47391	1.fa
RM2|P|C13028	106.fa
RM2|P|C13029	88.fa
RM2|P|C13764	74.fa
RM2|P|C13022	10.fa
RM2|P|C13023	100.fa
RM2|P|C13020	26.fa
RM2|P|C20627	4.fa
RM2|P|C20624	114.fa
RM2|P|C20622	113.fa
RM2|P|C20623	113.fa
RM2|P|C20628	15.fa
RM2|P|C27074	10.fa
RM2|P|C27072	81.fa
RM2|P|C27073	15.fa
RM2|P|C27071	4.fa
RM2|P|C60396	117.fa
RM2|P|C60397	108.fa
RM2|P|C13762	80.fa
RM2|P|C60392	103.fa
RM2|P|C51270	9.fa
RM2|P|C51273	40.fa
RM2|P|C51272	111.fa
RM2|P|C51279	5.fa
RM2|P|C10618	5.fa
RM2|P|C10611	114.fa
RM2|P|C10612	74.fa
RM2|P|C10615	114.fa
RM2|P|C50898	114.fa
RM2|P|C50895	114.fa
RM2|P|C1869	70.fa
RM2|P|C1867	37.fa
RM2|P|C1863	9.fa
RM2|P|C1861	74.fa
RM2|P|C29462	70.fa
RM2|P|C29460	38.fa
RM2|P|C29467	74.fa
RM2|P|C29464	24.fa
RM2|P|C5081	43.fa
RM2|P|C56807	4.fa
RM2|P|C51854	113.fa
RM2|P|C51856	5.fa
RM2|P|C56801	91.fa
RM2|P|C5083	20.fa
RM2|P|C26307	81.fa
RM2|P|C26306	9.fa
RM2|P|C26303	43.fa
RM2|P|C26300	41.fa
RM2|P|C26308	122.fa
RM2|P|C63157	112.fa
RM2|P|C63151	22.fa
RM2|P|C63150	54.fa
RM2|P|C63153	64.fa
RM2|P|C63152	103.fa
RM2|P|C63159	97.fa
RM2|P|C63158	49.fa
RM2|P|C28334	114.fa
RM2|P|C28335	26.fa
RM2|P|C28336	77.fa
RM2|P|C28330	122.fa
RM2|P|C28331	13.fa
RM2|P|C28333	105.fa
RM2|P|C28338	118.fa
RM2|P|C62821	81.fa
RM2|P|C62826	9.fa
RM2|P|C19696	50.fa
RM2|P|C49188	91.fa
RM2|P|C19694	30.fa
RM2|P|C57866	5.fa
RM2|P|C49183	101.fa
RM2|P|C49180	127.fa
RM2|P|C49181	122.fa
RM2|P|C49187	114.fa
RM2|P|C49184	112.fa
RM2|P|C19691	86.fa
RM2|P|C8314	100.fa
RM2|P|C613	81.fa
RM2|P|C612	97.fa
RM2|P|C611	74.fa
RM2|P|C22555	19.fa
RM2|P|C617	103.fa
RM2|P|C46208	38.fa
RM2|P|C619	30.fa
RM2|P|C618	100.fa
RM2|P|C49450	87.fa
RM2|P|C25026	9.fa
RM2|P|C49452	73.fa
RM2|P|C49453	3.fa
RM2|P|C49455	26.fa
RM2|P|C25020	105.fa
RM2|P|C49458	16.fa
RM2|P|C5419	114.fa
RM2|P|C5418	33.fa
RM2|P|C5412	114.fa
RM2|P|C5410	130.fa
RM2|P|C5416	112.fa
RM2|P|C5415	77.fa
RM2|P|C5414	16.fa
RM2|P|C50078	20.fa
RM2|P|C50079	1.fa
RM2|P|C50075	16.fa
RM2|P|C62071	10.fa
RM2|P|C54984	112.fa
RM2|P|C54987	75.fa
RM2|P|C54981	122.fa
RM2|P|C54983	125.fa
RM2|P|C62075	110.fa
RM2|P|C53791	61.fa
RM2|P|C58519	103.fa
RM2|P|C53793	70.fa
RM2|P|C61702	26.fa
RM2|P|C61701	74.fa
RM2|P|C61705	87.fa
RM2|P|C61709	74.fa
RM2|P|C55168	94.fa
RM2|P|C55167	120.fa
RM2|P|C55160	40.fa
RM2|P|C55163	118.fa
RM2|P|C60683	106.fa
RM2|P|C21236	113.fa
RM2|P|C21237	111.fa
RM2|P|C21234	69.fa
RM2|P|C21233	37.fa
RM2|P|C21231	41.fa
RM2|P|C20549	17.fa
RM2|P|C24049	74.fa
RM2|P|C20544	1.fa
RM2|P|C24042	77.fa
RM2|P|C60689	81.fa
RM2|P|C55299	116.fa
RM2|P|C55298	3.fa
RM2|P|C55293	94.fa
RM2|P|C55292	27.fa
RM2|P|C55297	8.fa
RM2|P|C55296	15.fa
RM2|P|C55838	120.fa
RM2|P|C34494	74.fa
RM2|P|C55836	118.fa
RM2|P|C55835	54.fa
RM2|P|C55834	118.fa
RM2|P|C55833	37.fa
RM2|P|C55832	5.fa
RM2|P|C34492	91.fa
RM2|P|C55830	19.fa
RM2|P|C27539	9.fa
RM2|P|C27538	83.fa
RM2|P|C27537	15.fa
RM2|P|C27534	19.fa
RM2|P|C57305	41.fa
RM2|P|C23090	34.fa
RM2|P|C34728	15.fa
RM2|P|C23095	11.fa
RM2|P|C23098	116.fa
RM2|P|C23099	103.fa
RM2|P|C34720	81.fa
RM2|P|C34726	78.fa
RM2|P|C34725	113.fa
RM2|P|C48398	32.fa
RM2|P|C55415	90.fa
RM2|P|C36388	77.fa
RM2|P|C36383	89.fa
RM2|P|C55416	4.fa
RM2|P|C36386	5.fa
RM2|P|C36385	126.fa
RM2|P|C32898	32.fa
RM2|P|C57476	49.fa
RM2|P|C57470	86.fa
RM2|P|C32892	80.fa
RM2|P|C32890	4.fa
RM2|P|C57479	100.fa
RM2|P|C57478	9.fa
RM2|P|C32894	19.fa
RM2|P|C36651	74.fa
RM2|P|C36652	84.fa
RM2|P|C36653	91.fa
RM2|P|C36655	100.fa
RM2|P|C36656	119.fa
RM2|P|C36659	63.fa
RM2|P|C32763	15.fa
RM2|P|C32764	45.fa
RM2|P|C32765	71.fa
RM2|P|C23328	24.fa
RM2|P|C23326	15.fa
RM2|P|C23324	72.fa
RM2|P|C23322	97.fa
RM2|P|C23320	109.fa
RM2|P|C38581	113.fa
RM2|P|C33732	10.fa
RM2|P|C22056	90.fa
RM2|P|C22055	10.fa
RM2|P|C38589	106.fa
RM2|P|C22052	91.fa
RM2|P|C22050	122.fa
RM2|P|C39985	127.fa
RM2|P|C33383	120.fa
RM2|P|C33382	114.fa
RM2|P|C33386	15.fa
RM2|P|C39988	90.fa
RM2|P|C41405	81.fa
RM2|P|C41404	127.fa
RM2|P|C41400	129.fa
RM2|P|C63080	118.fa
RM2|P|C41408	113.fa
RM2|P|C43319	5.fa
RM2|P|C43318	100.fa
RM2|P|C43315	4.fa
RM2|P|C43317	20.fa
RM2|P|C43311	74.fa
RM2|P|C52180	64.fa
RM2|P|C43313	11.fa
RM2|P|C39677	103.fa
RM2|P|C47808	26.fa
RM2|P|C39675	66.fa
RM2|P|C39674	106.fa
RM2|P|C47805	81.fa
RM2|P|C47807	122.fa
RM2|P|C39678	9.fa
RM2|P|C28088	77.fa
RM2|P|C32538	105.fa
RM2|P|C33965	103.fa
RM2|P|C17819	80.fa
RM2|P|C33966	11.fa
RM2|P|C33961	10.fa
RM2|P|C24794	112.fa
RM2|P|C33963	97.fa
RM2|P|C17811	113.fa
RM2|P|C16848	103.fa
RM2|P|C33969	81.fa
RM2|P|C33968	11.fa
RM2|P|C17815	113.fa
RM2|P|C17814	8.fa
RM2|P|C24798	103.fa
RM2|P|C15626	125.fa
RM2|P|C24799	19.fa
RM2|P|C15627	86.fa
RM2|P|C15623	120.fa
RM2|P|C7762	4.fa
RM2|P|C7761	112.fa
RM2|P|C7760	84.fa
RM2|P|C7765	112.fa
RM2|P|C40469	90.fa
RM2|P|C40466	75.fa
RM2|P|C47119	123.fa
RM2|P|C47117	120.fa
RM2|P|C47115	4.fa
RM2|P|C47114	74.fa
RM2|P|C12074	112.fa
RM2|P|C47111	88.fa
RM2|P|C42194	89.fa
RM2|P|C42195	106.fa
RM2|P|C42196	91.fa
RM2|P|C42197	88.fa
RM2|P|C42192	1.fa
RM2|P|C42198	36.fa
RM2|P|C12070	75.fa
RM2|P|C31520	122.fa
RM2|P|C31526	54.fa
RM2|P|C12942	66.fa
RM2|P|C12943	86.fa
RM2|P|C12946	77.fa
RM2|P|C14732	83.fa
RM2|P|C2279	3.fa
RM2|P|C14737	40.fa
RM2|P|C10897	38.fa
RM2|P|C10894	122.fa
RM2|P|C2272	5.fa
RM2|P|C2270	113.fa
RM2|P|C14738	120.fa
RM2|P|C18634	84.fa
RM2|P|C18635	106.fa
RM2|P|C18632	10.fa
RM2|P|C18630	129.fa
RM2|P|C53743	119.fa
RM2|P|C53742	127.fa
RM2|P|C53741	100.fa
RM2|P|C53747	74.fa
RM2|P|C53746	106.fa
RM2|P|C46442	51.fa
RM2|P|C46441	91.fa
RM2|P|C46446	84.fa
RM2|P|C46447	26.fa
RM2|P|C457	76.fa
RM2|P|C456	34.fa
RM2|P|C46448	11.fa
RM2|P|C46449	19.fa
RM2|P|C49612	46.fa
RM2|P|C49610	114.fa
RM2|P|C51452	109.fa
RM2|P|C51455	97.fa
RM2|P|C51454	54.fa
RM2|P|C49614	15.fa
RM2|P|C51456	81.fa
RM2|P|C51459	117.fa
RM2|P|C51458	77.fa
RM2|P|C49618	9.fa
RM2|P|C15068	45.fa
RM2|P|C15069	5.fa
RM2|P|C15062	6.fa
RM2|P|C15063	81.fa
RM2|P|C11763	100.fa
RM2|P|C188	102.fa
RM2|P|C181	84.fa
RM2|P|C11768	84.fa
RM2|P|C46995	103.fa
RM2|P|C46996	97.fa
RM2|P|C4308	114.fa
RM2|P|C4304	85.fa
RM2|P|C4305	47.fa
RM2|P|C12492	74.fa
RM2|P|C12494	85.fa
RM2|P|C12495	26.fa
RM2|P|C12496	84.fa
RM2|P|C12497	3.fa
RM2|P|C3653	44.fa
RM2|P|C3652	15.fa
RM2|P|C29209	109.fa
RM2|P|C3650	32.fa
RM2|P|C3657	9.fa
RM2|P|C3655	125.fa
RM2|P|C3654	63.fa
RM2|P|C13721	74.fa
RM2|P|C8684	51.fa
RM2|P|C8687	56.fa
RM2|P|C29200	51.fa
RM2|P|C8681	88.fa
RM2|P|C8680	45.fa
RM2|P|C29204	36.fa
RM2|P|C44596	117.fa
RM2|P|C44591	81.fa
RM2|P|C62682	1.fa
RM2|P|C62680	8.fa
RM2|P|C9080	113.fa
RM2|P|C59627	10.fa
RM2|P|C9082	106.fa
RM2|P|C59625	1.fa
RM2|P|C54210	37.fa
RM2|P|C9085	116.fa
RM2|P|C54212	33.fa
RM2|P|C9087	10.fa
RM2|P|C54218	103.fa
RM2|P|C59628	1.fa
RM2|P|C8356	114.fa
RM2|P|C8353	75.fa
RM2|P|C8350	122.fa
RM2|P|C8358	106.fa
RM2|P|C52902	74.fa
RM2|P|C52903	26.fa
RM2|P|C52907	4.fa
RM2|P|C52904	114.fa
RM2|P|C12238	116.fa
RM2|P|C12234	56.fa
RM2|P|C12235	77.fa
RM2|P|C12236	51.fa
RM2|P|C12237	94.fa
RM2|P|C21030	112.fa
RM2|P|C21032	113.fa
RM2|P|C21033	64.fa
RM2|P|C20789	94.fa
RM2|P|C20788	111.fa
RM2|P|C24200	91.fa
RM2|P|C20782	120.fa
RM2|P|C20785	109.fa
RM2|P|C20787	67.fa
RM2|P|C20786	31.fa
RM2|P|C28555	63.fa
RM2|P|C50469	84.fa
RM2|P|C50462	70.fa
RM2|P|C28559	26.fa
RM2|P|C50464	64.fa
RM2|P|C33297	113.fa
RM2|P|C21786	122.fa
RM2|P|C33295	87.fa
RM2|P|C33994	70.fa
RM2|P|C33294	24.fa
RM2|P|C16802	77.fa
RM2|P|C16800	1.fa
RM2|P|C16807	63.fa
RM2|P|C16806	7.fa
RM2|P|C16805	94.fa
RM2|P|C16809	20.fa
RM2|P|C61984	6.fa
RM2|P|C61985	106.fa
RM2|P|C61987	105.fa
RM2|P|C61982	13.fa
RM2|P|C57977	83.fa
RM2|P|C61988	36.fa
RM2|P|C51334	78.fa
RM2|P|C56107	120.fa
RM2|P|C51336	37.fa
RM2|P|C56105	79.fa
RM2|P|C51338	101.fa
RM2|P|C51339	118.fa
RM2|P|C56108	81.fa
RM2|P|C56109	97.fa
RM2|P|C48026	5.fa
RM2|P|C60589	3.fa
RM2|P|C60586	70.fa
RM2|P|C60584	91.fa
RM2|P|C60583	87.fa
RM2|P|C60582	112.fa
RM2|P|C35030	66.fa
RM2|P|C35035	110.fa
RM2|P|C29788	81.fa
RM2|P|C29786	110.fa
RM2|P|C29784	122.fa
RM2|P|C29783	103.fa
RM2|P|C10403	120.fa
RM2|P|C10402	95.fa
RM2|P|C10404	10.fa
RM2|P|C10406	122.fa
RM2|P|C62985	72.fa
RM2|P|C62984	106.fa
RM2|P|C62981	6.fa
RM2|P|C62983	90.fa
RM2|P|C62989	21.fa
RM2|P|C60635	91.fa
RM2|P|C60632	66.fa
RM2|P|C60639	88.fa
RM2|P|C60638	69.fa
RM2|P|C57276	38.fa
RM2|P|C57275	101.fa
RM2|P|C57273	74.fa
RM2|P|C57272	26.fa
RM2|P|C57279	127.fa
RM2|P|C62677	84.fa
RM2|P|C741	74.fa
RM2|P|C46353	91.fa
RM2|P|C53279	26.fa
RM2|P|C26171	125.fa
RM2|P|C26172	87.fa
RM2|P|C53278	91.fa
RM2|P|C26174	114.fa
RM2|P|C26177	88.fa
RM2|P|C46357	118.fa
RM2|P|C23528	66.fa
RM2|P|C32563	16.fa
RM2|P|C32560	125.fa
RM2|P|C52176	37.fa
RM2|P|C32565	75.fa
RM2|P|C23520	65.fa
RM2|P|C32568	87.fa
RM2|P|C23523	20.fa
RM2|P|C23526	4.fa
RM2|P|C23527	75.fa
RM2|P|C34818	7.fa
RM2|P|C22698	4.fa
RM2|P|C21779	51.fa
RM2|P|C34811	30.fa
RM2|P|C22693	9.fa
RM2|P|C21778	15.fa
RM2|P|C22695	57.fa
RM2|P|C45804	112.fa
RM2|P|C36713	51.fa
RM2|P|C36716	100.fa
RM2|P|C8906	38.fa
RM2|P|C53229	24.fa
RM2|P|C58236	120.fa
RM2|P|C53225	9.fa
RM2|P|C53226	101.fa
RM2|P|C53227	118.fa
RM2|P|C53220	81.fa
RM2|P|C53222	87.fa
RM2|P|C39479	81.fa
RM2|P|C39475	82.fa
RM2|P|C59546	106.fa
RM2|P|C39476	37.fa
RM2|P|C59543	125.fa
RM2|P|C59542	38.fa
RM2|P|C39473	67.fa
RM2|P|C39472	63.fa
RM2|P|C37047	63.fa
RM2|P|C37045	100.fa
RM2|P|C37048	91.fa
RM2|P|C37049	113.fa
RM2|P|C6167	51.fa
RM2|P|C6165	46.fa
RM2|P|C6162	29.fa
RM2|P|C15699	114.fa
RM2|P|C20995	4.fa
RM2|P|C20997	97.fa
RM2|P|C20990	118.fa
RM2|P|C20991	122.fa
RM2|P|C20999	105.fa
RM2|P|C61512	106.fa
RM2|P|C61517	38.fa
RM2|P|C61516	26.fa
RM2|P|C61515	54.fa
RM2|P|C61519	116.fa
RM2|P|C61518	63.fa
RM2|P|C55319	45.fa
RM2|P|C55310	119.fa
RM2|P|C30906	123.fa
RM2|P|C30907	81.fa
RM2|P|C30904	88.fa
RM2|P|C30902	40.fa
RM2|P|C30900	87.fa
RM2|P|C34029	106.fa
RM2|P|C34028	113.fa
RM2|P|C31053	97.fa
RM2|P|C31052	116.fa
RM2|P|C34023	11.fa
RM2|P|C31050	63.fa
RM2|P|C34025	111.fa
RM2|P|C34024	84.fa
RM2|P|C18436	68.fa
RM2|P|C18385	87.fa
RM2|P|C18382	9.fa
RM2|P|C18381	112.fa
RM2|P|C18388	114.fa
RM2|P|C56669	120.fa
RM2|P|C56660	32.fa
RM2|P|C48981	15.fa
RM2|P|C43901	51.fa
RM2|P|C43902	59.fa
RM2|P|C43903	70.fa
RM2|P|C43904	113.fa
RM2|P|C43906	103.fa
RM2|P|C43907	26.fa
RM2|P|C18117	57.fa
RM2|P|C35379	130.fa
RM2|P|C18116	3.fa
RM2|P|C35372	19.fa
RM2|P|C35373	87.fa
RM2|P|C18115	8.fa
RM2|P|C35374	81.fa
RM2|P|C13528	4.fa
RM2|P|C13522	15.fa
RM2|P|C13520	26.fa
RM2|P|C13527	84.fa
RM2|P|C13525	40.fa
RM2|P|C18112	120.fa
RM2|P|C5752	90.fa
RM2|P|C61650	72.fa
RM2|P|C9246	113.fa
RM2|P|C9247	65.fa
RM2|P|C9241	15.fa
RM2|P|C8115	106.fa
RM2|P|C13290	117.fa
RM2|P|C8117	97.fa
RM2|P|C13292	105.fa
RM2|P|C13295	54.fa
RM2|P|C13294	15.fa
RM2|P|C13297	91.fa
RM2|P|C8112	67.fa
RM2|P|C13299	114.fa
RM2|P|C8118	106.fa
RM2|P|C61659	6.fa
RM2|P|C40945	114.fa
RM2|P|C48818	37.fa
RM2|P|C48810	114.fa
RM2|P|C48816	26.fa
RM2|P|C48814	122.fa
RM2|P|C38464	38.fa
RM2|P|C38463	37.fa
RM2|P|C40941	4.fa
RM2|P|C38469	100.fa
RM2|P|C38468	96.fa
RM2|P|C59535	74.fa
RM2|P|C45993	100.fa
RM2|P|C45995	94.fa
RM2|P|C45997	70.fa
RM2|P|C54422	74.fa
RM2|P|C45998	113.fa
RM2|P|C41670	122.fa
RM2|P|C41676	35.fa
RM2|P|C41679	38.fa
RM2|P|C54426	48.fa
RM2|P|C33025	115.fa
RM2|P|C33020	74.fa
RM2|P|C33021	77.fa
RM2|P|C33023	16.fa
RM2|P|C33029	37.fa
RM2|P|C7359	87.fa
RM2|P|C2185	7.fa
RM2|P|C7354	77.fa
RM2|P|C7355	4.fa
RM2|P|C2180	52.fa
RM2|P|C2181	118.fa
RM2|P|C7350	83.fa
RM2|P|C4913	118.fa
RM2|P|C4917	75.fa
RM2|P|C4918	91.fa
RM2|P|C42735	9.fa
RM2|P|C43290	122.fa
RM2|P|C43293	51.fa
RM2|P|C43295	45.fa
RM2|P|C43299	87.fa
RM2|P|C52211	81.fa
RM2|P|C61153	93.fa
RM2|P|C1989	91.fa
RM2|P|C35249	1.fa
RM2|P|C1981	118.fa
RM2|P|C17997	80.fa
RM2|P|C1983	81.fa
RM2|P|C1985	91.fa
RM2|P|C17993	74.fa
RM2|P|C1987	10.fa
RM2|P|C43121	63.fa
RM2|P|C8808	11.fa
RM2|P|C47639	122.fa
RM2|P|C8803	106.fa
RM2|P|C8801	5.fa
RM2|P|C8805	122.fa
RM2|P|C8804	15.fa
RM2|P|C30597	105.fa
RM2|P|C30592	26.fa
RM2|P|C58274	74.fa
RM2|P|C6405	114.fa
RM2|P|C6400	99.fa
RM2|P|C6403	85.fa
RM2|P|C6402	9.fa
RM2|P|C29816	92.fa
RM2|P|C29817	74.fa
RM2|P|C29810	23.fa
RM2|P|C29818	103.fa
RM2|P|C10171	54.fa
RM2|P|C30041	75.fa
RM2|P|C30040	112.fa
RM2|P|C10175	127.fa
RM2|P|C10174	122.fa
RM2|P|C10177	51.fa
RM2|P|C30049	112.fa
RM2|P|C30048	33.fa
RM2|P|C52378	40.fa
RM2|P|C42658	106.fa
RM2|P|C42654	91.fa
RM2|P|C42653	121.fa
RM2|P|C52370	130.fa
RM2|P|C52373	122.fa
RM2|P|C42650	103.fa
RM2|P|C50206	113.fa
RM2|P|C50205	54.fa
RM2|P|C50204	67.fa
RM2|P|C43783	103.fa
RM2|P|C26766	47.fa
RM2|P|C31318	114.fa
RM2|P|C31319	41.fa
RM2|P|C31314	6.fa
RM2|P|C62477	112.fa
RM2|P|C31317	77.fa
RM2|P|C31310	87.fa
RM2|P|C31311	13.fa
RM2|P|C31312	3.fa
RM2|P|C227	122.fa
RM2|P|C225	105.fa
RM2|P|C222	101.fa
RM2|P|C22906	120.fa
RM2|P|C22908	15.fa
RM2|P|C228	37.fa
RM2|P|C45569	106.fa
RM2|P|C14509	92.fa
RM2|P|C14504	26.fa
RM2|P|C45561	125.fa
RM2|P|C45562	74.fa
RM2|P|C45563	70.fa
RM2|P|C14500	100.fa
RM2|P|C14503	13.fa
RM2|P|C2408	1.fa
RM2|P|C2401	74.fa
RM2|P|C2403	17.fa
RM2|P|C2407	104.fa
RM2|P|C58038	118.fa
RM2|P|C58039	4.fa
RM2|P|C15451	48.fa
RM2|P|C58031	129.fa
RM2|P|C15455	50.fa
RM2|P|C15454	103.fa
RM2|P|C15456	5.fa
RM2|P|C59789	63.fa
RM2|P|C9768	15.fa
RM2|P|C9765	74.fa
RM2|P|C9764	112.fa
RM2|P|C9767	81.fa
RM2|P|C59782	39.fa
RM2|P|C9763	75.fa
RM2|P|C9762	116.fa
RM2|P|C51554	51.fa
RM2|P|C51552	70.fa
RM2|P|C19172	1.fa
RM2|P|C19170	33.fa
RM2|P|C19177	21.fa
RM2|P|C19178	74.fa
RM2|P|C58786	113.fa
RM2|P|C58787	113.fa
RM2|P|C58782	26.fa
RM2|P|C58783	10.fa
RM2|P|C58788	114.fa
RM2|P|C58789	20.fa
RM2|P|C54007	66.fa
RM2|P|C54003	114.fa
RM2|P|C54002	84.fa
RM2|P|C45384	95.fa
RM2|P|C45385	103.fa
RM2|P|C45386	112.fa
RM2|P|C45381	103.fa
RM2|P|C45382	81.fa
RM2|P|C45383	5.fa
RM2|P|C19288	100.fa
RM2|P|C49802	69.fa
RM2|P|C49800	74.fa
RM2|P|C13889	50.fa
RM2|P|C49809	41.fa
RM2|P|C49808	74.fa
RM2|P|C13882	33.fa
RM2|P|C5848	38.fa
RM2|P|C5849	19.fa
RM2|P|C5840	37.fa
RM2|P|C1179	112.fa
RM2|P|C1175	74.fa
RM2|P|C1177	100.fa
RM2|P|C62511	105.fa
RM2|P|C3443	67.fa
RM2|P|C3446	74.fa
RM2|P|C3447	36.fa
RM2|P|C3445	84.fa
RM2|P|C3448	15.fa
RM2|P|C44387	15.fa
RM2|P|C12379	15.fa
RM2|P|C44385	111.fa
RM2|P|C61359	74.fa
RM2|P|C44382	112.fa
RM2|P|C61355	32.fa
RM2|P|C18896	112.fa
RM2|P|C61357	64.fa
RM2|P|C61356	106.fa
RM2|P|C15869	8.fa
RM2|P|C16102	20.fa
RM2|P|C16100	1.fa
RM2|P|C16101	40.fa
RM2|P|C16106	118.fa
RM2|P|C16107	4.fa
RM2|P|C16104	51.fa
RM2|P|C21596	74.fa
RM2|P|C21595	113.fa
RM2|P|C21594	87.fa
RM2|P|C19828	24.fa
RM2|P|C19826	56.fa
RM2|P|C19821	87.fa
RM2|P|C21598	103.fa
RM2|P|C17556	81.fa
RM2|P|C50784	67.fa
RM2|P|C60303	111.fa
RM2|P|C60305	93.fa
RM2|P|C60307	20.fa
RM2|P|C60306	70.fa
RM2|P|C24419	107.fa
RM2|P|C60308	4.fa
RM2|P|C24411	26.fa
RM2|P|C24413	82.fa
RM2|P|C24417	16.fa
RM2|P|C28747	49.fa
RM2|P|C34228	31.fa
RM2|P|C28743	26.fa
RM2|P|C28742	15.fa
RM2|P|C34221	112.fa
RM2|P|C28748	112.fa
RM2|P|C55668	112.fa
RM2|P|C34224	11.fa
RM2|P|C10987	37.fa
RM2|P|C26817	105.fa
RM2|P|C26816	120.fa
RM2|P|C26814	10.fa
RM2|P|C26813	37.fa
RM2|P|C10983	49.fa
RM2|P|C26819	77.fa
RM2|P|C20244	112.fa
RM2|P|C20246	114.fa
RM2|P|C20247	77.fa
RM2|P|C20249	66.fa
RM2|P|C61824	129.fa
RM2|P|C61823	95.fa
RM2|P|C61822	4.fa
RM2|P|C61821	66.fa
RM2|P|C61820	19.fa
RM2|P|C34591	103.fa
RM2|P|C34590	54.fa
RM2|P|C34592	114.fa
RM2|P|C34595	92.fa
RM2|P|C34597	84.fa
RM2|P|C34596	74.fa
RM2|P|C53844	117.fa
RM2|P|C34598	72.fa
RM2|P|C53841	69.fa
RM2|P|C53842	37.fa
RM2|P|C53843	25.fa
RM2|P|C17769	87.fa
RM2|P|C17768	81.fa
RM2|P|C17760	21.fa
RM2|P|C17764	111.fa
RM2|P|C10232	119.fa
RM2|P|C10233	41.fa
RM2|P|C10230	4.fa
RM2|P|C10236	56.fa
RM2|P|C2503	66.fa
RM2|P|C27148	103.fa
RM2|P|C27146	94.fa
RM2|P|C27144	81.fa
RM2|P|C35176	81.fa
RM2|P|C35177	37.fa
RM2|P|C56312	52.fa
RM2|P|C35172	20.fa
RM2|P|C35173	94.fa
RM2|P|C56319	77.fa
RM2|P|C16612	74.fa
RM2|P|C16613	120.fa
RM2|P|C28452	10.fa
RM2|P|C28455	103.fa
RM2|P|C7831	100.fa
RM2|P|C9718	40.fa
RM2|P|C53165	40.fa
RM2|P|C29598	81.fa
RM2|P|C29597	75.fa
RM2|P|C53163	120.fa
RM2|P|C29594	106.fa
RM2|P|C29590	38.fa
RM2|P|C32334	81.fa
RM2|P|C32338	81.fa
RM2|P|C22246	63.fa
RM2|P|C22247	63.fa
RM2|P|C22244	81.fa
RM2|P|C22245	100.fa
RM2|P|C22243	118.fa
RM2|P|C22248	75.fa
RM2|P|C38667	74.fa
RM2|P|C38665	101.fa
RM2|P|C9627	84.fa
RM2|P|C38663	117.fa
RM2|P|C38661	114.fa
RM2|P|C38660	5.fa
RM2|P|C9620	47.fa
RM2|P|C38669	42.fa
RM2|P|C9622	97.fa
RM2|P|C9623	76.fa
RM2|P|C59997	125.fa
RM2|P|C59990	6.fa
RM2|P|C59992	63.fa
RM2|P|C59999	26.fa
RM2|P|C25736	105.fa
RM2|P|C25734	46.fa
RM2|P|C25731	77.fa
RM2|P|C25730	57.fa
RM2|P|C25739	22.fa
RM2|P|C25738	77.fa
RM2|P|C19993	93.fa
RM2|P|C7118	26.fa
RM2|P|C7114	77.fa
RM2|P|C7116	5.fa
RM2|P|C7113	38.fa
RM2|P|C19996	34.fa
RM2|P|C19997	101.fa
RM2|P|C36523	51.fa
RM2|P|C36527	20.fa
RM2|P|C21928	106.fa
RM2|P|C21929	100.fa
RM2|P|C21926	63.fa
RM2|P|C21925	20.fa
RM2|P|C21922	94.fa
RM2|P|C21920	41.fa
RM2|P|C39208	40.fa
RM2|P|C39206	74.fa
RM2|P|C62745	113.fa
RM2|P|C39204	20.fa
RM2|P|C39202	122.fa
RM2|P|C39200	93.fa
RM2|P|C47438	16.fa
RM2|P|C47439	120.fa
RM2|P|C35959	74.fa
RM2|P|C35953	23.fa
RM2|P|C47432	92.fa
RM2|P|C35956	112.fa
RM2|P|C35954	9.fa
RM2|P|C35955	100.fa
RM2|P|C10857	72.fa
RM2|P|C6644	57.fa
RM2|P|C6649	120.fa
RM2|P|C58823	63.fa
RM2|P|C47384	26.fa
RM2|P|C30209	88.fa
RM2|P|C47380	3.fa
RM2|P|C30205	3.fa
RM2|P|C30200	80.fa
RM2|P|C47388	100.fa
RM2|P|C30202	105.fa
RM2|P|C27808	100.fa
RM2|P|C27807	109.fa
RM2|P|C27801	100.fa
RM2|P|C6394	5.fa
RM2|P|C6396	91.fa
RM2|P|C6391	11.fa
RM2|P|C6393	16.fa
RM2|P|C6399	3.fa
RM2|P|C45282	71.fa
RM2|P|C55504	97.fa
RM2|P|C55503	10.fa
RM2|P|C55501	56.fa
RM2|P|C55500	91.fa
RM2|P|C13985	94.fa
RM2|P|C47539	3.fa
RM2|P|C15619	91.fa
RM2|P|C15610	127.fa
RM2|P|C15614	59.fa
RM2|P|C9162	16.fa
RM2|P|C9161	77.fa
RM2|P|C37085	77.fa
RM2|P|C9166	20.fa
RM2|P|C9164	105.fa
RM2|P|C12043	114.fa
RM2|P|C12041	19.fa
RM2|P|C12040	5.fa
RM2|P|C12047	57.fa
RM2|P|C12046	26.fa
RM2|P|C42267	81.fa
RM2|P|C42264	113.fa
RM2|P|C42262	111.fa
RM2|P|C42263	91.fa
RM2|P|C42268	74.fa
RM2|P|C18197	118.fa
RM2|P|C18196	130.fa
RM2|P|C18194	7.fa
RM2|P|C18193	66.fa
RM2|P|C23840	49.fa
RM2|P|C18198	10.fa
RM2|P|C48251	76.fa
RM2|P|C11634	6.fa
RM2|P|C48253	117.fa
RM2|P|C48252	97.fa
RM2|P|C45815	26.fa
RM2|P|C45816	81.fa
RM2|P|C45810	70.fa
RM2|P|C45812	127.fa
RM2|P|C45813	15.fa
RM2|P|C42842	15.fa
RM2|P|C42843	87.fa
RM2|P|C42840	37.fa
RM2|P|C42847	5.fa
RM2|P|C42845	113.fa
RM2|P|C13314	74.fa
RM2|P|C13315	118.fa
RM2|P|C13316	112.fa
RM2|P|C13317	19.fa
RM2|P|C13311	93.fa
RM2|P|C13313	94.fa
RM2|P|C44141	91.fa
RM2|P|C44143	105.fa
RM2|P|C44142	102.fa
RM2|P|C44144	77.fa
RM2|P|C44148	95.fa
RM2|P|C46881	102.fa
RM2|P|C3138	120.fa
RM2|P|C60395	106.fa
RM2|P|C3130	123.fa
RM2|P|C3131	103.fa
RM2|P|C48998	10.fa
RM2|P|C48999	82.fa
RM2|P|C48997	69.fa
RM2|P|C48994	96.fa
RM2|P|C48992	91.fa
RM2|P|C43186	91.fa
RM2|P|C8578	94.fa
RM2|P|C50814	81.fa
RM2|P|C50813	74.fa
RM2|P|C44853	51.fa
RM2|P|C44851	103.fa
RM2|P|C7258	1.fa
RM2|P|C44856	26.fa
RM2|P|C44854	123.fa
RM2|P|C7252	49.fa
RM2|P|C7251	112.fa
RM2|P|C7256	74.fa
RM2|P|C33275	90.fa
RM2|P|C17569	81.fa
RM2|P|C17568	110.fa
RM2|P|C33270	10.fa
RM2|P|C33273	15.fa
RM2|P|C60311	37.fa
RM2|P|C17563	110.fa
RM2|P|C17562	103.fa
RM2|P|C17560	74.fa
RM2|P|C17566	97.fa
RM2|P|C60319	100.fa
RM2|P|C10035	26.fa
RM2|P|C11921	91.fa
RM2|P|C11922	97.fa
RM2|P|C11928	100.fa
RM2|P|C11049	112.fa
RM2|P|C62211	75.fa
RM2|P|C62210	72.fa
RM2|P|C11044	37.fa
RM2|P|C14202	91.fa
RM2|P|C14201	59.fa
RM2|P|C14200	87.fa
RM2|P|C14204	11.fa
RM2|P|C62215	82.fa
RM2|P|C62216	127.fa
RM2|P|C921	73.fa
RM2|P|C46171	113.fa
RM2|P|C925	20.fa
RM2|P|C46177	118.fa
RM2|P|C46174	81.fa
RM2|P|C46178	40.fa
RM2|P|C15558	65.fa
RM2|P|C15554	68.fa
RM2|P|C15555	114.fa
RM2|P|C62204	41.fa
RM2|P|C62205	112.fa
RM2|P|C62202	67.fa
RM2|P|C62203	122.fa
RM2|P|C15553	63.fa
RM2|P|C46288	118.fa
RM2|P|C46289	41.fa
RM2|P|C11070	100.fa
RM2|P|C11077	100.fa
RM2|P|C11076	10.fa
RM2|P|C59151	77.fa
RM2|P|C693	63.fa
RM2|P|C692	94.fa
RM2|P|C691	85.fa
RM2|P|C11078	69.fa
RM2|P|C46284	31.fa
RM2|P|C695	64.fa
RM2|P|C46287	10.fa
RM2|P|C3969	87.fa
RM2|P|C3964	70.fa
RM2|P|C3966	37.fa
RM2|P|C52506	5.fa
RM2|P|C52507	102.fa
RM2|P|C52505	103.fa
RM2|P|C52502	10.fa
RM2|P|C52501	10.fa
RM2|P|C5493	94.fa
RM2|P|C5492	95.fa
RM2|P|C5495	118.fa
RM2|P|C53673	109.fa
RM2|P|C3291	7.fa
RM2|P|C53671	4.fa
RM2|P|C19960	100.fa
RM2|P|C54905	64.fa
RM2|P|C54900	50.fa
RM2|P|C54901	112.fa
RM2|P|C19962	114.fa
RM2|P|C54908	15.fa
RM2|P|C54909	43.fa
RM2|P|C49102	81.fa
RM2|P|C45481	9.fa
RM2|P|C45480	15.fa
RM2|P|C49106	66.fa
RM2|P|C45486	114.fa
RM2|P|C49104	91.fa
RM2|P|C45484	20.fa
RM2|P|C45489	76.fa
RM2|P|C49109	15.fa
RM2|P|C58596	32.fa
RM2|P|C58595	9.fa
RM2|P|C58594	3.fa
RM2|P|C46828	120.fa
RM2|P|C58592	89.fa
RM2|P|C58590	114.fa
RM2|P|C46826	5.fa
RM2|P|C46821	118.fa
RM2|P|C46822	118.fa
RM2|P|C52320	63.fa
RM2|P|C12524	26.fa
RM2|P|C12527	90.fa
RM2|P|C45739	103.fa
RM2|P|C45731	105.fa
RM2|P|C45730	15.fa
RM2|P|C45737	20.fa
RM2|P|C2612	59.fa
RM2|P|C8535	112.fa
RM2|P|C53648	18.fa
RM2|P|C4726	56.fa
RM2|P|C4727	15.fa
RM2|P|C4729	26.fa
RM2|P|C51744	107.fa
RM2|P|C51746	91.fa
RM2|P|C51743	113.fa
RM2|P|C51742	94.fa
RM2|P|C51748	107.fa
RM2|P|C19323	31.fa
RM2|P|C53642	5.fa
RM2|P|C19321	24.fa
RM2|P|C19325	114.fa
RM2|P|C16313	106.fa
RM2|P|C16311	127.fa
RM2|P|C16317	14.fa
RM2|P|C16315	97.fa
RM2|P|C58618	129.fa
RM2|P|C16318	77.fa
RM2|P|C59243	5.fa
RM2|P|C59248	122.fa
RM2|P|C60877	109.fa
RM2|P|C60875	103.fa
RM2|P|C60874	71.fa
RM2|P|C48768	77.fa
RM2|P|C44468	114.fa
RM2|P|C44469	84.fa
RM2|P|C8531	38.fa
RM2|P|C20891	13.fa
RM2|P|C44461	74.fa
RM2|P|C44466	91.fa
RM2|P|C48764	74.fa
RM2|P|C44465	75.fa
RM2|P|C56806	105.fa
RM2|P|C25978	99.fa
RM2|P|C21418	35.fa
RM2|P|C56432	71.fa
RM2|P|C25971	26.fa
RM2|P|C21413	105.fa
RM2|P|C21410	103.fa
RM2|P|C25972	118.fa
RM2|P|C25975	54.fa
RM2|P|C25974	105.fa
RM2|P|C25977	78.fa
RM2|P|C25976	1.fa
RM2|P|C29625	35.fa
RM2|P|C29624	73.fa
RM2|P|C29627	66.fa
RM2|P|C29621	112.fa
RM2|P|C29622	35.fa
RM2|P|C37942	110.fa
RM2|P|C37940	93.fa
RM2|P|C29629	114.fa
RM2|P|C37945	25.fa
RM2|P|C37944	70.fa
RM2|P|C60145	112.fa
RM2|P|C17049	38.fa
RM2|P|C17044	77.fa
RM2|P|C17045	5.fa
RM2|P|C17046	45.fa
RM2|P|C17041	95.fa
RM2|P|C17042	56.fa
RM2|P|C24595	120.fa
RM2|P|C50599	118.fa
RM2|P|C50596	112.fa
RM2|P|C50592	23.fa
RM2|P|C56299	5.fa
RM2|P|C56296	10.fa
RM2|P|C56297	16.fa
RM2|P|C56294	86.fa
RM2|P|C56295	41.fa
RM2|P|C26998	85.fa
RM2|P|C26990	118.fa
RM2|P|C26995	113.fa
RM2|P|C57747	38.fa
RM2|P|C57746	45.fa
RM2|P|C24628	39.fa
RM2|P|C57743	40.fa
RM2|P|C57740	120.fa
RM2|P|C24622	87.fa
RM2|P|C24621	106.fa
RM2|P|C24626	118.fa
RM2|P|C24624	91.fa
RM2|P|C34414	120.fa
RM2|P|C34417	87.fa
RM2|P|C34411	4.fa
RM2|P|C34412	73.fa
RM2|P|C34413	56.fa
RM2|P|C34419	11.fa
RM2|P|C36303	120.fa
RM2|P|C26662	66.fa
RM2|P|C26663	122.fa
RM2|P|C26664	101.fa
RM2|P|C26665	57.fa
RM2|P|C26666	89.fa
RM2|P|C26667	49.fa
RM2|P|C26668	111.fa
RM2|P|C36309	66.fa
RM2|P|C23018	82.fa
RM2|P|C32813	39.fa
RM2|P|C32811	19.fa
RM2|P|C32816	63.fa
RM2|P|C32814	113.fa
RM2|P|C23011	19.fa
RM2|P|C23014	71.fa
RM2|P|C23017	107.fa
RM2|P|C50539	5.fa
RM2|P|C35456	26.fa
RM2|P|C35455	81.fa
RM2|P|C35454	100.fa
RM2|P|C20699	70.fa
RM2|P|C34061	45.fa
RM2|P|C34063	40.fa
RM2|P|C58928	16.fa
RM2|P|C58926	37.fa
RM2|P|C32109	9.fa
RM2|P|C32105	117.fa
RM2|P|C32106	88.fa
RM2|P|C32101	49.fa
RM2|P|C32103	15.fa
RM2|P|C37169	51.fa
RM2|P|C37168	101.fa
RM2|P|C23908	18.fa
RM2|P|C23909	71.fa
RM2|P|C23902	122.fa
RM2|P|C23903	113.fa
RM2|P|C37162	88.fa
RM2|P|C23906	10.fa
RM2|P|C37164	104.fa
RM2|P|C37167	51.fa
RM2|P|C25500	37.fa
RM2|P|C63422	51.fa
RM2|P|C39909	3.fa
RM2|P|C39905	106.fa
RM2|P|C39907	93.fa
RM2|P|C39901	88.fa
RM2|P|C39900	63.fa
RM2|P|C39903	65.fa
RM2|P|C7099	70.fa
RM2|P|C38368	85.fa
RM2|P|C7091	103.fa
RM2|P|C38362	106.fa
RM2|P|C38361	97.fa
RM2|P|C40758	114.fa
RM2|P|C40759	114.fa
RM2|P|C40750	100.fa
RM2|P|C40751	32.fa
RM2|P|C40754	29.fa
RM2|P|C40757	72.fa
RM2|P|C36484	15.fa
RM2|P|C33475	106.fa
RM2|P|C36486	100.fa
RM2|P|C33473	101.fa
RM2|P|C33472	40.fa
RM2|P|C33471	74.fa
RM2|P|C33470	5.fa
RM2|P|C36488	91.fa
RM2|P|C33479	103.fa
RM2|P|C33478	15.fa
RM2|P|C42442	97.fa
RM2|P|C42443	81.fa
RM2|P|C42440	16.fa
RM2|P|C42441	63.fa
RM2|P|C42448	40.fa
RM2|P|C7590	91.fa
RM2|P|C16917	122.fa
RM2|P|C28197	66.fa
RM2|P|C39019	121.fa
RM2|P|C39017	130.fa
RM2|P|C39016	47.fa
RM2|P|C16918	89.fa
RM2|P|C41937	105.fa
RM2|P|C41934	26.fa
RM2|P|C41932	71.fa
RM2|P|C41930	113.fa
RM2|P|C41938	74.fa
RM2|P|C6057	70.fa
RM2|P|C47197	112.fa
RM2|P|C47195	20.fa
RM2|P|C47194	38.fa
RM2|P|C14049	5.fa
RM2|P|C14048	81.fa
RM2|P|C14045	112.fa
RM2|P|C14047	26.fa
RM2|P|C14040	91.fa
RM2|P|C14043	15.fa
RM2|P|C47198	63.fa
RM2|P|C11278	74.fa
RM2|P|C15799	73.fa
RM2|P|C15794	5.fa
RM2|P|C15795	87.fa
RM2|P|C15792	8.fa
RM2|P|C11270	89.fa
RM2|P|C15790	103.fa
RM2|P|C15791	43.fa
RM2|P|C43479	45.fa
RM2|P|C43473	10.fa
RM2|P|C43474	103.fa
RM2|P|C43475	114.fa
RM2|P|C5650	56.fa
RM2|P|C5655	70.fa
RM2|P|C5656	117.fa
RM2|P|C5659	22.fa
RM2|P|C5658	113.fa
RM2|P|C18016	26.fa
RM2|P|C18017	112.fa
RM2|P|C18015	10.fa
RM2|P|C1721	41.fa
RM2|P|C1722	120.fa
RM2|P|C1725	103.fa
RM2|P|C1724	93.fa
RM2|P|C1729	81.fa
RM2|P|C9555	88.fa
RM2|P|C9552	17.fa
RM2|P|C9553	96.fa
RM2|P|C9550	91.fa
RM2|P|C9551	10.fa
RM2|P|C45138	11.fa
RM2|P|C45133	10.fa
RM2|P|C45132	3.fa
RM2|P|C45131	114.fa
RM2|P|C45136	113.fa
RM2|P|C45135	105.fa
RM2|P|C4520	4.fa
RM2|P|C4523	106.fa
RM2|P|C4528	20.fa
RM2|P|C4529	20.fa
RM2|P|C8605	75.fa
RM2|P|C8607	49.fa
RM2|P|C8603	91.fa
RM2|P|C8602	41.fa
RM2|P|C8609	105.fa
RM2|P|C8608	114.fa
RM2|P|C19651	106.fa
RM2|P|C19656	104.fa
RM2|P|C19654	106.fa
RM2|P|C44265	51.fa
RM2|P|C44262	15.fa
RM2|P|C48562	18.fa
RM2|P|C44269	48.fa
RM2|P|C48565	114.fa
RM2|P|C13104	103.fa
RM2|P|C13101	66.fa
RM2|P|C39764	1.fa
RM2|P|C13108	118.fa
RM2|P|C41160	63.fa
RM2|P|C60845	106.fa
RM2|P|C16559	81.fa
RM2|P|C41165	77.fa
RM2|P|C41166	70.fa
RM2|P|C20706	122.fa
RM2|P|C2962	114.fa
RM2|P|C41169	51.fa
RM2|P|C2966	16.fa
RM2|P|C16550	83.fa
RM2|P|C16553	40.fa
RM2|P|C2965	69.fa
RM2|P|C27734	23.fa
RM2|P|C17688	100.fa
RM2|P|C17689	23.fa
RM2|P|C27739	112.fa
RM2|P|C17684	18.fa
RM2|P|C60841	125.fa
RM2|P|C17681	87.fa
RM2|P|C49189	4.fa
RM2|P|C16889	3.fa
RM2|P|C57867	91.fa
RM2|P|C16882	106.fa
RM2|P|C16881	122.fa
RM2|P|C16880	74.fa
RM2|P|C16886	91.fa
RM2|P|C16885	114.fa
RM2|P|C60507	66.fa
RM2|P|C60506	10.fa
RM2|P|C6939	91.fa
RM2|P|C6938	11.fa
RM2|P|C60501	54.fa
RM2|P|C6937	37.fa
RM2|P|C6933	1.fa
RM2|P|C57863	37.fa
RM2|P|C29706	105.fa
RM2|P|C29705	77.fa
RM2|P|C29708	81.fa
RM2|P|C29709	49.fa
RM2|P|C10481	114.fa
RM2|P|C10480	103.fa
RM2|P|C10482	97.fa
RM2|P|C10485	87.fa
RM2|P|C10489	100.fa
RM2|P|C53698	94.fa
RM2|P|C26462	81.fa
RM2|P|C26461	122.fa
RM2|P|C26465	20.fa
RM2|P|C2038	73.fa
RM2|P|C2030	130.fa
RM2|P|C2034	72.fa
RM2|P|C2036	81.fa
RM2|P|C48797	10.fa
RM2|P|C44471	9.fa
RM2|P|C28077	74.fa
RM2|P|C28076	78.fa
RM2|P|C28075	91.fa
RM2|P|C28073	4.fa
RM2|P|C28071	116.fa
RM2|P|C28070	88.fa
RM2|P|C62906	113.fa
RM2|P|C62901	118.fa
RM2|P|C28079	55.fa
RM2|P|C28078	109.fa
RM2|P|C63369	37.fa
RM2|P|C63363	3.fa
RM2|P|C63360	6.fa
RM2|P|C1959	113.fa
RM2|P|C18327	100.fa
RM2|P|C15969	38.fa
RM2|P|C22557	47.fa
RM2|P|C15961	38.fa
RM2|P|C15963	74.fa
RM2|P|C15962	109.fa
RM2|P|C15964	88.fa
RM2|P|C33697	61.fa
RM2|P|C610	11.fa
RM2|P|C17944	13.fa
RM2|P|C57949	74.fa
RM2|P|C57948	83.fa
RM2|P|C52719	63.fa
RM2|P|C52717	77.fa
RM2|P|C52716	103.fa
RM2|P|C52714	113.fa
RM2|P|C52713	81.fa
RM2|P|C57944	114.fa
RM2|P|C52710	74.fa
RM2|P|C17942	40.fa
RM2|P|C46323	100.fa
RM2|P|C22612	39.fa
RM2|P|C22615	49.fa
RM2|P|C713	89.fa
RM2|P|C710	81.fa
RM2|P|C711	81.fa
RM2|P|C46329	15.fa
RM2|P|C46328	97.fa
RM2|P|C719	37.fa
RM2|P|C25342	83.fa
RM2|P|C49312	111.fa
RM2|P|C49311	1.fa
RM2|P|C25341	10.fa
RM2|P|C56427	112.fa
RM2|P|C12697	23.fa
RM2|P|C25348	120.fa
RM2|P|C25025	100.fa
RM2|P|C5359	81.fa
RM2|P|C62019	101.fa
RM2|P|C62018	110.fa
RM2|P|C5350	97.fa
RM2|P|C62016	45.fa
RM2|P|C5352	88.fa
RM2|P|C5353	94.fa
RM2|P|C5354	110.fa
RM2|P|C62012	121.fa
RM2|P|C5357	1.fa
RM2|P|C21473	63.fa
RM2|P|C21409	26.fa
RM2|P|C59895	9.fa
RM2|P|C30527	81.fa
RM2|P|C61669	103.fa
RM2|P|C58412	75.fa
RM2|P|C58413	37.fa
RM2|P|C61667	106.fa
RM2|P|C58414	19.fa
RM2|P|C30521	116.fa
RM2|P|C50625	66.fa
RM2|P|C50626	5.fa
RM2|P|C50621	87.fa
RM2|P|C50623	114.fa
RM2|P|C9616	116.fa
RM2|P|C54714	11.fa
RM2|P|C45678	54.fa
RM2|P|C54710	91.fa
RM2|P|C54712	113.fa
RM2|P|C45677	100.fa
RM2|P|C45670	109.fa
RM2|P|C45671	120.fa
RM2|P|C48044	93.fa
RM2|P|C48047	108.fa
RM2|P|C48040	106.fa
RM2|P|C48041	113.fa
RM2|P|C61593	74.fa
RM2|P|C61590	118.fa
RM2|P|C61597	81.fa
RM2|P|C61596	88.fa
RM2|P|C36978	110.fa
RM2|P|C36974	103.fa
RM2|P|C36971	19.fa
RM2|P|C36970	109.fa
RM2|P|C36973	20.fa
RM2|P|C58055	127.fa
RM2|P|C62894	108.fa
RM2|P|C24121	95.fa
RM2|P|C24122	110.fa
RM2|P|C24124	103.fa
RM2|P|C24127	68.fa
RM2|P|C5531	59.fa
RM2|P|C55396	4.fa
RM2|P|C55397	109.fa
RM2|P|C55391	94.fa
RM2|P|C18370	37.fa
RM2|P|C19519	91.fa
RM2|P|C19514	37.fa
RM2|P|C19515	5.fa
RM2|P|C25839	30.fa
RM2|P|C27585	105.fa
RM2|P|C25831	15.fa
RM2|P|C60231	86.fa
RM2|P|C55978	70.fa
RM2|P|C55979	83.fa
RM2|P|C55972	4.fa
RM2|P|C55973	109.fa
RM2|P|C55971	9.fa
RM2|P|C27478	72.fa
RM2|P|C27479	90.fa
RM2|P|C1482	49.fa
RM2|P|C27470	15.fa
RM2|P|C27477	4.fa
RM2|P|C44723	90.fa
RM2|P|C30980	97.fa
RM2|P|C34600	56.fa
RM2|P|C34603	114.fa
RM2|P|C34602	12.fa
RM2|P|C34609	19.fa
RM2|P|C57535	105.fa
RM2|P|C42599	95.fa
RM2|P|C57539	106.fa
RM2|P|C38977	5.fa
RM2|P|C38976	38.fa
RM2|P|C38975	49.fa
RM2|P|C60236	122.fa
RM2|P|C38972	114.fa
RM2|P|C36113	100.fa
RM2|P|C36110	43.fa
RM2|P|C36117	34.fa
RM2|P|C36119	130.fa
RM2|P|C36118	21.fa
RM2|P|C23209	30.fa
RM2|P|C32602	1.fa
RM2|P|C32606	91.fa
RM2|P|C32604	109.fa
RM2|P|C32609	74.fa
RM2|P|C32608	92.fa
RM2|P|C23205	64.fa
RM2|P|C23207	130.fa
RM2|P|C23206	51.fa
RM2|P|C9828	63.fa
RM2|P|C9829	108.fa
RM2|P|C7856	120.fa
RM2|P|C22152	106.fa
RM2|P|C22153	118.fa
RM2|P|C9820	20.fa
RM2|P|C9821	60.fa
RM2|P|C9826	4.fa
RM2|P|C22157	53.fa
RM2|P|C9824	110.fa
RM2|P|C22155	60.fa
RM2|P|C58616	105.fa
RM2|P|C56422	114.fa
RM2|P|C37644	112.fa
RM2|P|C37645	75.fa
RM2|P|C37646	111.fa
RM2|P|C37640	105.fa
RM2|P|C41362	64.fa
RM2|P|C41363	11.fa
RM2|P|C41360	10.fa
RM2|P|C41361	40.fa
RM2|P|C41366	70.fa
RM2|P|C41364	37.fa
RM2|P|C28625	112.fa
RM2|P|C40093	9.fa
RM2|P|C40092	117.fa
RM2|P|C40091	118.fa
RM2|P|C40095	47.fa
RM2|P|C39736	103.fa
RM2|P|C43211	3.fa
RM2|P|C39734	105.fa
RM2|P|C43213	74.fa
RM2|P|C43214	114.fa
RM2|P|C39733	41.fa
RM2|P|C54532	118.fa
RM2|P|C54537	10.fa
RM2|P|C17916	105.fa
RM2|P|C1900	47.fa
RM2|P|C1903	106.fa
RM2|P|C1902	122.fa
RM2|P|C17913	122.fa
RM2|P|C1907	3.fa
RM2|P|C1909	77.fa
RM2|P|C17918	69.fa
RM2|P|C8881	3.fa
RM2|P|C8887	123.fa
RM2|P|C8885	120.fa
RM2|P|C30514	97.fa
RM2|P|C8889	121.fa
RM2|P|C30510	10.fa
RM2|P|C30513	69.fa
RM2|P|C30512	74.fa
RM2|P|C6487	114.fa
RM2|P|C6480	63.fa
RM2|P|C6482	91.fa
RM2|P|C6488	15.fa
RM2|P|C7689	62.fa
RM2|P|C7680	75.fa
RM2|P|C7682	106.fa
RM2|P|C7685	100.fa
RM2|P|C40548	106.fa
RM2|P|C40541	66.fa
RM2|P|C40542	122.fa
RM2|P|C40545	5.fa
RM2|P|C40544	20.fa
RM2|P|C58360	94.fa
RM2|P|C58361	38.fa
RM2|P|C47013	97.fa
RM2|P|C47011	4.fa
RM2|P|C7537	120.fa
RM2|P|C7534	26.fa
RM2|P|C7535	63.fa
RM2|P|C7539	101.fa
RM2|P|C55884	113.fa
RM2|P|C55885	63.fa
RM2|P|C2339	1.fa
RM2|P|C2334	94.fa
RM2|P|C2333	15.fa
RM2|P|C2332	103.fa
RM2|P|C31394	49.fa
RM2|P|C31395	109.fa
RM2|P|C31397	127.fa
RM2|P|C31392	68.fa
RM2|P|C31398	97.fa
RM2|P|C31399	43.fa
RM2|P|C14584	70.fa
RM2|P|C14585	36.fa
RM2|P|C14586	122.fa
RM2|P|C14580	65.fa
RM2|P|C14588	51.fa
RM2|P|C14589	107.fa
RM2|P|C2481	122.fa
RM2|P|C2483	128.fa
RM2|P|C2482	114.fa
RM2|P|C2485	105.fa
RM2|P|C2484	40.fa
RM2|P|C2486	81.fa
RM2|P|C2489	114.fa
RM2|P|C12113	112.fa
RM2|P|C53027	106.fa
RM2|P|C12112	100.fa
RM2|P|C53021	89.fa
RM2|P|C53029	92.fa
RM2|P|C555	5.fa
RM2|P|C550	80.fa
RM2|P|C5599	100.fa
RM2|P|C15187	120.fa
RM2|P|C15186	111.fa
RM2|P|C5595	106.fa
RM2|P|C5592	87.fa
RM2|P|C5593	1.fa
RM2|P|C5590	97.fa
RM2|P|C15180	106.fa
RM2|P|C1689	118.fa
RM2|P|C1686	1.fa
RM2|P|C1684	9.fa
RM2|P|C1680	81.fa
RM2|P|C46654	106.fa
RM2|P|C9452	5.fa
RM2|P|C9457	20.fa
RM2|P|C9456	101.fa
RM2|P|C9454	1.fa
RM2|P|C9458	103.fa
RM2|P|C13805	103.fa
RM2|P|C13806	10.fa
RM2|P|C13800	114.fa
RM2|P|C13803	86.fa
RM2|P|C13809	73.fa
RM2|P|C25615	15.fa
RM2|P|C15235	15.fa
RM2|P|C15234	4.fa
RM2|P|C15231	116.fa
RM2|P|C44654	113.fa
RM2|P|C15239	3.fa
RM2|P|C15238	20.fa
RM2|P|C13866	66.fa
RM2|P|C24048	112.fa
RM2|P|C54557	80.fa
RM2|P|C54556	75.fa
RM2|P|C59703	4.fa
RM2|P|C54554	21.fa
RM2|P|C59705	43.fa
RM2|P|C49558	87.fa
RM2|P|C54551	91.fa
RM2|P|C59706	84.fa
RM2|P|C59709	22.fa
RM2|P|C49554	47.fa
RM2|P|C49557	73.fa
RM2|P|C57487	34.fa
RM2|P|C49551	15.fa
RM2|P|C49550	112.fa
RM2|P|C49553	45.fa
RM2|P|C49552	103.fa
RM2|P|C8414	114.fa
RM2|P|C8415	130.fa
RM2|P|C8417	100.fa
RM2|P|C52869	36.fa
RM2|P|C8413	63.fa
RM2|P|C48686	106.fa
RM2|P|C52864	32.fa
RM2|P|C48684	106.fa
RM2|P|C48685	45.fa
RM2|P|C52861	15.fa
RM2|P|C48683	66.fa
RM2|P|C54089	24.fa
RM2|P|C54088	93.fa
RM2|P|C12179	66.fa
RM2|P|C12177	5.fa
RM2|P|C54084	11.fa
RM2|P|C12175	72.fa
RM2|P|C12171	91.fa
RM2|P|C49889	38.fa
RM2|P|C45307	41.fa
RM2|P|C45302	111.fa
RM2|P|C45303	26.fa
RM2|P|C49883	114.fa
RM2|P|C49884	3.fa
RM2|P|C24321	122.fa
RM2|P|C24320	63.fa
RM2|P|C24326	77.fa
RM2|P|C24325	30.fa
RM2|P|C50706	74.fa
RM2|P|C50707	9.fa
RM2|P|C50704	74.fa
RM2|P|C50709	116.fa
RM2|P|C21662	94.fa
RM2|P|C21665	97.fa
RM2|P|C21667	114.fa
RM2|P|C20132	4.fa
RM2|P|C24490	91.fa
RM2|P|C20130	20.fa
RM2|P|C20131	84.fa
RM2|P|C24494	84.fa
RM2|P|C20135	26.fa
RM2|P|C7942	92.fa
RM2|P|C20139	70.fa
RM2|P|C7947	116.fa
RM2|P|C7946	3.fa
RM2|P|C7945	97.fa
RM2|P|C30	21.fa
RM2|P|C33	120.fa
RM2|P|C34	74.fa
RM2|P|C38	51.fa
RM2|P|C17278	101.fa
RM2|P|C17271	45.fa
RM2|P|C17277	50.fa
RM2|P|C17274	9.fa
RM2|P|C27674	26.fa
RM2|P|C27676	122.fa
RM2|P|C27677	117.fa
RM2|P|C27670	101.fa
RM2|P|C27672	93.fa
RM2|P|C27678	112.fa
RM2|P|C27679	91.fa
RM2|P|C51077	81.fa
RM2|P|C51076	112.fa
RM2|P|C51075	40.fa
RM2|P|C51070	5.fa
RM2|P|C51079	16.fa
RM2|P|C17497	105.fa
RM2|P|C17496	112.fa
RM2|P|C10726	40.fa
RM2|P|C10721	6.fa
RM2|P|C11894	26.fa
RM2|P|C11897	73.fa
RM2|P|C11893	32.fa
RM2|P|C11892	106.fa
RM2|P|C11898	66.fa
RM2|P|C60772	15.fa
RM2|P|C60778	54.fa
RM2|P|C60779	77.fa
RM2|P|C29516	3.fa
RM2|P|C29510	26.fa
RM2|P|C29519	50.fa
RM2|P|C29518	97.fa
RM2|P|C14910	71.fa
RM2|P|C14917	77.fa
RM2|P|C14918	112.fa
RM2|P|C56933	7.fa
RM2|P|C26232	91.fa
RM2|P|C26230	73.fa
RM2|P|C26237	114.fa
RM2|P|C26236	74.fa
RM2|P|C26235	84.fa
RM2|P|C26234	26.fa
RM2|P|C32445	1.fa
RM2|P|C52037	38.fa
RM2|P|C52034	77.fa
RM2|P|C52035	106.fa
RM2|P|C52032	70.fa
RM2|P|C32443	3.fa
RM2|P|C23771	125.fa
RM2|P|C23770	5.fa
RM2|P|C23772	103.fa
RM2|P|C23775	105.fa
RM2|P|C23777	84.fa
RM2|P|C23776	118.fa
RM2|P|C62734	124.fa
RM2|P|C62735	10.fa
RM2|P|C62732	85.fa
RM2|P|C22423	5.fa
RM2|P|C22421	118.fa
RM2|P|C22426	76.fa
RM2|P|C22425	37.fa
RM2|P|C12816	4.fa
RM2|P|C12817	114.fa
RM2|P|C12810	72.fa
RM2|P|C12813	113.fa
RM2|P|C53347	103.fa
RM2|P|C53345	105.fa
RM2|P|C53344	20.fa
RM2|P|C39530	17.fa
RM2|P|C39533	114.fa
RM2|P|C39535	6.fa
RM2|P|C46518	5.fa
RM2|P|C46519	87.fa
RM2|P|C46511	74.fa
RM2|P|C39285	3.fa
RM2|P|C39282	74.fa
RM2|P|C39281	100.fa
RM2|P|C17655	71.fa
RM2|P|C39289	45.fa
RM2|P|C24869	67.fa
RM2|P|C24860	70.fa
RM2|P|C24861	130.fa
RM2|P|C24862	112.fa
RM2|P|C24864	74.fa
RM2|P|C24865	37.fa
RM2|P|C24866	74.fa
RM2|P|C21303	113.fa
RM2|P|C21300	112.fa
RM2|P|C21301	127.fa
RM2|P|C21306	100.fa
RM2|P|C37259	103.fa
RM2|P|C37253	3.fa
RM2|P|C37252	113.fa
RM2|P|C37256	3.fa
[truncated: 23,968 more rows]

## Sheet: cocacola
SEQUENCEID	BINID
RM2|P|C9592	34.fa
RM2|P|C9593	55.fa
RM2|P|C9590	26.fa
RM2|P|C45128	74.fa
RM2|P|C9591	21.fa
RM2|P|C9596	55.fa
RM2|P|C9597	1.fa
RM2|P|C60561	125.fa
RM2|P|C9594	1.fa
RM2|P|C60560	109.fa
RM2|P|C4347	7.fa
RM2|P|C60563	60.fa
RM2|P|C45129	116.fa
RM2|P|C60562	73.fa
RM2|P|C60565	33.fa
RM2|P|C60564	120.fa
RM2|P|C21939	55.fa
RM2|P|C60567	74.fa
RM2|P|C60566	103.fa
RM2|P|C51713	55.fa
RM2|P|C60568	82.fa
RM2|P|C37730	55.fa
RM2|P|C37731	71.fa
RM2|P|C37732	112.fa
RM2|P|C37733	105.fa
RM2|P|C37734	93.fa
RM2|P|C37735	46.fa
RM2|P|C37736	56.fa
RM2|P|C37737	93.fa
RM2|P|C37738	84.fa
RM2|P|C37739	61.fa
RM2|P|C41218	61.fa
RM2|P|C41219	105.fa
RM2|P|C45682	93.fa
RM2|P|C39822	125.fa
RM2|P|C39823	109.fa
RM2|P|C39820	93.fa
RM2|P|C39821	24.fa
RM2|P|C39826	55.fa
RM2|P|C39827	6.fa
RM2|P|C39824	36.fa
RM2|P|C39825	123.fa
RM2|P|C39828	87.fa
RM2|P|C39829	7.fa
RM2|P|C63031	75.fa
RM2|P|C45688	7.fa
RM2|P|C63037	62.fa
RM2|P|C8380	81.fa
RM2|P|C8381	21.fa
RM2|P|C19620	36.fa
RM2|P|C22794	81.fa
RM2|P|C22795	120.fa
RM2|P|C22796	109.fa
RM2|P|C8383	84.fa
RM2|P|C22790	111.fa
RM2|P|C22791	81.fa
RM2|P|C22792	84.fa
RM2|P|C22793	15.fa
RM2|P|C19626	53.fa
RM2|P|C22798	125.fa
RM2|P|C22799	33.fa
RM2|P|C8385	102.fa
RM2|P|C25225	47.fa
RM2|P|C25224	17.fa
RM2|P|C25227	93.fa
RM2|P|C25226	32.fa
RM2|P|C25221	93.fa
RM2|P|C8386	33.fa
RM2|P|C25223	123.fa
RM2|P|C25222	32.fa
RM2|P|C19625	32.fa
RM2|P|C25229	60.fa
RM2|P|C25228	19.fa
RM2|P|C30421	52.fa
RM2|P|C30420	55.fa
RM2|P|C30423	97.fa
RM2|P|C30422	81.fa
RM2|P|C30425	81.fa
RM2|P|C30424	31.fa
RM2|P|C30427	117.fa
RM2|P|C30426	104.fa
RM2|P|C30429	81.fa
RM2|P|C30428	112.fa
RM2|P|C38155	93.fa
RM2|P|C38154	22.fa
RM2|P|C38157	50.fa
RM2|P|C38156	55.fa
RM2|P|C38151	7.fa
RM2|P|C38150	13.fa
RM2|P|C38153	93.fa
RM2|P|C38152	99.fa
RM2|P|C38159	61.fa
RM2|P|C38158	63.fa
RM2|P|C40167	93.fa
RM2|P|C40166	40.fa
RM2|P|C40165	5.fa
RM2|P|C40164	1.fa
RM2|P|C40163	75.fa
RM2|P|C40162	7.fa
RM2|P|C40161	72.fa
RM2|P|C40160	55.fa
RM2|P|C59914	93.fa
RM2|P|C59915	17.fa
RM2|P|C59916	37.fa
RM2|P|C59917	46.fa
RM2|P|C59910	50.fa
RM2|P|C59911	60.fa
RM2|P|C40169	81.fa
RM2|P|C40168	96.fa
RM2|P|C49527	71.fa
RM2|P|C46843	4.fa
RM2|P|C7194	4.fa
RM2|P|C7195	121.fa
RM2|P|C7196	10.fa
RM2|P|C7197	46.fa
RM2|P|C7190	99.fa
RM2|P|C7191	93.fa
RM2|P|C7192	116.fa
RM2|P|C7193	22.fa
RM2|P|C7198	88.fa
RM2|P|C7199	81.fa
RM2|P|C28536	49.fa
RM2|P|C33735	4.fa
RM2|P|C33736	102.fa
RM2|P|C33737	49.fa
RM2|P|C33730	95.fa
RM2|P|C33731	125.fa
RM2|P|C6829	20.fa
RM2|P|C6828	97.fa
RM2|P|C6827	3.fa
RM2|P|C6826	81.fa
RM2|P|C6825	81.fa
RM2|P|C6824	65.fa
RM2|P|C6823	121.fa
RM2|P|C6822	93.fa
RM2|P|C6821	52.fa
RM2|P|C6820	118.fa
RM2|P|C30285	9.fa
RM2|P|C30284	117.fa
RM2|P|C30287	36.fa
RM2|P|C30286	55.fa
RM2|P|C30281	81.fa
RM2|P|C30280	121.fa
RM2|P|C30283	34.fa
RM2|P|C30282	72.fa
RM2|P|C61189	81.fa
RM2|P|C60008	81.fa
RM2|P|C53700	58.fa
RM2|P|C30289	7.fa
RM2|P|C30288	4.fa
RM2|P|C58139	50.fa
RM2|P|C7448	104.fa
RM2|P|C7449	93.fa
RM2|P|C7446	111.fa
RM2|P|C7447	7.fa
RM2|P|C7444	50.fa
RM2|P|C7445	117.fa
RM2|P|C7442	91.fa
RM2|P|C7443	47.fa
RM2|P|C7440	78.fa
RM2|P|C7441	122.fa
RM2|P|C31772	102.fa
RM2|P|C31773	55.fa
RM2|P|C31770	74.fa
RM2|P|C31771	35.fa
RM2|P|C31776	113.fa
RM2|P|C31777	100.fa
RM2|P|C31774	81.fa
RM2|P|C31775	87.fa
RM2|P|C31778	93.fa
RM2|P|C31779	20.fa
RM2|P|C33882	55.fa
RM2|P|C33883	31.fa
RM2|P|C33880	34.fa
RM2|P|C33881	67.fa
RM2|P|C33886	81.fa
RM2|P|C33887	13.fa
RM2|P|C33884	31.fa
RM2|P|C33885	103.fa
RM2|P|C33888	46.fa
RM2|P|C33889	28.fa
RM2|P|C14162	50.fa
RM2|P|C14163	64.fa
RM2|P|C14160	93.fa
RM2|P|C14161	50.fa
RM2|P|C14166	95.fa
RM2|P|C14167	57.fa
RM2|P|C14164	109.fa
RM2|P|C14165	17.fa
RM2|P|C14168	83.fa
RM2|P|C14169	81.fa
RM2|P|C59660	4.fa
RM2|P|C31488	35.fa
RM2|P|C31489	55.fa
RM2|P|C57052	55.fa
RM2|P|C49604	71.fa
RM2|P|C18809	4.fa
RM2|P|C18808	93.fa
RM2|P|C18805	61.fa
RM2|P|C18804	10.fa
RM2|P|C18807	104.fa
RM2|P|C18806	15.fa
RM2|P|C18801	90.fa
RM2|P|C18800	81.fa
RM2|P|C18803	92.fa
RM2|P|C18802	65.fa
RM2|P|C59664	55.fa
RM2|P|C59665	50.fa
RM2|P|C51930	65.fa
RM2|P|C47308	56.fa
RM2|P|C47309	64.fa
RM2|P|C47306	55.fa
RM2|P|C47307	32.fa
RM2|P|C47304	50.fa
RM2|P|C47305	31.fa
RM2|P|C11234	38.fa
RM2|P|C47303	93.fa
RM2|P|C47300	83.fa
RM2|P|C47301	93.fa
RM2|P|C59669	6.fa
RM2|P|C51411	4.fa
RM2|P|C47429	81.fa
RM2|P|C49606	55.fa
RM2|P|C47428	26.fa
RM2|P|C51938	31.fa
RM2|P|C51939	81.fa
RM2|P|C6319	67.fa
RM2|P|C6318	93.fa
RM2|P|C6315	113.fa
RM2|P|C6314	24.fa
RM2|P|C6317	5.fa
RM2|P|C6316	111.fa
RM2|P|C6311	63.fa
RM2|P|C6310	95.fa
RM2|P|C6313	118.fa
RM2|P|C6312	61.fa
RM2|P|C11236	111.fa
RM2|P|C47427	27.fa
RM2|P|C49600	81.fa
RM2|P|C47426	65.fa
RM2|P|C11532	4.fa
RM2|P|C11533	52.fa
RM2|P|C11530	50.fa
RM2|P|C11531	96.fa
RM2|P|C11536	35.fa
RM2|P|C11537	55.fa
RM2|P|C11534	104.fa
RM2|P|C11535	7.fa
RM2|P|C43535	46.fa
RM2|P|C43534	24.fa
RM2|P|C11538	63.fa
RM2|P|C11539	93.fa
RM2|P|C43531	62.fa
RM2|P|C43530	61.fa
RM2|P|C43533	120.fa
RM2|P|C43532	38.fa
RM2|P|C19070	26.fa
RM2|P|C49603	7.fa
RM2|P|C53432	49.fa
RM2|P|C15349	102.fa
RM2|P|C15348	7.fa
RM2|P|C5758	96.fa
RM2|P|C5759	72.fa
RM2|P|C18119	7.fa
RM2|P|C18118	81.fa
RM2|P|C5754	125.fa
RM2|P|C5755	7.fa
RM2|P|C5756	6.fa
RM2|P|C18114	125.fa
RM2|P|C5750	31.fa
RM2|P|C5751	59.fa
RM2|P|C18111	99.fa
RM2|P|C18110	23.fa
RM2|P|C41137	81.fa
RM2|P|C41215	11.fa
RM2|P|C1048	81.fa
RM2|P|C1049	108.fa
RM2|P|C55225	7.fa
RM2|P|C41136	7.fa
RM2|P|C1044	94.fa
RM2|P|C1045	2.fa
RM2|P|C1046	81.fa
RM2|P|C1047	55.fa
RM2|P|C1040	81.fa
RM2|P|C1041	26.fa
RM2|P|C1042	63.fa
RM2|P|C1043	93.fa
RM2|P|C9691	7.fa
RM2|P|C9690	34.fa
RM2|P|C9693	70.fa
RM2|P|C9692	122.fa
RM2|P|C9695	75.fa
RM2|P|C9694	42.fa
RM2|P|C9697	81.fa
RM2|P|C9696	5.fa
RM2|P|C9699	83.fa
RM2|P|C9698	55.fa
RM2|P|C54421	93.fa
RM2|P|C41211	100.fa
RM2|P|C40949	74.fa
RM2|P|C40948	55.fa
RM2|P|C54425	26.fa
RM2|P|C41132	53.fa
RM2|P|C11727	120.fa
RM2|P|C41131	125.fa
RM2|P|C11726	26.fa
RM2|P|C41130	81.fa
RM2|P|C11725	72.fa
RM2|P|C11724	55.fa
RM2|P|C44044	125.fa
RM2|P|C11723	61.fa
RM2|P|C11722	7.fa
RM2|P|C59951	7.fa
RM2|P|C11721	55.fa
RM2|P|C11720	49.fa
RM2|P|C45278	81.fa
RM2|P|C45279	4.fa
RM2|P|C54393	111.fa
RM2|P|C54392	81.fa
RM2|P|C54395	23.fa
RM2|P|C54394	3.fa
RM2|P|C54397	2.fa
RM2|P|C54396	72.fa
RM2|P|C45270	120.fa
RM2|P|C45271	121.fa
RM2|P|C45272	122.fa
RM2|P|C45273	93.fa
RM2|P|C45274	65.fa
RM2|P|C45275	52.fa
RM2|P|C45276	67.fa
RM2|P|C45277	7.fa
RM2|P|C13978	46.fa
RM2|P|C13979	61.fa
RM2|P|C29364	61.fa
RM2|P|C13970	89.fa
RM2|P|C13971	90.fa
RM2|P|C13972	112.fa
RM2|P|C13973	63.fa
RM2|P|C13974	4.fa
RM2|P|C13975	55.fa
RM2|P|C13976	93.fa
RM2|P|C13977	120.fa
RM2|P|C51419	13.fa
RM2|P|C38838	55.fa
RM2|P|C38839	81.fa
RM2|P|C43800	34.fa
RM2|P|C38832	101.fa
RM2|P|C38833	81.fa
RM2|P|C38830	103.fa
RM2|P|C38831	23.fa
RM2|P|C38836	111.fa
RM2|P|C38837	109.fa
RM2|P|C38834	111.fa
RM2|P|C38835	81.fa
RM2|P|C4403	81.fa
RM2|P|C4402	65.fa
RM2|P|C4401	93.fa
RM2|P|C4400	61.fa
RM2|P|C4407	7.fa
RM2|P|C4406	81.fa
RM2|P|C4405	89.fa
RM2|P|C4404	55.fa
RM2|P|C12371	6.fa
RM2|P|C12370	26.fa
RM2|P|C4409	34.fa
RM2|P|C4408	23.fa
RM2|P|C12375	117.fa
RM2|P|C12374	6.fa
RM2|P|C12377	80.fa
RM2|P|C12376	25.fa
RM2|P|C56078	53.fa
RM2|P|C43806	64.fa
RM2|P|C59954	81.fa
RM2|P|C3756	15.fa
RM2|P|C3757	63.fa
RM2|P|C3754	64.fa
RM2|P|C3755	7.fa
RM2|P|C3752	33.fa
RM2|P|C3753	22.fa
RM2|P|C3750	61.fa
RM2|P|C3751	46.fa
RM2|P|C19448	93.fa
RM2|P|C19449	125.fa
RM2|P|C3758	123.fa
RM2|P|C3759	36.fa
RM2|P|C2805	85.fa
RM2|P|C2804	1.fa
RM2|P|C2807	37.fa
RM2|P|C2806	71.fa
RM2|P|C2801	24.fa
RM2|P|C2800	108.fa
RM2|P|C2803	48.fa
RM2|P|C2802	84.fa
RM2|P|C28459	81.fa
RM2|P|C28458	55.fa
RM2|P|C16618	61.fa
RM2|P|C16619	117.fa
RM2|P|C2809	89.fa
RM2|P|C2808	123.fa
RM2|P|C7839	81.fa
RM2|P|C7838	24.fa
RM2|P|C53308	93.fa
RM2|P|C45898	7.fa
RM2|P|C45899	55.fa
RM2|P|C45894	61.fa
RM2|P|C45895	37.fa
RM2|P|C45896	81.fa
RM2|P|C45897	26.fa
RM2|P|C45890	4.fa
RM2|P|C45891	8.fa
RM2|P|C45892	32.fa
RM2|P|C45893	49.fa
RM2|P|C19998	75.fa
RM2|P|C19999	103.fa
RM2|P|C13398	64.fa
RM2|P|C13399	12.fa
RM2|P|C29945	28.fa
RM2|P|C13394	55.fa
RM2|P|C19991	92.fa
RM2|P|C13396	8.fa
RM2|P|C13397	81.fa
RM2|P|C13390	55.fa
RM2|P|C13391	35.fa
RM2|P|C13392	21.fa
RM2|P|C13393	32.fa
RM2|P|C48448	81.fa
RM2|P|C48449	120.fa
RM2|P|C29947	115.fa
RM2|P|C48440	93.fa
RM2|P|C48441	25.fa
RM2|P|C48442	23.fa
RM2|P|C48443	103.fa
RM2|P|C48444	51.fa
RM2|P|C48445	56.fa
RM2|P|C48446	49.fa
RM2|P|C48447	93.fa
RM2|P|C47391	81.fa
RM2|P|C47390	55.fa
RM2|P|C29943	55.fa
RM2|P|C51418	93.fa
RM2|P|C31022	93.fa
RM2|P|C57690	96.fa
RM2|P|C51563	121.fa
RM2|P|C13765	52.fa
RM2|P|C13028	40.fa
RM2|P|C13029	52.fa
RM2|P|C13764	21.fa
RM2|P|C13022	7.fa
RM2|P|C13023	77.fa
RM2|P|C13020	75.fa
RM2|P|C13021	0.fa
RM2|P|C13026	18.fa
RM2|P|C13767	62.fa
RM2|P|C13024	46.fa
RM2|P|C13025	4.fa
RM2|P|C20626	120.fa
RM2|P|C20627	46.fa
RM2|P|C20624	48.fa
RM2|P|C13766	93.fa
RM2|P|C20622	19.fa
RM2|P|C20623	19.fa
RM2|P|C20620	24.fa
RM2|P|C20621	46.fa
RM2|P|C13761	65.fa
RM2|P|C20628	32.fa
RM2|P|C13760	81.fa
RM2|P|C27076	126.fa
RM2|P|C27077	54.fa
RM2|P|C27074	21.fa
RM2|P|C27075	81.fa
RM2|P|C27072	69.fa
RM2|P|C13763	81.fa
RM2|P|C27070	115.fa
RM2|P|C27071	117.fa
RM2|P|C60396	81.fa
RM2|P|C60397	58.fa
RM2|P|C50409	7.fa
RM2|P|C13762	5.fa
RM2|P|C60392	40.fa
RM2|P|C60393	63.fa
RM2|P|C27078	87.fa
RM2|P|C27079	100.fa
RM2|P|C51271	104.fa
RM2|P|C51270	34.fa
RM2|P|C51273	55.fa
RM2|P|C51272	117.fa
RM2|P|C51275	64.fa
RM2|P|C31020	23.fa
RM2|P|C51277	55.fa
RM2|P|C51276	65.fa
RM2|P|C51279	81.fa
RM2|P|C51278	55.fa
RM2|P|C10618	81.fa
RM2|P|C10619	72.fa
RM2|P|C57015	69.fa
RM2|P|C10610	55.fa
RM2|P|C10611	42.fa
RM2|P|C10612	26.fa
RM2|P|C10613	109.fa
RM2|P|C10614	84.fa
RM2|P|C10615	123.fa
RM2|P|C10616	55.fa
RM2|P|C10617	113.fa
RM2|P|C31866	31.fa
RM2|P|C29249	50.fa
RM2|P|C50898	124.fa
RM2|P|C31867	23.fa
RM2|P|C50896	30.fa
RM2|P|C50897	117.fa
RM2|P|C50894	24.fa
RM2|P|C29248	118.fa
RM2|P|C50892	23.fa
RM2|P|C31864	23.fa
RM2|P|C50890	49.fa
RM2|P|C50891	15.fa
RM2|P|C23181	33.fa
RM2|P|C59569	81.fa
RM2|P|C1868	104.fa
RM2|P|C1869	93.fa
RM2|P|C1866	98.fa
RM2|P|C1867	123.fa
RM2|P|C1864	12.fa
RM2|P|C1865	125.fa
RM2|P|C1862	93.fa
RM2|P|C1863	34.fa
RM2|P|C1860	104.fa
RM2|P|C1861	125.fa
RM2|P|C10521	17.fa
RM2|P|C29469	81.fa
RM2|P|C29468	125.fa
RM2|P|C31860	65.fa
RM2|P|C29463	18.fa
RM2|P|C29462	93.fa
RM2|P|C29461	102.fa
RM2|P|C29460	2.fa
RM2|P|C29467	26.fa
RM2|P|C29466	46.fa
RM2|P|C29465	82.fa
RM2|P|C29464	117.fa
RM2|P|C5084	125.fa
RM2|P|C5085	25.fa
RM2|P|C11112	122.fa
RM2|P|C11113	92.fa
RM2|P|C51562	6.fa
RM2|P|C49494	35.fa
RM2|P|C5080	116.fa
RM2|P|C5081	57.fa
RM2|P|C51855	63.fa
RM2|P|C51854	3.fa
RM2|P|C51857	98.fa
RM2|P|C51856	81.fa
RM2|P|C51851	67.fa
RM2|P|C5082	81.fa
RM2|P|C51853	55.fa
RM2|P|C51852	10.fa
RM2|P|C5083	7.fa
RM2|P|C51859	81.fa
RM2|P|C27838	49.fa
RM2|P|C56809	87.fa
RM2|P|C56808	111.fa
RM2|P|C26307	40.fa
RM2|P|C26306	34.fa
RM2|P|C26305	104.fa
RM2|P|C26304	8.fa
RM2|P|C26303	57.fa
RM2|P|C26302	100.fa
RM2|P|C26301	114.fa
RM2|P|C26300	53.fa
RM2|P|C61303	46.fa
RM2|P|C26309	96.fa
RM2|P|C26308	110.fa
RM2|P|C27832	28.fa
RM2|P|C22797	39.fa
RM2|P|C27833	20.fa
RM2|P|C27830	13.fa
RM2|P|C50407	70.fa
RM2|P|C27831	125.fa
RM2|P|C27836	111.fa
RM2|P|C27837	12.fa
RM2|P|C63155	78.fa
RM2|P|C63154	7.fa
RM2|P|C63157	81.fa
RM2|P|C63156	55.fa
RM2|P|C63151	93.fa
RM2|P|C27834	92.fa
RM2|P|C63153	32.fa
RM2|P|C63152	17.fa
RM2|P|C27835	108.fa
RM2|P|C50406	91.fa
RM2|P|C63158	32.fa
RM2|P|C28334	31.fa
RM2|P|C28335	20.fa
RM2|P|C28336	117.fa
RM2|P|C28337	10.fa
RM2|P|C28330	110.fa
RM2|P|C28331	31.fa
RM2|P|C28332	62.fa
RM2|P|C28333	76.fa
RM2|P|C28338	89.fa
RM2|P|C28339	29.fa
RM2|P|C34378	81.fa
RM2|P|C62822	80.fa
RM2|P|C62823	61.fa
RM2|P|C62820	35.fa
RM2|P|C62821	69.fa
RM2|P|C62826	7.fa
RM2|P|C62827	4.fa
RM2|P|C62824	55.fa
RM2|P|C62825	55.fa
RM2|P|C62828	123.fa
RM2|P|C62829	49.fa
RM2|P|C25220	11.fa
RM2|P|C5136	23.fa
RM2|P|C62937	120.fa
RM2|P|C8313	17.fa
RM2|P|C3867	46.fa
RM2|P|C8312	70.fa
RM2|P|C8311	93.fa
RM2|P|C49188	81.fa
RM2|P|C8310	20.fa
RM2|P|C57868	10.fa
RM2|P|C57869	61.fa
RM2|P|C49182	55.fa
RM2|P|C8317	26.fa
RM2|P|C49180	77.fa
RM2|P|C49181	46.fa
RM2|P|C49186	7.fa
RM2|P|C49187	43.fa
RM2|P|C49184	81.fa
RM2|P|C8316	103.fa
RM2|P|C8315	125.fa
RM2|P|C8314	42.fa
RM2|P|C613	90.fa
RM2|P|C612	93.fa
RM2|P|C611	123.fa
RM2|P|C610	44.fa
RM2|P|C617	76.fa
RM2|P|C616	65.fa
RM2|P|C615	33.fa
RM2|P|C614	55.fa
RM2|P|C46208	55.fa
RM2|P|C46209	17.fa
RM2|P|C619	13.fa
RM2|P|C618	42.fa
RM2|P|C22558	70.fa
RM2|P|C22559	50.fa
RM2|P|C25027	93.fa
RM2|P|C25026	7.fa
RM2|P|C25025	65.fa
RM2|P|C25024	83.fa
RM2|P|C25023	52.fa
RM2|P|C25022	102.fa
RM2|P|C25021	73.fa
RM2|P|C25020	98.fa
RM2|P|C49458	122.fa
RM2|P|C49459	118.fa
RM2|P|C25029	17.fa
RM2|P|C25028	96.fa
RM2|P|C5419	55.fa
RM2|P|C5418	81.fa
RM2|P|C5413	47.fa
RM2|P|C5412	100.fa
RM2|P|C5411	7.fa
RM2|P|C5410	93.fa
RM2|P|C5417	23.fa
RM2|P|C5416	81.fa
RM2|P|C5415	7.fa
RM2|P|C5414	76.fa
RM2|P|C50078	7.fa
RM2|P|C50079	81.fa
RM2|P|C61308	50.fa
RM2|P|C50074	55.fa
RM2|P|C50075	22.fa
RM2|P|C50076	6.fa
RM2|P|C50077	96.fa
RM2|P|C50070	105.fa
RM2|P|C50071	7.fa
RM2|P|C50072	71.fa
RM2|P|C50073	82.fa
RM2|P|C53794	55.fa
RM2|P|C54988	55.fa
RM2|P|C54989	34.fa
RM2|P|C53795	63.fa
RM2|P|C54984	81.fa
RM2|P|C54985	38.fa
RM2|P|C54986	46.fa
RM2|P|C54987	55.fa
RM2|P|C54980	36.fa
RM2|P|C53796	32.fa
RM2|P|C54982	6.fa
RM2|P|C54983	44.fa
RM2|P|C53797	69.fa
RM2|P|C53790	125.fa
RM2|P|C53791	57.fa
RM2|P|C53792	113.fa
RM2|P|C58519	93.fa
RM2|P|C58518	50.fa
RM2|P|C58517	11.fa
RM2|P|C58516	101.fa
RM2|P|C58515	95.fa
RM2|P|C53793	93.fa
RM2|P|C58513	23.fa
RM2|P|C58512	109.fa
RM2|P|C58511	55.fa
RM2|P|C58510	52.fa
RM2|P|C61702	75.fa
RM2|P|C61703	118.fa
RM2|P|C61700	103.fa
RM2|P|C61180	121.fa
RM2|P|C61706	55.fa
RM2|P|C57012	93.fa
RM2|P|C61704	36.fa
RM2|P|C61705	75.fa
RM2|P|C61708	72.fa
RM2|P|C61709	75.fa
RM2|P|C43640	81.fa
RM2|P|C46969	122.fa
RM2|P|C55168	5.fa
RM2|P|C37479	126.fa
RM2|P|C55165	118.fa
RM2|P|C55164	121.fa
RM2|P|C55167	21.fa
RM2|P|C55166	53.fa
RM2|P|C55161	61.fa
RM2|P|C55160	55.fa
RM2|P|C55163	16.fa
RM2|P|C55162	65.fa
RM2|P|C60682	29.fa
RM2|P|C60683	17.fa
RM2|P|C51987	17.fa
RM2|P|C46968	92.fa
RM2|P|C21238	23.fa
RM2|P|C21239	45.fa
RM2|P|C21236	116.fa
RM2|P|C21237	117.fa
RM2|P|C21234	55.fa
RM2|P|C21235	117.fa
RM2|P|C21232	49.fa
RM2|P|C21233	43.fa
RM2|P|C21230	55.fa
RM2|P|C21231	17.fa
RM2|P|C20549	117.fa
RM2|P|C20548	85.fa
RM2|P|C20547	102.fa
RM2|P|C20546	23.fa
RM2|P|C20545	69.fa
RM2|P|C20544	81.fa
RM2|P|C20543	75.fa
RM2|P|C20542	53.fa
RM2|P|C20541	99.fa
RM2|P|C20540	15.fa
RM2|P|C55299	32.fa
RM2|P|C55298	55.fa
RM2|P|C55293	53.fa
RM2|P|C55292	81.fa
RM2|P|C55291	3.fa
RM2|P|C55290	71.fa
RM2|P|C55297	81.fa
RM2|P|C46254	90.fa
RM2|P|C55295	91.fa
RM2|P|C48027	33.fa
RM2|P|C56273	66.fa
RM2|P|C59912	71.fa
RM2|P|C59832	65.fa
RM2|P|C59913	78.fa
RM2|P|C59830	32.fa
RM2|P|C54544	20.fa
RM2|P|C59837	25.fa
RM2|P|C57458	15.fa
RM2|P|C59836	46.fa
RM2|P|C59834	41.fa
RM2|P|C55624	71.fa
RM2|P|C52779	55.fa
RM2|P|C52778	90.fa
RM2|P|C55625	111.fa
RM2|P|C49042	102.fa
RM2|P|C34498	61.fa
RM2|P|C34499	46.fa
RM2|P|C55839	8.fa
RM2|P|C55838	21.fa
RM2|P|C34494	26.fa
RM2|P|C34495	49.fa
RM2|P|C34496	101.fa
RM2|P|C34497	62.fa
RM2|P|C34490	22.fa
RM2|P|C34491	4.fa
RM2|P|C34492	81.fa
RM2|P|C34493	49.fa
RM2|P|C57307	40.fa
RM2|P|C27539	46.fa
RM2|P|C27538	55.fa
RM2|P|C27537	32.fa
RM2|P|C27536	22.fa
RM2|P|C27535	88.fa
RM2|P|C27534	40.fa
RM2|P|C27533	89.fa
RM2|P|C27532	4.fa
RM2|P|C27531	84.fa
RM2|P|C27530	55.fa
RM2|P|C55410	55.fa
RM2|P|C52772	111.fa
RM2|P|C57303	61.fa
RM2|P|C28446	42.fa
RM2|P|C32981	105.fa
RM2|P|C63421	46.fa
RM2|P|C57065	4.fa
RM2|P|C52777	68.fa
RM2|P|C52776	3.fa
RM2|P|C23090	7.fa
RM2|P|C23091	114.fa
RM2|P|C23092	61.fa
RM2|P|C23093	15.fa
RM2|P|C23094	55.fa
RM2|P|C23095	12.fa
RM2|P|C23096	31.fa
RM2|P|C23097	65.fa
RM2|P|C23098	81.fa
RM2|P|C23099	17.fa
RM2|P|C34720	48.fa
RM2|P|C34721	15.fa
RM2|P|C34726	81.fa
RM2|P|C34727	119.fa
RM2|P|C34724	55.fa
RM2|P|C34725	5.fa
RM2|P|C53429	50.fa
RM2|P|C54545	7.fa
RM2|P|C48395	55.fa
RM2|P|C44191	28.fa
RM2|P|C48397	7.fa
RM2|P|C53422	94.fa
RM2|P|C62126	13.fa
RM2|P|C55539	55.fa
RM2|P|C53423	34.fa
RM2|P|C50427	118.fa
RM2|P|C53421	50.fa
RM2|P|C50426	93.fa
RM2|P|C50425	41.fa
RM2|P|C53427	37.fa
RM2|P|C44026	55.fa
RM2|P|C50424	2.fa
RM2|P|C50423	23.fa
RM2|P|C52357	49.fa
RM2|P|C50422	91.fa
RM2|P|C50687	125.fa
RM2|P|C36388	123.fa
RM2|P|C36389	100.fa
RM2|P|C50421	4.fa
RM2|P|C22856	75.fa
RM2|P|C36382	4.fa
RM2|P|C36383	116.fa
RM2|P|C36380	23.fa
RM2|P|C36381	67.fa
RM2|P|C36386	81.fa
RM2|P|C36387	3.fa
RM2|P|C36384	93.fa
RM2|P|C36385	81.fa
RM2|P|C57475	23.fa
RM2|P|C55419	64.fa
RM2|P|C32898	92.fa
RM2|P|C32899	22.fa
RM2|P|C57471	47.fa
RM2|P|C55534	49.fa
RM2|P|C42635	91.fa
RM2|P|C55418	110.fa
RM2|P|C32892	75.fa
RM2|P|C32893	31.fa
RM2|P|C32890	46.fa
RM2|P|C32891	62.fa
RM2|P|C32896	55.fa
RM2|P|C32897	105.fa
RM2|P|C32894	93.fa
RM2|P|C32895	67.fa
RM2|P|C47948	4.fa
RM2|P|C50681	75.fa
RM2|P|C63420	10.fa
RM2|P|C22850	81.fa
RM2|P|C47860	17.fa
RM2|P|C47949	93.fa
RM2|P|C36650	9.fa
RM2|P|C33734	55.fa
RM2|P|C36652	93.fa
RM2|P|C36653	81.fa
RM2|P|C36654	85.fa
RM2|P|C36655	38.fa
RM2|P|C36656	93.fa
RM2|P|C36657	55.fa
RM2|P|C36658	97.fa
RM2|P|C36659	123.fa
RM2|P|C42978	105.fa
RM2|P|C42979	50.fa
RM2|P|C32760	8.fa
RM2|P|C32761	71.fa
RM2|P|C32762	23.fa
RM2|P|C32763	81.fa
RM2|P|C32764	81.fa
RM2|P|C32765	39.fa
RM2|P|C23328	117.fa
RM2|P|C23329	63.fa
RM2|P|C23326	81.fa
RM2|P|C23327	47.fa
RM2|P|C23324	55.fa
RM2|P|C23325	49.fa
RM2|P|C23322	93.fa
RM2|P|C23323	54.fa
RM2|P|C23320	38.fa
RM2|P|C23321	55.fa
RM2|P|C38582	36.fa
RM2|P|C38583	55.fa
RM2|P|C38580	84.fa
RM2|P|C38581	116.fa
RM2|P|C38586	50.fa
RM2|P|C33732	7.fa
RM2|P|C22059	103.fa
RM2|P|C22058	63.fa
RM2|P|C22057	103.fa
RM2|P|C22056	99.fa
RM2|P|C22055	7.fa
RM2|P|C22054	74.fa
RM2|P|C22053	111.fa
RM2|P|C22052	81.fa
RM2|P|C22051	99.fa
RM2|P|C22050	7.fa
RM2|P|C58480	49.fa
RM2|P|C34377	55.fa
RM2|P|C33738	56.fa
RM2|P|C33739	17.fa
RM2|P|C52356	102.fa
RM2|P|C45617	81.fa
RM2|P|C45615	46.fa
RM2|P|C55412	3.fa
RM2|P|C33381	55.fa
RM2|P|C33380	46.fa
RM2|P|C33383	21.fa
RM2|P|C33382	123.fa
RM2|P|C33385	8.fa
RM2|P|C33384	49.fa
RM2|P|C33387	105.fa
RM2|P|C33386	32.fa
RM2|P|C33389	81.fa
RM2|P|C33388	108.fa
RM2|P|C45611	98.fa
RM2|P|C39989	118.fa
RM2|P|C39988	99.fa
RM2|P|C48022	90.fa
RM2|P|C41407	126.fa
RM2|P|C41406	41.fa
RM2|P|C41405	90.fa
RM2|P|C41404	75.fa
RM2|P|C41403	80.fa
RM2|P|C41402	61.fa
RM2|P|C41401	104.fa
RM2|P|C41400	61.fa
RM2|P|C57317	40.fa
RM2|P|C41409	35.fa
RM2|P|C41408	81.fa
RM2|P|C52182	72.fa
RM2|P|C43319	81.fa
RM2|P|C43318	74.fa
RM2|P|C52183	51.fa
RM2|P|C43315	55.fa
RM2|P|C43314	0.fa
RM2|P|C43317	7.fa
RM2|P|C43316	61.fa
RM2|P|C43311	75.fa
RM2|P|C43310	7.fa
RM2|P|C43313	38.fa
RM2|P|C43312	8.fa
RM2|P|C39673	43.fa
RM2|P|C39672	6.fa
RM2|P|C39671	49.fa
RM2|P|C39670	55.fa
RM2|P|C39677	17.fa
RM2|P|C39676	121.fa
RM2|P|C39675	13.fa
RM2|P|C39674	93.fa
RM2|P|C47805	89.fa
RM2|P|C47804	81.fa
RM2|P|C39679	108.fa
RM2|P|C39678	34.fa
RM2|P|C47801	55.fa
RM2|P|C47800	102.fa
RM2|P|C47803	50.fa
RM2|P|C47802	61.fa
RM2|P|C24792	4.fa
RM2|P|C32537	4.fa
RM2|P|C24793	11.fa
RM2|P|C32536	126.fa
RM2|P|C24790	61.fa
RM2|P|C47940	55.fa
RM2|P|C32539	23.fa
RM2|P|C24791	4.fa
RM2|P|C32538	63.fa
RM2|P|C24796	55.fa
RM2|P|C52188	48.fa
RM2|P|C24797	93.fa
RM2|P|C33965	92.fa
RM2|P|C33964	65.fa
RM2|P|C17819	99.fa
RM2|P|C17818	59.fa
RM2|P|C33961	21.fa
RM2|P|C20035	55.fa
RM2|P|C33963	4.fa
RM2|P|C33962	61.fa
RM2|P|C17813	64.fa
RM2|P|C17812	111.fa
RM2|P|C17811	93.fa
RM2|P|C17810	3.fa
RM2|P|C17817	52.fa
RM2|P|C17816	16.fa
RM2|P|C17815	36.fa
RM2|P|C17814	81.fa
RM2|P|C28626	57.fa
RM2|P|C28627	47.fa
RM2|P|C16845	106.fa
RM2|P|C18214	94.fa
RM2|P|C20038	109.fa
RM2|P|C55415	122.fa
RM2|P|C15627	81.fa
RM2|P|C28622	98.fa
RM2|P|C47942	81.fa
RM2|P|C15624	111.fa
RM2|P|C28445	89.fa
RM2|P|C15625	64.fa
RM2|P|C63422	16.fa
RM2|P|C28620	15.fa
RM2|P|C15622	94.fa
RM2|P|C28621	23.fa
RM2|P|C15623	21.fa
RM2|P|C15620	5.fa
RM2|P|C53144	63.fa
RM2|P|C15621	93.fa
RM2|P|C7769	61.fa
RM2|P|C7768	84.fa
RM2|P|C7763	105.fa
RM2|P|C7762	55.fa
RM2|P|C7761	81.fa
RM2|P|C7760	93.fa
RM2|P|C7767	3.fa
RM2|P|C7766	91.fa
RM2|P|C7765	81.fa
RM2|P|C7764	4.fa
RM2|P|C40468	35.fa
RM2|P|C40469	100.fa
RM2|P|C40466	55.fa
RM2|P|C40467	93.fa
RM2|P|C40464	65.fa
RM2|P|C40465	8.fa
RM2|P|C40462	121.fa
RM2|P|C40463	81.fa
RM2|P|C40460	78.fa
RM2|P|C40461	101.fa
RM2|P|C9170	16.fa
RM2|P|C60461	81.fa
RM2|P|C47119	32.fa
RM2|P|C9171	22.fa
RM2|P|C47117	21.fa
RM2|P|C47116	98.fa
RM2|P|C47115	21.fa
RM2|P|C47114	123.fa
RM2|P|C47113	21.fa
RM2|P|C9172	81.fa
RM2|P|C47111	5.fa
RM2|P|C47110	100.fa
RM2|P|C42194	40.fa
RM2|P|C42195	61.fa
RM2|P|C42196	81.fa
RM2|P|C9173	81.fa
RM2|P|C42190	105.fa
RM2|P|C42191	22.fa
RM2|P|C42192	81.fa
RM2|P|C4064	119.fa
RM2|P|C9174	117.fa
RM2|P|C42198	32.fa
RM2|P|C42199	103.fa
RM2|P|C9175	126.fa
RM2|P|C9176	81.fa
RM2|P|C9177	79.fa
RM2|P|C31523	105.fa
RM2|P|C31522	83.fa
RM2|P|C31521	49.fa
RM2|P|C31520	110.fa
RM2|P|C31527	15.fa
RM2|P|C31526	2.fa
RM2|P|C31525	55.fa
RM2|P|C31524	8.fa
RM2|P|C31529	115.fa
RM2|P|C31528	62.fa
RM2|P|C12942	11.fa
RM2|P|C12943	81.fa
RM2|P|C12940	79.fa
RM2|P|C12941	55.fa
RM2|P|C12946	7.fa
RM2|P|C12947	62.fa
RM2|P|C12944	22.fa
RM2|P|C12945	58.fa
RM2|P|C12948	55.fa
RM2|P|C12949	33.fa
RM2|P|C48020	41.fa
RM2|P|C10892	15.fa
RM2|P|C10893	23.fa
RM2|P|C2278	7.fa
RM2|P|C2279	7.fa
RM2|P|C10896	39.fa
RM2|P|C10897	7.fa
RM2|P|C10894	7.fa
RM2|P|C10895	55.fa
RM2|P|C2272	81.fa
RM2|P|C2273	126.fa
RM2|P|C2270	5.fa
RM2|P|C2271	121.fa
RM2|P|C2276	122.fa
RM2|P|C2277	49.fa
RM2|P|C2274	70.fa
RM2|P|C2275	55.fa
RM2|P|C18638	49.fa
RM2|P|C18639	93.fa
RM2|P|C18636	83.fa
RM2|P|C18637	105.fa
RM2|P|C18634	93.fa
RM2|P|C18635	89.fa
RM2|P|C18632	21.fa
RM2|P|C18633	46.fa
RM2|P|C18630	4.fa
RM2|P|C18631	7.fa
RM2|P|C63437	23.fa
RM2|P|C63336	72.fa
RM2|P|C51483	81.fa
RM2|P|C51481	9.fa
RM2|P|C28780	61.fa
RM2|P|C49686	49.fa
RM2|P|C53749	50.fa
RM2|P|C53748	10.fa
RM2|P|C28783	81.fa
RM2|P|C53743	93.fa
RM2|P|C53742	122.fa
RM2|P|C53741	123.fa
RM2|P|C53740	59.fa
RM2|P|C53747	75.fa
RM2|P|C53746	61.fa
RM2|P|C53745	21.fa
RM2|P|C53744	12.fa
RM2|P|C451	85.fa
RM2|P|C450	65.fa
RM2|P|C453	10.fa
RM2|P|C452	42.fa
RM2|P|C455	13.fa
RM2|P|C454	23.fa
RM2|P|C457	13.fa
RM2|P|C456	7.fa
RM2|P|C459	10.fa
RM2|P|C458	55.fa
RM2|P|C46448	89.fa
RM2|P|C46449	93.fa
RM2|P|C55777	31.fa
RM2|P|C49612	38.fa
RM2|P|C49613	98.fa
RM2|P|C28782	36.fa
RM2|P|C49611	33.fa
RM2|P|C49616	122.fa
RM2|P|C49617	64.fa
RM2|P|C49614	81.fa
RM2|P|C49615	33.fa
RM2|P|C51459	81.fa
RM2|P|C51458	94.fa
RM2|P|C49618	34.fa
RM2|P|C49619	7.fa
RM2|P|C55417	90.fa
RM2|P|C15068	81.fa
RM2|P|C15069	81.fa
RM2|P|C15064	111.fa
RM2|P|C15065	55.fa
RM2|P|C15066	66.fa
RM2|P|C15067	104.fa
RM2|P|C15060	103.fa
RM2|P|C15061	22.fa
RM2|P|C15062	117.fa
RM2|P|C15063	58.fa
RM2|P|C11763	124.fa
RM2|P|C11762	96.fa
RM2|P|C189	0.fa
RM2|P|C188	117.fa
RM2|P|C11767	102.fa
RM2|P|C11766	114.fa
RM2|P|C11765	54.fa
RM2|P|C11764	91.fa
RM2|P|C183	93.fa
RM2|P|C182	35.fa
RM2|P|C181	93.fa
RM2|P|C180	111.fa
RM2|P|C187	85.fa
RM2|P|C186	82.fa
RM2|P|C185	22.fa
RM2|P|C184	61.fa
RM2|P|C12498	104.fa
RM2|P|C12499	20.fa
RM2|P|C4308	99.fa
RM2|P|C4309	122.fa
RM2|P|C4304	56.fa
RM2|P|C4305	7.fa
RM2|P|C4306	125.fa
RM2|P|C4307	28.fa
RM2|P|C12494	22.fa
RM2|P|C12495	20.fa
RM2|P|C4302	55.fa
RM2|P|C4303	81.fa
RM2|P|C3653	31.fa
RM2|P|C3652	81.fa
RM2|P|C3651	55.fa
RM2|P|C3650	13.fa
RM2|P|C3657	117.fa
RM2|P|C3656	65.fa
RM2|P|C3655	122.fa
RM2|P|C3654	94.fa
RM2|P|C8685	9.fa
RM2|P|C13720	84.fa
RM2|P|C13723	105.fa
RM2|P|C3658	121.fa
RM2|P|C8681	3.fa
RM2|P|C8680	81.fa
RM2|P|C8683	84.fa
RM2|P|C8682	93.fa
RM2|P|C44596	81.fa
RM2|P|C31480	98.fa
RM2|P|C44594	24.fa
RM2|P|C44595	93.fa
RM2|P|C44592	105.fa
RM2|P|C44593	123.fa
RM2|P|C44590	35.fa
RM2|P|C31481	54.fa
RM2|P|C28787	71.fa
RM2|P|C31482	4.fa
RM2|P|C44598	55.fa
RM2|P|C44599	81.fa
RM2|P|C33993	24.fa
RM2|P|C31483	74.fa
RM2|P|C62683	93.fa
RM2|P|C31484	61.fa
RM2|P|C62680	81.fa
RM2|P|C31485	121.fa
RM2|P|C9080	116.fa
RM2|P|C9081	78.fa
RM2|P|C9082	93.fa
RM2|P|C9083	98.fa
RM2|P|C9084	1.fa
RM2|P|C9085	119.fa
RM2|P|C9086	125.fa
RM2|P|C9087	7.fa
RM2|P|C9088	55.fa
RM2|P|C9089	102.fa
RM2|P|C28786	117.fa
RM2|P|C31487	4.fa
RM2|P|C54218	90.fa
RM2|P|C54219	46.fa
RM2|P|C59628	61.fa
RM2|P|C59629	62.fa
RM2|P|C8357	86.fa
RM2|P|C8356	117.fa
RM2|P|C8355	8.fa
RM2|P|C8354	95.fa
RM2|P|C8353	55.fa
RM2|P|C8352	82.fa
RM2|P|C8351	66.fa
RM2|P|C8350	39.fa
RM2|P|C62685	4.fa
RM2|P|C8359	117.fa
RM2|P|C8358	92.fa
RM2|P|C52902	75.fa
RM2|P|C52903	34.fa
RM2|P|C52900	123.fa
RM2|P|C52901	24.fa
RM2|P|C52906	65.fa
RM2|P|C52907	7.fa
RM2|P|C52904	20.fa
RM2|P|C52905	36.fa
RM2|P|C52908	81.fa
RM2|P|C52909	52.fa
RM2|P|C60918	81.fa
RM2|P|C12238	32.fa
RM2|P|C12239	23.fa
RM2|P|C55416	55.fa
RM2|P|C60919	65.fa
RM2|P|C12234	57.fa
RM2|P|C12235	7.fa
RM2|P|C12236	89.fa
RM2|P|C12237	27.fa
RM2|P|C12230	104.fa
RM2|P|C12231	46.fa
RM2|P|C12232	83.fa
RM2|P|C12233	68.fa
RM2|P|C21038	37.fa
RM2|P|C21039	29.fa
RM2|P|C21030	81.fa
RM2|P|C21031	102.fa
RM2|P|C21032	93.fa
RM2|P|C21033	32.fa
RM2|P|C21034	81.fa
RM2|P|C21035	54.fa
RM2|P|C21036	36.fa
RM2|P|C21037	105.fa
RM2|P|C20789	19.fa
RM2|P|C20788	55.fa
RM2|P|C20781	28.fa
RM2|P|C20780	65.fa
RM2|P|C20783	26.fa
RM2|P|C20782	94.fa
RM2|P|C20785	43.fa
RM2|P|C20784	23.fa
RM2|P|C20787	55.fa
RM2|P|C20786	13.fa
RM2|P|C28554	82.fa
RM2|P|C28555	117.fa
RM2|P|C28556	5.fa
RM2|P|C28557	121.fa
RM2|P|C28550	98.fa
RM2|P|C28551	59.fa
RM2|P|C28552	5.fa
RM2|P|C28553	71.fa
RM2|P|C50463	24.fa
RM2|P|C50462	93.fa
RM2|P|C50461	8.fa
RM2|P|C50460	55.fa
RM2|P|C28558	84.fa
RM2|P|C28559	21.fa
RM2|P|C50465	22.fa
RM2|P|C50464	32.fa
RM2|P|C54543	103.fa
RM2|P|C39894	7.fa
RM2|P|C24219	105.fa
RM2|P|C39893	0.fa
RM2|P|C39892	23.fa
RM2|P|C21786	43.fa
RM2|P|C21787	81.fa
RM2|P|C21784	111.fa
RM2|P|C21785	10.fa
RM2|P|C21782	15.fa
RM2|P|C21783	88.fa
RM2|P|C21780	61.fa
RM2|P|C21781	105.fa
RM2|P|C39890	81.fa
RM2|P|C21788	24.fa
RM2|P|C21789	49.fa
RM2|P|C28937	33.fa
RM2|P|C16803	49.fa
RM2|P|C16802	7.fa
RM2|P|C16801	49.fa
RM2|P|C16800	81.fa
RM2|P|C16807	94.fa
RM2|P|C16806	93.fa
RM2|P|C16805	27.fa
RM2|P|C16804	55.fa
RM2|P|C16809	7.fa
RM2|P|C16808	64.fa
RM2|P|C51156	59.fa
RM2|P|C57971	93.fa
RM2|P|C47302	55.fa
RM2|P|C51157	96.fa
RM2|P|C51158	120.fa
RM2|P|C51159	105.fa
RM2|P|C61984	117.fa
RM2|P|C61985	116.fa
RM2|P|C61986	85.fa
RM2|P|C61987	18.fa
RM2|P|C61980	93.fa
RM2|P|C48776	66.fa
RM2|P|C61982	44.fa
RM2|P|C61983	33.fa
RM2|P|C61860	71.fa
RM2|P|C57977	7.fa
RM2|P|C61988	32.fa
RM2|P|C61989	59.fa
RM2|P|C1028	61.fa
RM2|P|C51334	13.fa
RM2|P|C51335	25.fa
RM2|P|C51336	124.fa
RM2|P|C51337	70.fa
RM2|P|C51330	54.fa
RM2|P|C51331	96.fa
RM2|P|C51332	21.fa
RM2|P|C51333	102.fa
RM2|P|C51338	123.fa
RM2|P|C51339	16.fa
RM2|P|C56108	16.fa
RM2|P|C56109	93.fa
RM2|P|C48028	28.fa
RM2|P|C51173	92.fa
RM2|P|C48029	78.fa
RM2|P|C48026	81.fa
RM2|P|C60589	55.fa
RM2|P|C29180	17.fa
RM2|P|C60587	67.fa
RM2|P|C60586	93.fa
RM2|P|C60585	22.fa
RM2|P|C60584	4.fa
RM2|P|C60583	75.fa
RM2|P|C48024	82.fa
RM2|P|C60581	67.fa
RM2|P|C60580	7.fa
RM2|P|C35031	49.fa
RM2|P|C35030	78.fa
RM2|P|C35033	8.fa
RM2|P|C35032	63.fa
RM2|P|C35035	20.fa
RM2|P|C28934	72.fa
RM2|P|C29788	3.fa
RM2|P|C29789	54.fa
RM2|P|C29786	123.fa
RM2|P|C29787	98.fa
RM2|P|C29784	20.fa
RM2|P|C29785	85.fa
RM2|P|C29782	2.fa
RM2|P|C29783	69.fa
RM2|P|C29780	55.fa
RM2|P|C29781	121.fa
RM2|P|C10409	25.fa
RM2|P|C10408	91.fa
RM2|P|C44561	104.fa
RM2|P|C10401	88.fa
RM2|P|C10400	104.fa
RM2|P|C10403	21.fa
RM2|P|C10402	93.fa
RM2|P|C10405	49.fa
RM2|P|C10404	21.fa
RM2|P|C10407	121.fa
RM2|P|C10406	7.fa
RM2|P|C62985	55.fa
RM2|P|C62984	92.fa
RM2|P|C62987	46.fa
RM2|P|C62986	7.fa
RM2|P|C62981	117.fa
RM2|P|C62980	79.fa
RM2|P|C62983	99.fa
RM2|P|C62982	81.fa
RM2|P|C62989	56.fa
RM2|P|C62988	63.fa
RM2|P|C60635	81.fa
RM2|P|C60634	7.fa
RM2|P|C60637	96.fa
RM2|P|C60636	8.fa
RM2|P|C55780	76.fa
RM2|P|C60630	67.fa
RM2|P|C60633	55.fa
RM2|P|C60632	61.fa
RM2|P|C48777	39.fa
RM2|P|C60639	81.fa
RM2|P|C60638	55.fa
RM2|P|C56343	98.fa
RM2|P|C22628	103.fa
RM2|P|C22629	85.fa
RM2|P|C53271	49.fa
RM2|P|C57277	113.fa
RM2|P|C57276	46.fa
RM2|P|C57275	123.fa
RM2|P|C46359	63.fa
RM2|P|C57273	26.fa
RM2|P|C57272	34.fa
RM2|P|C57271	23.fa
RM2|P|C57270	35.fa
RM2|P|C57279	75.fa
RM2|P|C53276	55.fa
RM2|P|C62673	61.fa
RM2|P|C62672	73.fa
RM2|P|C62671	70.fa
RM2|P|C62670	93.fa
RM2|P|C62677	93.fa
RM2|P|C37193	28.fa
RM2|P|C62675	55.fa
RM2|P|C62674	12.fa
RM2|P|C55979	55.fa
RM2|P|C53274	81.fa
RM2|P|C58852	17.fa
RM2|P|C22620	65.fa
RM2|P|C22621	26.fa
RM2|P|C35079	3.fa
RM2|P|C22622	34.fa
RM2|P|C35078	81.fa
RM2|P|C26170	6.fa
RM2|P|C26171	94.fa
RM2|P|C26172	34.fa
RM2|P|C22623	118.fa
RM2|P|C26174	7.fa
RM2|P|C26175	104.fa
RM2|P|C26176	24.fa
RM2|P|C26177	37.fa
RM2|P|C26178	101.fa
RM2|P|C22624	80.fa
RM2|P|C29181	104.fa
RM2|P|C22625	79.fa
RM2|P|C23528	93.fa
RM2|P|C23529	8.fa
RM2|P|C32560	94.fa
RM2|P|C32561	91.fa
RM2|P|C32566	62.fa
RM2|P|C22626	41.fa
RM2|P|C32564	6.fa
RM2|P|C32565	7.fa
RM2|P|C23520	55.fa
RM2|P|C23521	15.fa
RM2|P|C23522	94.fa
RM2|P|C22627	23.fa
RM2|P|C23524	23.fa
RM2|P|C23525	104.fa
RM2|P|C23526	55.fa
RM2|P|C23527	55.fa
RM2|P|C22699	67.fa
RM2|P|C22698	46.fa
RM2|P|C35076	123.fa
RM2|P|C25858	81.fa
RM2|P|C45806	64.fa
RM2|P|C22691	11.fa
RM2|P|C22690	24.fa
RM2|P|C22693	34.fa
RM2|P|C22692	27.fa
RM2|P|C22695	81.fa
RM2|P|C22694	108.fa
RM2|P|C22697	91.fa
RM2|P|C22696	84.fa
RM2|P|C25856	55.fa
RM2|P|C42856	55.fa
RM2|P|C25857	104.fa
RM2|P|C45803	63.fa
RM2|P|C25854	49.fa
RM2|P|C1021	30.fa
RM2|P|C45802	81.fa
RM2|P|C25855	105.fa
RM2|P|C45801	37.fa
RM2|P|C25852	4.fa
RM2|P|C45800	81.fa
RM2|P|C25853	46.fa
RM2|P|C46894	81.fa
RM2|P|C48774	89.fa
RM2|P|C25850	4.fa
RM2|P|C56344	58.fa
RM2|P|C49363	100.fa
RM2|P|C25851	33.fa
RM2|P|C25393	77.fa
RM2|P|C47917	93.fa
RM2|P|C49361	26.fa
RM2|P|C47916	64.fa
RM2|P|C49366	8.fa
RM2|P|C53142	47.fa
RM2|P|C47915	69.fa
RM2|P|C49367	98.fa
RM2|P|C36711	100.fa
RM2|P|C36710	125.fa
RM2|P|C36713	89.fa
RM2|P|C36712	41.fa
RM2|P|C36715	49.fa
RM2|P|C36714	93.fa
RM2|P|C36717	81.fa
RM2|P|C36716	123.fa
RM2|P|C36719	4.fa
RM2|P|C36718	72.fa
RM2|P|C45808	71.fa
RM2|P|C47912	89.fa
RM2|P|C63434	98.fa
RM2|P|C47911	28.fa
RM2|P|C47910	87.fa
RM2|P|C19384	48.fa
RM2|P|C49848	20.fa
RM2|P|C53229	48.fa
RM2|P|C58238	24.fa
RM2|P|C58239	22.fa
RM2|P|C53224	0.fa
RM2|P|C53225	34.fa
RM2|P|C53226	110.fa
RM2|P|C53227	16.fa
RM2|P|C53220	105.fa
RM2|P|C53221	55.fa
RM2|P|C53222	34.fa
RM2|P|C53223	65.fa
RM2|P|C29182	2.fa
RM2|P|C39479	76.fa
RM2|P|C39478	11.fa
RM2|P|C59549	61.fa
RM2|P|C59548	55.fa
RM2|P|C39475	21.fa
RM2|P|C39474	67.fa
RM2|P|C19387	81.fa
RM2|P|C39476	124.fa
RM2|P|C39471	8.fa
RM2|P|C37509	2.fa
RM2|P|C39473	46.fa
RM2|P|C39472	20.fa
RM2|P|C37508	81.fa
RM2|P|C19386	116.fa
RM2|P|C58387	28.fa
RM2|P|C55743	85.fa
RM2|P|C37507	88.fa
RM2|P|C58384	81.fa
RM2|P|C56345	62.fa
RM2|P|C37506	44.fa
RM2|P|C53819	46.fa
RM2|P|C44006	85.fa
RM2|P|C53282	55.fa
RM2|P|C62898	33.fa
RM2|P|C52800	27.fa
RM2|P|C37042	59.fa
RM2|P|C15693	55.fa
RM2|P|C37040	119.fa
RM2|P|C37041	116.fa
RM2|P|C37046	23.fa
RM2|P|C37047	123.fa
RM2|P|C37044	109.fa
RM2|P|C15692	7.fa
RM2|P|C58385	0.fa
RM2|P|C37048	81.fa
RM2|P|C37049	81.fa
RM2|P|C15691	26.fa
RM2|P|C54216	55.fa
RM2|P|C50334	123.fa
RM2|P|C15690	31.fa
RM2|P|C53283	83.fa
RM2|P|C15697	81.fa
RM2|P|C15696	25.fa
RM2|P|C6166	36.fa
RM2|P|C6167	17.fa
RM2|P|C6164	7.fa
RM2|P|C6165	44.fa
RM2|P|C6162	57.fa
RM2|P|C6163	106.fa
RM2|P|C6160	33.fa
RM2|P|C6161	4.fa
RM2|P|C15694	75.fa
RM2|P|C58710	76.fa
RM2|P|C6168	104.fa
RM2|P|C6169	125.fa
RM2|P|C15699	21.fa
RM2|P|C20994	62.fa
RM2|P|C20995	117.fa
RM2|P|C20996	49.fa
RM2|P|C15698	81.fa
RM2|P|C20990	89.fa
RM2|P|C20991	110.fa
RM2|P|C20992	15.fa
RM2|P|C20993	15.fa
RM2|P|C20998	28.fa
RM2|P|C20999	90.fa
RM2|P|C61513	12.fa
RM2|P|C61512	13.fa
RM2|P|C61511	55.fa
RM2|P|C61510	49.fa
RM2|P|C61517	109.fa
RM2|P|C61516	34.fa
RM2|P|C61515	31.fa
RM2|P|C61514	23.fa
RM2|P|C61519	32.fa
RM2|P|C61518	79.fa
RM2|P|C58388	57.fa
RM2|P|C58389	36.fa
RM2|P|C55318	93.fa
RM2|P|C55319	81.fa
RM2|P|C55316	10.fa
RM2|P|C55317	112.fa
RM2|P|C55314	23.fa
RM2|P|C53818	123.fa
RM2|P|C55312	36.fa
RM2|P|C55313	114.fa
RM2|P|C55310	93.fa
RM2|P|C55311	106.fa
RM2|P|C52807	81.fa
RM2|P|C30908	100.fa
RM2|P|C30909	38.fa
RM2|P|C30906	13.fa
RM2|P|C30907	36.fa
RM2|P|C30904	37.fa
RM2|P|C30905	46.fa
RM2|P|C30902	55.fa
RM2|P|C30903	6.fa
RM2|P|C30900	34.fa
RM2|P|C30901	83.fa
RM2|P|C18438	22.fa
RM2|P|C18439	121.fa
RM2|P|C31059	58.fa
RM2|P|C31058	95.fa
RM2|P|C18430	55.fa
RM2|P|C18431	3.fa
RM2|P|C18432	36.fa
RM2|P|C18433	74.fa
RM2|P|C18434	7.fa
RM2|P|C18435	57.fa
RM2|P|C18436	93.fa
RM2|P|C18437	10.fa
RM2|P|C18386	120.fa
RM2|P|C18387	82.fa
RM2|P|C18384	55.fa
RM2|P|C18385	94.fa
RM2|P|C18382	26.fa
RM2|P|C18383	51.fa
RM2|P|C18380	50.fa
RM2|P|C18381	81.fa
RM2|P|C28795	47.fa
RM2|P|C18388	94.fa
RM2|P|C18389	93.fa
RM2|P|C37012	55.fa
RM2|P|C56669	46.fa
RM2|P|C56668	1.fa
RM2|P|C56667	2.fa
RM2|P|C56666	111.fa
RM2|P|C56665	70.fa
RM2|P|C56664	78.fa
RM2|P|C56663	125.fa
RM2|P|C56662	8.fa
RM2|P|C48816	20.fa
RM2|P|C56660	92.fa
RM2|P|C53288	74.fa
RM2|P|C52806	26.fa
RM2|P|C57406	86.fa
RM2|P|C48981	81.fa
RM2|P|C37018	55.fa
RM2|P|C54210	122.fa
RM2|P|C43908	67.fa
RM2|P|C43909	49.fa
RM2|P|C53289	49.fa
RM2|P|C43900	27.fa
RM2|P|C43901	89.fa
RM2|P|C43902	122.fa
RM2|P|C43903	93.fa
RM2|P|C43904	3.fa
RM2|P|C43905	23.fa
RM2|P|C43906	60.fa
RM2|P|C43907	34.fa
RM2|P|C18117	81.fa
RM2|P|C35378	102.fa
RM2|P|C35379	93.fa
RM2|P|C18116	55.fa
RM2|P|C35372	16.fa
RM2|P|C35373	34.fa
RM2|P|C35370	6.fa
RM2|P|C35371	9.fa
RM2|P|C35376	95.fa
RM2|P|C18115	81.fa
RM2|P|C35374	16.fa
RM2|P|C35375	8.fa
RM2|P|C13529	50.fa
RM2|P|C5757	7.fa
RM2|P|C13523	17.fa
RM2|P|C18113	6.fa
RM2|P|C13521	87.fa
RM2|P|C13520	34.fa
RM2|P|C13527	93.fa
RM2|P|C13526	108.fa
RM2|P|C13525	46.fa
RM2|P|C18112	55.fa
RM2|P|C5752	122.fa
RM2|P|C61650	55.fa
RM2|P|C15346	29.fa
RM2|P|C50619	83.fa
RM2|P|C55482	65.fa
RM2|P|C9246	3.fa
RM2|P|C9247	20.fa
RM2|P|C9244	46.fa
RM2|P|C9245	108.fa
RM2|P|C9242	122.fa
RM2|P|C9243	107.fa
RM2|P|C9240	23.fa
RM2|P|C9241	32.fa
RM2|P|C55946	64.fa
RM2|P|C9248	93.fa
RM2|P|C9249	28.fa
RM2|P|C13291	108.fa
RM2|P|C13290	81.fa
RM2|P|C13293	103.fa
RM2|P|C13292	76.fa
RM2|P|C13295	100.fa
RM2|P|C8110	34.fa
RM2|P|C13297	81.fa
RM2|P|C8112	7.fa
RM2|P|C13299	45.fa
RM2|P|C13298	50.fa
RM2|P|C8119	98.fa
RM2|P|C8118	61.fa
RM2|P|C61659	117.fa
RM2|P|C54211	55.fa
RM2|P|C60002	26.fa
RM2|P|C40945	31.fa
RM2|P|C48819	49.fa
RM2|P|C48818	124.fa
RM2|P|C40944	81.fa
RM2|P|C48813	71.fa
RM2|P|C48812	61.fa
RM2|P|C48811	59.fa
RM2|P|C48810	43.fa
RM2|P|C48817	81.fa
RM2|P|C40947	55.fa
RM2|P|C48815	91.fa
RM2|P|C48814	7.fa
RM2|P|C38465	24.fa
RM2|P|C38464	7.fa
RM2|P|C38467	121.fa
RM2|P|C38466	46.fa
RM2|P|C38461	73.fa
RM2|P|C38460	72.fa
RM2|P|C38463	123.fa
RM2|P|C38462	114.fa
RM2|P|C40941	55.fa
RM2|P|C38469	77.fa
RM2|P|C38468	55.fa
RM2|P|C40940	32.fa
RM2|P|C59535	75.fa
RM2|P|C40943	85.fa
RM2|P|C59532	49.fa
RM2|P|C40942	15.fa
RM2|P|C54721	103.fa
RM2|P|C45991	55.fa
RM2|P|C45990	7.fa
RM2|P|C45993	20.fa
RM2|P|C45992	120.fa
RM2|P|C45995	119.fa
RM2|P|C45994	32.fa
RM2|P|C45997	4.fa
RM2|P|C45996	10.fa
RM2|P|C45999	108.fa
RM2|P|C45998	81.fa
RM2|P|C59531	81.fa
RM2|P|C41670	55.fa
RM2|P|C3770	15.fa
RM2|P|C41672	101.fa
RM2|P|C41673	116.fa
RM2|P|C41674	83.fa
RM2|P|C41675	60.fa
RM2|P|C41676	81.fa
RM2|P|C41677	6.fa
RM2|P|C41678	59.fa
RM2|P|C26130	73.fa
RM2|P|C37084	35.fa
RM2|P|C54426	57.fa
RM2|P|C54424	21.fa
RM2|P|C3771	93.fa
RM2|P|C33024	68.fa
RM2|P|C33025	40.fa
RM2|P|C33026	22.fa
RM2|P|C33027	93.fa
RM2|P|C33020	26.fa
RM2|P|C33021	46.fa
RM2|P|C33022	49.fa
RM2|P|C33023	99.fa
RM2|P|C37085	20.fa
RM2|P|C33028	55.fa
RM2|P|C33029	42.fa
RM2|P|C62894	13.fa
RM2|P|C52216	30.fa
RM2|P|C2188	39.fa
RM2|P|C2189	81.fa
RM2|P|C7358	81.fa
RM2|P|C7359	26.fa
RM2|P|C2184	125.fa
RM2|P|C2185	93.fa
RM2|P|C2186	64.fa
RM2|P|C2187	4.fa
RM2|P|C2180	7.fa
RM2|P|C2181	89.fa
RM2|P|C2182	61.fa
RM2|P|C2183	55.fa
RM2|P|C4911	47.fa
RM2|P|C4910	102.fa
RM2|P|C4913	89.fa
RM2|P|C4912	7.fa
RM2|P|C4915	11.fa
RM2|P|C4914	62.fa
RM2|P|C4917	55.fa
RM2|P|C4916	36.fa
RM2|P|C4919	102.fa
RM2|P|C4918	81.fa
RM2|P|C52213	7.fa
RM2|P|C43290	46.fa
RM2|P|C43291	61.fa
RM2|P|C43292	81.fa
RM2|P|C43293	89.fa
RM2|P|C43294	64.fa
RM2|P|C43295	81.fa
RM2|P|C43296	85.fa
RM2|P|C43297	59.fa
RM2|P|C43298	23.fa
RM2|P|C43299	34.fa
RM2|P|C52211	16.fa
RM2|P|C61153	93.fa
RM2|P|C1989	81.fa
RM2|P|C1988	86.fa
RM2|P|C58279	81.fa
RM2|P|C17998	4.fa
RM2|P|C17999	28.fa
RM2|P|C1981	89.fa
RM2|P|C1980	55.fa
RM2|P|C1983	12.fa
RM2|P|C17995	3.fa
RM2|P|C1985	32.fa
RM2|P|C1984	15.fa
RM2|P|C1987	7.fa
RM2|P|C17991	33.fa
RM2|P|C8809	121.fa
RM2|P|C8808	48.fa
RM2|P|C47638	96.fa
RM2|P|C47639	123.fa
RM2|P|C8803	92.fa
RM2|P|C8802	6.fa
RM2|P|C8801	81.fa
RM2|P|C8800	109.fa
RM2|P|C8807	23.fa
RM2|P|C8806	83.fa
RM2|P|C8805	55.fa
RM2|P|C8804	81.fa
RM2|P|C30595	47.fa
RM2|P|C30594	11.fa
RM2|P|C30597	107.fa
RM2|P|C30596	114.fa
RM2|P|C30591	73.fa
RM2|P|C30590	61.fa
RM2|P|C30593	3.fa
RM2|P|C30592	34.fa
RM2|P|C30599	33.fa
RM2|P|C30598	72.fa
RM2|P|C49147	111.fa
RM2|P|C58271	100.fa
RM2|P|C58276	121.fa
RM2|P|C58277	49.fa
RM2|P|C6409	102.fa
RM2|P|C6408	96.fa
RM2|P|C6405	94.fa
RM2|P|C6404	102.fa
RM2|P|C6407	65.fa
RM2|P|C6406	84.fa
RM2|P|C6401	55.fa
RM2|P|C6400	56.fa
RM2|P|C6403	56.fa
RM2|P|C6402	26.fa
RM2|P|C29816	117.fa
RM2|P|C29817	26.fa
RM2|P|C29814	22.fa
RM2|P|C29815	46.fa
RM2|P|C29812	72.fa
RM2|P|C29813	102.fa
RM2|P|C29810	13.fa
RM2|P|C29811	90.fa
RM2|P|C29818	78.fa
RM2|P|C29819	50.fa
RM2|P|C10171	109.fa
RM2|P|C10170	112.fa
RM2|P|C10173	21.fa
RM2|P|C10172	71.fa
RM2|P|C10175	77.fa
RM2|P|C10174	77.fa
RM2|P|C10177	16.fa
RM2|P|C10176	95.fa
RM2|P|C10179	70.fa
RM2|P|C10178	49.fa
RM2|P|C30049	81.fa
RM2|P|C30048	93.fa
RM2|P|C54428	105.fa
RM2|P|C59668	33.fa
RM2|P|C37522	81.fa
RM2|P|C52379	55.fa
RM2|P|C52378	55.fa
RM2|P|C42659	81.fa
RM2|P|C42658	13.fa
RM2|P|C42657	70.fa
RM2|P|C42656	49.fa
RM2|P|C42655	6.fa
RM2|P|C42654	81.fa
RM2|P|C42653	57.fa
RM2|P|C42652	31.fa
RM2|P|C42651	80.fa
RM2|P|C42650	16.fa
RM2|P|C39438	8.fa
RM2|P|C54391	62.fa
RM2|P|C50209	49.fa
RM2|P|C50208	4.fa
RM2|P|C54390	85.fa
RM2|P|C50203	85.fa
RM2|P|C50202	108.fa
RM2|P|C50201	64.fa
RM2|P|C50200	104.fa
RM2|P|C50207	64.fa
RM2|P|C50206	3.fa
RM2|P|C50205	2.fa
RM2|P|C50204	7.fa
RM2|P|C43782	122.fa
RM2|P|C54806	3.fa
RM2|P|C36247	9.fa
RM2|P|C33914	32.fa
RM2|P|C36246	81.fa
RM2|P|C50685	49.fa
RM2|P|C36245	81.fa
RM2|P|C43783	17.fa
RM2|P|C54399	81.fa
RM2|P|C36244	19.fa
RM2|P|C31318	31.fa
RM2|P|C31319	78.fa
RM2|P|C54398	7.fa
RM2|P|C31314	117.fa
RM2|P|C31315	98.fa
RM2|P|C31316	21.fa
RM2|P|C1382	111.fa
RM2|P|C31310	7.fa
RM2|P|C31311	44.fa
RM2|P|C31312	46.fa
RM2|P|C31313	103.fa
RM2|P|C226	81.fa
RM2|P|C227	7.fa
RM2|P|C224	8.fa
[truncated: 61,448 more rows]

## Sheet: concoct
SEQUENCEID	BINID
RM2|P|C54983	0.fa
RM2|P|C26171	0.fa
RM2|P|C32560	0.fa
RM2|P|C59543	0.fa
RM2|P|C45561	0.fa
RM2|P|C59997	0.fa
RM2|P|C23771	0.fa
RM2|P|C50963	0.fa
RM2|P|C13722	0.fa
RM2|P|C39363	0.fa
RM2|P|C43950	0.fa
RM2|P|C49292	0.fa
RM2|P|C39938	0.fa
RM2|P|C10066	0.fa
RM2|P|C49736	0.fa
RM2|P|C6109	0.fa
RM2|P|C55603	0.fa
RM2|P|C38304	0.fa
RM2|P|C26154	0.fa
RM2|P|C56330	0.fa
RM2|P|C20034	0.fa
RM2|P|C37276	0.fa
RM2|P|C10514	0.fa
RM2|P|C26737	0.fa
RM2|P|C17432	0.fa
RM2|P|C3084	0.fa
RM2|P|C29320	0.fa
RM2|P|C51498	0.fa
RM2|P|C49599	0.fa
RM2|P|C21629	0.fa
RM2|P|C7216	0.fa
RM2|P|C25909	0.fa
RM2|P|C53237	0.fa
RM2|P|C50800	0.fa
RM2|P|C30995	0.fa
RM2|P|C16981	0.fa
RM2|P|C12963	0.fa
RM2|P|C3113	0.fa
RM2|P|C38348	0.fa
RM2|P|C32664	0.fa
RM2|P|C33042	0.fa
RM2|P|C26684	0.fa
RM2|P|C28015	0.fa
RM2|P|C31661	0.fa
RM2|P|C46579	0.fa
RM2|P|C34944	0.fa
RM2|P|C35064	0.fa
RM2|P|C4770	0.fa
RM2|P|C52744	0.fa
RM2|P|C40657	0.fa
RM2|P|C35858	0.fa
RM2|P|C9590	101.fa
RM2|P|C30424	101.fa
RM2|P|C40163	101.fa
RM2|P|C58133	101.fa
RM2|P|C30283	101.fa
RM2|P|C33880	101.fa
RM2|P|C59666	101.fa
RM2|P|C15694	101.fa
RM2|P|C19070	101.fa
RM2|P|C5750	101.fa
RM2|P|C15344	101.fa
RM2|P|C1041	101.fa
RM2|P|C9690	101.fa
RM2|P|C9695	101.fa
RM2|P|C11726	101.fa
RM2|P|C43800	101.fa
RM2|P|C4409	101.fa
RM2|P|C7834	101.fa
RM2|P|C7833	101.fa
RM2|P|C45897	101.fa
RM2|P|C13020	101.fa
RM2|P|C51270	101.fa
RM2|P|C10612	101.fa
RM2|P|C1867	101.fa
RM2|P|C29467	101.fa
RM2|P|C62826	101.fa
RM2|P|C611	101.fa
RM2|P|C49450	101.fa
RM2|P|C25026	101.fa
RM2|P|C49455	101.fa
RM2|P|C61702	101.fa
RM2|P|C61701	101.fa
RM2|P|C61705	101.fa
RM2|P|C61709	101.fa
RM2|P|C24049	101.fa
RM2|P|C34494	101.fa
RM2|P|C55833	101.fa
RM2|P|C27539	101.fa
RM2|P|C32892	101.fa
RM2|P|C36651	101.fa
RM2|P|C36659	101.fa
RM2|P|C39985	101.fa
RM2|P|C41404	101.fa
RM2|P|C43311	101.fa
RM2|P|C47808	101.fa
RM2|P|C39678	101.fa
RM2|P|C47114	101.fa
RM2|P|C53742	101.fa
RM2|P|C53747	101.fa
RM2|P|C49618	101.fa
RM2|P|C12492	101.fa
RM2|P|C3657	101.fa
RM2|P|C13721	101.fa
RM2|P|C52902	101.fa
RM2|P|C52903	101.fa
RM2|P|C28559	101.fa
RM2|P|C33295	101.fa
RM2|P|C60583	101.fa
RM2|P|C57273	101.fa
RM2|P|C57272	101.fa
RM2|P|C57279	101.fa
RM2|P|C53279	101.fa
RM2|P|C26172	101.fa
RM2|P|C32568	101.fa
RM2|P|C22693	101.fa
RM2|P|C8906	101.fa
RM2|P|C53222	101.fa
RM2|P|C61516	101.fa
RM2|P|C30900	101.fa
RM2|P|C18385	101.fa
RM2|P|C18382	101.fa
RM2|P|C43907	101.fa
RM2|P|C35373	101.fa
RM2|P|C13520	101.fa
RM2|P|C48816	101.fa
RM2|P|C54422	101.fa
RM2|P|C33020	101.fa
RM2|P|C7359	101.fa
RM2|P|C42735	101.fa
RM2|P|C43299	101.fa
RM2|P|C17993	101.fa
RM2|P|C30592	101.fa
RM2|P|C58274	101.fa
RM2|P|C6402	101.fa
RM2|P|C29817	101.fa
RM2|P|C10175	101.fa
RM2|P|C14504	101.fa
RM2|P|C45562	101.fa
RM2|P|C2401	101.fa
RM2|P|C9765	101.fa
RM2|P|C58782	101.fa
RM2|P|C49800	101.fa
RM2|P|C49808	101.fa
RM2|P|C1175	101.fa
RM2|P|C3446	101.fa
RM2|P|C61359	101.fa
RM2|P|C21596	101.fa
RM2|P|C21594	101.fa
RM2|P|C19821	101.fa
RM2|P|C24411	101.fa
RM2|P|C28743	101.fa
RM2|P|C34590	101.fa
RM2|P|C17769	101.fa
RM2|P|C16612	101.fa
RM2|P|C38667	101.fa
RM2|P|C7118	101.fa
RM2|P|C39206	101.fa
RM2|P|C35959	101.fa
RM2|P|C35954	101.fa
RM2|P|C47384	101.fa
RM2|P|C15610	101.fa
RM2|P|C12046	101.fa
RM2|P|C42268	101.fa
RM2|P|C45815	101.fa
RM2|P|C45812	101.fa
RM2|P|C42843	101.fa
RM2|P|C13314	101.fa
RM2|P|C46881	101.fa
RM2|P|C50813	101.fa
RM2|P|C44856	101.fa
RM2|P|C7256	101.fa
RM2|P|C17560	101.fa
RM2|P|C10035	101.fa
RM2|P|C14200	101.fa
RM2|P|C62216	101.fa
RM2|P|C3969	101.fa
RM2|P|C45481	101.fa
RM2|P|C58595	101.fa
RM2|P|C12524	101.fa
RM2|P|C4729	101.fa
RM2|P|C16311	101.fa
RM2|P|C44461	101.fa
RM2|P|C48764	101.fa
RM2|P|C25971	101.fa
RM2|P|C24622	101.fa
RM2|P|C35456	101.fa
RM2|P|C33471	101.fa
RM2|P|C41938	101.fa
RM2|P|C14047	101.fa
RM2|P|C11278	101.fa
RM2|P|C15795	101.fa
RM2|P|C18016	101.fa
RM2|P|C16880	101.fa
RM2|P|C10485	101.fa
RM2|P|C44471	101.fa
RM2|P|C28077	101.fa
RM2|P|C15963	101.fa
RM2|P|C57949	101.fa
RM2|P|C52710	101.fa
RM2|P|C59895	101.fa
RM2|P|C50621	101.fa
RM2|P|C61593	101.fa
RM2|P|C58055	101.fa
RM2|P|C55971	101.fa
RM2|P|C32609	101.fa
RM2|P|C40093	101.fa
RM2|P|C43213	101.fa
RM2|P|C30512	101.fa
RM2|P|C7534	101.fa
RM2|P|C31397	101.fa
RM2|P|C5592	101.fa
RM2|P|C1684	101.fa
RM2|P|C49558	101.fa
RM2|P|C45303	101.fa
RM2|P|C50706	101.fa
RM2|P|C50704	101.fa
RM2|P|C21667	101.fa
RM2|P|C20135	101.fa
RM2|P|C34	101.fa
RM2|P|C27674	101.fa
RM2|P|C11894	101.fa
RM2|P|C29510	101.fa
RM2|P|C26236	101.fa
RM2|P|C26234	101.fa
RM2|P|C12817	101.fa
RM2|P|C46519	101.fa
RM2|P|C46511	101.fa
RM2|P|C39282	101.fa
RM2|P|C24864	101.fa
RM2|P|C24866	101.fa
RM2|P|C21301	101.fa
RM2|P|C61413	101.fa
RM2|P|C18265	101.fa
RM2|P|C56588	101.fa
RM2|P|C43829	101.fa
RM2|P|C31849	101.fa
RM2|P|C29858	101.fa
RM2|P|C30103	101.fa
RM2|P|C8252	101.fa
RM2|P|C33149	101.fa
RM2|P|C62074	101.fa
RM2|P|C43009	101.fa
RM2|P|C43002	101.fa
RM2|P|C43005	101.fa
RM2|P|C8927	101.fa
RM2|P|C62538	101.fa
RM2|P|C54331	101.fa
RM2|P|C31451	101.fa
RM2|P|C62281	101.fa
RM2|P|C9642	101.fa
RM2|P|C4237	101.fa
RM2|P|C58664	101.fa
RM2|P|C16068	101.fa
RM2|P|C20819	101.fa
RM2|P|C1346	101.fa
RM2|P|C21497	101.fa
RM2|P|C21494	101.fa
RM2|P|C5583	101.fa
RM2|P|C16393	101.fa
RM2|P|C53966	101.fa
RM2|P|C53964	101.fa
RM2|P|C23986	101.fa
RM2|P|C24983	101.fa
RM2|P|C30120	101.fa
RM2|P|C34111	101.fa
RM2|P|C42342	101.fa
RM2|P|C9334	101.fa
RM2|P|C4862	101.fa
RM2|P|C11200	101.fa
RM2|P|C29966	101.fa
RM2|P|C793	101.fa
RM2|P|C3846	101.fa
RM2|P|C59815	101.fa
RM2|P|C49067	101.fa
RM2|P|C52794	101.fa
RM2|P|C4008	101.fa
RM2|P|C49936	101.fa
RM2|P|C49935	101.fa
RM2|P|C51175	101.fa
RM2|P|C27964	101.fa
RM2|P|C17167	101.fa
RM2|P|C24700	101.fa
RM2|P|C24702	101.fa
RM2|P|C36267	101.fa
RM2|P|C26705	101.fa
RM2|P|C32688	101.fa
RM2|P|C58801	101.fa
RM2|P|C32025	101.fa
RM2|P|C55626	101.fa
RM2|P|C38793	101.fa
RM2|P|C38242	101.fa
RM2|P|C33641	101.fa
RM2|P|C31646	101.fa
RM2|P|C18973	101.fa
RM2|P|C41879	101.fa
RM2|P|C23746	101.fa
RM2|P|C14671	101.fa
RM2|P|C1604	101.fa
RM2|P|C42069	101.fa
RM2|P|C16764	101.fa
RM2|P|C60265	101.fa
RM2|P|C2175	101.fa
RM2|P|C63249	101.fa
RM2|P|C28249	101.fa
RM2|P|C46593	101.fa
RM2|P|C12895	101.fa
RM2|P|C58754	101.fa
RM2|P|C58757	101.fa
RM2|P|C50105	101.fa
RM2|P|C50106	101.fa
RM2|P|C48167	101.fa
RM2|P|C25151	101.fa
RM2|P|C30665	101.fa
RM2|P|C56504	101.fa
RM2|P|C30861	101.fa
RM2|P|C23122	101.fa
RM2|P|C22740	101.fa
RM2|P|C41240	101.fa
RM2|P|C43081	101.fa
RM2|P|C30413	101.fa
RM2|P|C38161	101.fa
RM2|P|C54213	101.fa
RM2|P|C33851	101.fa
RM2|P|C33853	101.fa
RM2|P|C15809	101.fa
RM2|P|C2566	101.fa
RM2|P|C43500	101.fa
RM2|P|C1035	101.fa
RM2|P|C40976	101.fa
RM2|P|C40977	101.fa
RM2|P|C12340	101.fa
RM2|P|C12342	101.fa
RM2|P|C17336	101.fa
RM2|P|C20672	101.fa
RM2|P|C11999	101.fa
RM2|P|C60438	101.fa
RM2|P|C1859	101.fa
RM2|P|C57168	101.fa
RM2|P|C57837	101.fa
RM2|P|C57836	101.fa
RM2|P|C49402	101.fa
RM2|P|C49400	101.fa
RM2|P|C21269	101.fa
RM2|P|C55157	101.fa
RM2|P|C55158	101.fa
RM2|P|C34196	101.fa
RM2|P|C56713	101.fa
RM2|P|C56714	101.fa
RM2|P|C57447	101.fa
RM2|P|C57440	101.fa
RM2|P|C9917	101.fa
RM2|P|C41787	101.fa
RM2|P|C25896	101.fa
RM2|P|C31550	101.fa
RM2|P|C12990	101.fa
RM2|P|C10848	101.fa
RM2|P|C4375	101.fa
RM2|P|C4373	101.fa
RM2|P|C5685	101.fa
RM2|P|C11712	101.fa
RM2|P|C3689	101.fa
RM2|P|C48590	101.fa
RM2|P|C16299	101.fa
RM2|P|C50415	101.fa
RM2|P|C27786	101.fa
RM2|P|C27255	101.fa
RM2|P|C27253	101.fa
RM2|P|C26780	101.fa
RM2|P|C23570	101.fa
RM2|P|C26128	101.fa
RM2|P|C58269	101.fa
RM2|P|C39444	101.fa
RM2|P|C20940	101.fa
RM2|P|C61561	101.fa
RM2|P|C43956	101.fa
RM2|P|C13556	101.fa
RM2|P|C9279	101.fa
RM2|P|C9273	101.fa
RM2|P|C3339	101.fa
RM2|P|C41080	101.fa
RM2|P|C33564	101.fa
RM2|P|C29845	101.fa
RM2|P|C46045	101.fa
RM2|P|C46041	101.fa
RM2|P|C50278	101.fa
RM2|P|C50279	101.fa
RM2|P|C53567	101.fa
RM2|P|C50187	101.fa
RM2|P|C61368	101.fa
RM2|P|C16489	101.fa
RM2|P|C28774	101.fa
RM2|P|C34255	101.fa
RM2|P|C20213	101.fa
RM2|P|C57674	101.fa
RM2|P|C36095	101.fa
RM2|P|C32964	101.fa
RM2|P|C35613	101.fa
RM2|P|C38694	101.fa
RM2|P|C7167	101.fa
RM2|P|C25294	101.fa
RM2|P|C31723	101.fa
RM2|P|C39251	101.fa
RM2|P|C6692	101.fa
RM2|P|C6349	101.fa
RM2|P|C12030	101.fa
RM2|P|C18164	101.fa
RM2|P|C4458	101.fa
RM2|P|C16647	101.fa
RM2|P|C34020	101.fa
RM2|P|C31056	101.fa
RM2|P|C9859	101.fa
RM2|P|C33247	101.fa
RM2|P|C26379	101.fa
RM2|P|C11919	101.fa
RM2|P|C28986	101.fa
RM2|P|C62254	101.fa
RM2|P|C5441	101.fa
RM2|P|C50020	101.fa
RM2|P|C50028	101.fa
RM2|P|C19353	101.fa
RM2|P|C16362	101.fa
RM2|P|C16366	101.fa
RM2|P|C60808	101.fa
RM2|P|C25948	101.fa
RM2|P|C37930	101.fa
RM2|P|C20539	101.fa
RM2|P|C55844	101.fa
RM2|P|C37484	101.fa
RM2|P|C58973	101.fa
RM2|P|C41473	101.fa
RM2|P|C22029	101.fa
RM2|P|C22024	101.fa
RM2|P|C39683	101.fa
RM2|P|C30683	101.fa
RM2|P|C6283	101.fa
RM2|P|C6066	101.fa
RM2|P|C46416	101.fa
RM2|P|C11793	101.fa
RM2|P|C54243	101.fa
RM2|P|C45144	101.fa
RM2|P|C49649	101.fa
RM2|P|C52953	101.fa
RM2|P|C9381	101.fa
RM2|P|C13797	101.fa
RM2|P|C28503	101.fa
RM2|P|C28506	101.fa
RM2|P|C51369	101.fa
RM2|P|C29750	101.fa
RM2|P|C28087	101.fa
RM2|P|C62932	101.fa
RM2|P|C63331	101.fa
RM2|P|C15954	101.fa
RM2|P|C62684	101.fa
RM2|P|C22621	101.fa
RM2|P|C22622	101.fa
RM2|P|C25398	101.fa
RM2|P|C49361	101.fa
RM2|P|C37015	101.fa
RM2|P|C24112	101.fa
RM2|P|C52174	101.fa
RM2|P|C18732	101.fa
RM2|P|C31381	101.fa
RM2|P|C23237	101.fa
RM2|P|C32675	101.fa
RM2|P|C33073	101.fa
RM2|P|C33074	101.fa
RM2|P|C42594	101.fa
RM2|P|C7501	101.fa
RM2|P|C9481	101.fa
RM2|P|C53075	101.fa
RM2|P|C589	101.fa
RM2|P|C19120	101.fa
RM2|P|C44669	101.fa
RM2|P|C1102	101.fa
RM2|P|C20292	101.fa
RM2|P|C61851	101.fa
RM2|P|C26868	101.fa
RM2|P|C56945	101.fa
RM2|P|C23742	101.fa
RM2|P|C36572	101.fa
RM2|P|C35903	101.fa
RM2|P|C24837	101.fa
RM2|P|C61448	101.fa
RM2|P|C31109	101.fa
RM2|P|C55579	101.fa
RM2|P|C18258	101.fa
RM2|P|C34768	101.fa
RM2|P|C56003	101.fa
RM2|P|C8261	101.fa
RM2|P|C13345	101.fa
RM2|P|C60207	101.fa
RM2|P|C48941	101.fa
RM2|P|C952	101.fa
RM2|P|C49157	101.fa
RM2|P|C5112	101.fa
RM2|P|C2666	101.fa
RM2|P|C54372	101.fa
RM2|P|C59290	101.fa
RM2|P|C20822	101.fa
RM2|P|C44434	101.fa
RM2|P|C1312	101.fa
RM2|P|C21444	101.fa
RM2|P|C13886	101.fa
RM2|P|C24671	101.fa
RM2|P|C34444	101.fa
RM2|P|C10546	101.fa
RM2|P|C32841	101.fa
RM2|P|C32844	101.fa
RM2|P|C32152	101.fa
RM2|P|C23356	101.fa
RM2|P|C21836	101.fa
RM2|P|C47256	101.fa
RM2|P|C13485	101.fa
RM2|P|C37383	101.fa
RM2|P|C34120	101.fa
RM2|P|C12771	101.fa
RM2|P|C12773	101.fa
RM2|P|C18046	101.fa
RM2|P|C4558	101.fa
RM2|P|C42995	101.fa
RM2|P|C3021	101.fa
RM2|P|C44908	101.fa
RM2|P|C40265	101.fa
RM2|P|C34229	101.fa
RM2|P|C2044	101.fa
RM2|P|C1531	101.fa
RM2|P|C11166	101.fa
RM2|P|C11161	101.fa
RM2|P|C11160	101.fa
RM2|P|C11168	101.fa
RM2|P|C59821	101.fa
RM2|P|C59822	101.fa
RM2|P|C59826	101.fa
RM2|P|C52768	101.fa
RM2|P|C50699	101.fa
RM2|P|C45622	101.fa
RM2|P|C48010	101.fa
RM2|P|C9303	101.fa
RM2|P|C44575	101.fa
RM2|P|C26775	101.fa
RM2|P|C42807	101.fa
RM2|P|C35504	101.fa
RM2|P|C58839	101.fa
RM2|P|C37611	101.fa
RM2|P|C37616	101.fa
RM2|P|C25458	101.fa
RM2|P|C33617	101.fa
RM2|P|C33614	101.fa
RM2|P|C6183	101.fa
RM2|P|C11362	101.fa
RM2|P|C18366	101.fa
RM2|P|C5524	101.fa
RM2|P|C1187	101.fa
RM2|P|C5614	101.fa
RM2|P|C12109	101.fa
RM2|P|C85	101.fa
RM2|P|C45977	101.fa
RM2|P|C44000	101.fa
RM2|P|C41075	101.fa
RM2|P|C16732	101.fa
RM2|P|C26572	101.fa
RM2|P|C10195	101.fa
RM2|P|C50151	101.fa
RM2|P|C54648	101.fa
RM2|P|C54643	101.fa
RM2|P|C37808	101.fa
RM2|P|C30851	101.fa
RM2|P|C31895	101.fa
RM2|P|C16591	101.fa
RM2|P|C57688	101.fa
RM2|P|C36043	101.fa
RM2|P|C22739	101.fa
RM2|P|C40639	101.fa
RM2|P|C30449	101.fa
RM2|P|C33864	101.fa
RM2|P|C47366	101.fa
RM2|P|C15850	101.fa
RM2|P|C2559	101.fa
RM2|P|C18758	101.fa
RM2|P|C53136	101.fa
RM2|P|C51408	101.fa
RM2|P|C46704	101.fa
RM2|P|C330	101.fa
RM2|P|C4245	101.fa
RM2|P|C4246	101.fa
RM2|P|C29346	101.fa
RM2|P|C3737	101.fa
RM2|P|C1392	101.fa
RM2|P|C21115	101.fa
RM2|P|C28432	101.fa
RM2|P|C49955	101.fa
RM2|P|C53660	101.fa
RM2|P|C57110	101.fa
RM2|P|C32222	101.fa
RM2|P|C28393	101.fa
RM2|P|C23660	101.fa
RM2|P|C25628	101.fa
RM2|P|C39354	101.fa
RM2|P|C25081	101.fa
RM2|P|C24976	101.fa
RM2|P|C37307	101.fa
RM2|P|C37301	101.fa
RM2|P|C61276	101.fa
RM2|P|C18517	101.fa
RM2|P|C31918	101.fa
RM2|P|C13427	101.fa
RM2|P|C38564	101.fa
RM2|P|C41759	101.fa
RM2|P|C25310	101.fa
RM2|P|C50342	101.fa
RM2|P|C54853	101.fa
RM2|P|C165	101.fa
RM2|P|C2749	101.fa
RM2|P|C9022	101.fa
RM2|P|C9024	101.fa
RM2|P|C19019	101.fa
RM2|P|C19015	101.fa
RM2|P|C53497	101.fa
RM2|P|C54140	101.fa
RM2|P|C21094	101.fa
RM2|P|C13749	101.fa
RM2|P|C1214	101.fa
RM2|P|C55404	101.fa
RM2|P|C28605	101.fa
RM2|P|C17119	101.fa
RM2|P|C17115	101.fa
RM2|P|C17111	101.fa
RM2|P|C10465	101.fa
RM2|P|C10460	101.fa
RM2|P|C56164	101.fa
RM2|P|C32588	101.fa
RM2|P|C35581	101.fa
RM2|P|C35580	101.fa
RM2|P|C59504	101.fa
RM2|P|C32058	101.fa
RM2|P|C7677	101.fa
RM2|P|C41827	101.fa
RM2|P|C20938	101.fa
RM2|P|C20936	101.fa
RM2|P|C20937	101.fa
RM2|P|C12639	101.fa
RM2|P|C40884	101.fa
RM2|P|C18104	101.fa
RM2|P|C33088	101.fa
RM2|P|C4970	101.fa
RM2|P|C17462	101.fa
RM2|P|C10116	101.fa
RM2|P|C10118	101.fa
RM2|P|C62498	101.fa
RM2|P|C52640	101.fa
RM2|P|C22961	101.fa
RM2|P|C45093	101.fa
RM2|P|C19194	101.fa
RM2|P|C59055	101.fa
RM2|P|C19229	101.fa
RM2|P|C19227	101.fa
RM2|P|C29054	101.fa
RM2|P|C56554	101.fa
RM2|P|C37880	101.fa
RM2|P|C20487	101.fa
RM2|P|C16478	101.fa
RM2|P|C17707	101.fa
RM2|P|C35621	101.fa
RM2|P|C35622	101.fa
RM2|P|C23176	101.fa
RM2|P|C23798	101.fa
RM2|P|C37717	101.fa
RM2|P|C25793	101.fa
RM2|P|C25246	101.fa
RM2|P|C6808	101.fa
RM2|P|C58831	101.fa
RM2|P|C6373	101.fa
RM2|P|C6371	101.fa
RM2|P|C5774	101.fa
RM2|P|C54404	101.fa
RM2|P|C40924	101.fa
RM2|P|C13956	101.fa
RM2|P|C12397	101.fa
RM2|P|C19421	101.fa
RM2|P|C2863	101.fa
RM2|P|C29443	101.fa
RM2|P|C29442	101.fa
RM2|P|C51832	101.fa
RM2|P|C10093	101.fa
RM2|P|C63133	101.fa
RM2|P|C63132	101.fa
RM2|P|C62842	101.fa
RM2|P|C984	101.fa
RM2|P|C3905	101.fa
RM2|P|C48708	101.fa
RM2|P|C48704	101.fa
RM2|P|C55105	101.fa
RM2|P|C25913	101.fa
RM2|P|C42513	101.fa
RM2|P|C36670	101.fa
RM2|P|C22075	101.fa
RM2|P|C43375	101.fa
RM2|P|C43374	101.fa
RM2|P|C47864	101.fa
RM2|P|C17837	101.fa
RM2|P|C47287	101.fa
RM2|P|C42425	101.fa
RM2|P|C40488	101.fa
RM2|P|C14712	101.fa
RM2|P|C46429	101.fa
RM2|P|C58366	101.fa
RM2|P|C15048	101.fa
RM2|P|C3673	101.fa
RM2|P|C29229	101.fa
RM2|P|C49678	101.fa
RM2|P|C49679	101.fa
RM2|P|C4582	101.fa
RM2|P|C4584	101.fa
RM2|P|C12214	101.fa
RM2|P|C20761	101.fa
RM2|P|C20769	101.fa
RM2|P|C20768	101.fa
RM2|P|C27289	101.fa
RM2|P|C32506	101.fa
RM2|P|C22676	101.fa
RM2|P|C22670	101.fa
RM2|P|C63309	101.fa
RM2|P|C63303	101.fa
RM2|P|C507	101.fa
RM2|P|C506	101.fa
RM2|P|C57924	101.fa
RM2|P|C25034	101.fa
RM2|P|C39411	101.fa
RM2|P|C24149	101.fa
RM2|P|C13503	101.fa
RM2|P|C41381	101.fa
RM2|P|C48839	101.fa
RM2|P|C1963	101.fa
RM2|P|C52332	101.fa
RM2|P|C50220	101.fa
RM2|P|C11460	101.fa
RM2|P|C44636	101.fa
RM2|P|C5861	101.fa
RM2|P|C5866	101.fa
RM2|P|C5867	101.fa
RM2|P|C48190	101.fa
RM2|P|C50765	101.fa
RM2|P|C28722	101.fa
RM2|P|C61806	101.fa
RM2|P|C17473	101.fa
RM2|P|C63403	101.fa
RM2|P|C10254	101.fa
RM2|P|C26836	101.fa
RM2|P|C25719	101.fa
RM2|P|C36540	101.fa
RM2|P|C47416	101.fa
RM2|P|C35939	101.fa
RM2|P|C27826	101.fa
RM2|P|C27828	101.fa
RM2|P|C30888	101.fa
RM2|P|C55525	101.fa
RM2|P|C9146	101.fa
RM2|P|C43889	101.fa
RM2|P|C42823	101.fa
RM2|P|C3155	101.fa
RM2|P|C47993	101.fa
RM2|P|C62599	101.fa
RM2|P|C62593	101.fa
RM2|P|C904	101.fa
RM2|P|C14223	101.fa
RM2|P|C3981	101.fa
RM2|P|C54927	101.fa
RM2|P|C2581	101.fa
RM2|P|C46803	101.fa
RM2|P|C4296	101.fa
RM2|P|C49787	101.fa
RM2|P|C59265	101.fa
RM2|P|C21476	101.fa
RM2|P|C29643	101.fa
RM2|P|C28114	101.fa
RM2|P|C32299	101.fa
RM2|P|C32297	101.fa
RM2|P|C2474	101.fa
RM2|P|C35474	101.fa
RM2|P|C35476	101.fa
RM2|P|C21869	101.fa
RM2|P|C33982	101.fa
RM2|P|C39036	101.fa
RM2|P|C47203	101.fa
RM2|P|C30189	101.fa
RM2|P|C30185	101.fa
RM2|P|C6031	101.fa
RM2|P|C15773	101.fa
RM2|P|C42323	101.fa
RM2|P|C45119	101.fa
RM2|P|C12297	101.fa
RM2|P|C8089	101.fa
RM2|P|C26409	101.fa
RM2|P|C4887	101.fa
RM2|P|C37423	101.fa
RM2|P|C15982	101.fa
RM2|P|C15989	101.fa
RM2|P|C49087	101.fa
RM2|P|C46305	101.fa
RM2|P|C3820	101.fa
RM2|P|C58471	101.fa
RM2|P|C22897	101.fa
RM2|P|C22898	101.fa
RM2|P|C49339	101.fa
RM2|P|C54776	101.fa
RM2|P|C25321	101.fa
RM2|P|C25817	101.fa
RM2|P|C25815	101.fa
RM2|P|C55916	101.fa
RM2|P|C55918	101.fa
RM2|P|C58862	101.fa
RM2|P|C41308	101.fa
RM2|P|C43237	101.fa
RM2|P|C30570	101.fa
RM2|P|C38229	101.fa
RM2|P|C38222	101.fa
RM2|P|C7557	101.fa
RM2|P|C28284	101.fa
RM2|P|C2319	101.fa
RM2|P|C41894	101.fa
RM2|P|C18918	101.fa
RM2|P|C11390	101.fa
RM2|P|C538	101.fa
RM2|P|C9478	101.fa
RM2|P|C8782	101.fa
RM2|P|C7963	101.fa
RM2|P|C57	101.fa
RM2|P|C17257	101.fa
RM2|P|C63223	101.fa
RM2|P|C63221	101.fa
RM2|P|C32392	101.fa
RM2|P|C32394	101.fa
RM2|P|C53367	101.fa
RM2|P|C43484	101.fa
RM2|P|C446	101.fa
RM2|P|C24849	101.fa
RM2|P|C49626	101.fa
RM2|P|C36898	101.fa
RM2|P|C55035	101.fa
RM2|P|C56072	101.fa
RM2|P|C8239	101.fa
RM2|P|C8231	101.fa
RM2|P|C33292	101.fa
RM2|P|C41513	101.fa
RM2|P|C6502	101.fa
RM2|P|C52218	101.fa
RM2|P|C2505	101.fa
RM2|P|C18760	101.fa
RM2|P|C12581	101.fa
RM2|P|C11582	101.fa
RM2|P|C49702	101.fa
RM2|P|C49703	101.fa
RM2|P|C45288	101.fa
RM2|P|C13984	101.fa
RM2|P|C21161	101.fa
RM2|P|C1366	101.fa
RM2|P|C59150	101.fa
RM2|P|C59152	101.fa
RM2|P|C19964	101.fa
RM2|P|C19967	101.fa
RM2|P|C3296	101.fa
RM2|P|C3299	101.fa
RM2|P|C50531	101.fa
RM2|P|C26972	101.fa
RM2|P|C27373	101.fa
RM2|P|C38070	101.fa
RM2|P|C34907	101.fa
RM2|P|C25614	101.fa
RM2|P|C61221	101.fa
RM2|P|C59352	101.fa
RM2|P|C3058	101.fa
RM2|P|C38530	101.fa
RM2|P|C41729	101.fa
RM2|P|C43384	101.fa
RM2|P|C47762	101.fa
RM2|P|C8955	101.fa
RM2|P|C13351	101.fa
RM2|P|C62307	101.fa
RM2|P|C58162	101.fa
RM2|P|C54804	101.fa
RM2|P|C10828	101.fa
RM2|P|C49001	101.fa
RM2|P|C49000	101.fa
RM2|P|C112	101.fa
RM2|P|C61039	101.fa
RM2|P|C2776	101.fa
RM2|P|C48359	101.fa
RM2|P|C54119	101.fa
RM2|P|C59340	101.fa
RM2|P|C29296	101.fa
RM2|P|C25891	101.fa
RM2|P|C61022	101.fa
RM2|P|C17149	101.fa
RM2|P|C57590	101.fa
RM2|P|C27230	101.fa
RM2|P|C27232	101.fa
RM2|P|C32007	101.fa
RM2|P|C23801	101.fa
RM2|P|C39170	101.fa
RM2|P|C35844	101.fa
RM2|P|C30316	101.fa
RM2|P|C11318	101.fa
RM2|P|C15122	101.fa
RM2|P|C4622	101.fa
RM2|P|C45909	101.fa
RM2|P|C26524	101.fa
RM2|P|C33504	101.fa
RM2|P|C26291	101.fa
RM2|P|C26293	101.fa
RM2|P|C11876	101.fa
RM2|P|C54293	101.fa
RM2|P|C14311	101.fa
RM2|P|C56994	101.fa
RM2|P|C22993	101.fa
RM2|P|C59066	101.fa
RM2|P|C59067	101.fa
RM2|P|C59061	101.fa
RM2|P|C44314	101.fa
RM2|P|C44317	101.fa
RM2|P|C21506	101.fa
RM2|P|C32906	101.fa
RM2|P|C23103	101.fa
RM2|P|C41221	101.fa
RM2|P|C39819	101.fa
RM2|P|C38148	101.fa
RM2|P|C36598	101.fa
RM2|P|C6851	101.fa
RM2|P|C15356	101.fa
RM2|P|C15357	101.fa
RM2|P|C45209	101.fa
RM2|P|C45202	101.fa
RM2|P|C12369	101.fa
RM2|P|C40029	101.fa
RM2|P|C7848	101.fa
RM2|P|C25415	101.fa
RM2|P|C20612	101.fa
RM2|P|C27046	101.fa
RM2|P|C23203	101.fa
RM2|P|C10668	101.fa
RM2|P|C10665	101.fa
RM2|P|C16996	101.fa
RM2|P|C16993	101.fa
RM2|P|C62817	101.fa
RM2|P|C63102	101.fa
RM2|P|C22563	101.fa
RM2|P|C21203	101.fa
RM2|P|C61735	101.fa
RM2|P|C55170	101.fa
RM2|P|C55825	101.fa
RM2|P|C27525	101.fa
RM2|P|C56738	101.fa
RM2|P|C31949	101.fa
RM2|P|C31940	101.fa
RM2|P|C42948	101.fa
RM2|P|C39662	101.fa
RM2|P|C40455	101.fa
RM2|P|C17800	101.fa
RM2|P|C33970	101.fa
RM2|P|C60442	101.fa
RM2|P|C31531	101.fa
RM2|P|C46472	101.fa
RM2|P|C18325	101.fa
RM2|P|C9095	101.fa
RM2|P|C49995	101.fa
RM2|P|C24279	101.fa
RM2|P|C61975	101.fa
RM2|P|C62995	101.fa
RM2|P|C57267	101.fa
RM2|P|C62665	101.fa
RM2|P|C23556	101.fa
RM2|P|C34863	101.fa
RM2|P|C32085	101.fa
RM2|P|C59553	101.fa
RM2|P|C39462	101.fa
RM2|P|C37075	101.fa
RM2|P|C37071	101.fa
RM2|P|C61500	101.fa
RM2|P|C34039	101.fa
RM2|P|C34037	101.fa
RM2|P|C61193	101.fa
RM2|P|C48805	101.fa
[truncated: 25,094 more rows]

## Sheet: binning-refiner
SEQUENCEID	BINID
[truncated: 7,824 more rows]

[truncated: 10 more sheets: metawrap, dastool, groopm2, maxbin2, metabat_CAMI, metabat2, metawatt, mycc, solidbin, vamb]
