# Supplementary material for: Evaluating metagenomics tools for genome binning with real metagenomic datasets and CAMI datasets
Source: BMC Bioinformatics. 2020 Jul 28;21:334. doi: 10.1186/s12859-020-03667-3 (PMC7469296; doi:10.1186/s12859-020-03667-3)
Supplement: Supplementary file 3 — Additional file 3: Table S3. Binning results for CAMI-medium datasets. [file 12859_2020_3667_MOESM3_ESM.xlsx]

## Sheet: autometa
SEQUENCEID	BINID
RL|S1|C2	unclustered
RL|S1|C6	unclustered
RL|S1|C17	unclustered
RL|S1|C19	unclustered
RL|S1|C23	DBSCAN_round5_4
RL|S1|C26	unclustered
RL|S1|C29	unclustered
RL|S1|C42	unclustered
RL|S1|C54	unclustered
RL|S1|C60	DBSCAN_round153_15
RL|S1|C66	DBSCAN_round4_8
RL|S1|C77	unclustered
RL|S1|C81	unclustered
RL|S1|C82	DBSCAN_round140_6
RL|S1|C90	unclustered
RL|S1|C94	unclustered
RL|S1|C95	DBSCAN_round5_15
RL|S1|C101	unclustered
RL|S1|C102	DBSCAN_round150_240
RL|S1|C104	unclustered
RL|S1|C106	unclustered
RL|S1|C108	DBSCAN_round5_20
RL|S1|C109	DBSCAN_round155_264
RL|S1|C113	DBSCAN_round148_8
RL|S1|C121	unclustered
RL|S1|C125	DBSCAN_round5_24
RL|S1|C131	unclustered
RL|S1|C137	unclustered
RL|S1|C140	unclustered
RL|S1|C143	DBSCAN_round6_24
RL|S1|C144	DBSCAN_round5_29
RL|S1|C147	DBSCAN_round7_24
RL|S1|C155	unclustered
RL|S1|C157	unclustered
RL|S1|C172	unclustered
RL|S1|C173	DBSCAN_round149_50
RL|S1|C174	unclustered
RL|S1|C178	unclustered
RL|S1|C193	DBSCAN_round5_36
RL|S1|C195	DBSCAN_round6_24
RL|S1|C199	DBSCAN_round5_37
RL|S1|C201	unclustered
RL|S1|C213	unclustered
RL|S1|C214	unclustered
RL|S1|C235	unclustered
RL|S1|C237	DBSCAN_round5_42
RL|S1|C254	DBSCAN_round148_14
RL|S1|C256	unclustered
RL|S1|C261	unclustered
RL|S1|C269	unclustered
RL|S1|C271	DBSCAN_round149_11
RL|S1|C274	unclustered
RL|S1|C277	DBSCAN_round148_8
RL|S1|C279	unclustered
RL|S1|C280	unclustered
RL|S1|C283	unclustered
RL|S1|C290	DBSCAN_round157_12
RL|S1|C292	unclustered
RL|S1|C293	DBSCAN_round5_42
RL|S1|C294	unclustered
RL|S1|C295	unclustered
RL|S1|C307	unclustered
RL|S1|C310	unclustered
RL|S1|C316	unclustered
RL|S1|C319	DBSCAN_round153_23
RL|S1|C323	unclustered
RL|S1|C326	unclustered
RL|S1|C327	unclustered
RL|S1|C328	DBSCAN_round4_19
RL|S1|C341	unclustered
RL|S1|C343	DBSCAN_round2_11
RL|S1|C346	unclustered
RL|S1|C350	unclustered
RL|S1|C351	DBSCAN_round153_23
RL|S1|C358	DBSCAN_round148_19
RL|S1|C367	DBSCAN_round153_23
RL|S1|C374	unclustered
RL|S1|C380	unclustered
RL|S1|C381	DBSCAN_round148_19
RL|S1|C384	unclustered
RL|S1|C388	unclustered
RL|S1|C395	DBSCAN_round148_8
RL|S1|C399	DBSCAN_round153_23
RL|S1|C400	DBSCAN_round5_71
RL|S1|C421	unclustered
RL|S1|C422	unclustered
RL|S1|C424	unclustered
RL|S1|C429	unclustered
RL|S1|C439	unclustered
RL|S1|C441	unclustered
RL|S1|C444	unclustered
RL|S1|C446	unclustered
RL|S1|C447	unclustered
RL|S1|C449	DBSCAN_round153_23
RL|S1|C451	DBSCAN_round7_24
RL|S1|C453	unclustered
RL|S1|C456	unclustered
RL|S1|C458	DBSCAN_round148_19
RL|S1|C462	DBSCAN_round5_85
RL|S1|C464	unclustered
RL|S1|C465	unclustered
RL|S1|C468	unclustered
RL|S1|C469	unclustered
RL|S1|C474	unclustered
RL|S1|C476	unclustered
RL|S1|C503	unclustered
RL|S1|C507	unclustered
RL|S1|C510	unclustered
RL|S1|C513	unclustered
RL|S1|C516	unclustered
RL|S1|C519	unclustered
RL|S1|C528	unclustered
RL|S1|C531	unclustered
RL|S1|C536	unclustered
RL|S1|C537	unclustered
RL|S1|C543	DBSCAN_round3_13
RL|S1|C549	unclustered
RL|S1|C559	unclustered
RL|S1|C561	unclustered
RL|S1|C562	DBSCAN_round5_37
RL|S1|C567	unclustered
RL|S1|C572	unclustered
RL|S1|C573	unclustered
RL|S1|C581	unclustered
RL|S1|C588	unclustered
RL|S1|C590	unclustered
RL|S1|C596	unclustered
RL|S1|C599	DBSCAN_round153_23
RL|S1|C605	unclustered
RL|S1|C618	unclustered
RL|S1|C620	unclustered
RL|S1|C626	unclustered
RL|S1|C629	DBSCAN_round140_6
RL|S1|C638	unclustered
RL|S1|C644	unclustered
RL|S1|C653	unclustered
RL|S1|C657	unclustered
RL|S1|C660	unclustered
RL|S1|C666	unclustered
RL|S1|C669	DBSCAN_round156_1460
RL|S1|C675	DBSCAN_round140_6
RL|S1|C683	DBSCAN_round134_0
RL|S1|C684	unclustered
RL|S1|C686	unclustered
RL|S1|C688	unclustered
RL|S1|C689	unclustered
RL|S1|C694	unclustered
RL|S1|C696	unclustered
RL|S1|C701	unclustered
RL|S1|C702	DBSCAN_round148_15
RL|S1|C703	DBSCAN_round5_37
RL|S1|C714	unclustered
RL|S1|C718	unclustered
RL|S1|C721	unclustered
RL|S1|C725	unclustered
RL|S1|C729	unclustered
RL|S1|C735	unclustered
RL|S1|C737	unclustered
RL|S1|C739	unclustered
RL|S1|C745	unclustered
RL|S1|C748	DBSCAN_round158_72
RL|S1|C754	DBSCAN_round148_19
RL|S1|C758	DBSCAN_round148_8
RL|S1|C778	unclustered
RL|S1|C789	DBSCAN_round1_3
RL|S1|C790	unclustered
RL|S1|C792	unclustered
RL|S1|C795	unclustered
RL|S1|C800	unclustered
RL|S1|C807	unclustered
RL|S1|C819	unclustered
RL|S1|C825	DBSCAN_round1_3
RL|S1|C835	unclustered
RL|S1|C840	unclustered
RL|S1|C850	unclustered
RL|S1|C851	unclustered
RL|S1|C858	unclustered
RL|S1|C865	unclustered
RL|S1|C866	unclustered
RL|S1|C873	unclustered
RL|S1|C882	unclustered
RL|S1|C884	DBSCAN_round5_42
RL|S1|C888	DBSCAN_round140_6
RL|S1|C894	DBSCAN_round5_42
RL|S1|C899	DBSCAN_round149_54
RL|S1|C922	unclustered
RL|S1|C923	unclustered
RL|S1|C930	DBSCAN_round153_23
RL|S1|C931	unclustered
RL|S1|C939	DBSCAN_round155_264
RL|S1|C944	unclustered
RL|S1|C950	unclustered
RL|S1|C961	DBSCAN_round153_23
RL|S1|C964	unclustered
RL|S1|C977	unclustered
RL|S1|C985	unclustered
RL|S1|C992	unclustered
RL|S1|C996	DBSCAN_round156_1460
RL|S1|C998	unclustered
RL|S1|C1004	unclustered
RL|S1|C1006	unclustered
RL|S1|C1019	DBSCAN_round149_11
RL|S1|C1022	unclustered
RL|S1|C1025	unclustered
RL|S1|C1026	unclustered
RL|S1|C1027	DBSCAN_round3_15
RL|S1|C1030	unclustered
RL|S1|C1037	DBSCAN_round150_386
RL|S1|C1044	unclustered
RL|S1|C1051	unclustered
RL|S1|C1053	DBSCAN_round5_171
RL|S1|C1056	unclustered
RL|S1|C1061	unclustered
RL|S1|C1062	unclustered
RL|S1|C1064	unclustered
RL|S1|C1070	unclustered
RL|S1|C1071	unclustered
RL|S1|C1087	unclustered
RL|S1|C1088	unclustered
RL|S1|C1091	unclustered
RL|S1|C1109	unclustered
RL|S1|C1114	unclustered
RL|S1|C1117	unclustered
RL|S1|C1119	unclustered
RL|S1|C1130	DBSCAN_round5_15
RL|S1|C1134	unclustered
RL|S1|C1135	unclustered
RL|S1|C1141	unclustered
RL|S1|C1143	unclustered
RL|S1|C1146	DBSCAN_round2_11
RL|S1|C1147	unclustered
RL|S1|C1149	unclustered
RL|S1|C1150	DBSCAN_round5_188
RL|S1|C1152	unclustered
RL|S1|C1153	DBSCAN_round153_23
RL|S1|C1163	unclustered
RL|S1|C1168	unclustered
RL|S1|C1178	DBSCAN_round3_16
RL|S1|C1186	DBSCAN_round1_3
RL|S1|C1187	unclustered
RL|S1|C1188	unclustered
RL|S1|C1191	unclustered
RL|S1|C1192	unclustered
RL|S1|C1198	DBSCAN_round5_197
RL|S1|C1200	unclustered
RL|S1|C1203	DBSCAN_round148_15
RL|S1|C1204	DBSCAN_round1_3
RL|S1|C1220	unclustered
RL|S1|C1222	DBSCAN_round5_199
RL|S1|C1223	unclustered
RL|S1|C1229	unclustered
RL|S1|C1232	unclustered
RL|S1|C1238	unclustered
RL|S1|C1242	DBSCAN_round5_37
RL|S1|C1245	unclustered
RL|S1|C1254	DBSCAN_round8_36
RL|S1|C1256	unclustered
RL|S1|C1257	unclustered
RL|S1|C1263	unclustered
RL|S1|C1264	unclustered
RL|S1|C1267	unclustered
RL|S1|C1281	unclustered
RL|S1|C1283	DBSCAN_round153_23
RL|S1|C1284	unclustered
RL|S1|C1290	unclustered
RL|S1|C1299	DBSCAN_round153_23
RL|S1|C1300	unclustered
RL|S1|C1314	unclustered
RL|S1|C1327	unclustered
RL|S1|C1330	unclustered
RL|S1|C1333	unclustered
RL|S1|C1335	unclustered
RL|S1|C1336	unclustered
RL|S1|C1344	unclustered
RL|S1|C1346	unclustered
RL|S1|C1349	DBSCAN_round153_23
RL|S1|C1351	unclustered
RL|S1|C1354	DBSCAN_round5_225
RL|S1|C1355	DBSCAN_round148_8
RL|S1|C1361	unclustered
RL|S1|C1371	unclustered
RL|S1|C1372	unclustered
RL|S1|C1374	unclustered
RL|S1|C1378	unclustered
RL|S1|C1379	DBSCAN_round153_23
RL|S1|C1381	unclustered
RL|S1|C1382	unclustered
RL|S1|C1383	unclustered
RL|S1|C1399	unclustered
RL|S1|C1400	unclustered
RL|S1|C1404	DBSCAN_round7_24
RL|S1|C1408	unclustered
RL|S1|C1409	unclustered
RL|S1|C1410	unclustered
RL|S1|C1412	unclustered
RL|S1|C1420	unclustered
RL|S1|C1423	DBSCAN_round2_11
RL|S1|C1427	unclustered
RL|S1|C1430	unclustered
RL|S1|C1432	DBSCAN_round5_199
RL|S1|C1436	unclustered
RL|S1|C1441	unclustered
RL|S1|C1448	DBSCAN_round5_242
RL|S1|C1453	unclustered
RL|S1|C1459	unclustered
RL|S1|C1464	unclustered
RL|S1|C1470	unclustered
RL|S1|C1472	unclustered
RL|S1|C1474	DBSCAN_round7_24
RL|S1|C1478	DBSCAN_round3_13
RL|S1|C1481	unclustered
RL|S1|C1484	unclustered
RL|S1|C1486	DBSCAN_round148_19
RL|S1|C1487	DBSCAN_round1_3
RL|S1|C1495	unclustered
RL|S1|C1498	unclustered
RL|S1|C1501	DBSCAN_round148_16
RL|S1|C1523	DBSCAN_round148_19
RL|S1|C1541	DBSCAN_round156_1460
RL|S1|C1546	unclustered
RL|S1|C1548	unclustered
RL|S1|C1550	unclustered
RL|S1|C1556	unclustered
RL|S1|C1562	unclustered
RL|S1|C1565	unclustered
RL|S1|C1570	unclustered
RL|S1|C1572	unclustered
RL|S1|C1584	DBSCAN_round153_23
RL|S1|C1587	unclustered
RL|S1|C1588	unclustered
RL|S1|C1593	unclustered
RL|S1|C1594	DBSCAN_round148_33
RL|S1|C1595	unclustered
RL|S1|C1599	DBSCAN_round2_11
RL|S1|C1604	unclustered
RL|S1|C1605	DBSCAN_round148_8
RL|S1|C1606	DBSCAN_round8_41
RL|S1|C1613	unclustered
RL|S1|C1615	unclustered
RL|S1|C1631	unclustered
RL|S1|C1633	DBSCAN_round140_6
RL|S1|C1635	unclustered
RL|S1|C1644	unclustered
RL|S1|C1646	unclustered
RL|S1|C1648	unclustered
RL|S1|C1650	DBSCAN_round155_264
RL|S1|C1657	unclustered
RL|S1|C1659	unclustered
RL|S1|C1665	DBSCAN_round1_3
RL|S1|C1688	unclustered
RL|S1|C1693	unclustered
RL|S1|C1697	DBSCAN_round153_23
RL|S1|C1704	unclustered
RL|S1|C1705	DBSCAN_round148_8
RL|S1|C1710	unclustered
RL|S1|C1723	DBSCAN_round153_23
RL|S1|C1725	unclustered
RL|S1|C1728	unclustered
RL|S1|C1730	unclustered
RL|S1|C1731	unclustered
RL|S1|C1737	DBSCAN_round1_3
RL|S1|C1738	unclustered
RL|S1|C1741	unclustered
RL|S1|C1747	unclustered
RL|S1|C1754	DBSCAN_round149_11
RL|S1|C1757	DBSCAN_round7_24
RL|S1|C1769	unclustered
RL|S1|C1772	unclustered
RL|S1|C1773	unclustered
RL|S1|C1783	unclustered
RL|S1|C1787	DBSCAN_round153_23
RL|S1|C1792	unclustered
RL|S1|C1796	unclustered
RL|S1|C1798	unclustered
RL|S1|C1799	DBSCAN_round156_1460
RL|S1|C1802	unclustered
RL|S1|C1806	DBSCAN_round154_215
RL|S1|C1808	unclustered
RL|S1|C1820	DBSCAN_round5_42
RL|S1|C1842	unclustered
RL|S1|C1857	unclustered
RL|S1|C1860	unclustered
RL|S1|C1862	unclustered
RL|S1|C1871	unclustered
RL|S1|C1872	DBSCAN_round134_0
RL|S1|C1873	unclustered
RL|S1|C1877	unclustered
RL|S1|C1878	unclustered
RL|S1|C1889	unclustered
RL|S1|C1898	unclustered
RL|S1|C1900	unclustered
RL|S1|C1907	DBSCAN_round5_37
RL|S1|C1912	unclustered
RL|S1|C1924	unclustered
RL|S1|C1928	DBSCAN_round148_15
RL|S1|C1939	DBSCAN_round153_23
RL|S1|C1940	unclustered
RL|S1|C1948	unclustered
RL|S1|C1949	unclustered
RL|S1|C1954	unclustered
RL|S1|C1955	unclustered
RL|S1|C1956	unclustered
RL|S1|C1957	DBSCAN_round6_24
RL|S1|C1963	unclustered
RL|S1|C1967	DBSCAN_round153_23
RL|S1|C1968	unclustered
RL|S1|C1971	unclustered
RL|S1|C1973	DBSCAN_round1_3
RL|S1|C1975	unclustered
RL|S1|C1980	unclustered
RL|S1|C1983	unclustered
RL|S1|C1985	unclustered
RL|S1|C1989	unclustered
RL|S1|C1991	DBSCAN_round1_3
RL|S1|C1992	unclustered
RL|S1|C2000	DBSCAN_round5_42
RL|S1|C2005	DBSCAN_round5_42
RL|S1|C2008	unclustered
RL|S1|C2012	unclustered
RL|S1|C2013	DBSCAN_round148_14
RL|S1|C2023	unclustered
RL|S1|C2025	unclustered
RL|S1|C2026	unclustered
RL|S1|C2028	unclustered
RL|S1|C2034	unclustered
RL|S1|C2035	unclustered
RL|S1|C2041	unclustered
RL|S1|C2045	unclustered
RL|S1|C2051	unclustered
RL|S1|C2059	unclustered
RL|S1|C2068	DBSCAN_round140_6
RL|S1|C2073	unclustered
RL|S1|C2084	DBSCAN_round153_23
RL|S1|C2091	DBSCAN_round149_11
RL|S1|C2093	unclustered
RL|S1|C2095	unclustered
RL|S1|C2096	unclustered
RL|S1|C2103	unclustered
RL|S1|C2106	DBSCAN_round140_6
RL|S1|C2110	DBSCAN_round140_6
RL|S1|C2113	unclustered
RL|S1|C2114	unclustered
RL|S1|C2116	unclustered
RL|S1|C2118	unclustered
RL|S1|C2127	unclustered
RL|S1|C2128	unclustered
RL|S1|C2154	DBSCAN_round5_42
RL|S1|C2160	DBSCAN_round153_23
RL|S1|C2166	unclustered
RL|S1|C2176	unclustered
RL|S1|C2191	unclustered
RL|S1|C2195	unclustered
RL|S1|C2201	unclustered
RL|S1|C2203	unclustered
RL|S1|C2211	DBSCAN_round153_23
RL|S1|C2213	DBSCAN_round7_24
RL|S1|C2219	unclustered
RL|S1|C2223	unclustered
RL|S1|C2235	unclustered
RL|S1|C2239	unclustered
RL|S1|C2240	unclustered
RL|S1|C2241	DBSCAN_round5_341
RL|S1|C2243	DBSCAN_round140_6
RL|S1|C2246	unclustered
RL|S1|C2253	unclustered
RL|S1|C2259	unclustered
RL|S1|C2263	unclustered
RL|S1|C2265	unclustered
RL|S1|C2269	unclustered
RL|S1|C2272	unclustered
RL|S1|C2276	DBSCAN_round148_8
RL|S1|C2282	unclustered
RL|S1|C2287	DBSCAN_round153_23
RL|S1|C2290	DBSCAN_round1_3
RL|S1|C2292	DBSCAN_round153_23
RL|S1|C2303	DBSCAN_round140_6
RL|S1|C2309	unclustered
RL|S1|C2316	DBSCAN_round157_12
RL|S1|C2317	unclustered
RL|S1|C2323	unclustered
RL|S1|C2326	unclustered
RL|S1|C2330	DBSCAN_round5_37
RL|S1|C2332	unclustered
RL|S1|C2333	unclustered
RL|S1|C2337	DBSCAN_round148_15
RL|S1|C2342	unclustered
RL|S1|C2358	unclustered
RL|S1|C2360	unclustered
RL|S1|C2365	unclustered
RL|S1|C2368	unclustered
RL|S1|C2371	unclustered
RL|S1|C2381	unclustered
RL|S1|C2384	DBSCAN_round7_24
RL|S1|C2387	unclustered
RL|S1|C2394	unclustered
RL|S1|C2398	DBSCAN_round148_19
RL|S1|C2401	unclustered
RL|S1|C2406	DBSCAN_round153_23
RL|S1|C2408	DBSCAN_round149_11
RL|S1|C2418	unclustered
RL|S1|C2422	DBSCAN_round5_37
RL|S1|C2423	unclustered
RL|S1|C2427	DBSCAN_round148_19
RL|S1|C2428	DBSCAN_round2_11
RL|S1|C2433	unclustered
RL|S1|C2435	DBSCAN_round153_23
RL|S1|C2437	unclustered
RL|S1|C2439	unclustered
RL|S1|C2441	unclustered
RL|S1|C2449	unclustered
RL|S1|C2454	unclustered
RL|S1|C2460	unclustered
RL|S1|C2467	unclustered
RL|S1|C2476	unclustered
RL|S1|C2484	DBSCAN_round134_0
RL|S1|C2494	unclustered
RL|S1|C2507	unclustered
RL|S1|C2514	unclustered
RL|S1|C2516	unclustered
RL|S1|C2517	unclustered
RL|S1|C2520	unclustered
RL|S1|C2539	DBSCAN_round153_23
RL|S1|C2541	unclustered
RL|S1|C2544	DBSCAN_round5_199
RL|S1|C2545	unclustered
RL|S1|C2546	unclustered
RL|S1|C2559	DBSCAN_round7_24
RL|S1|C2560	DBSCAN_round7_24
RL|S1|C2561	unclustered
RL|S1|C2566	DBSCAN_round148_33
RL|S1|C2568	unclustered
RL|S1|C2570	unclustered
RL|S1|C2576	DBSCAN_round153_23
RL|S1|C2578	unclustered
RL|S1|C2581	unclustered
RL|S1|C2583	unclustered
RL|S1|C2591	unclustered
RL|S1|C2592	unclustered
RL|S1|C2597	unclustered
RL|S1|C2609	DBSCAN_round148_8
RL|S1|C2616	unclustered
RL|S1|C2623	DBSCAN_round153_23
RL|S1|C2625	unclustered
RL|S1|C2633	unclustered
RL|S1|C2634	unclustered
RL|S1|C2636	unclustered
RL|S1|C2640	unclustered
RL|S1|C2643	DBSCAN_round7_24
RL|S1|C2654	unclustered
RL|S1|C2655	unclustered
RL|S1|C2659	unclustered
RL|S1|C2661	unclustered
RL|S1|C2662	DBSCAN_round5_42
RL|S1|C2663	DBSCAN_round5_15
RL|S1|C2679	DBSCAN_round140_6
RL|S1|C2680	DBSCAN_round153_23
RL|S1|C2691	unclustered
RL|S1|C2692	unclustered
RL|S1|C2693	unclustered
RL|S1|C2699	unclustered
RL|S1|C2703	unclustered
RL|S1|C2704	DBSCAN_round149_11
RL|S1|C2706	DBSCAN_round2_11
RL|S1|C2707	unclustered
RL|S1|C2710	unclustered
RL|S1|C2711	unclustered
RL|S1|C2714	unclustered
RL|S1|C2720	unclustered
RL|S1|C2726	unclustered
RL|S1|C2727	unclustered
RL|S1|C2728	unclustered
RL|S1|C2731	unclustered
RL|S1|C2732	unclustered
RL|S1|C2736	unclustered
RL|S1|C2746	unclustered
RL|S1|C2760	unclustered
RL|S1|C2769	unclustered
RL|S1|C2777	unclustered
RL|S1|C2783	unclustered
RL|S1|C2788	unclustered
RL|S1|C2790	DBSCAN_round140_6
RL|S1|C2796	unclustered
RL|S1|C2797	unclustered
RL|S1|C2803	DBSCAN_round148_33
RL|S1|C2825	unclustered
RL|S1|C2836	DBSCAN_round155_264
RL|S1|C2838	unclustered
RL|S1|C2843	unclustered
RL|S1|C2849	DBSCAN_round3_13
RL|S1|C2857	unclustered
RL|S1|C2867	unclustered
RL|S1|C2869	unclustered
RL|S1|C2873	unclustered
RL|S1|C2878	DBSCAN_round148_14
RL|S1|C2879	DBSCAN_round5_188
RL|S1|C2881	DBSCAN_round153_23
RL|S1|C2882	DBSCAN_round149_11
RL|S1|C2894	unclustered
RL|S1|C2903	unclustered
RL|S1|C2904	DBSCAN_round148_8
RL|S1|C2906	unclustered
RL|S1|C2911	unclustered
RL|S1|C2918	unclustered
RL|S1|C2929	unclustered
RL|S1|C2931	unclustered
RL|S1|C2936	unclustered
RL|S1|C2937	unclustered
RL|S1|C2940	unclustered
RL|S1|C2944	DBSCAN_round148_19
RL|S1|C2945	unclustered
RL|S1|C2966	unclustered
RL|S1|C2974	DBSCAN_round148_8
RL|S1|C2975	unclustered
RL|S1|C2981	unclustered
RL|S1|C2982	unclustered
RL|S1|C2985	DBSCAN_round7_24
RL|S1|C2986	DBSCAN_round153_23
RL|S1|C2988	unclustered
RL|S1|C2994	unclustered
RL|S1|C2998	DBSCAN_round148_8
RL|S1|C3001	unclustered
RL|S1|C3003	unclustered
RL|S1|C3004	unclustered
RL|S1|C3007	unclustered
RL|S1|C3008	unclustered
RL|S1|C3019	unclustered
RL|S1|C3021	unclustered
RL|S1|C3029	unclustered
RL|S1|C3040	unclustered
RL|S1|C3049	DBSCAN_round158_72
RL|S1|C3052	unclustered
RL|S1|C3064	DBSCAN_round134_0
RL|S1|C3066	unclustered
RL|S1|C3067	DBSCAN_round148_19
RL|S1|C3068	DBSCAN_round148_8
RL|S1|C3071	unclustered
RL|S1|C3072	unclustered
RL|S1|C3074	unclustered
RL|S1|C3075	DBSCAN_round5_446
RL|S1|C3093	unclustered
RL|S1|C3095	unclustered
RL|S1|C3096	unclustered
RL|S1|C3098	unclustered
RL|S1|C3113	unclustered
RL|S1|C3115	unclustered
RL|S1|C3116	unclustered
RL|S1|C3137	unclustered
RL|S1|C3144	unclustered
RL|S1|C3146	unclustered
RL|S1|C3147	DBSCAN_round153_23
RL|S1|C3149	unclustered
RL|S1|C3150	unclustered
RL|S1|C3155	unclustered
RL|S1|C3172	unclustered
RL|S1|C3177	unclustered
RL|S1|C3197	DBSCAN_round153_23
RL|S1|C3199	unclustered
RL|S1|C3211	unclustered
RL|S1|C3219	DBSCAN_round153_23
RL|S1|C3223	DBSCAN_round155_264
RL|S1|C3224	unclustered
RL|S1|C3234	unclustered
RL|S1|C3238	DBSCAN_round8_36
RL|S1|C3241	DBSCAN_round7_24
RL|S1|C3255	unclustered
RL|S1|C3256	unclustered
RL|S1|C3260	DBSCAN_round140_6
RL|S1|C3266	unclustered
RL|S1|C3269	unclustered
RL|S1|C3274	unclustered
RL|S1|C3278	DBSCAN_round153_23
RL|S1|C3281	DBSCAN_round8_41
RL|S1|C3283	DBSCAN_round155_264
RL|S1|C3296	DBSCAN_round4_19
RL|S1|C3302	unclustered
RL|S1|C3322	unclustered
RL|S1|C3323	DBSCAN_round6_518
RL|S1|C3326	DBSCAN_round7_24
RL|S1|C3329	DBSCAN_round1_3
RL|S1|C3330	DBSCAN_round140_6
RL|S1|C3331	unclustered
RL|S1|C3338	unclustered
RL|S1|C3348	unclustered
RL|S1|C3349	DBSCAN_round5_188
RL|S1|C3352	DBSCAN_round5_199
RL|S1|C3356	unclustered
RL|S1|C3358	DBSCAN_round153_23
RL|S1|C3361	unclustered
RL|S1|C3362	unclustered
RL|S1|C3366	unclustered
RL|S1|C3367	unclustered
RL|S1|C3371	unclustered
RL|S1|C3373	unclustered
RL|S1|C3377	unclustered
RL|S1|C3385	unclustered
RL|S1|C3391	unclustered
RL|S1|C3394	DBSCAN_round134_0
RL|S1|C3398	unclustered
RL|S1|C3408	unclustered
RL|S1|C3411	unclustered
RL|S1|C3413	DBSCAN_round2_11
RL|S1|C3416	unclustered
RL|S1|C3428	DBSCAN_round5_199
RL|S1|C3429	unclustered
RL|S1|C3437	unclustered
RL|S1|C3439	unclustered
RL|S1|C3440	unclustered
RL|S1|C3442	unclustered
RL|S1|C3443	unclustered
RL|S1|C3446	unclustered
RL|S1|C3468	unclustered
RL|S1|C3474	DBSCAN_round5_24
RL|S1|C3477	unclustered
RL|S1|C3479	unclustered
RL|S1|C3499	DBSCAN_round7_24
RL|S1|C3502	unclustered
RL|S1|C3503	DBSCAN_round7_24
RL|S1|C3509	unclustered
RL|S1|C3511	unclustered
RL|S1|C3524	unclustered
RL|S1|C3529	unclustered
RL|S1|C3544	unclustered
RL|S1|C3546	unclustered
RL|S1|C3547	DBSCAN_round140_6
RL|S1|C3559	unclustered
RL|S1|C3568	DBSCAN_round5_446
RL|S1|C3575	DBSCAN_round5_42
RL|S1|C3587	unclustered
RL|S1|C3616	unclustered
RL|S1|C3625	unclustered
RL|S1|C3629	unclustered
RL|S1|C3649	DBSCAN_round5_199
RL|S1|C3655	DBSCAN_round153_23
RL|S1|C3657	unclustered
RL|S1|C3658	DBSCAN_round148_8
RL|S1|C3661	unclustered
RL|S1|C3666	unclustered
RL|S1|C3672	unclustered
RL|S1|C3675	unclustered
RL|S1|C3676	unclustered
RL|S1|C3680	unclustered
RL|S1|C3683	DBSCAN_round153_23
RL|S1|C3688	unclustered
RL|S1|C3690	unclustered
RL|S1|C3692	unclustered
RL|S1|C3695	unclustered
RL|S1|C3697	unclustered
RL|S1|C3709	unclustered
RL|S1|C3720	unclustered
RL|S1|C3737	DBSCAN_round153_34
RL|S1|C3746	unclustered
RL|S1|C3747	unclustered
RL|S1|C3752	unclustered
RL|S1|C3753	unclustered
RL|S1|C3754	unclustered
RL|S1|C3767	unclustered
RL|S1|C3775	DBSCAN_round5_37
RL|S1|C3783	unclustered
RL|S1|C3789	DBSCAN_round148_8
RL|S1|C3792	unclustered
RL|S1|C3793	unclustered
RL|S1|C3795	DBSCAN_round153_23
RL|S1|C3797	unclustered
RL|S1|C3799	DBSCAN_round1_3
RL|S1|C3817	DBSCAN_round1_3
RL|S1|C3823	unclustered
RL|S1|C3826	unclustered
RL|S1|C3842	unclustered
RL|S1|C3843	DBSCAN_round5_42
RL|S1|C3844	unclustered
RL|S1|C3846	unclustered
RL|S1|C3852	unclustered
RL|S1|C3856	unclustered
RL|S1|C3858	unclustered
RL|S1|C3862	unclustered
RL|S1|C3876	unclustered
RL|S1|C3882	unclustered
RL|S1|C3883	unclustered
RL|S1|C3889	DBSCAN_round153_23
RL|S1|C3900	unclustered
RL|S1|C3905	unclustered
RL|S1|C3907	unclustered
RL|S1|C3912	DBSCAN_round5_197
RL|S1|C3914	unclustered
RL|S1|C3923	unclustered
RL|S1|C3932	unclustered
RL|S1|C3935	unclustered
RL|S1|C3939	unclustered
RL|S1|C3946	unclustered
RL|S1|C3958	DBSCAN_round7_24
RL|S1|C3959	unclustered
RL|S1|C3963	unclustered
RL|S1|C3964	unclustered
RL|S1|C3969	DBSCAN_round151_83
RL|S1|C3970	unclustered
RL|S1|C3971	DBSCAN_round1_3
RL|S1|C3975	unclustered
RL|S1|C3976	unclustered
RL|S1|C3987	DBSCAN_round153_23
RL|S1|C3989	DBSCAN_round153_23
RL|S1|C3994	unclustered
RL|S1|C3997	unclustered
RL|S1|C3998	unclustered
RL|S1|C3999	unclustered
RL|S1|C4000	DBSCAN_round134_0
RL|S1|C4002	DBSCAN_round5_42
RL|S1|C4004	DBSCAN_round1_3
RL|S1|C4006	unclustered
RL|S1|C4008	unclustered
RL|S1|C4009	DBSCAN_round6_599
RL|S1|C4030	DBSCAN_round1_3
RL|S1|C4033	DBSCAN_round3_15
RL|S1|C4037	unclustered
RL|S1|C4039	unclustered
RL|S1|C4046	unclustered
RL|S1|C4054	unclustered
RL|S1|C4057	unclustered
RL|S1|C4072	DBSCAN_round7_24
RL|S1|C4082	unclustered
RL|S1|C4084	unclustered
RL|S1|C4085	DBSCAN_round148_19
RL|S1|C4106	unclustered
RL|S1|C4109	unclustered
RL|S1|C4112	unclustered
RL|S1|C4116	unclustered
RL|S1|C4117	DBSCAN_round153_23
RL|S1|C4121	unclustered
RL|S1|C4124	unclustered
RL|S1|C4126	unclustered
RL|S1|C4134	unclustered
RL|S1|C4139	unclustered
RL|S1|C4140	unclustered
RL|S1|C4142	unclustered
RL|S1|C4150	unclustered
RL|S1|C4153	DBSCAN_round5_37
RL|S1|C4156	unclustered
RL|S1|C4158	unclustered
RL|S1|C4161	unclustered
RL|S1|C4164	unclustered
RL|S1|C4168	DBSCAN_round3_16
RL|S1|C4175	DBSCAN_round1_3
RL|S1|C4179	unclustered
RL|S1|C4180	unclustered
RL|S1|C4184	DBSCAN_round148_8
RL|S1|C4186	unclustered
RL|S1|C4197	unclustered
RL|S1|C4203	DBSCAN_round158_72
RL|S1|C4205	unclustered
RL|S1|C4210	unclustered
RL|S1|C4214	unclustered
RL|S1|C4216	unclustered
RL|S1|C4221	unclustered
RL|S1|C4224	DBSCAN_round148_8
RL|S1|C4225	DBSCAN_round140_6
RL|S1|C4230	DBSCAN_round154_215
RL|S1|C4236	unclustered
RL|S1|C4237	unclustered
RL|S1|C4239	unclustered
RL|S1|C4242	DBSCAN_round154_239
RL|S1|C4243	unclustered
RL|S1|C4251	unclustered
RL|S1|C4260	unclustered
RL|S1|C4263	unclustered
RL|S1|C4264	unclustered
RL|S1|C4269	unclustered
RL|S1|C4277	unclustered
RL|S1|C4279	unclustered
RL|S1|C4283	unclustered
RL|S1|C4284	unclustered
RL|S1|C4285	DBSCAN_round5_37
RL|S1|C4286	DBSCAN_round3_13
RL|S1|C4287	unclustered
RL|S1|C4290	unclustered
RL|S1|C4294	unclustered
RL|S1|C4298	unclustered
RL|S1|C4299	unclustered
RL|S1|C4306	unclustered
RL|S1|C4314	unclustered
RL|S1|C4333	DBSCAN_round5_197
RL|S1|C4352	unclustered
RL|S1|C4363	unclustered
RL|S1|C4367	unclustered
RL|S1|C4375	unclustered
RL|S1|C4379	DBSCAN_round140_6
RL|S1|C4380	unclustered
RL|S1|C4381	unclustered
RL|S1|C4383	DBSCAN_round153_23
RL|S1|C4400	DBSCAN_round155_264
RL|S1|C4407	unclustered
RL|S1|C4410	unclustered
RL|S1|C4412	unclustered
RL|S1|C4417	DBSCAN_round148_19
RL|S1|C4420	DBSCAN_round148_16
RL|S1|C4432	unclustered
RL|S1|C4433	unclustered
RL|S1|C4439	DBSCAN_round5_71
RL|S1|C4459	DBSCAN_round5_188
RL|S1|C4461	unclustered
RL|S1|C4462	unclustered
RL|S1|C4465	DBSCAN_round153_23
RL|S1|C4466	unclustered
RL|S1|C4467	unclustered
RL|S1|C4471	unclustered
RL|S1|C4473	unclustered
RL|S1|C4489	unclustered
RL|S1|C4497	unclustered
RL|S1|C4500	DBSCAN_round150_190
RL|S1|C4510	unclustered
RL|S1|C4512	DBSCAN_round5_37
RL|S1|C4514	DBSCAN_round2_11
RL|S1|C4515	unclustered
RL|S1|C4516	unclustered
RL|S1|C4522	unclustered
RL|S1|C4536	unclustered
RL|S1|C4541	unclustered
RL|S1|C4548	unclustered
RL|S1|C4551	unclustered
RL|S1|C4561	unclustered
RL|S1|C4564	unclustered
RL|S1|C4570	unclustered
RL|S1|C4581	unclustered
RL|S1|C4585	DBSCAN_round5_37
RL|S1|C4586	unclustered
RL|S1|C4589	unclustered
RL|S1|C4594	unclustered
RL|S1|C4595	unclustered
RL|S1|C4609	unclustered
RL|S1|C4610	unclustered
RL|S1|C4615	unclustered
RL|S1|C4616	unclustered
RL|S1|C4624	unclustered
RL|S1|C4625	unclustered
RL|S1|C4627	DBSCAN_round148_15
RL|S1|C4628	unclustered
RL|S1|C4629	unclustered
RL|S1|C4636	unclustered
RL|S1|C4640	DBSCAN_round153_23
RL|S1|C4641	unclustered
RL|S1|C4642	DBSCAN_round2_11
RL|S1|C4648	DBSCAN_round153_23
RL|S1|C4655	unclustered
RL|S1|C4659	unclustered
RL|S1|C4660	unclustered
RL|S1|C4663	unclustered
RL|S1|C4687	unclustered
RL|S1|C4694	unclustered
RL|S1|C4696	unclustered
RL|S1|C4705	unclustered
RL|S1|C4713	unclustered
RL|S1|C4714	DBSCAN_round153_23
RL|S1|C4734	unclustered
RL|S1|C4741	unclustered
RL|S1|C4751	unclustered
RL|S1|C4762	unclustered
RL|S1|C4767	unclustered
RL|S1|C4774	unclustered
RL|S1|C4780	unclustered
RL|S1|C4782	unclustered
RL|S1|C4788	unclustered
RL|S1|C4791	DBSCAN_round148_16
RL|S1|C4793	unclustered
RL|S1|C4801	unclustered
RL|S1|C4803	unclustered
RL|S1|C4811	unclustered
RL|S1|C4812	DBSCAN_round153_23
RL|S1|C4817	unclustered
RL|S1|C4818	DBSCAN_round5_42
RL|S1|C4820	unclustered
RL|S1|C4823	DBSCAN_round1_3
RL|S1|C4824	unclustered
RL|S1|C4827	unclustered
RL|S1|C4835	unclustered
RL|S1|C4841	DBSCAN_round148_14
RL|S1|C4844	unclustered
RL|S1|C4845	DBSCAN_round153_34
RL|S1|C4847	unclustered
RL|S1|C4854	unclustered
RL|S1|C4867	unclustered
RL|S1|C4876	DBSCAN_round148_8
RL|S1|C4877	unclustered
RL|S1|C4881	unclustered
RL|S1|C4883	unclustered
RL|S1|C4885	DBSCAN_round7_24
RL|S1|C4888	unclustered
RL|S1|C4889	DBSCAN_round148_8
RL|S1|C4903	unclustered
RL|S1|C4906	DBSCAN_round8_41
RL|S1|C4914	unclustered
RL|S1|C4920	unclustered
RL|S1|C4932	unclustered
RL|S1|C4939	DBSCAN_round149_68
RL|S1|C4941	unclustered
RL|S1|C4944	unclustered
RL|S1|C4953	unclustered
RL|S1|C4969	DBSCAN_round153_23
RL|S1|C4971	unclustered
RL|S1|C4976	DBSCAN_round153_23
RL|S1|C4977	unclustered
RL|S1|C4992	unclustered
RL|S1|C4994	unclustered
RL|S1|C4995	unclustered
RL|S1|C5002	unclustered
RL|S1|C5005	unclustered
RL|S1|C5006	unclustered
RL|S1|C5019	unclustered
RL|S1|C5025	unclustered
RL|S1|C5028	unclustered
RL|S1|C5033	DBSCAN_round153_23
RL|S1|C5056	DBSCAN_round148_8
RL|S1|C5063	DBSCAN_round158_72
RL|S1|C5073	unclustered
RL|S1|C5086	DBSCAN_round155_264
RL|S1|C5103	DBSCAN_round153_23
RL|S1|C5110	unclustered
RL|S1|C5112	unclustered
RL|S1|C5125	unclustered
RL|S1|C5133	unclustered
RL|S1|C5136	unclustered
RL|S1|C5137	DBSCAN_round5_42
RL|S1|C5138	unclustered
RL|S1|C5139	unclustered
RL|S1|C5143	DBSCAN_round153_23
RL|S1|C5152	unclustered
RL|S1|C5155	unclustered
RL|S1|C5156	unclustered
RL|S1|C5160	unclustered
RL|S1|C5166	unclustered
RL|S1|C5170	unclustered
RL|S1|C5172	DBSCAN_round153_23
RL|S1|C5178	unclustered
RL|S1|C5180	unclustered
RL|S1|C5185	unclustered
RL|S1|C5197	DBSCAN_round5_37
RL|S1|C5201	unclustered
RL|S1|C5208	DBSCAN_round5_37
RL|S1|C5211	DBSCAN_round134_0
RL|S1|C5213	unclustered
RL|S1|C5220	unclustered
RL|S1|C5225	unclustered
RL|S1|C5229	DBSCAN_round5_37
RL|S1|C5232	unclustered
RL|S1|C5234	DBSCAN_round1_3
RL|S1|C5235	DBSCAN_round155_264
RL|S1|C5240	unclustered
RL|S1|C5242	unclustered
RL|S1|C5252	unclustered
RL|S1|C5260	unclustered
RL|S1|C5261	unclustered
RL|S1|C5282	unclustered
RL|S1|C5283	unclustered
RL|S1|C5284	DBSCAN_round148_14
RL|S1|C5290	unclustered
RL|S1|C5291	unclustered
RL|S1|C5294	unclustered
RL|S1|C5305	unclustered
RL|S1|C5314	unclustered
RL|S1|C5319	unclustered
RL|S1|C5321	DBSCAN_round153_23
RL|S1|C5328	unclustered
RL|S1|C5335	unclustered
RL|S1|C5338	unclustered
RL|S1|C5340	unclustered
RL|S1|C5348	unclustered
RL|S1|C5349	DBSCAN_round148_33
RL|S1|C5356	unclustered
RL|S1|C5362	unclustered
RL|S1|C5363	unclustered
RL|S1|C5377	unclustered
RL|S1|C5378	unclustered
RL|S1|C5382	DBSCAN_round5_42
RL|S1|C5383	unclustered
RL|S1|C5386	unclustered
RL|S1|C5393	unclustered
RL|S1|C5398	unclustered
RL|S1|C5401	DBSCAN_round149_54
RL|S1|C5412	unclustered
RL|S1|C5418	unclustered
RL|S1|C5419	unclustered
RL|S1|C5426	unclustered
RL|S1|C5427	unclustered
RL|S1|C5428	unclustered
RL|S1|C5445	unclustered
RL|S1|C5446	unclustered
RL|S1|C5450	unclustered
RL|S1|C5454	unclustered
RL|S1|C5475	DBSCAN_round4_19
RL|S1|C5477	unclustered
RL|S1|C5484	unclustered
RL|S1|C5486	unclustered
RL|S1|C5496	unclustered
RL|S1|C5503	unclustered
RL|S1|C5508	unclustered
RL|S1|C5513	unclustered
RL|S1|C5515	unclustered
RL|S1|C5522	unclustered
RL|S1|C5525	unclustered
RL|S1|C5530	unclustered
RL|S1|C5534	unclustered
RL|S1|C5540	unclustered
RL|S1|C5541	unclustered
RL|S1|C5546	DBSCAN_round8_41
RL|S1|C5558	unclustered
RL|S1|C5560	unclustered
RL|S1|C5562	DBSCAN_round134_0
RL|S1|C5566	DBSCAN_round153_23
RL|S1|C5578	unclustered
RL|S1|C5586	unclustered
RL|S1|C5587	unclustered
RL|S1|C5590	unclustered
RL|S1|C5591	unclustered
RL|S1|C5593	unclustered
RL|S1|C5597	unclustered
RL|S1|C5598	DBSCAN_round148_33
RL|S1|C5600	unclustered
RL|S1|C5603	unclustered
RL|S1|C5605	unclustered
RL|S1|C5607	unclustered
RL|S1|C5612	DBSCAN_round153_23
RL|S1|C5625	unclustered
RL|S1|C5630	unclustered
RL|S1|C5633	unclustered
RL|S1|C5639	DBSCAN_round7_24
RL|S1|C5654	DBSCAN_round7_24
RL|S1|C5657	unclustered
RL|S1|C5669	DBSCAN_round153_23
RL|S1|C5676	unclustered
RL|S1|C5687	DBSCAN_round3_23
RL|S1|C5692	unclustered
RL|S1|C5694	unclustered
RL|S1|C5701	unclustered
RL|S1|C5703	unclustered
RL|S1|C5704	unclustered
RL|S1|C5708	unclustered
RL|S1|C5709	unclustered
RL|S1|C5711	DBSCAN_round153_23
RL|S1|C5712	unclustered
RL|S1|C5713	unclustered
RL|S1|C5723	DBSCAN_round153_23
RL|S1|C5736	unclustered
RL|S1|C5740	unclustered
RL|S1|C5748	DBSCAN_round5_37
RL|S1|C5749	unclustered
RL|S1|C5755	DBSCAN_round1_3
RL|S1|C5760	DBSCAN_round153_34
RL|S1|C5773	unclustered
RL|S1|C5777	unclustered
RL|S1|C5779	DBSCAN_round148_33
RL|S1|C5781	unclustered
RL|S1|C5783	DBSCAN_round153_34
RL|S1|C5794	unclustered
RL|S1|C5800	unclustered
RL|S1|C5806	unclustered
RL|S1|C5811	unclustered
RL|S1|C5818	unclustered
RL|S1|C5819	unclustered
RL|S1|C5820	unclustered
RL|S1|C5832	unclustered
RL|S1|C5839	unclustered
RL|S1|C5844	DBSCAN_round5_199
RL|S1|C5846	unclustered
RL|S1|C5857	unclustered
RL|S1|C5859	unclustered
RL|S1|C5861	unclustered
RL|S1|C5863	DBSCAN_round153_23
RL|S1|C5867	unclustered
RL|S1|C5872	DBSCAN_round5_37
RL|S1|C5873	DBSCAN_round155_264
RL|S1|C5880	DBSCAN_round153_23
RL|S1|C5890	unclustered
RL|S1|C5892	unclustered
RL|S1|C5900	unclustered
RL|S1|C5903	unclustered
RL|S1|C5905	unclustered
RL|S1|C5907	unclustered
RL|S1|C5913	unclustered
RL|S1|C5918	DBSCAN_round5_20
RL|S1|C5923	unclustered
RL|S1|C5930	unclustered
RL|S1|C5941	unclustered
RL|S1|C5943	unclustered
RL|S1|C5948	unclustered
RL|S1|C5953	DBSCAN_round153_23
RL|S1|C5957	unclustered
RL|S1|C5958	unclustered
RL|S1|C5964	unclustered
RL|S1|C5983	DBSCAN_round149_11
RL|S1|C5985	unclustered
RL|S1|C5986	DBSCAN_round1_3
RL|S1|C5987	DBSCAN_round140_6
RL|S1|C5988	unclustered
RL|S1|C5991	unclustered
RL|S1|C5994	unclustered
RL|S1|C6008	DBSCAN_round148_8
RL|S1|C6013	DBSCAN_round5_42
RL|S1|C6014	unclustered
RL|S1|C6020	DBSCAN_round140_6
RL|S1|C6027	unclustered
RL|S1|C6032	unclustered
RL|S1|C6047	DBSCAN_round134_0
RL|S1|C6056	DBSCAN_round1_3
RL|S1|C6057	unclustered
RL|S1|C6062	unclustered
RL|S1|C6083	unclustered
RL|S1|C6086	unclustered
RL|S1|C6090	DBSCAN_round5_42
RL|S1|C6095	unclustered
RL|S1|C6097	unclustered
RL|S1|C6098	unclustered
RL|S1|C6103	unclustered
RL|S1|C6110	unclustered
RL|S1|C6111	unclustered
RL|S1|C6113	unclustered
RL|S1|C6120	unclustered
RL|S1|C6127	DBSCAN_round149_11
RL|S1|C6145	unclustered
RL|S1|C6161	unclustered
RL|S1|C6162	DBSCAN_round1_3
RL|S1|C6163	unclustered
RL|S1|C6166	unclustered
RL|S1|C6168	unclustered
RL|S1|C6173	unclustered
RL|S1|C6177	unclustered
RL|S1|C6180	unclustered
RL|S1|C6185	unclustered
RL|S1|C6189	unclustered
RL|S1|C6191	unclustered
RL|S1|C6197	unclustered
RL|S1|C6209	DBSCAN_round1_3
RL|S1|C6213	DBSCAN_round4_8
RL|S1|C6216	DBSCAN_round3_13
RL|S1|C6217	unclustered
RL|S1|C6218	unclustered
RL|S1|C6223	DBSCAN_round149_11
RL|S1|C6226	unclustered
RL|S1|C6232	unclustered
RL|S1|C6234	unclustered
RL|S1|C6237	unclustered
RL|S1|C6242	unclustered
RL|S1|C6248	DBSCAN_round148_8
RL|S1|C6252	unclustered
RL|S1|C6253	unclustered
RL|S1|C6262	DBSCAN_round149_11
RL|S1|C6268	unclustered
RL|S1|C6270	unclustered
RL|S1|C6271	unclustered
RL|S1|C6272	unclustered
RL|S1|C6274	DBSCAN_round3_13
RL|S1|C6275	unclustered
RL|S1|C6285	unclustered
RL|S1|C6289	DBSCAN_round2_11
RL|S1|C6290	unclustered
RL|S1|C6305	DBSCAN_round148_15
RL|S1|C6307	unclustered
RL|S1|C6308	unclustered
RL|S1|C6312	unclustered
RL|S1|C6314	DBSCAN_round148_33
RL|S1|C6318	DBSCAN_round157_12
RL|S1|C6319	unclustered
RL|S1|C6322	DBSCAN_round1_3
RL|S1|C6326	unclustered
RL|S1|C6331	DBSCAN_round7_24
RL|S1|C6333	unclustered
RL|S1|C6334	unclustered
RL|S1|C6336	unclustered
RL|S1|C6338	DBSCAN_round153_23
RL|S1|C6349	unclustered
RL|S1|C6350	unclustered
RL|S1|C6363	unclustered
RL|S1|C6367	DBSCAN_round134_0
RL|S1|C6371	unclustered
RL|S1|C6383	unclustered
RL|S1|C6384	unclustered
RL|S1|C6393	DBSCAN_round153_23
RL|S1|C6405	unclustered
RL|S1|C6410	unclustered
RL|S1|C6421	DBSCAN_round3_13
RL|S1|C6423	unclustered
RL|S1|C6429	unclustered
RL|S1|C6432	unclustered
RL|S1|C6434	DBSCAN_round153_23
RL|S1|C6436	unclustered
RL|S1|C6440	unclustered
RL|S1|C6444	unclustered
RL|S1|C6457	unclustered
RL|S1|C6464	unclustered
RL|S1|C6474	unclustered
RL|S1|C6479	unclustered
RL|S1|C6481	unclustered
RL|S1|C6484	unclustered
RL|S1|C6491	DBSCAN_round134_0
RL|S1|C6503	unclustered
RL|S1|C6505	unclustered
RL|S1|C6512	unclustered
RL|S1|C6514	unclustered
RL|S1|C6523	unclustered
RL|S1|C6525	unclustered
RL|S1|C6530	unclustered
RL|S1|C6537	unclustered
RL|S1|C6546	DBSCAN_round5_37
RL|S1|C6550	unclustered
RL|S1|C6551	DBSCAN_round134_0
RL|S1|C6554	unclustered
RL|S1|C6556	unclustered
RL|S1|C6560	unclustered
RL|S1|C6561	unclustered
RL|S1|C6571	DBSCAN_round148_15
RL|S1|C6572	unclustered
RL|S1|C6589	DBSCAN_round154_239
RL|S1|C6592	unclustered
RL|S1|C6599	unclustered
RL|S1|C6610	unclustered
RL|S1|C6612	DBSCAN_round153_23
RL|S1|C6626	unclustered
RL|S1|C6635	DBSCAN_round153_23
RL|S1|C6636	unclustered
RL|S1|C6638	unclustered
RL|S1|C6641	unclustered
RL|S1|C6643	unclustered
RL|S1|C6644	unclustered
RL|S1|C6649	DBSCAN_round5_199
RL|S1|C6664	unclustered
RL|S1|C6667	unclustered
RL|S1|C6670	unclustered
RL|S1|C6681	unclustered
RL|S1|C6683	unclustered
RL|S1|C6684	DBSCAN_round6_518
RL|S1|C6686	unclustered
RL|S1|C6687	unclustered
RL|S1|C6690	unclustered
RL|S1|C6694	unclustered
RL|S1|C6699	unclustered
RL|S1|C6712	unclustered
RL|S1|C6714	unclustered
RL|S1|C6721	unclustered
RL|S1|C6728	unclustered
RL|S1|C6734	unclustered
RL|S1|C6737	DBSCAN_round2_11
RL|S1|C6743	unclustered
RL|S1|C6746	unclustered
RL|S1|C6753	unclustered
RL|S1|C6776	unclustered
RL|S1|C6789	unclustered
RL|S1|C6795	unclustered
RL|S1|C6798	unclustered
RL|S1|C6801	unclustered
RL|S1|C6806	unclustered
RL|S1|C6814	DBSCAN_round158_72
RL|S1|C6817	unclustered
RL|S1|C6819	unclustered
RL|S1|C6822	unclustered
RL|S1|C6832	DBSCAN_round153_23
RL|S1|C6833	unclustered
RL|S1|C6851	unclustered
RL|S1|C6856	unclustered
RL|S1|C6870	unclustered
RL|S1|C6878	unclustered
RL|S1|C6881	DBSCAN_round148_8
RL|S1|C6885	unclustered
RL|S1|C6890	unclustered
RL|S1|C6907	DBSCAN_round153_23
RL|S1|C6908	unclustered
RL|S1|C6923	unclustered
RL|S1|C6927	DBSCAN_round5_42
RL|S1|C6929	unclustered
RL|S1|C6931	unclustered
RL|S1|C6934	unclustered
RL|S1|C6936	unclustered
RL|S1|C6938	DBSCAN_round140_6
RL|S1|C6945	unclustered
RL|S1|C6952	unclustered
RL|S1|C6954	DBSCAN_round5_776
RL|S1|C6956	unclustered
RL|S1|C6959	unclustered
RL|S1|C6961	DBSCAN_round1_3
RL|S1|C6966	DBSCAN_round152_11
RL|S1|C6970	unclustered
RL|S1|C6982	DBSCAN_round134_0
RL|S1|C6992	unclustered
RL|S1|C6993	unclustered
RL|S1|C6994	unclustered
RL|S1|C7010	DBSCAN_round153_15
RL|S1|C7011	unclustered
RL|S1|C7027	DBSCAN_round156_1460
RL|S1|C7030	unclustered
RL|S1|C7032	unclustered
RL|S1|C7033	unclustered
RL|S1|C7038	unclustered
RL|S1|C7039	unclustered
RL|S1|C7045	DBSCAN_round4_19
RL|S1|C7046	DBSCAN_round5_37
RL|S1|C7048	unclustered
RL|S1|C7050	DBSCAN_round148_14
RL|S1|C7058	unclustered
RL|S1|C7072	unclustered
RL|S1|C7081	DBSCAN_round140_6
RL|S1|C7094	unclustered
RL|S1|C7096	unclustered
RL|S1|C7109	unclustered
RL|S1|C7111	unclustered
RL|S1|C7114	unclustered
RL|S1|C7119	unclustered
RL|S1|C7122	unclustered
RL|S1|C7124	unclustered
RL|S1|C7126	unclustered
RL|S1|C7132	unclustered
RL|S1|C7145	DBSCAN_round7_24
RL|S1|C7146	unclustered
RL|S1|C7163	unclustered
RL|S1|C7164	unclustered
RL|S1|C7172	unclustered
RL|S1|C7174	unclustered
RL|S1|C7175	DBSCAN_round1_3
RL|S1|C7178	unclustered
RL|S1|C7181	unclustered
RL|S1|C7183	unclustered
RL|S1|C7189	unclustered
RL|S1|C7196	unclustered
RL|S1|C7205	DBSCAN_round149_54
RL|S1|C7213	unclustered
RL|S1|C7216	unclustered
RL|S1|C7218	unclustered
RL|S1|C7219	unclustered
RL|S1|C7221	DBSCAN_round151_106
RL|S1|C7222	DBSCAN_round1_3
RL|S1|C7227	unclustered
RL|S1|C7240	DBSCAN_round1_3
RL|S1|C7246	unclustered
RL|S1|C7254	unclustered
RL|S1|C7260	unclustered
RL|S1|C7284	unclustered
RL|S1|C7286	unclustered
RL|S1|C7287	unclustered
RL|S1|C7289	unclustered
RL|S1|C7291	unclustered
RL|S1|C7298	unclustered
RL|S1|C7301	DBSCAN_round149_11
RL|S1|C7305	unclustered
RL|S1|C7306	unclustered
RL|S1|C7309	unclustered
RL|S1|C7319	unclustered
RL|S1|C7321	unclustered
RL|S1|C7325	unclustered
RL|S1|C7331	unclustered
RL|S1|C7333	unclustered
RL|S1|C7338	unclustered
RL|S1|C7343	unclustered
RL|S1|C7344	unclustered
RL|S1|C7345	unclustered
RL|S1|C7362	unclustered
RL|S1|C7376	unclustered
RL|S1|C7379	DBSCAN_round149_11
RL|S1|C7387	unclustered
RL|S1|C7388	unclustered
RL|S1|C7390	DBSCAN_round148_15
RL|S1|C7394	unclustered
RL|S1|C7397	unclustered
RL|S1|C7406	unclustered
RL|S1|C7413	DBSCAN_round156_1460
RL|S1|C7416	unclustered
RL|S1|C7423	unclustered
RL|S1|C7429	unclustered
RL|S1|C7433	DBSCAN_round2_11
RL|S1|C7434	unclustered
RL|S1|C7437	unclustered
RL|S1|C7451	unclustered
RL|S1|C7454	unclustered
RL|S1|C7457	DBSCAN_round6_24
RL|S1|C7462	unclustered
RL|S1|C7471	unclustered
RL|S1|C7474	DBSCAN_round150_2043
RL|S1|C7479	unclustered
RL|S1|C7483	DBSCAN_round149_54
RL|S1|C7484	unclustered
RL|S1|C7493	unclustered
RL|S1|C7514	unclustered
RL|S1|C7516	unclustered
RL|S1|C7518	unclustered
RL|S1|C7530	DBSCAN_round153_23
RL|S1|C7531	unclustered
RL|S1|C7535	unclustered
RL|S1|C7538	unclustered
RL|S1|C7543	unclustered
RL|S1|C7549	unclustered
RL|S1|C7554	unclustered
RL|S1|C7555	DBSCAN_round155_264
RL|S1|C7563	DBSCAN_round140_6
RL|S1|C7565	DBSCAN_round153_15
RL|S1|C7578	DBSCAN_round153_23
RL|S1|C7585	unclustered
RL|S1|C7588	unclustered
RL|S1|C7593	unclustered
RL|S1|C7594	unclustered
RL|S1|C7601	DBSCAN_round8_41
RL|S1|C7605	DBSCAN_round5_199
RL|S1|C7608	DBSCAN_round153_23
RL|S1|C7618	DBSCAN_round148_8
RL|S1|C7634	DBSCAN_round1_3
RL|S1|C7641	DBSCAN_round156_1460
RL|S1|C7645	DBSCAN_round156_1460
RL|S1|C7649	DBSCAN_round134_0
RL|S1|C7651	unclustered
RL|S1|C7659	unclustered
RL|S1|C7661	unclustered
RL|S1|C7662	unclustered
RL|S1|C7665	DBSCAN_round140_6
RL|S1|C7666	unclustered
RL|S1|C7667	unclustered
RL|S1|C7679	unclustered
RL|S1|C7681	DBSCAN_round7_24
RL|S1|C7686	unclustered
RL|S1|C7693	unclustered
RL|S1|C7696	unclustered
RL|S1|C7698	unclustered
RL|S1|C7700	DBSCAN_round7_24
RL|S1|C7703	unclustered
RL|S1|C7705	unclustered
RL|S1|C7706	DBSCAN_round148_33
RL|S1|C7707	DBSCAN_round4_19
RL|S1|C7715	DBSCAN_round157_12
RL|S1|C7716	unclustered
RL|S1|C7719	unclustered
RL|S1|C7723	unclustered
RL|S1|C7725	unclustered
RL|S1|C7730	unclustered
RL|S1|C7735	unclustered
RL|S1|C7737	unclustered
RL|S1|C7740	unclustered
RL|S1|C7743	DBSCAN_round149_11
RL|S1|C7752	unclustered
RL|S1|C7755	unclustered
RL|S1|C7756	DBSCAN_round148_8
RL|S1|C7763	unclustered
RL|S1|C7764	unclustered
RL|S1|C7771	unclustered
RL|S1|C7773	unclustered
RL|S1|C7778	unclustered
RL|S1|C7780	unclustered
RL|S1|C7782	unclustered
RL|S1|C7786	DBSCAN_round155_264
RL|S1|C7791	unclustered
RL|S1|C7796	unclustered
RL|S1|C7800	unclustered
RL|S1|C7812	unclustered
RL|S1|C7813	DBSCAN_round153_23
RL|S1|C7815	unclustered
RL|S1|C7817	unclustered
RL|S1|C7818	unclustered
RL|S1|C7822	DBSCAN_round153_23
RL|S1|C7829	unclustered
RL|S1|C7834	unclustered
RL|S1|C7836	unclustered
RL|S1|C7839	unclustered
RL|S1|C7845	unclustered
RL|S1|C7848	unclustered
RL|S1|C7855	unclustered
RL|S1|C7865	unclustered
RL|S1|C7877	unclustered
RL|S1|C7882	unclustered
RL|S1|C7885	unclustered
RL|S1|C7888	unclustered
RL|S1|C7892	unclustered
RL|S1|C7895	unclustered
RL|S1|C7898	unclustered
RL|S1|C7899	DBSCAN_round148_14
RL|S1|C7911	DBSCAN_round148_19
RL|S1|C7914	unclustered
RL|S1|C7915	unclustered
RL|S1|C7922	DBSCAN_round5_37
RL|S1|C7924	unclustered
RL|S1|C7926	unclustered
RL|S1|C7934	unclustered
RL|S1|C7938	unclustered
RL|S1|C7939	unclustered
RL|S1|C7940	unclustered
RL|S1|C7943	DBSCAN_round5_199
RL|S1|C7946	unclustered
RL|S1|C7953	DBSCAN_round7_24
RL|S1|C7959	unclustered
RL|S1|C7964	unclustered
RL|S1|C7968	DBSCAN_round148_33
RL|S1|C7971	unclustered
RL|S1|C7991	unclustered
RL|S1|C7994	unclustered
RL|S1|C7997	unclustered
RL|S1|C8001	DBSCAN_round153_15
RL|S1|C8009	unclustered
RL|S1|C8016	unclustered
RL|S1|C8022	unclustered
RL|S1|C8023	DBSCAN_round150_2045
RL|S1|C8024	unclustered
RL|S1|C8033	unclustered
RL|S1|C8043	unclustered
RL|S1|C8044	unclustered
RL|S1|C8045	unclustered
RL|S1|C8047	unclustered
RL|S1|C8049	unclustered
RL|S1|C8059	unclustered
RL|S1|C8068	DBSCAN_round140_6
RL|S1|C8074	unclustered
RL|S1|C8076	unclustered
RL|S1|C8080	unclustered
RL|S1|C8086	DBSCAN_round154_100
RL|S1|C8109	unclustered
RL|S1|C8113	unclustered
RL|S1|C8131	unclustered
RL|S1|C8142	DBSCAN_round140_6
RL|S1|C8144	unclustered
RL|S1|C8153	DBSCAN_round1_3
RL|S1|C8157	DBSCAN_round5_37
RL|S1|C8160	DBSCAN_round5_37
RL|S1|C8164	unclustered
RL|S1|C8165	unclustered
RL|S1|C8167	unclustered
RL|S1|C8168	unclustered
RL|S1|C8169	unclustered
RL|S1|C8170	unclustered
RL|S1|C8173	unclustered
RL|S1|C8174	unclustered
RL|S1|C8184	DBSCAN_round8_41
RL|S1|C8185	unclustered
RL|S1|C8192	unclustered
RL|S1|C8201	DBSCAN_round148_19
RL|S1|C8203	unclustered
RL|S1|C8210	DBSCAN_round5_42
RL|S1|C8216	unclustered
RL|S1|C8217	DBSCAN_round155_264
RL|S1|C8221	DBSCAN_round148_8
RL|S1|C8227	unclustered
RL|S1|C8231	DBSCAN_round1_3
RL|S1|C8237	unclustered
RL|S1|C8241	unclustered
RL|S1|C8242	unclustered
RL|S1|C8252	unclustered
RL|S1|C8260	DBSCAN_round148_19
RL|S1|C8267	DBSCAN_round153_34
RL|S1|C8270	unclustered
RL|S1|C8279	unclustered
RL|S1|C8280	unclustered
RL|S1|C8282	unclustered
RL|S1|C8289	DBSCAN_round5_42
RL|S1|C8297	unclustered
RL|S1|C8300	DBSCAN_round5_42
RL|S1|C8304	unclustered
RL|S1|C8305	DBSCAN_round153_34
RL|S1|C8307	unclustered
RL|S1|C8311	unclustered
RL|S1|C8314	unclustered
RL|S1|C8318	unclustered
RL|S1|C8319	unclustered
RL|S1|C8321	unclustered
RL|S1|C8333	unclustered
RL|S1|C8334	unclustered
RL|S1|C8342	unclustered
RL|S1|C8346	DBSCAN_round157_12
RL|S1|C8347	unclustered
RL|S1|C8348	unclustered
RL|S1|C8350	DBSCAN_round2_11
RL|S1|C8354	unclustered
RL|S1|C8368	unclustered
RL|S1|C8375	DBSCAN_round140_6
RL|S1|C8384	unclustered
RL|S1|C8386	unclustered
RL|S1|C8390	DBSCAN_round7_24
RL|S1|C8393	unclustered
RL|S1|C8397	DBSCAN_round148_8
RL|S1|C8407	DBSCAN_round148_19
RL|S1|C8412	unclustered
RL|S1|C8413	unclustered
RL|S1|C8417	unclustered
RL|S1|C8418	DBSCAN_round153_23
RL|S1|C8419	DBSCAN_round5_4
RL|S1|C8423	unclustered
RL|S1|C8426	unclustered
RL|S1|C8427	unclustered
RL|S1|C8433	DBSCAN_round153_23
RL|S1|C8453	unclustered
RL|S1|C8459	DBSCAN_round157_12
RL|S1|C8460	DBSCAN_round140_6
RL|S1|C8465	DBSCAN_round140_6
RL|S1|C8472	unclustered
RL|S1|C8477	DBSCAN_round5_37
RL|S1|C8478	unclustered
RL|S1|C8482	unclustered
RL|S1|C8487	DBSCAN_round153_23
RL|S1|C8494	DBSCAN_round1_3
RL|S1|C8510	unclustered
RL|S1|C8520	unclustered
RL|S1|C8522	DBSCAN_round152_11
RL|S1|C8525	unclustered
RL|S1|C8534	unclustered
RL|S1|C8543	unclustered
RL|S1|C8547	unclustered
RL|S1|C8569	unclustered
RL|S1|C8571	unclustered
RL|S1|C8576	DBSCAN_round148_16
RL|S1|C8585	unclustered
RL|S1|C8602	DBSCAN_round153_15
RL|S1|C8605	unclustered
RL|S1|C8607	unclustered
RL|S1|C8608	unclustered
RL|S1|C8609	unclustered
RL|S1|C8611	unclustered
RL|S1|C8613	DBSCAN_round7_24
RL|S1|C8621	unclustered
RL|S1|C8623	unclustered
RL|S1|C8624	DBSCAN_round153_23
RL|S1|C8643	unclustered
RL|S1|C8644	unclustered
RL|S1|C8647	unclustered
RL|S1|C8648	unclustered
RL|S1|C8650	unclustered
RL|S1|C8657	unclustered
RL|S1|C8664	DBSCAN_round149_11
RL|S1|C8666	unclustered
RL|S1|C8670	DBSCAN_round5_37
RL|S1|C8671	DBSCAN_round148_19
RL|S1|C8674	DBSCAN_round148_16
RL|S1|C8682	unclustered
RL|S1|C8684	unclustered
RL|S1|C8688	DBSCAN_round6_24
RL|S1|C8689	unclustered
RL|S1|C8691	unclustered
RL|S1|C8699	unclustered
RL|S1|C8703	unclustered
RL|S1|C8708	unclustered
RL|S1|C8710	unclustered
RL|S1|C8713	unclustered
RL|S1|C8717	unclustered
RL|S1|C8720	DBSCAN_round153_23
RL|S1|C8722	unclustered
RL|S1|C8723	unclustered
RL|S1|C8732	unclustered
RL|S1|C8734	unclustered
RL|S1|C8738	DBSCAN_round2_11
RL|S1|C8757	unclustered
RL|S1|C8759	DBSCAN_round148_8
RL|S1|C8761	unclustered
RL|S1|C8763	unclustered
RL|S1|C8765	unclustered
RL|S1|C8767	DBSCAN_round149_11
RL|S1|C8780	DBSCAN_round153_23
RL|S1|C8790	DBSCAN_round157_12
RL|S1|C8807	unclustered
RL|S1|C8808	DBSCAN_round5_199
RL|S1|C8810	unclustered
RL|S1|C8811	unclustered
RL|S1|C8812	unclustered
RL|S1|C8826	DBSCAN_round3_15
RL|S1|C8829	unclustered
RL|S1|C8832	DBSCAN_round7_24
RL|S1|C8845	unclustered
RL|S1|C8846	unclustered
RL|S1|C8848	unclustered
RL|S1|C8853	DBSCAN_round156_1460
RL|S1|C8856	unclustered
RL|S1|C8862	unclustered
RL|S1|C8867	DBSCAN_round149_11
RL|S1|C8874	DBSCAN_round152_11
RL|S1|C8876	DBSCAN_round148_19
RL|S1|C8880	unclustered
RL|S1|C8883	DBSCAN_round152_11
RL|S1|C8891	unclustered
RL|S1|C8893	unclustered
RL|S1|C8899	unclustered
RL|S1|C8907	unclustered
RL|S1|C8908	unclustered
RL|S1|C8919	DBSCAN_round149_11
RL|S1|C8927	unclustered
RL|S1|C8928	unclustered
RL|S1|C8943	DBSCAN_round5_37
RL|S1|C8945	unclustered
RL|S1|C8946	DBSCAN_round7_24
RL|S1|C8949	unclustered
RL|S1|C8957	unclustered
RL|S1|C8964	DBSCAN_round1_3
RL|S1|C8968	unclustered
RL|S1|C8971	unclustered
RL|S1|C8977	DBSCAN_round5_42
RL|S1|C8989	unclustered
RL|S1|C8994	unclustered
RL|S1|C8997	unclustered
RL|S1|C9011	unclustered
RL|S1|C9012	unclustered
RL|S1|C9019	DBSCAN_round153_23
RL|S1|C9021	unclustered
RL|S1|C9023	unclustered
RL|S1|C9029	DBSCAN_round153_23
RL|S1|C9034	unclustered
RL|S1|C9038	DBSCAN_round154_239
RL|S1|C9042	unclustered
RL|S1|C9043	unclustered
RL|S1|C9053	DBSCAN_round140_6
RL|S1|C9055	unclustered
RL|S1|C9058	unclustered
RL|S1|C9062	DBSCAN_round153_23
RL|S1|C9093	unclustered
RL|S1|C9094	unclustered
RL|S1|C9099	unclustered
RL|S1|C9106	unclustered
RL|S1|C9109	unclustered
RL|S1|C9110	unclustered
RL|S1|C9111	DBSCAN_round149_11
RL|S1|C9113	DBSCAN_round148_8
RL|S1|C9117	DBSCAN_round3_23
RL|S1|C9118	DBSCAN_round153_23
RL|S1|C9122	unclustered
RL|S1|C9123	DBSCAN_round1_3
RL|S1|C9125	unclustered
RL|S1|C9127	unclustered
RL|S1|C9130	DBSCAN_round7_24
RL|S1|C9131	DBSCAN_round149_54
RL|S1|C9137	unclustered
RL|S1|C9147	unclustered
RL|S1|C9174	unclustered
RL|S1|C9182	DBSCAN_round148_8
RL|S1|C9183	DBSCAN_round153_23
RL|S1|C9185	DBSCAN_round140_6
RL|S1|C9194	unclustered
RL|S1|C9199	unclustered
RL|S1|C9205	DBSCAN_round4_19
RL|S1|C9208	unclustered
RL|S1|C9229	unclustered
RL|S1|C9234	DBSCAN_round156_1460
RL|S1|C9238	unclustered
RL|S1|C9240	unclustered
RL|S1|C9248	unclustered
RL|S1|C9273	unclustered
RL|S1|C9287	unclustered
RL|S1|C9290	DBSCAN_round2_11
RL|S1|C9292	DBSCAN_round158_72
RL|S1|C9295	unclustered
RL|S1|C9297	unclustered
RL|S1|C9303	unclustered
RL|S1|C9307	DBSCAN_round5_71
RL|S1|C9317	unclustered
RL|S1|C9318	unclustered
RL|S1|C9323	unclustered
RL|S1|C9328	unclustered
RL|S1|C9330	DBSCAN_round5_37
RL|S1|C9336	unclustered
RL|S1|C9337	unclustered
RL|S1|C9338	DBSCAN_round148_19
RL|S1|C9347	DBSCAN_round158_72
RL|S1|C9355	unclustered
RL|S1|C9359	unclustered
RL|S1|C9361	DBSCAN_round153_23
RL|S1|C9368	DBSCAN_round148_33
RL|S1|C9370	DBSCAN_round7_24
RL|S1|C9374	unclustered
RL|S1|C9381	unclustered
RL|S1|C9390	unclustered
RL|S1|C9394	DBSCAN_round149_88
RL|S1|C9397	DBSCAN_round140_6
RL|S1|C9402	unclustered
RL|S1|C9407	unclustered
RL|S1|C9409	unclustered
RL|S1|C9422	unclustered
RL|S1|C9427	unclustered
RL|S1|C9431	unclustered
RL|S1|C9433	unclustered
RL|S1|C9457	unclustered
RL|S1|C9461	unclustered
RL|S1|C9464	unclustered
RL|S1|C9475	unclustered
RL|S1|C9479	unclustered
RL|S1|C9482	unclustered
RL|S1|C9490	DBSCAN_round148_19
RL|S1|C9492	DBSCAN_round153_23
RL|S1|C9498	DBSCAN_round154_239
RL|S1|C9505	unclustered
RL|S1|C9514	DBSCAN_round2_11
RL|S1|C9516	DBSCAN_round156_1460
RL|S1|C9517	DBSCAN_round155_264
RL|S1|C9525	DBSCAN_round149_89
RL|S1|C9531	unclustered
RL|S1|C9537	DBSCAN_round2_11
RL|S1|C9545	unclustered
RL|S1|C9555	unclustered
RL|S1|C9557	unclustered
RL|S1|C9558	unclustered
RL|S1|C9559	unclustered
RL|S1|C9561	unclustered
RL|S1|C9563	unclustered
RL|S1|C9567	unclustered
RL|S1|C9568	unclustered
RL|S1|C9570	DBSCAN_round7_24
RL|S1|C9573	unclustered
RL|S1|C9583	unclustered
RL|S1|C9588	DBSCAN_round140_6
RL|S1|C9589	DBSCAN_round7_24
RL|S1|C9597	DBSCAN_round148_8
RL|S1|C9604	DBSCAN_round2_11
RL|S1|C9605	DBSCAN_round148_15
RL|S1|C9608	unclustered
RL|S1|C9618	unclustered
RL|S1|C9622	unclustered
RL|S1|C9624	DBSCAN_round5_446
RL|S1|C9627	unclustered
RL|S1|C9632	unclustered
RL|S1|C9639	unclustered
RL|S1|C9642	unclustered
RL|S1|C9645	unclustered
RL|S1|C9649	unclustered
RL|S1|C9653	unclustered
RL|S1|C9659	unclustered
RL|S1|C9667	unclustered
RL|S1|C9671	DBSCAN_round158_72
RL|S1|C9672	unclustered
RL|S1|C9685	unclustered
RL|S1|C9693	unclustered
RL|S1|C9700	unclustered
RL|S1|C9708	unclustered
RL|S1|C9717	DBSCAN_round5_242
RL|S1|C9732	unclustered
RL|S1|C9735	DBSCAN_round134_0
RL|S1|C9736	unclustered
RL|S1|C9745	unclustered
RL|S1|C9747	unclustered
RL|S1|C9750	DBSCAN_round3_13
RL|S1|C9753	unclustered
RL|S1|C9754	unclustered
RL|S1|C9765	unclustered
RL|S1|C9766	DBSCAN_round5_37
RL|S1|C9774	DBSCAN_round7_24
RL|S1|C9775	unclustered
RL|S1|C9776	unclustered
RL|S1|C9779	DBSCAN_round7_24
RL|S1|C9782	DBSCAN_round153_23
RL|S1|C9783	unclustered
RL|S1|C9785	unclustered
RL|S1|C9786	unclustered
RL|S1|C9799	unclustered
RL|S1|C9801	unclustered
RL|S1|C9803	DBSCAN_round153_23
RL|S1|C9809	unclustered
RL|S1|C9819	unclustered
RL|S1|C9824	unclustered
RL|S1|C9825	DBSCAN_round153_23
RL|S1|C9834	unclustered
RL|S1|C9837	unclustered
RL|S1|C9839	unclustered
RL|S1|C9841	unclustered
RL|S1|C9846	unclustered
RL|S1|C9851	unclustered
RL|S1|C9857	unclustered
RL|S1|C9863	unclustered
RL|S1|C9877	unclustered
RL|S1|C9879	DBSCAN_round3_15
RL|S1|C9882	unclustered
RL|S1|C9885	unclustered
RL|S1|C9891	unclustered
RL|S1|C9892	unclustered
RL|S1|C9894	DBSCAN_round5_37
RL|S1|C9895	DBSCAN_round5_37
RL|S1|C9902	DBSCAN_round5_199
RL|S1|C9904	unclustered
RL|S1|C9905	unclustered
RL|S1|C9917	unclustered
RL|S1|C9925	unclustered
RL|S1|C9927	unclustered
RL|S1|C9932	unclustered
RL|S1|C9941	unclustered
RL|S1|C9951	unclustered
RL|S1|C9956	DBSCAN_round153_23
RL|S1|C9958	unclustered
RL|S1|C9965	unclustered
RL|S1|C9973	unclustered
RL|S1|C9974	DBSCAN_round148_33
RL|S1|C9984	unclustered
RL|S1|C10000	DBSCAN_round157_12
RL|S1|C10008	unclustered
RL|S1|C10012	DBSCAN_round4_19
RL|S1|C10015	unclustered
RL|S1|C10028	unclustered
RL|S1|C10032	unclustered
RL|S1|C10034	unclustered
RL|S1|C10036	unclustered
RL|S1|C10037	DBSCAN_round140_6
RL|S1|C10046	unclustered
RL|S1|C10056	unclustered
RL|S1|C10059	unclustered
RL|S1|C10060	DBSCAN_round140_6
RL|S1|C10069	unclustered
RL|S1|C10070	DBSCAN_round149_54
RL|S1|C10080	unclustered
RL|S1|C10083	unclustered
RL|S1|C10091	DBSCAN_round155_264
RL|S1|C10093	unclustered
RL|S1|C10103	unclustered
RL|S1|C10104	unclustered
RL|S1|C10108	unclustered
RL|S1|C10109	DBSCAN_round5_15
RL|S1|C10117	DBSCAN_round7_24
RL|S1|C10118	unclustered
RL|S1|C10122	unclustered
RL|S1|C10124	unclustered
RL|S1|C10136	unclustered
RL|S1|C10143	DBSCAN_round2_11
RL|S1|C10150	unclustered
[truncated: 1,802 more rows]

## Sheet: binning_refiner
SEQUENCEID	BINID
RL|S1|C10012	Refined_10.fasta
RL|S1|C11166	Refined_10.fasta
RL|S1|C11379	Refined_10.fasta
RL|S1|C15302	Refined_10.fasta
RL|S1|C17450	Refined_10.fasta
RL|S1|C18097	Refined_10.fasta
RL|S1|C18322	Refined_10.fasta
RL|S1|C19115	Refined_10.fasta
RL|S1|C328	Refined_10.fasta
RL|S1|C3296	Refined_10.fasta
RL|S1|C5475	Refined_10.fasta
RL|S1|C7045	Refined_10.fasta
RL|S1|C7707	Refined_10.fasta
RL|S1|C7829	Refined_10.fasta
RL|S1|C9205	Refined_10.fasta
RL|S1|C10454	Refined_11.fasta
RL|S1|C11104	Refined_11.fasta
RL|S1|C11804	Refined_11.fasta
RL|S1|C1222	Refined_11.fasta
RL|S1|C13106	Refined_11.fasta
RL|S1|C14147	Refined_11.fasta
RL|S1|C1432	Refined_11.fasta
RL|S1|C14481	Refined_11.fasta
RL|S1|C14852	Refined_11.fasta
RL|S1|C15674	Refined_11.fasta
RL|S1|C18343	Refined_11.fasta
RL|S1|C19208	Refined_11.fasta
RL|S1|C19362	Refined_11.fasta
RL|S1|C2544	Refined_11.fasta
RL|S1|C3352	Refined_11.fasta
RL|S1|C3428	Refined_11.fasta
RL|S1|C3649	Refined_11.fasta
RL|S1|C4333	Refined_11.fasta
RL|S1|C5844	Refined_11.fasta
RL|S1|C6649	Refined_11.fasta
RL|S1|C7605	Refined_11.fasta
RL|S1|C7943	Refined_11.fasta
RL|S1|C8808	Refined_11.fasta
RL|S1|C9902	Refined_11.fasta
RL|S1|C10374	Refined_12.fasta
RL|S1|C14115	Refined_12.fasta
RL|S1|C16829	Refined_12.fasta
RL|S1|C17254	Refined_12.fasta
RL|S1|C17586	Refined_12.fasta
RL|S1|C18863	Refined_12.fasta
RL|S1|C2013	Refined_12.fasta
RL|S1|C254	Refined_12.fasta
RL|S1|C4841	Refined_12.fasta
RL|S1|C5284	Refined_12.fasta
RL|S1|C7899	Refined_12.fasta
RL|S1|C10179	Refined_13.fasta
RL|S1|C10359	Refined_13.fasta
RL|S1|C10534	Refined_13.fasta
RL|S1|C1186	Refined_13.fasta
RL|S1|C11896	Refined_13.fasta
RL|S1|C11898	Refined_13.fasta
RL|S1|C11922	Refined_13.fasta
RL|S1|C1204	Refined_13.fasta
RL|S1|C12431	Refined_13.fasta
RL|S1|C12449	Refined_13.fasta
RL|S1|C13074	Refined_13.fasta
RL|S1|C13171	Refined_13.fasta
RL|S1|C13326	Refined_13.fasta
RL|S1|C13550	Refined_13.fasta
RL|S1|C1487	Refined_13.fasta
RL|S1|C15154	Refined_13.fasta
RL|S1|C15184	Refined_13.fasta
RL|S1|C15349	Refined_13.fasta
RL|S1|C15450	Refined_13.fasta
RL|S1|C16061	Refined_13.fasta
RL|S1|C16153	Refined_13.fasta
RL|S1|C1665	Refined_13.fasta
RL|S1|C17198	Refined_13.fasta
RL|S1|C1737	Refined_13.fasta
RL|S1|C18298	Refined_13.fasta
RL|S1|C18409	Refined_13.fasta
RL|S1|C18544	Refined_13.fasta
RL|S1|C18554	Refined_13.fasta
RL|S1|C19498	Refined_13.fasta
RL|S1|C1973	Refined_13.fasta
RL|S1|C1991	Refined_13.fasta
RL|S1|C2290	Refined_13.fasta
RL|S1|C3329	Refined_13.fasta
RL|S1|C3799	Refined_13.fasta
RL|S1|C3817	Refined_13.fasta
RL|S1|C3971	Refined_13.fasta
RL|S1|C4004	Refined_13.fasta
RL|S1|C4030	Refined_13.fasta
RL|S1|C4175	Refined_13.fasta
RL|S1|C4823	Refined_13.fasta
RL|S1|C5234	Refined_13.fasta
RL|S1|C5755	Refined_13.fasta
RL|S1|C5986	Refined_13.fasta
RL|S1|C6056	Refined_13.fasta
RL|S1|C6162	Refined_13.fasta
RL|S1|C6209	Refined_13.fasta
RL|S1|C6322	Refined_13.fasta
RL|S1|C6961	Refined_13.fasta
RL|S1|C7175	Refined_13.fasta
RL|S1|C7222	Refined_13.fasta
RL|S1|C7240	Refined_13.fasta
RL|S1|C7634	Refined_13.fasta
RL|S1|C789	Refined_13.fasta
RL|S1|C8153	Refined_13.fasta
RL|S1|C8231	Refined_13.fasta
RL|S1|C825	Refined_13.fasta
RL|S1|C8494	Refined_13.fasta
RL|S1|C8964	Refined_13.fasta
RL|S1|C9123	Refined_13.fasta
RL|S1|C1027	Refined_14.fasta
RL|S1|C11048	Refined_14.fasta
RL|S1|C13420	Refined_14.fasta
RL|S1|C15033	Refined_14.fasta
RL|S1|C15464	Refined_14.fasta
RL|S1|C15483	Refined_14.fasta
RL|S1|C17017	Refined_14.fasta
RL|S1|C17251	Refined_14.fasta
RL|S1|C18841	Refined_14.fasta
RL|S1|C3238	Refined_14.fasta
RL|S1|C4033	Refined_14.fasta
RL|S1|C8826	Refined_14.fasta
RL|S1|C9879	Refined_14.fasta
RL|S1|C10560	Refined_15.fasta
RL|S1|C1203	Refined_15.fasta
RL|S1|C13546	Refined_15.fasta
RL|S1|C18596	Refined_15.fasta
RL|S1|C1928	Refined_15.fasta
RL|S1|C2337	Refined_15.fasta
RL|S1|C4627	Refined_15.fasta
RL|S1|C6305	Refined_15.fasta
RL|S1|C6571	Refined_15.fasta
RL|S1|C702	Refined_15.fasta
RL|S1|C7390	Refined_15.fasta
RL|S1|C9605	Refined_15.fasta
RL|S1|C12357	Refined_16.fasta
RL|S1|C13381	Refined_16.fasta
RL|S1|C14058	Refined_16.fasta
RL|S1|C1478	Refined_16.fasta
RL|S1|C15312	Refined_16.fasta
RL|S1|C15516	Refined_16.fasta
RL|S1|C16012	Refined_16.fasta
RL|S1|C16689	Refined_16.fasta
RL|S1|C1747	Refined_16.fasta
RL|S1|C18602	Refined_16.fasta
RL|S1|C19031	Refined_16.fasta
RL|S1|C19376	Refined_16.fasta
RL|S1|C2849	Refined_16.fasta
RL|S1|C4286	Refined_16.fasta
RL|S1|C543	Refined_16.fasta
RL|S1|C6216	Refined_16.fasta
RL|S1|C6421	Refined_16.fasta
RL|S1|C10056	Refined_17.fasta
RL|S1|C10059	Refined_17.fasta
RL|S1|C10091	Refined_17.fasta
RL|S1|C10322	Refined_17.fasta
RL|S1|C10360	Refined_17.fasta
RL|S1|C10586	Refined_17.fasta
RL|S1|C10677	Refined_17.fasta
RL|S1|C10680	Refined_17.fasta
RL|S1|C10730	Refined_17.fasta
RL|S1|C10766	Refined_17.fasta
RL|S1|C10768	Refined_17.fasta
RL|S1|C10838	Refined_17.fasta
RL|S1|C10840	Refined_17.fasta
RL|S1|C109	Refined_17.fasta
RL|S1|C10919	Refined_17.fasta
RL|S1|C10938	Refined_17.fasta
RL|S1|C11138	Refined_17.fasta
RL|S1|C11153	Refined_17.fasta
RL|S1|C11170	Refined_17.fasta
RL|S1|C11190	Refined_17.fasta
RL|S1|C11337	Refined_17.fasta
RL|S1|C1143	Refined_17.fasta
RL|S1|C11472	Refined_17.fasta
RL|S1|C11479	Refined_17.fasta
RL|S1|C11574	Refined_17.fasta
RL|S1|C11635	Refined_17.fasta
RL|S1|C11738	Refined_17.fasta
RL|S1|C11751	Refined_17.fasta
RL|S1|C11890	Refined_17.fasta
RL|S1|C11935	Refined_17.fasta
RL|S1|C12134	Refined_17.fasta
RL|S1|C12207	Refined_17.fasta
RL|S1|C12235	Refined_17.fasta
RL|S1|C12250	Refined_17.fasta
RL|S1|C12259	Refined_17.fasta
RL|S1|C12297	Refined_17.fasta
RL|S1|C12307	Refined_17.fasta
RL|S1|C12329	Refined_17.fasta
RL|S1|C12344	Refined_17.fasta
RL|S1|C12356	Refined_17.fasta
RL|S1|C12485	Refined_17.fasta
RL|S1|C12545	Refined_17.fasta
RL|S1|C1257	Refined_17.fasta
RL|S1|C12641	Refined_17.fasta
RL|S1|C12738	Refined_17.fasta
RL|S1|C12777	Refined_17.fasta
RL|S1|C12799	Refined_17.fasta
RL|S1|C1284	Refined_17.fasta
RL|S1|C12900	Refined_17.fasta
RL|S1|C12962	Refined_17.fasta
RL|S1|C13037	Refined_17.fasta
RL|S1|C13072	Refined_17.fasta
RL|S1|C13156	Refined_17.fasta
RL|S1|C13232	Refined_17.fasta
RL|S1|C13259	Refined_17.fasta
RL|S1|C13295	Refined_17.fasta
RL|S1|C1330	Refined_17.fasta
RL|S1|C13337	Refined_17.fasta
RL|S1|C1335	Refined_17.fasta
RL|S1|C13439	Refined_17.fasta
RL|S1|C13520	Refined_17.fasta
RL|S1|C13540	Refined_17.fasta
RL|S1|C13670	Refined_17.fasta
RL|S1|C137	Refined_17.fasta
RL|S1|C1382	Refined_17.fasta
RL|S1|C13938	Refined_17.fasta
RL|S1|C13940	Refined_17.fasta
RL|S1|C140	Refined_17.fasta
RL|S1|C14013	Refined_17.fasta
RL|S1|C14123	Refined_17.fasta
RL|S1|C14196	Refined_17.fasta
RL|S1|C14278	Refined_17.fasta
RL|S1|C14327	Refined_17.fasta
RL|S1|C14345	Refined_17.fasta
RL|S1|C14457	Refined_17.fasta
RL|S1|C14493	Refined_17.fasta
RL|S1|C14685	Refined_17.fasta
RL|S1|C14705	Refined_17.fasta
RL|S1|C14862	Refined_17.fasta
RL|S1|C14875	Refined_17.fasta
RL|S1|C14886	Refined_17.fasta
RL|S1|C14896	Refined_17.fasta
RL|S1|C14898	Refined_17.fasta
RL|S1|C15052	Refined_17.fasta
RL|S1|C15085	Refined_17.fasta
RL|S1|C15096	Refined_17.fasta
RL|S1|C15169	Refined_17.fasta
RL|S1|C15226	Refined_17.fasta
RL|S1|C15270	Refined_17.fasta
RL|S1|C15290	Refined_17.fasta
RL|S1|C15364	Refined_17.fasta
RL|S1|C15465	Refined_17.fasta
RL|S1|C1550	Refined_17.fasta
RL|S1|C15523	Refined_17.fasta
RL|S1|C15645	Refined_17.fasta
RL|S1|C15813	Refined_17.fasta
RL|S1|C15843	Refined_17.fasta
RL|S1|C15890	Refined_17.fasta
RL|S1|C15994	Refined_17.fasta
RL|S1|C16021	Refined_17.fasta
RL|S1|C16162	Refined_17.fasta
RL|S1|C16220	Refined_17.fasta
RL|S1|C16239	Refined_17.fasta
RL|S1|C16270	Refined_17.fasta
RL|S1|C16383	Refined_17.fasta
RL|S1|C16404	Refined_17.fasta
RL|S1|C1646	Refined_17.fasta
RL|S1|C16635	Refined_17.fasta
RL|S1|C16677	Refined_17.fasta
RL|S1|C16762	Refined_17.fasta
RL|S1|C16792	Refined_17.fasta
RL|S1|C16851	Refined_17.fasta
RL|S1|C16856	Refined_17.fasta
RL|S1|C16934	Refined_17.fasta
RL|S1|C16994	Refined_17.fasta
RL|S1|C17188	Refined_17.fasta
RL|S1|C17193	Refined_17.fasta
RL|S1|C172	Refined_17.fasta
RL|S1|C17278	Refined_17.fasta
RL|S1|C17316	Refined_17.fasta
RL|S1|C17331	Refined_17.fasta
RL|S1|C17417	Refined_17.fasta
RL|S1|C17421	Refined_17.fasta
RL|S1|C17568	Refined_17.fasta
RL|S1|C17615	Refined_17.fasta
RL|S1|C17685	Refined_17.fasta
RL|S1|C1769	Refined_17.fasta
RL|S1|C17690	Refined_17.fasta
RL|S1|C17760	Refined_17.fasta
RL|S1|C17815	Refined_17.fasta
RL|S1|C17937	Refined_17.fasta
RL|S1|C17971	Refined_17.fasta
RL|S1|C17999	Refined_17.fasta
RL|S1|C18139	Refined_17.fasta
RL|S1|C18176	Refined_17.fasta
RL|S1|C18201	Refined_17.fasta
RL|S1|C18205	Refined_17.fasta
RL|S1|C18219	Refined_17.fasta
RL|S1|C18230	Refined_17.fasta
RL|S1|C1842	Refined_17.fasta
RL|S1|C18421	Refined_17.fasta
RL|S1|C18474	Refined_17.fasta
RL|S1|C18607	Refined_17.fasta
RL|S1|C18629	Refined_17.fasta
RL|S1|C18640	Refined_17.fasta
RL|S1|C18661	Refined_17.fasta
RL|S1|C18665	Refined_17.fasta
RL|S1|C1871	Refined_17.fasta
RL|S1|C18742	Refined_17.fasta
RL|S1|C18771	Refined_17.fasta
RL|S1|C18784	Refined_17.fasta
RL|S1|C18786	Refined_17.fasta
RL|S1|C18812	Refined_17.fasta
RL|S1|C1889	Refined_17.fasta
RL|S1|C18908	Refined_17.fasta
RL|S1|C1900	Refined_17.fasta
RL|S1|C19009	Refined_17.fasta
RL|S1|C19012	Refined_17.fasta
RL|S1|C19112	Refined_17.fasta
RL|S1|C19139	Refined_17.fasta
RL|S1|C19146	Refined_17.fasta
RL|S1|C193	Refined_17.fasta
RL|S1|C19382	Refined_17.fasta
RL|S1|C1975	Refined_17.fasta
RL|S1|C1989	Refined_17.fasta
RL|S1|C2096	Refined_17.fasta
RL|S1|C2128	Refined_17.fasta
RL|S1|C2263	Refined_17.fasta
RL|S1|C2360	Refined_17.fasta
RL|S1|C2433	Refined_17.fasta
RL|S1|C2460	Refined_17.fasta
RL|S1|C2476	Refined_17.fasta
RL|S1|C2494	Refined_17.fasta
RL|S1|C2507	Refined_17.fasta
RL|S1|C256	Refined_17.fasta
RL|S1|C2570	Refined_17.fasta
RL|S1|C2592	Refined_17.fasta
RL|S1|C2654	Refined_17.fasta
RL|S1|C2655	Refined_17.fasta
RL|S1|C2661	Refined_17.fasta
RL|S1|C2693	Refined_17.fasta
RL|S1|C2769	Refined_17.fasta
RL|S1|C2788	Refined_17.fasta
RL|S1|C2836	Refined_17.fasta
RL|S1|C2939	Refined_17.fasta
RL|S1|C2982	Refined_17.fasta
RL|S1|C2988	Refined_17.fasta
RL|S1|C3071	Refined_17.fasta
RL|S1|C3223	Refined_17.fasta
RL|S1|C3283	Refined_17.fasta
RL|S1|C3302	Refined_17.fasta
RL|S1|C3524	Refined_17.fasta
RL|S1|C3559	Refined_17.fasta
RL|S1|C3625	Refined_17.fasta
RL|S1|C3688	Refined_17.fasta
RL|S1|C3695	Refined_17.fasta
RL|S1|C3697	Refined_17.fasta
RL|S1|C3752	Refined_17.fasta
RL|S1|C3939	Refined_17.fasta
RL|S1|C4006	Refined_17.fasta
RL|S1|C4109	Refined_17.fasta
RL|S1|C4186	Refined_17.fasta
RL|S1|C4400	Refined_17.fasta
RL|S1|C4412	Refined_17.fasta
RL|S1|C4522	Refined_17.fasta
RL|S1|C4609	Refined_17.fasta
RL|S1|C4636	Refined_17.fasta
RL|S1|C464	Refined_17.fasta
RL|S1|C4660	Refined_17.fasta
RL|S1|C4803	Refined_17.fasta
RL|S1|C4847	Refined_17.fasta
RL|S1|C4877	Refined_17.fasta
RL|S1|C5002	Refined_17.fasta
RL|S1|C503	Refined_17.fasta
RL|S1|C5086	Refined_17.fasta
RL|S1|C5138	Refined_17.fasta
RL|S1|C5152	Refined_17.fasta
RL|S1|C5235	Refined_17.fasta
RL|S1|C5290	Refined_17.fasta
RL|S1|C531	Refined_17.fasta
RL|S1|C5377	Refined_17.fasta
RL|S1|C5426	Refined_17.fasta
RL|S1|C5427	Refined_17.fasta
RL|S1|C5503	Refined_17.fasta
RL|S1|C5522	Refined_17.fasta
RL|S1|C5586	Refined_17.fasta
RL|S1|C567	Refined_17.fasta
RL|S1|C5704	Refined_17.fasta
RL|S1|C5749	Refined_17.fasta
RL|S1|C5873	Refined_17.fasta
RL|S1|C5988	Refined_17.fasta
RL|S1|C5994	Refined_17.fasta
RL|S1|C6166	Refined_17.fasta
RL|S1|C6217	Refined_17.fasta
RL|S1|C6268	Refined_17.fasta
RL|S1|C6272	Refined_17.fasta
RL|S1|C6334	Refined_17.fasta
RL|S1|C638	Refined_17.fasta
RL|S1|C6384	Refined_17.fasta
RL|S1|C6432	Refined_17.fasta
RL|S1|C6436	Refined_17.fasta
RL|S1|C6444	Refined_17.fasta
RL|S1|C6464	Refined_17.fasta
RL|S1|C653	Refined_17.fasta
RL|S1|C6554	Refined_17.fasta
RL|S1|C6572	Refined_17.fasta
RL|S1|C6610	Refined_17.fasta
RL|S1|C6686	Refined_17.fasta
RL|S1|C6801	Refined_17.fasta
RL|S1|C6817	Refined_17.fasta
RL|S1|C6870	Refined_17.fasta
RL|S1|C6945	Refined_17.fasta
RL|S1|C6952	Refined_17.fasta
RL|S1|C7048	Refined_17.fasta
RL|S1|C7109	Refined_17.fasta
RL|S1|C7196	Refined_17.fasta
RL|S1|C7246	Refined_17.fasta
RL|S1|C7284	Refined_17.fasta
RL|S1|C7305	Refined_17.fasta
RL|S1|C745	Refined_17.fasta
RL|S1|C7535	Refined_17.fasta
RL|S1|C7555	Refined_17.fasta
RL|S1|C7594	Refined_17.fasta
RL|S1|C7740	Refined_17.fasta
RL|S1|C7773	Refined_17.fasta
RL|S1|C778	Refined_17.fasta
RL|S1|C7780	Refined_17.fasta
RL|S1|C7786	Refined_17.fasta
RL|S1|C7796	Refined_17.fasta
RL|S1|C7812	Refined_17.fasta
RL|S1|C7815	Refined_17.fasta
RL|S1|C7818	Refined_17.fasta
RL|S1|C7834	Refined_17.fasta
RL|S1|C7848	Refined_17.fasta
RL|S1|C7855	Refined_17.fasta
RL|S1|C7892	Refined_17.fasta
RL|S1|C7898	Refined_17.fasta
RL|S1|C8047	Refined_17.fasta
RL|S1|C8074	Refined_17.fasta
RL|S1|C81	Refined_17.fasta
RL|S1|C8217	Refined_17.fasta
RL|S1|C8270	Refined_17.fasta
RL|S1|C8304	Refined_17.fasta
RL|S1|C8393	Refined_17.fasta
RL|S1|C8413	Refined_17.fasta
RL|S1|C8417	Refined_17.fasta
RL|S1|C865	Refined_17.fasta
RL|S1|C8666	Refined_17.fasta
RL|S1|C8811	Refined_17.fasta
RL|S1|C882	Refined_17.fasta
RL|S1|C8880	Refined_17.fasta
RL|S1|C8907	Refined_17.fasta
RL|S1|C939	Refined_17.fasta
RL|S1|C9505	Refined_17.fasta
RL|S1|C9517	Refined_17.fasta
RL|S1|C9557	Refined_17.fasta
RL|S1|C9559	Refined_17.fasta
RL|S1|C9639	Refined_17.fasta
RL|S1|C9839	Refined_17.fasta
RL|S1|C10311	Refined_18.fasta
RL|S1|C10390	Refined_18.fasta
RL|S1|C10421	Refined_18.fasta
RL|S1|C10442	Refined_18.fasta
RL|S1|C10458	Refined_18.fasta
RL|S1|C10463	Refined_18.fasta
RL|S1|C10480	Refined_18.fasta
RL|S1|C10489	Refined_18.fasta
RL|S1|C10528	Refined_18.fasta
RL|S1|C10554	Refined_18.fasta
RL|S1|C10628	Refined_18.fasta
RL|S1|C10631	Refined_18.fasta
RL|S1|C10636	Refined_18.fasta
RL|S1|C1071	Refined_18.fasta
RL|S1|C10715	Refined_18.fasta
RL|S1|C10719	Refined_18.fasta
RL|S1|C10742	Refined_18.fasta
RL|S1|C10787	Refined_18.fasta
RL|S1|C10824	Refined_18.fasta
RL|S1|C10835	Refined_18.fasta
RL|S1|C10856	Refined_18.fasta
RL|S1|C10893	Refined_18.fasta
RL|S1|C10981	Refined_18.fasta
RL|S1|C11024	Refined_18.fasta
RL|S1|C11025	Refined_18.fasta
RL|S1|C11027	Refined_18.fasta
RL|S1|C11036	Refined_18.fasta
RL|S1|C11081	Refined_18.fasta
RL|S1|C11089	Refined_18.fasta
RL|S1|C11134	Refined_18.fasta
RL|S1|C1114	Refined_18.fasta
RL|S1|C11143	Refined_18.fasta
RL|S1|C11150	Refined_18.fasta
RL|S1|C11241	Refined_18.fasta
RL|S1|C11275	Refined_18.fasta
RL|S1|C11286	Refined_18.fasta
RL|S1|C1135	Refined_18.fasta
RL|S1|C11384	Refined_18.fasta
RL|S1|C1141	Refined_18.fasta
RL|S1|C11417	Refined_18.fasta
RL|S1|C11524	Refined_18.fasta
RL|S1|C11560	Refined_18.fasta
RL|S1|C11578	Refined_18.fasta
RL|S1|C11687	Refined_18.fasta
RL|S1|C1177	Refined_18.fasta
RL|S1|C1188	Refined_18.fasta
RL|S1|C11933	Refined_18.fasta
RL|S1|C11983	Refined_18.fasta
RL|S1|C11997	Refined_18.fasta
RL|S1|C12027	Refined_18.fasta
RL|S1|C12050	Refined_18.fasta
RL|S1|C12073	Refined_18.fasta
RL|S1|C12110	Refined_18.fasta
RL|S1|C12142	Refined_18.fasta
RL|S1|C12156	Refined_18.fasta
RL|S1|C12233	Refined_18.fasta
RL|S1|C12241	Refined_18.fasta
RL|S1|C12249	Refined_18.fasta
RL|S1|C1229	Refined_18.fasta
RL|S1|C12350	Refined_18.fasta
RL|S1|C12463	Refined_18.fasta
RL|S1|C12483	Refined_18.fasta
RL|S1|C125	Refined_18.fasta
RL|S1|C12533	Refined_18.fasta
RL|S1|C12560	Refined_18.fasta
RL|S1|C12570	Refined_18.fasta
RL|S1|C12571	Refined_18.fasta
RL|S1|C12576	Refined_18.fasta
RL|S1|C12628	Refined_18.fasta
RL|S1|C12642	Refined_18.fasta
RL|S1|C12665	Refined_18.fasta
RL|S1|C12685	Refined_18.fasta
RL|S1|C12800	Refined_18.fasta
RL|S1|C1281	Refined_18.fasta
RL|S1|C12867	Refined_18.fasta
RL|S1|C12881	Refined_18.fasta
RL|S1|C12883	Refined_18.fasta
RL|S1|C12887	Refined_18.fasta
RL|S1|C1290	Refined_18.fasta
RL|S1|C12906	Refined_18.fasta
RL|S1|C12940	Refined_18.fasta
RL|S1|C13014	Refined_18.fasta
RL|S1|C13053	Refined_18.fasta
RL|S1|C13071	Refined_18.fasta
RL|S1|C1314	Refined_18.fasta
RL|S1|C13195	Refined_18.fasta
RL|S1|C13208	Refined_18.fasta
RL|S1|C13226	Refined_18.fasta
RL|S1|C13239	Refined_18.fasta
RL|S1|C13264	Refined_18.fasta
RL|S1|C1327	Refined_18.fasta
RL|S1|C13358	Refined_18.fasta
RL|S1|C13383	Refined_18.fasta
RL|S1|C13407	Refined_18.fasta
RL|S1|C13478	Refined_18.fasta
RL|S1|C13488	Refined_18.fasta
RL|S1|C13501	Refined_18.fasta
RL|S1|C1361	Refined_18.fasta
RL|S1|C13672	Refined_18.fasta
RL|S1|C13702	Refined_18.fasta
RL|S1|C1372	Refined_18.fasta
RL|S1|C13737	Refined_18.fasta
RL|S1|C13759	Refined_18.fasta
RL|S1|C13768	Refined_18.fasta
RL|S1|C13802	Refined_18.fasta
RL|S1|C13846	Refined_18.fasta
RL|S1|C13856	Refined_18.fasta
RL|S1|C13887	Refined_18.fasta
RL|S1|C13903	Refined_18.fasta
RL|S1|C13922	Refined_18.fasta
RL|S1|C13944	Refined_18.fasta
RL|S1|C13951	Refined_18.fasta
RL|S1|C13965	Refined_18.fasta
RL|S1|C13997	Refined_18.fasta
RL|S1|C14033	Refined_18.fasta
RL|S1|C14051	Refined_18.fasta
RL|S1|C14079	Refined_18.fasta
RL|S1|C14081	Refined_18.fasta
RL|S1|C14083	Refined_18.fasta
RL|S1|C14085	Refined_18.fasta
RL|S1|C14092	Refined_18.fasta
RL|S1|C14124	Refined_18.fasta
RL|S1|C14132	Refined_18.fasta
RL|S1|C14158	Refined_18.fasta
RL|S1|C14241	Refined_18.fasta
RL|S1|C1427	Refined_18.fasta
RL|S1|C14289	Refined_18.fasta
RL|S1|C14321	Refined_18.fasta
RL|S1|C14357	Refined_18.fasta
RL|S1|C14362	Refined_18.fasta
RL|S1|C14420	Refined_18.fasta
RL|S1|C14449	Refined_18.fasta
RL|S1|C14462	Refined_18.fasta
RL|S1|C14483	Refined_18.fasta
RL|S1|C14490	Refined_18.fasta
RL|S1|C14506	Refined_18.fasta
RL|S1|C14513	Refined_18.fasta
RL|S1|C14786	Refined_18.fasta
RL|S1|C14805	Refined_18.fasta
RL|S1|C1484	Refined_18.fasta
RL|S1|C14964	Refined_18.fasta
RL|S1|C14968	Refined_18.fasta
RL|S1|C14976	Refined_18.fasta
RL|S1|C15054	Refined_18.fasta
RL|S1|C15195	Refined_18.fasta
RL|S1|C15201	Refined_18.fasta
RL|S1|C15242	Refined_18.fasta
RL|S1|C15286	Refined_18.fasta
RL|S1|C15309	Refined_18.fasta
RL|S1|C15351	Refined_18.fasta
RL|S1|C15382	Refined_18.fasta
RL|S1|C15417	Refined_18.fasta
RL|S1|C15670	Refined_18.fasta
RL|S1|C15673	Refined_18.fasta
RL|S1|C15682	Refined_18.fasta
RL|S1|C15723	Refined_18.fasta
RL|S1|C15767	Refined_18.fasta
RL|S1|C15825	Refined_18.fasta
RL|S1|C15866	Refined_18.fasta
RL|S1|C1587	Refined_18.fasta
RL|S1|C15917	Refined_18.fasta
RL|S1|C15997	Refined_18.fasta
RL|S1|C16091	Refined_18.fasta
RL|S1|C16105	Refined_18.fasta
RL|S1|C1615	Refined_18.fasta
RL|S1|C16193	Refined_18.fasta
RL|S1|C16218	Refined_18.fasta
RL|S1|C16276	Refined_18.fasta
RL|S1|C16334	Refined_18.fasta
RL|S1|C16345	Refined_18.fasta
RL|S1|C16434	Refined_18.fasta
RL|S1|C16461	Refined_18.fasta
RL|S1|C16497	Refined_18.fasta
RL|S1|C16541	Refined_18.fasta
RL|S1|C16614	Refined_18.fasta
RL|S1|C16647	Refined_18.fasta
RL|S1|C16732	Refined_18.fasta
RL|S1|C16751	Refined_18.fasta
RL|S1|C16798	Refined_18.fasta
RL|S1|C16807	Refined_18.fasta
RL|S1|C16863	Refined_18.fasta
RL|S1|C16893	Refined_18.fasta
RL|S1|C16928	Refined_18.fasta
RL|S1|C17026	Refined_18.fasta
RL|S1|C17042	Refined_18.fasta
RL|S1|C17044	Refined_18.fasta
RL|S1|C17050	Refined_18.fasta
RL|S1|C17058	Refined_18.fasta
RL|S1|C17082	Refined_18.fasta
RL|S1|C17164	Refined_18.fasta
RL|S1|C17190	Refined_18.fasta
RL|S1|C17231	Refined_18.fasta
RL|S1|C1731	Refined_18.fasta
RL|S1|C17383	Refined_18.fasta
RL|S1|C174	Refined_18.fasta
RL|S1|C17440	Refined_18.fasta
RL|S1|C17444	Refined_18.fasta
RL|S1|C17446	Refined_18.fasta
RL|S1|C17529	Refined_18.fasta
RL|S1|C17607	Refined_18.fasta
RL|S1|C17697	Refined_18.fasta
RL|S1|C17704	Refined_18.fasta
RL|S1|C17727	Refined_18.fasta
RL|S1|C1773	Refined_18.fasta
RL|S1|C17735	Refined_18.fasta
RL|S1|C17769	Refined_18.fasta
RL|S1|C17846	Refined_18.fasta
RL|S1|C17859	Refined_18.fasta
RL|S1|C17919	Refined_18.fasta
RL|S1|C17968	Refined_18.fasta
RL|S1|C17972	Refined_18.fasta
RL|S1|C18069	Refined_18.fasta
RL|S1|C18109	Refined_18.fasta
RL|S1|C18131	Refined_18.fasta
RL|S1|C18212	Refined_18.fasta
RL|S1|C18222	Refined_18.fasta
RL|S1|C18285	Refined_18.fasta
RL|S1|C18324	Refined_18.fasta
RL|S1|C18346	Refined_18.fasta
RL|S1|C18351	Refined_18.fasta
RL|S1|C18382	Refined_18.fasta
RL|S1|C18393	Refined_18.fasta
RL|S1|C18412	Refined_18.fasta
RL|S1|C18458	Refined_18.fasta
RL|S1|C18593	Refined_18.fasta
RL|S1|C18604	Refined_18.fasta
RL|S1|C18648	Refined_18.fasta
RL|S1|C18660	Refined_18.fasta
RL|S1|C18673	Refined_18.fasta
RL|S1|C18763	Refined_18.fasta
RL|S1|C18778	Refined_18.fasta
RL|S1|C18782	Refined_18.fasta
RL|S1|C18849	Refined_18.fasta
RL|S1|C18865	Refined_18.fasta
RL|S1|C18921	Refined_18.fasta
RL|S1|C18949	Refined_18.fasta
RL|S1|C18956	Refined_18.fasta
RL|S1|C18967	Refined_18.fasta
RL|S1|C18992	Refined_18.fasta
RL|S1|C19071	Refined_18.fasta
RL|S1|C19107	Refined_18.fasta
RL|S1|C19108	Refined_18.fasta
RL|S1|C19126	Refined_18.fasta
RL|S1|C19133	Refined_18.fasta
RL|S1|C19180	Refined_18.fasta
RL|S1|C19210	Refined_18.fasta
RL|S1|C19216	Refined_18.fasta
RL|S1|C19293	Refined_18.fasta
RL|S1|C19315	Refined_18.fasta
RL|S1|C19327	Refined_18.fasta
RL|S1|C19351	Refined_18.fasta
RL|S1|C19359	Refined_18.fasta
RL|S1|C2	Refined_18.fasta
RL|S1|C2012	Refined_18.fasta
RL|S1|C2023	Refined_18.fasta
RL|S1|C2034	Refined_18.fasta
RL|S1|C2035	Refined_18.fasta
RL|S1|C2073	Refined_18.fasta
RL|S1|C2093	Refined_18.fasta
RL|S1|C2103	Refined_18.fasta
RL|S1|C2191	Refined_18.fasta
RL|S1|C2195	Refined_18.fasta
RL|S1|C2235	Refined_18.fasta
RL|S1|C2239	Refined_18.fasta
RL|S1|C2259	Refined_18.fasta
RL|S1|C2272	Refined_18.fasta
RL|S1|C2282	Refined_18.fasta
RL|S1|C2368	Refined_18.fasta
RL|S1|C2371	Refined_18.fasta
RL|S1|C2418	Refined_18.fasta
RL|S1|C2423	Refined_18.fasta
RL|S1|C2437	Refined_18.fasta
RL|S1|C2439	Refined_18.fasta
RL|S1|C2467	Refined_18.fasta
RL|S1|C2575	Refined_18.fasta
RL|S1|C2591	Refined_18.fasta
RL|S1|C2633	Refined_18.fasta
RL|S1|C2651	Refined_18.fasta
RL|S1|C2659	Refined_18.fasta
RL|S1|C2711	Refined_18.fasta
RL|S1|C2714	Refined_18.fasta
RL|S1|C2727	Refined_18.fasta
RL|S1|C2731	Refined_18.fasta
RL|S1|C2746	Refined_18.fasta
RL|S1|C279	Refined_18.fasta
RL|S1|C2796	Refined_18.fasta
RL|S1|C2797	Refined_18.fasta
RL|S1|C2838	Refined_18.fasta
RL|S1|C2843	Refined_18.fasta
RL|S1|C2867	Refined_18.fasta
RL|S1|C2889	Refined_18.fasta
RL|S1|C2931	Refined_18.fasta
RL|S1|C2937	Refined_18.fasta
RL|S1|C2945	Refined_18.fasta
RL|S1|C2994	Refined_18.fasta
RL|S1|C3008	Refined_18.fasta
RL|S1|C3019	Refined_18.fasta
RL|S1|C3052	Refined_18.fasta
RL|S1|C307	Refined_18.fasta
RL|S1|C3096	Refined_18.fasta
RL|S1|C3104	Refined_18.fasta
RL|S1|C3144	Refined_18.fasta
RL|S1|C3149	Refined_18.fasta
RL|S1|C3150	Refined_18.fasta
RL|S1|C3177	Refined_18.fasta
RL|S1|C323	Refined_18.fasta
RL|S1|C326	Refined_18.fasta
RL|S1|C3266	Refined_18.fasta
RL|S1|C3338	Refined_18.fasta
RL|S1|C3367	Refined_18.fasta
RL|S1|C3391	Refined_18.fasta
RL|S1|C3416	Refined_18.fasta
RL|S1|C3429	Refined_18.fasta
RL|S1|C3454	Refined_18.fasta
RL|S1|C346	Refined_18.fasta
RL|S1|C3474	Refined_18.fasta
RL|S1|C350	Refined_18.fasta
RL|S1|C3546	Refined_18.fasta
RL|S1|C3680	Refined_18.fasta
RL|S1|C3709	Refined_18.fasta
RL|S1|C380	Refined_18.fasta
RL|S1|C3852	Refined_18.fasta
RL|S1|C3900	Refined_18.fasta
RL|S1|C3905	Refined_18.fasta
RL|S1|C3998	Refined_18.fasta
RL|S1|C4039	Refined_18.fasta
RL|S1|C4054	Refined_18.fasta
RL|S1|C4057	Refined_18.fasta
RL|S1|C4078	Refined_18.fasta
RL|S1|C4134	Refined_18.fasta
RL|S1|C4140	Refined_18.fasta
RL|S1|C4210	Refined_18.fasta
RL|S1|C4216	Refined_18.fasta
RL|S1|C422	Refined_18.fasta
RL|S1|C4263	Refined_18.fasta
RL|S1|C4264	Refined_18.fasta
RL|S1|C4277	Refined_18.fasta
RL|S1|C4284	Refined_18.fasta
RL|S1|C4290	Refined_18.fasta
RL|S1|C4407	Refined_18.fasta
RL|S1|C4466	Refined_18.fasta
RL|S1|C4551	Refined_18.fasta
RL|S1|C4663	Refined_18.fasta
RL|S1|C4665	Refined_18.fasta
RL|S1|C468	Refined_18.fasta
RL|S1|C4687	Refined_18.fasta
RL|S1|C4734	Refined_18.fasta
RL|S1|C4827	Refined_18.fasta
RL|S1|C4831	Refined_18.fasta
RL|S1|C4854	Refined_18.fasta
RL|S1|C4883	Refined_18.fasta
RL|S1|C4920	Refined_18.fasta
RL|S1|C4995	Refined_18.fasta
RL|S1|C510	Refined_18.fasta
RL|S1|C513	Refined_18.fasta
RL|S1|C5139	Refined_18.fasta
RL|S1|C5155	Refined_18.fasta
RL|S1|C5185	Refined_18.fasta
RL|S1|C5201	Refined_18.fasta
RL|S1|C5356	Refined_18.fasta
RL|S1|C5445	Refined_18.fasta
RL|S1|C5508	Refined_18.fasta
RL|S1|C5525	Refined_18.fasta
RL|S1|C5583	Refined_18.fasta
RL|S1|C5587	Refined_18.fasta
RL|S1|C5590	Refined_18.fasta
RL|S1|C5591	Refined_18.fasta
RL|S1|C561	Refined_18.fasta
RL|S1|C5633	Refined_18.fasta
RL|S1|C5676	Refined_18.fasta
RL|S1|C5692	Refined_18.fasta
RL|S1|C5773	Refined_18.fasta
RL|S1|C5811	Refined_18.fasta
RL|S1|C5861	Refined_18.fasta
RL|S1|C5900	Refined_18.fasta
RL|S1|C5907	Refined_18.fasta
RL|S1|C5941	Refined_18.fasta
RL|S1|C5948	Refined_18.fasta
RL|S1|C5964	Refined_18.fasta
RL|S1|C5985	Refined_18.fasta
RL|S1|C6062	Refined_18.fasta
RL|S1|C6189	Refined_18.fasta
RL|S1|C6191	Refined_18.fasta
RL|S1|C6308	Refined_18.fasta
RL|S1|C6530	Refined_18.fasta
RL|S1|C684	Refined_18.fasta
RL|S1|C686	Refined_18.fasta
RL|S1|C6909	Refined_18.fasta
RL|S1|C6931	Refined_18.fasta
RL|S1|C6992	Refined_18.fasta
RL|S1|C7006	Refined_18.fasta
RL|S1|C7038	Refined_18.fasta
RL|S1|C7039	Refined_18.fasta
RL|S1|C7111	Refined_18.fasta
RL|S1|C7132	Refined_18.fasta
RL|S1|C714	Refined_18.fasta
RL|S1|C7218	Refined_18.fasta
RL|S1|C7226	Refined_18.fasta
RL|S1|C7298	Refined_18.fasta
RL|S1|C7306	Refined_18.fasta
RL|S1|C7319	Refined_18.fasta
RL|S1|C7344	Refined_18.fasta
RL|S1|C7376	Refined_18.fasta
RL|S1|C7397	Refined_18.fasta
RL|S1|C7434	Refined_18.fasta
RL|S1|C7479	Refined_18.fasta
RL|S1|C7696	Refined_18.fasta
RL|S1|C77	Refined_18.fasta
RL|S1|C7705	Refined_18.fasta
RL|S1|C7719	Refined_18.fasta
RL|S1|C7737	Refined_18.fasta
RL|S1|C7771	Refined_18.fasta
RL|S1|C7914	Refined_18.fasta
RL|S1|C7924	Refined_18.fasta
RL|S1|C8022	Refined_18.fasta
RL|S1|C8165	Refined_18.fasta
RL|S1|C8169	Refined_18.fasta
RL|S1|C819	Refined_18.fasta
RL|S1|C8242	Refined_18.fasta
RL|S1|C8279	Refined_18.fasta
RL|S1|C8318	Refined_18.fasta
RL|S1|C8342	Refined_18.fasta
RL|S1|C8348	Refined_18.fasta
RL|S1|C8411	Refined_18.fasta
RL|S1|C858	Refined_18.fasta
RL|S1|C8647	Refined_18.fasta
RL|S1|C8648	Refined_18.fasta
RL|S1|C8657	Refined_18.fasta
RL|S1|C8703	Refined_18.fasta
RL|S1|C8708	Refined_18.fasta
RL|S1|C8723	Refined_18.fasta
RL|S1|C8757	Refined_18.fasta
RL|S1|C8761	Refined_18.fasta
RL|S1|C8765	Refined_18.fasta
RL|S1|C8846	Refined_18.fasta
RL|S1|C8848	Refined_18.fasta
RL|S1|C8908	Refined_18.fasta
RL|S1|C9011	Refined_18.fasta
RL|S1|C9058	Refined_18.fasta
RL|S1|C9094	Refined_18.fasta
RL|S1|C9194	Refined_18.fasta
RL|S1|C9229	Refined_18.fasta
RL|S1|C9313	Refined_18.fasta
RL|S1|C9317	Refined_18.fasta
RL|S1|C9348	Refined_18.fasta
RL|S1|C9355	Refined_18.fasta
RL|S1|C9409	Refined_18.fasta
RL|S1|C9475	Refined_18.fasta
RL|S1|C9568	Refined_18.fasta
RL|S1|C9622	Refined_18.fasta
RL|S1|C9653	Refined_18.fasta
RL|S1|C9659	Refined_18.fasta
RL|S1|C9667	Refined_18.fasta
RL|S1|C9708	Refined_18.fasta
RL|S1|C9736	Refined_18.fasta
RL|S1|C9737	Refined_18.fasta
RL|S1|C9745	Refined_18.fasta
RL|S1|C9747	Refined_18.fasta
RL|S1|C9754	Refined_18.fasta
RL|S1|C9783	Refined_18.fasta
RL|S1|C9799	Refined_18.fasta
RL|S1|C9801	Refined_18.fasta
RL|S1|C9841	Refined_18.fasta
RL|S1|C985	Refined_18.fasta
RL|S1|C9857	Refined_18.fasta
RL|S1|C9877	Refined_18.fasta
RL|S1|C9882	Refined_18.fasta
RL|S1|C9892	Refined_18.fasta
RL|S1|C9905	Refined_18.fasta
RL|S1|C992	Refined_18.fasta
RL|S1|C9925	Refined_18.fasta
RL|S1|C9973	Refined_18.fasta
RL|S1|C998	Refined_18.fasta
RL|S1|C10266	Refined_19.fasta
RL|S1|C10457	Refined_19.fasta
RL|S1|C11782	Refined_19.fasta
RL|S1|C13362	Refined_19.fasta
RL|S1|C14659	Refined_19.fasta
RL|S1|C16106	Refined_19.fasta
RL|S1|C16135	Refined_19.fasta
RL|S1|C16225	Refined_19.fasta
RL|S1|C17245	Refined_19.fasta
RL|S1|C19333	Refined_19.fasta
RL|S1|C5598	Refined_19.fasta
RL|S1|C5779	Refined_19.fasta
RL|S1|C6314	Refined_19.fasta
RL|S1|C7706	Refined_19.fasta
RL|S1|C7968	Refined_19.fasta
RL|S1|C9368	Refined_19.fasta
RL|S1|C9974	Refined_19.fasta
RL|S1|C1004	Refined_1.fasta
RL|S1|C11210	Refined_1.fasta
RL|S1|C11637	Refined_1.fasta
RL|S1|C11723	Refined_1.fasta
RL|S1|C11820	Refined_1.fasta
RL|S1|C12397	Refined_1.fasta
RL|S1|C12696	Refined_1.fasta
RL|S1|C15316	Refined_1.fasta
RL|S1|C16403	Refined_1.fasta
RL|S1|C16612	Refined_1.fasta
RL|S1|C16899	Refined_1.fasta
RL|S1|C17003	Refined_1.fasta
RL|S1|C1772	Refined_1.fasta
RL|S1|C18195	Refined_1.fasta
RL|S1|C18945	Refined_1.fasta
RL|S1|C1992	Refined_1.fasta
RL|S1|C2662	Refined_1.fasta
RL|S1|C4002	Refined_1.fasta
RL|S1|C4782	Refined_1.fasta
RL|S1|C5019	Refined_1.fasta
RL|S1|C5386	Refined_1.fasta
RL|S1|C6013	Refined_1.fasta
RL|S1|C6090	Refined_1.fasta
RL|S1|C8300	Refined_1.fasta
RL|S1|C894	Refined_1.fasta
RL|S1|C9240	Refined_1.fasta
RL|S1|C10143	Refined_20.fasta
RL|S1|C10539	Refined_20.fasta
RL|S1|C11124	Refined_20.fasta
RL|S1|C12558	Refined_20.fasta
RL|S1|C13291	Refined_20.fasta
RL|S1|C13557	Refined_20.fasta
RL|S1|C14243	Refined_20.fasta
RL|S1|C14870	Refined_20.fasta
RL|S1|C1599	Refined_20.fasta
RL|S1|C16047	Refined_20.fasta
RL|S1|C17887	Refined_20.fasta
RL|S1|C2428	Refined_20.fasta
RL|S1|C2706	Refined_20.fasta
RL|S1|C8738	Refined_20.fasta
RL|S1|C10693	Refined_21.fasta
RL|S1|C10732	Refined_21.fasta
RL|S1|C11072	Refined_21.fasta
RL|S1|C11235	Refined_21.fasta
RL|S1|C11958	Refined_21.fasta
RL|S1|C12588	Refined_21.fasta
RL|S1|C12645	Refined_21.fasta
RL|S1|C12727	Refined_21.fasta
RL|S1|C13231	Refined_21.fasta
RL|S1|C13862	Refined_21.fasta
RL|S1|C13881	Refined_21.fasta
RL|S1|C14018	Refined_21.fasta
RL|S1|C14148	Refined_21.fasta
RL|S1|C14343	Refined_21.fasta
RL|S1|C14465	Refined_21.fasta
RL|S1|C14780	Refined_21.fasta
RL|S1|C14907	Refined_21.fasta
RL|S1|C1548	Refined_21.fasta
RL|S1|C15607	Refined_21.fasta
RL|S1|C15757	Refined_21.fasta
RL|S1|C16304	Refined_21.fasta
RL|S1|C16393	Refined_21.fasta
RL|S1|C16943	Refined_21.fasta
RL|S1|C17171	Refined_21.fasta
RL|S1|C18105	Refined_21.fasta
RL|S1|C18217	Refined_21.fasta
RL|S1|C18279	Refined_21.fasta
RL|S1|C18580	Refined_21.fasta
RL|S1|C18674	Refined_21.fasta
RL|S1|C19138	Refined_21.fasta
RL|S1|C2008	Refined_21.fasta
RL|S1|C261	Refined_21.fasta
RL|S1|C2726	Refined_21.fasta
RL|S1|C3373	Refined_21.fasta
RL|S1|C3767	Refined_21.fasta
RL|S1|C4615	Refined_21.fasta
RL|S1|C4616	Refined_21.fasta
RL|S1|C6168	Refined_21.fasta
RL|S1|C6177	Refined_21.fasta
RL|S1|C6252	Refined_21.fasta
RL|S1|C6550	Refined_21.fasta
RL|S1|C66	Refined_21.fasta
RL|S1|C6643	Refined_21.fasta
RL|S1|C6970	Refined_21.fasta
RL|S1|C7011	Refined_21.fasta
RL|S1|C7309	Refined_21.fasta
RL|S1|C7484	Refined_21.fasta
RL|S1|C8571	Refined_21.fasta
RL|S1|C8957	Refined_21.fasta
RL|S1|C9932	Refined_21.fasta
RL|S1|C10032	Refined_22.fasta
RL|S1|C10154	Refined_22.fasta
RL|S1|C10298	Refined_22.fasta
RL|S1|C1056	Refined_22.fasta
RL|S1|C10961	Refined_22.fasta
RL|S1|C1200	Refined_22.fasta
RL|S1|C12199	Refined_22.fasta
RL|S1|C12486	Refined_22.fasta
RL|S1|C12597	Refined_22.fasta
RL|S1|C12656	Refined_22.fasta
RL|S1|C12785	Refined_22.fasta
RL|S1|C13447	Refined_22.fasta
RL|S1|C13494	Refined_22.fasta
RL|S1|C13514	Refined_22.fasta
RL|S1|C13784	Refined_22.fasta
RL|S1|C1383	Refined_22.fasta
RL|S1|C1412	Refined_22.fasta
RL|S1|C14766	Refined_22.fasta
RL|S1|C14876	Refined_22.fasta
RL|S1|C1495	Refined_22.fasta
RL|S1|C15081	Refined_22.fasta
RL|S1|C15126	Refined_22.fasta
RL|S1|C15156	Refined_22.fasta
RL|S1|C15314	Refined_22.fasta
RL|S1|C15589	Refined_22.fasta
RL|S1|C15597	Refined_22.fasta
RL|S1|C16134	Refined_22.fasta
RL|S1|C16166	Refined_22.fasta
RL|S1|C16264	Refined_22.fasta
RL|S1|C16725	Refined_22.fasta
RL|S1|C17031	Refined_22.fasta
RL|S1|C17065	Refined_22.fasta
RL|S1|C17639	Refined_22.fasta
RL|S1|C17934	Refined_22.fasta
RL|S1|C18143	Refined_22.fasta
RL|S1|C18188	Refined_22.fasta
RL|S1|C18241	Refined_22.fasta
RL|S1|C18249	Refined_22.fasta
RL|S1|C18323	Refined_22.fasta
RL|S1|C18504	Refined_22.fasta
RL|S1|C18960	Refined_22.fasta
RL|S1|C1912	Refined_22.fasta
RL|S1|C19161	Refined_22.fasta
RL|S1|C19291	Refined_22.fasta
RL|S1|C19474	Refined_22.fasta
RL|S1|C1949	Refined_22.fasta
RL|S1|C1963	Refined_22.fasta
RL|S1|C2561	Refined_22.fasta
RL|S1|C280	Refined_22.fasta
RL|S1|C3408	Refined_22.fasta
RL|S1|C4037	Refined_22.fasta
RL|S1|C4124	Refined_22.fasta
RL|S1|C4461	Refined_22.fasta
RL|S1|C4835	Refined_22.fasta
RL|S1|C5136	Refined_22.fasta
RL|S1|C5486	Refined_22.fasta
RL|S1|C5703	Refined_22.fasta
RL|S1|C5736	Refined_22.fasta
RL|S1|C5794	Refined_22.fasta
RL|S1|C6163	Refined_22.fasta
RL|S1|C620	Refined_22.fasta
RL|S1|C6285	Refined_22.fasta
RL|S1|C6312	Refined_22.fasta
RL|S1|C6479	Refined_22.fasta
RL|S1|C6537	Refined_22.fasta
RL|S1|C6878	Refined_22.fasta
RL|S1|C7164	Refined_22.fasta
RL|S1|C725	Refined_22.fasta
RL|S1|C7331	Refined_22.fasta
RL|S1|C7387	Refined_22.fasta
RL|S1|C7406	Refined_22.fasta
RL|S1|C7693	Refined_22.fasta
RL|S1|C7752	Refined_22.fasta
RL|S1|C7791	Refined_22.fasta
RL|S1|C8131	Refined_22.fasta
RL|S1|C8419	Refined_22.fasta
RL|S1|C8478	Refined_22.fasta
RL|S1|C8520	Refined_22.fasta
RL|S1|C8699	Refined_22.fasta
RL|S1|C8713	Refined_22.fasta
RL|S1|C8862	Refined_22.fasta
RL|S1|C9012	Refined_22.fasta
RL|S1|C9109	Refined_22.fasta
RL|S1|C9328	Refined_22.fasta
RL|S1|C9402	Refined_22.fasta
RL|S1|C9545	Refined_22.fasta
RL|S1|C9649	Refined_22.fasta
RL|S1|C11264	Refined_23.fasta
RL|S1|C11407	Refined_23.fasta
RL|S1|C11590	Refined_23.fasta
RL|S1|C12417	Refined_23.fasta
RL|S1|C1256	Refined_23.fasta
RL|S1|C13149	Refined_23.fasta
RL|S1|C1351	Refined_23.fasta
RL|S1|C14902	Refined_23.fasta
RL|S1|C15207	Refined_23.fasta
RL|S1|C15247	Refined_23.fasta
RL|S1|C15529	Refined_23.fasta
RL|S1|C16144	Refined_23.fasta
RL|S1|C16371	Refined_23.fasta
RL|S1|C16684	Refined_23.fasta
RL|S1|C16728	Refined_23.fasta
RL|S1|C16730	Refined_23.fasta
RL|S1|C17783	Refined_23.fasta
RL|S1|C17912	Refined_23.fasta
RL|S1|C17976	Refined_23.fasta
RL|S1|C17992	Refined_23.fasta
RL|S1|C1806	Refined_23.fasta
RL|S1|C18172	Refined_23.fasta
RL|S1|C18422	Refined_23.fasta
RL|S1|C18675	Refined_23.fasta
RL|S1|C18760	Refined_23.fasta
RL|S1|C19062	Refined_23.fasta
RL|S1|C19487	Refined_23.fasta
RL|S1|C2269	Refined_23.fasta
RL|S1|C2401	Refined_23.fasta
RL|S1|C2541	Refined_23.fasta
RL|S1|C3075	Refined_23.fasta
RL|S1|C3234	Refined_23.fasta
RL|S1|C3568	Refined_23.fasta
RL|S1|C3616	Refined_23.fasta
RL|S1|C4179	Refined_23.fasta
RL|S1|C4230	Refined_23.fasta
RL|S1|C4541	Refined_23.fasta
RL|S1|C4586	Refined_23.fasta
RL|S1|C4992	Refined_23.fasta
RL|S1|C5005	Refined_23.fasta
RL|S1|C5450	Refined_23.fasta
RL|S1|C5600	Refined_23.fasta
RL|S1|C5708	Refined_23.fasta
RL|S1|C618	Refined_23.fasta
RL|S1|C6234	Refined_23.fasta
RL|S1|C7394	Refined_23.fasta
RL|S1|C7454	Refined_23.fasta
RL|S1|C7991	Refined_23.fasta
RL|S1|C9110	Refined_23.fasta
RL|S1|C9307	Refined_23.fasta
RL|S1|C9479	Refined_23.fasta
RL|S1|C10456	Refined_24.fasta
RL|S1|C13010	Refined_24.fasta
RL|S1|C13889	Refined_24.fasta
RL|S1|C16887	Refined_24.fasta
RL|S1|C17496	Refined_24.fasta
RL|S1|C18682	Refined_24.fasta
RL|S1|C18954	Refined_24.fasta
RL|S1|C2449	Refined_24.fasta
RL|S1|C4564	Refined_24.fasta
RL|S1|C9374	Refined_24.fasta
RL|S1|C9525	Refined_24.fasta
RL|S1|C10237	Refined_25.fasta
RL|S1|C11816	Refined_25.fasta
RL|S1|C12476	Refined_25.fasta
RL|S1|C13000	Refined_25.fasta
RL|S1|C131	Refined_25.fasta
RL|S1|C13955	Refined_25.fasta
RL|S1|C14002	Refined_25.fasta
RL|S1|C1410	Refined_25.fasta
RL|S1|C15078	Refined_25.fasta
RL|S1|C16400	Refined_25.fasta
RL|S1|C18539	Refined_25.fasta
RL|S1|C19102	Refined_25.fasta
RL|S1|C19311	Refined_25.fasta
RL|S1|C2929	Refined_25.fasta
RL|S1|C3754	Refined_25.fasta
RL|S1|C4624	Refined_25.fasta
RL|S1|C5025	Refined_25.fasta
RL|S1|C5166	Refined_25.fasta
RL|S1|C5363	Refined_25.fasta
RL|S1|C5630	Refined_25.fasta
RL|S1|C6512	Refined_25.fasta
RL|S1|C6681	Refined_25.fasta
RL|S1|C7651	Refined_25.fasta
RL|S1|C8009	Refined_25.fasta
RL|S1|C8049	Refined_25.fasta
RL|S1|C9043	Refined_25.fasta
RL|S1|C9273	Refined_25.fasta
RL|S1|C10122	Refined_26.fasta
RL|S1|C10242	Refined_26.fasta
RL|S1|C10450	Refined_26.fasta
RL|S1|C10964	Refined_26.fasta
RL|S1|C11217	Refined_26.fasta
RL|S1|C11870	Refined_26.fasta
RL|S1|C11928	Refined_26.fasta
RL|S1|C12254	Refined_26.fasta
RL|S1|C12455	Refined_26.fasta
RL|S1|C1336	Refined_26.fasta
RL|S1|C13408	Refined_26.fasta
RL|S1|C13978	Refined_26.fasta
RL|S1|C14116	Refined_26.fasta
RL|S1|C14402	Refined_26.fasta
RL|S1|C14670	Refined_26.fasta
RL|S1|C15040	Refined_26.fasta
RL|S1|C16232	Refined_26.fasta
RL|S1|C1648	Refined_26.fasta
RL|S1|C17630	Refined_26.fasta
RL|S1|C18092	Refined_26.fasta
RL|S1|C18179	Refined_26.fasta
RL|S1|C19028	Refined_26.fasta
RL|S1|C2265	Refined_26.fasta
RL|S1|C2918	Refined_26.fasta
RL|S1|C3029	Refined_26.fasta
RL|S1|C3348	Refined_26.fasta
RL|S1|C3477	Refined_26.fasta
RL|S1|C3999	Refined_26.fasta
RL|S1|C4008	Refined_26.fasta
RL|S1|C4439	Refined_26.fasta
RL|S1|C5225	Refined_26.fasta
RL|S1|C5709	Refined_26.fasta
RL|S1|C588	Refined_26.fasta
RL|S1|C6213	Refined_26.fasta
RL|S1|C6523	Refined_26.fasta
RL|S1|C6712	Refined_26.fasta
RL|S1|C6746	Refined_26.fasta
RL|S1|C6798	Refined_26.fasta
RL|S1|C6929	Refined_26.fasta
RL|S1|C7531	Refined_26.fasta
RL|S1|C7661	Refined_26.fasta
RL|S1|C8384	Refined_26.fasta
RL|S1|C8472	Refined_26.fasta
RL|S1|C8611	Refined_26.fasta
RL|S1|C8722	Refined_26.fasta
RL|S1|C8807	Refined_26.fasta
RL|S1|C9127	Refined_26.fasta
RL|S1|C94	Refined_26.fasta
RL|S1|C11469	Refined_27.fasta
RL|S1|C11976	Refined_27.fasta
RL|S1|C12808	Refined_27.fasta
RL|S1|C13172	Refined_27.fasta
RL|S1|C13187	Refined_27.fasta
RL|S1|C13314	Refined_27.fasta
RL|S1|C13597	Refined_27.fasta
RL|S1|C13738	Refined_27.fasta
RL|S1|C14516	Refined_27.fasta
RL|S1|C14718	Refined_27.fasta
RL|S1|C15576	Refined_27.fasta
RL|S1|C16452	Refined_27.fasta
RL|S1|C17045	Refined_27.fasta
RL|S1|C17722	Refined_27.fasta
RL|S1|C1860	Refined_27.fasta
RL|S1|C19064	Refined_27.fasta
RL|S1|C19257	Refined_27.fasta
RL|S1|C235	Refined_27.fasta
RL|S1|C2940	Refined_27.fasta
RL|S1|C3439	Refined_27.fasta
RL|S1|C400	Refined_27.fasta
RL|S1|C4139	Refined_27.fasta
RL|S1|C4242	Refined_27.fasta
RL|S1|C590	Refined_27.fasta
RL|S1|C6589	Refined_27.fasta
RL|S1|C7287	Refined_27.fasta
RL|S1|C8608	Refined_27.fasta
RL|S1|C9038	Refined_27.fasta
RL|S1|C9042	Refined_27.fasta
RL|S1|C9498	Refined_27.fasta
RL|S1|C9627	Refined_27.fasta
RL|S1|C9834	Refined_27.fasta
RL|S1|C11115	Refined_28.fasta
RL|S1|C12698	Refined_28.fasta
RL|S1|C1501	Refined_28.fasta
RL|S1|C18028	Refined_28.fasta
RL|S1|C19025	Refined_28.fasta
RL|S1|C4420	Refined_28.fasta
RL|S1|C4791	Refined_28.fasta
RL|S1|C8576	Refined_28.fasta
RL|S1|C8674	Refined_28.fasta
RL|S1|C10080	Refined_29.fasta
RL|S1|C10108	Refined_29.fasta
RL|S1|C10136	Refined_29.fasta
RL|S1|C10261	Refined_29.fasta
RL|S1|C10289	Refined_29.fasta
RL|S1|C10325	Refined_29.fasta
RL|S1|C10335	Refined_29.fasta
RL|S1|C10417	Refined_29.fasta
RL|S1|C10782	Refined_29.fasta
RL|S1|C10846	Refined_29.fasta
RL|S1|C10852	Refined_29.fasta
RL|S1|C10871	Refined_29.fasta
RL|S1|C10994	Refined_29.fasta
RL|S1|C1119	Refined_29.fasta
RL|S1|C11354	Refined_29.fasta
RL|S1|C11413	Refined_29.fasta
RL|S1|C11424	Refined_29.fasta
RL|S1|C1149	Refined_29.fasta
RL|S1|C11622	Refined_29.fasta
RL|S1|C11683	Refined_29.fasta
RL|S1|C11702	Refined_29.fasta
RL|S1|C11783	Refined_29.fasta
RL|S1|C1191	Refined_29.fasta
RL|S1|C11999	Refined_29.fasta
RL|S1|C12031	Refined_29.fasta
RL|S1|C12253	Refined_29.fasta
RL|S1|C12503	Refined_29.fasta
RL|S1|C12630	Refined_29.fasta
RL|S1|C12670	Refined_29.fasta
RL|S1|C12723	Refined_29.fasta
RL|S1|C12817	Refined_29.fasta
RL|S1|C12820	Refined_29.fasta
RL|S1|C12947	Refined_29.fasta
RL|S1|C12989	Refined_29.fasta
RL|S1|C13098	Refined_29.fasta
RL|S1|C1333	Refined_29.fasta
RL|S1|C13446	Refined_29.fasta
RL|S1|C13483	Refined_29.fasta
RL|S1|C13509	Refined_29.fasta
RL|S1|C13678	Refined_29.fasta
RL|S1|C13995	Refined_29.fasta
RL|S1|C14080	Refined_29.fasta
RL|S1|C14353	Refined_29.fasta
RL|S1|C14522	Refined_29.fasta
RL|S1|C14525	Refined_29.fasta
RL|S1|C1453	Refined_29.fasta
RL|S1|C1464	Refined_29.fasta
RL|S1|C15282	Refined_29.fasta
RL|S1|C1546	Refined_29.fasta
RL|S1|C155	Refined_29.fasta
RL|S1|C15636	Refined_29.fasta
RL|S1|C15688	Refined_29.fasta
RL|S1|C15740	Refined_29.fasta
RL|S1|C15785	Refined_29.fasta
RL|S1|C16010	Refined_29.fasta
RL|S1|C16060	Refined_29.fasta
RL|S1|C16297	Refined_29.fasta
RL|S1|C16407	Refined_29.fasta
RL|S1|C16737	Refined_29.fasta
RL|S1|C16940	Refined_29.fasta
RL|S1|C17070	Refined_29.fasta
RL|S1|C17192	Refined_29.fasta
RL|S1|C17317	Refined_29.fasta
RL|S1|C17418	Refined_29.fasta
RL|S1|C17465	Refined_29.fasta
RL|S1|C17671	Refined_29.fasta
RL|S1|C17804	Refined_29.fasta
RL|S1|C17898	Refined_29.fasta
RL|S1|C17980	Refined_29.fasta
RL|S1|C18088	Refined_29.fasta
RL|S1|C18099	Refined_29.fasta
RL|S1|C18104	Refined_29.fasta
RL|S1|C18317	Refined_29.fasta
RL|S1|C18510	Refined_29.fasta
RL|S1|C18709	Refined_29.fasta
RL|S1|C18798	Refined_29.fasta
RL|S1|C18864	Refined_29.fasta
RL|S1|C1898	Refined_29.fasta
RL|S1|C1979	Refined_29.fasta
RL|S1|C1985	Refined_29.fasta
RL|S1|C2059	Refined_29.fasta
RL|S1|C2310	Refined_29.fasta
RL|S1|C2597	Refined_29.fasta
RL|S1|C3146	Refined_29.fasta
RL|S1|C327	Refined_29.fasta
RL|S1|C3322	Refined_29.fasta
RL|S1|C3411	Refined_29.fasta
RL|S1|C3443	Refined_29.fasta
RL|S1|C3468	Refined_29.fasta
RL|S1|C3672	Refined_29.fasta
RL|S1|C3753	Refined_29.fasta
RL|S1|C3914	Refined_29.fasta
RL|S1|C4121	Refined_29.fasta
RL|S1|C4158	Refined_29.fasta
RL|S1|C4279	Refined_29.fasta
RL|S1|C4294	Refined_29.fasta
RL|S1|C4433	Refined_29.fasta
RL|S1|C4581	Refined_29.fasta
RL|S1|C4593	Refined_29.fasta
RL|S1|C4595	Refined_29.fasta
RL|S1|C474	Refined_29.fasta
RL|S1|C4953	Refined_29.fasta
RL|S1|C5291	Refined_29.fasta
RL|S1|C5314	Refined_29.fasta
RL|S1|C5335	Refined_29.fasta
RL|S1|C536	Refined_29.fasta
RL|S1|C5393	Refined_29.fasta
RL|S1|C5398	Refined_29.fasta
RL|S1|C5541	Refined_29.fasta
RL|S1|C5806	Refined_29.fasta
RL|S1|C6	Refined_29.fasta
RL|S1|C6057	Refined_29.fasta
RL|S1|C6271	Refined_29.fasta
RL|S1|C6336	Refined_29.fasta
RL|S1|C644	Refined_29.fasta
RL|S1|C657	Refined_29.fasta
RL|S1|C6599	Refined_29.fasta
RL|S1|C666	Refined_29.fasta
RL|S1|C6667	Refined_29.fasta
RL|S1|C6856	Refined_29.fasta
RL|S1|C688	Refined_29.fasta
RL|S1|C7286	Refined_29.fasta
RL|S1|C7451	Refined_29.fasta
RL|S1|C7518	Refined_29.fasta
RL|S1|C7585	Refined_29.fasta
RL|S1|C7735	Refined_29.fasta
RL|S1|C7803	Refined_29.fasta
RL|S1|C7934	Refined_29.fasta
RL|S1|C7994	Refined_29.fasta
RL|S1|C7997	Refined_29.fasta
RL|S1|C8164	Refined_29.fasta
RL|S1|C8426	Refined_29.fasta
RL|S1|C8945	Refined_29.fasta
RL|S1|C8971	Refined_29.fasta
RL|S1|C8997	Refined_29.fasta
RL|S1|C9093	Refined_29.fasta
RL|S1|C9359	Refined_29.fasta
RL|S1|C9407	Refined_29.fasta
RL|S1|C9573	Refined_29.fasta
RL|S1|C9753	Refined_29.fasta
RL|S1|C9786	Refined_29.fasta
RL|S1|C9885	Refined_29.fasta
RL|S1|C9891	Refined_29.fasta
RL|S1|C9917	Refined_29.fasta
RL|S1|C9941	Refined_29.fasta
RL|S1|C9984	Refined_29.fasta
RL|S1|C10036	Refined_2.fasta
RL|S1|C10150	Refined_2.fasta
RL|S1|C10363	Refined_2.fasta
RL|S1|C10477	Refined_2.fasta
RL|S1|C10597	Refined_2.fasta
RL|S1|C1087	Refined_2.fasta
RL|S1|C11042	Refined_2.fasta
RL|S1|C11071	Refined_2.fasta
RL|S1|C11425	Refined_2.fasta
RL|S1|C11548	Refined_2.fasta
RL|S1|C11936	Refined_2.fasta
RL|S1|C12068	Refined_2.fasta
RL|S1|C12257	Refined_2.fasta
RL|S1|C12266	Refined_2.fasta
RL|S1|C12348	Refined_2.fasta
RL|S1|C12505	Refined_2.fasta
RL|S1|C12965	Refined_2.fasta
RL|S1|C12983	Refined_2.fasta
RL|S1|C12990	Refined_2.fasta
RL|S1|C13372	Refined_2.fasta
RL|S1|C13498	Refined_2.fasta
RL|S1|C13688	Refined_2.fasta
RL|S1|C13740	Refined_2.fasta
RL|S1|C14125	Refined_2.fasta
RL|S1|C14150	Refined_2.fasta
RL|S1|C14190	Refined_2.fasta
RL|S1|C14225	Refined_2.fasta
RL|S1|C14296	Refined_2.fasta
RL|S1|C14332	Refined_2.fasta
RL|S1|C14419	Refined_2.fasta
RL|S1|C14711	Refined_2.fasta
RL|S1|C14761	Refined_2.fasta
RL|S1|C15402	Refined_2.fasta
RL|S1|C15894	Refined_2.fasta
RL|S1|C16113	Refined_2.fasta
RL|S1|C16648	Refined_2.fasta
RL|S1|C16837	Refined_2.fasta
RL|S1|C17794	Refined_2.fasta
RL|S1|C17861	Refined_2.fasta
RL|S1|C18204	Refined_2.fasta
RL|S1|C18712	Refined_2.fasta
RL|S1|C18820	Refined_2.fasta
RL|S1|C19442	Refined_2.fasta
RL|S1|C19495	Refined_2.fasta
RL|S1|C2323	Refined_2.fasta
RL|S1|C26	Refined_2.fasta
RL|S1|C2966	Refined_2.fasta
RL|S1|C3256	Refined_2.fasta
RL|S1|C3361	Refined_2.fasta
RL|S1|C3544	Refined_2.fasta
RL|S1|C3862	Refined_2.fasta
RL|S1|C4205	Refined_2.fasta
RL|S1|C4283	Refined_2.fasta
RL|S1|C4467	Refined_2.fasta
RL|S1|C4497	Refined_2.fasta
RL|S1|C5073	Refined_2.fasta
RL|S1|C5348	Refined_2.fasta
RL|S1|C54	Refined_2.fasta
RL|S1|C5839	Refined_2.fasta
RL|S1|C6371	Refined_2.fasta
RL|S1|C6410	Refined_2.fasta
RL|S1|C701	Refined_2.fasta
RL|S1|C7030	Refined_2.fasta
RL|S1|C8968	Refined_2.fasta
RL|S1|C9464	Refined_2.fasta
RL|S1|C9583	Refined_2.fasta
RL|S1|C9685	Refined_2.fasta
RL|S1|C9693	Refined_2.fasta
RL|S1|C9776	Refined_2.fasta
RL|S1|C10157	Refined_30.fasta
RL|S1|C10183	Refined_30.fasta
RL|S1|C10255	Refined_30.fasta
RL|S1|C10262	Refined_30.fasta
RL|S1|C10364	Refined_30.fasta
RL|S1|C10575	Refined_30.fasta
RL|S1|C10661	Refined_30.fasta
RL|S1|C10868	Refined_30.fasta
RL|S1|C10916	Refined_30.fasta
RL|S1|C10984	Refined_30.fasta
RL|S1|C11147	Refined_30.fasta
RL|S1|C11183	Refined_30.fasta
RL|S1|C11250	Refined_30.fasta
RL|S1|C11340	Refined_30.fasta
RL|S1|C11965	Refined_30.fasta
RL|S1|C11969	Refined_30.fasta
RL|S1|C12045	Refined_30.fasta
RL|S1|C12192	Refined_30.fasta
RL|S1|C12470	Refined_30.fasta
RL|S1|C12737	Refined_30.fasta
RL|S1|C1275	Refined_30.fasta
RL|S1|C1283	Refined_30.fasta
RL|S1|C12988	Refined_30.fasta
RL|S1|C12992	Refined_30.fasta
RL|S1|C13021	Refined_30.fasta
RL|S1|C13236	Refined_30.fasta
RL|S1|C13413	Refined_30.fasta
RL|S1|C1349	Refined_30.fasta
RL|S1|C13606	Refined_30.fasta
RL|S1|C1379	Refined_30.fasta
RL|S1|C13795	Refined_30.fasta
RL|S1|C13799	Refined_30.fasta
RL|S1|C13882	Refined_30.fasta
RL|S1|C13967	Refined_30.fasta
RL|S1|C1404	Refined_30.fasta
RL|S1|C14279	Refined_30.fasta
RL|S1|C143	Refined_30.fasta
RL|S1|C14391	Refined_30.fasta
RL|S1|C14621	Refined_30.fasta
RL|S1|C14626	Refined_30.fasta
RL|S1|C147	Refined_30.fasta
RL|S1|C1474	Refined_30.fasta
RL|S1|C14785	Refined_30.fasta
RL|S1|C14913	Refined_30.fasta
RL|S1|C14942	Refined_30.fasta
RL|S1|C15028	Refined_30.fasta
RL|S1|C15114	Refined_30.fasta
RL|S1|C15144	Refined_30.fasta
RL|S1|C15165	Refined_30.fasta
RL|S1|C15362	Refined_30.fasta
RL|S1|C15632	Refined_30.fasta
RL|S1|C15634	Refined_30.fasta
RL|S1|C15643	Refined_30.fasta
RL|S1|C15659	Refined_30.fasta
RL|S1|C16067	Refined_30.fasta
RL|S1|C16133	Refined_30.fasta
RL|S1|C16146	Refined_30.fasta
RL|S1|C16197	Refined_30.fasta
RL|S1|C16266	Refined_30.fasta
RL|S1|C16290	Refined_30.fasta
RL|S1|C16397	Refined_30.fasta
RL|S1|C16418	Refined_30.fasta
RL|S1|C16729	Refined_30.fasta
RL|S1|C1692	Refined_30.fasta
RL|S1|C16942	Refined_30.fasta
RL|S1|C17005	Refined_30.fasta
RL|S1|C17169	Refined_30.fasta
RL|S1|C17179	Refined_30.fasta
RL|S1|C1723	Refined_30.fasta
RL|S1|C17341	Refined_30.fasta
RL|S1|C17373	Refined_30.fasta
RL|S1|C17374	Refined_30.fasta
RL|S1|C17381	Refined_30.fasta
RL|S1|C17554	Refined_30.fasta
RL|S1|C1757	Refined_30.fasta
RL|S1|C17587	Refined_30.fasta
RL|S1|C17785	Refined_30.fasta
RL|S1|C17805	Refined_30.fasta
RL|S1|C17833	Refined_30.fasta
RL|S1|C17957	Refined_30.fasta
RL|S1|C18032	Refined_30.fasta
RL|S1|C18056	Refined_30.fasta
RL|S1|C18091	Refined_30.fasta
RL|S1|C18189	Refined_30.fasta
RL|S1|C18397	Refined_30.fasta
RL|S1|C18616	Refined_30.fasta
RL|S1|C18696	Refined_30.fasta
RL|S1|C18920	Refined_30.fasta
RL|S1|C18995	Refined_30.fasta
RL|S1|C19067	Refined_30.fasta
RL|S1|C19166	Refined_30.fasta
RL|S1|C19309	Refined_30.fasta
RL|S1|C1939	Refined_30.fasta
RL|S1|C19397	Refined_30.fasta
RL|S1|C1957	Refined_30.fasta
RL|S1|C1967	Refined_30.fasta
RL|S1|C2064	Refined_30.fasta
RL|S1|C2084	Refined_30.fasta
RL|S1|C2211	Refined_30.fasta
RL|S1|C2384	Refined_30.fasta
RL|S1|C2406	Refined_30.fasta
RL|S1|C2435	Refined_30.fasta
RL|S1|C2559	Refined_30.fasta
RL|S1|C2560	Refined_30.fasta
RL|S1|C2643	Refined_30.fasta
RL|S1|C2985	Refined_30.fasta
RL|S1|C2986	Refined_30.fasta
RL|S1|C3147	Refined_30.fasta
RL|S1|C3219	Refined_30.fasta
RL|S1|C3278	Refined_30.fasta
RL|S1|C3326	Refined_30.fasta
RL|S1|C3358	Refined_30.fasta
RL|S1|C3499	Refined_30.fasta
RL|S1|C3503	Refined_30.fasta
RL|S1|C3655	Refined_30.fasta
RL|S1|C3683	Refined_30.fasta
RL|S1|C3958	Refined_30.fasta
RL|S1|C399	Refined_30.fasta
RL|S1|C4072	Refined_30.fasta
RL|S1|C4117	Refined_30.fasta
RL|S1|C4208	Refined_30.fasta
RL|S1|C4326	Refined_30.fasta
RL|S1|C4465	Refined_30.fasta
RL|S1|C451	Refined_30.fasta
RL|S1|C4640	Refined_30.fasta
RL|S1|C4648	Refined_30.fasta
RL|S1|C4812	Refined_30.fasta
RL|S1|C4875	Refined_30.fasta
RL|S1|C4885	Refined_30.fasta
RL|S1|C4969	Refined_30.fasta
RL|S1|C5142	Refined_30.fasta
RL|S1|C5172	Refined_30.fasta
RL|S1|C5321	Refined_30.fasta
RL|S1|C5494	Refined_30.fasta
RL|S1|C5639	Refined_30.fasta
RL|S1|C5863	Refined_30.fasta
RL|S1|C6016	Refined_30.fasta
RL|S1|C6044	Refined_30.fasta
RL|S1|C6331	Refined_30.fasta
RL|S1|C6338	Refined_30.fasta
RL|S1|C6392	Refined_30.fasta
RL|S1|C6535	Refined_30.fasta
RL|S1|C6635	Refined_30.fasta
RL|S1|C6832	Refined_30.fasta
RL|S1|C7015	Refined_30.fasta
RL|S1|C7145	Refined_30.fasta
RL|S1|C7438	Refined_30.fasta
RL|S1|C7509	Refined_30.fasta
RL|S1|C7530	Refined_30.fasta
RL|S1|C7578	Refined_30.fasta
RL|S1|C7681	Refined_30.fasta
RL|S1|C7700	Refined_30.fasta
RL|S1|C7953	Refined_30.fasta
RL|S1|C8284	Refined_30.fasta
RL|S1|C8390	Refined_30.fasta
RL|S1|C8418	Refined_30.fasta
RL|S1|C8487	Refined_30.fasta
RL|S1|C8613	Refined_30.fasta
RL|S1|C8624	Refined_30.fasta
RL|S1|C8780	Refined_30.fasta
RL|S1|C8832	Refined_30.fasta
RL|S1|C8946	Refined_30.fasta
RL|S1|C9062	Refined_30.fasta
RL|S1|C9130	Refined_30.fasta
RL|S1|C9286	Refined_30.fasta
RL|S1|C9570	Refined_30.fasta
RL|S1|C9589	Refined_30.fasta
RL|S1|C9717	Refined_30.fasta
RL|S1|C9774	Refined_30.fasta
RL|S1|C9779	Refined_30.fasta
RL|S1|C15954	Refined_31.fasta
RL|S1|C16675	Refined_31.fasta
RL|S1|C9390	Refined_31.fasta
RL|S1|C10194	Refined_3.fasta
RL|S1|C10786	Refined_3.fasta
RL|S1|C11734	Refined_3.fasta
RL|S1|C12305	Refined_3.fasta
RL|S1|C1238	Refined_3.fasta
RL|S1|C12438	Refined_3.fasta
RL|S1|C12651	Refined_3.fasta
RL|S1|C12966	Refined_3.fasta
RL|S1|C12984	Refined_3.fasta
RL|S1|C13040	Refined_3.fasta
RL|S1|C13251	Refined_3.fasta
RL|S1|C13286	Refined_3.fasta
RL|S1|C13790	Refined_3.fasta
RL|S1|C13980	Refined_3.fasta
RL|S1|C14892	Refined_3.fasta
RL|S1|C15004	Refined_3.fasta
RL|S1|C15043	Refined_3.fasta
RL|S1|C15347	Refined_3.fasta
RL|S1|C1541	Refined_3.fasta
RL|S1|C15802	Refined_3.fasta
RL|S1|C1595	Refined_3.fasta
RL|S1|C16705	Refined_3.fasta
RL|S1|C16917	Refined_3.fasta
RL|S1|C1728	Refined_3.fasta
RL|S1|C17288	Refined_3.fasta
RL|S1|C17468	Refined_3.fasta
RL|S1|C1799	Refined_3.fasta
RL|S1|C18432	Refined_3.fasta
RL|S1|C18692	Refined_3.fasta
RL|S1|C18781	Refined_3.fasta
RL|S1|C2484	Refined_3.fasta
RL|S1|C2703	Refined_3.fasta
RL|S1|C3064	Refined_3.fasta
RL|S1|C3394	Refined_3.fasta
RL|S1|C3844	Refined_3.fasta
RL|S1|C4000	Refined_3.fasta
RL|S1|C4510	Refined_3.fasta
RL|S1|C4536	Refined_3.fasta
RL|S1|C4788	Refined_3.fasta
RL|S1|C5211	Refined_3.fasta
RL|S1|C5562	Refined_3.fasta
RL|S1|C6047	Refined_3.fasta
RL|S1|C6367	Refined_3.fasta
RL|S1|C6491	Refined_3.fasta
RL|S1|C6551	Refined_3.fasta
RL|S1|C669	Refined_3.fasta
RL|S1|C683	Refined_3.fasta
RL|S1|C6954	Refined_3.fasta
RL|S1|C6982	Refined_3.fasta
RL|S1|C7027	Refined_3.fasta
RL|S1|C7413	Refined_3.fasta
RL|S1|C7641	Refined_3.fasta
RL|S1|C7645	Refined_3.fasta
RL|S1|C7649	Refined_3.fasta
RL|S1|C8185	Refined_3.fasta
RL|S1|C8307	Refined_3.fasta
RL|S1|C8534	Refined_3.fasta
RL|S1|C8853	Refined_3.fasta
RL|S1|C9234	Refined_3.fasta
RL|S1|C9516	Refined_3.fasta
RL|S1|C9735	Refined_3.fasta
RL|S1|C996	Refined_3.fasta
RL|S1|C11385	Refined_4.fasta
RL|S1|C1152	Refined_4.fasta
RL|S1|C11887	Refined_4.fasta
RL|S1|C12115	Refined_4.fasta
RL|S1|C12353	Refined_4.fasta
RL|S1|C1242	Refined_4.fasta
RL|S1|C12837	Refined_4.fasta
RL|S1|C13458	Refined_4.fasta
RL|S1|C13983	Refined_4.fasta
RL|S1|C1409	Refined_4.fasta
RL|S1|C14455	Refined_4.fasta
RL|S1|C15261	Refined_4.fasta
RL|S1|C15447	Refined_4.fasta
RL|S1|C15452	Refined_4.fasta
RL|S1|C15571	Refined_4.fasta
RL|S1|C16018	Refined_4.fasta
RL|S1|C16110	Refined_4.fasta
RL|S1|C16258	Refined_4.fasta
RL|S1|C16354	Refined_4.fasta
RL|S1|C16360	Refined_4.fasta
RL|S1|C16410	Refined_4.fasta
RL|S1|C16820	Refined_4.fasta
RL|S1|C17259	Refined_4.fasta
RL|S1|C17415	Refined_4.fasta
RL|S1|C17561	Refined_4.fasta
RL|S1|C17860	Refined_4.fasta
RL|S1|C18700	Refined_4.fasta
RL|S1|C18843	Refined_4.fasta
RL|S1|C1907	Refined_4.fasta
RL|S1|C19174	Refined_4.fasta
RL|S1|C19312	Refined_4.fasta
RL|S1|C199	Refined_4.fasta
RL|S1|C2330	Refined_4.fasta
RL|S1|C2422	Refined_4.fasta
RL|S1|C2894	Refined_4.fasta
RL|S1|C3003	Refined_4.fasta
RL|S1|C3281	Refined_4.fasta
RL|S1|C3775	Refined_4.fasta
RL|S1|C4153	Refined_4.fasta
RL|S1|C4285	Refined_4.fasta
RL|S1|C4512	Refined_4.fasta
RL|S1|C4585	Refined_4.fasta
RL|S1|C4906	Refined_4.fasta
RL|S1|C5197	Refined_4.fasta
RL|S1|C5208	Refined_4.fasta
RL|S1|C5229	Refined_4.fasta
RL|S1|C5546	Refined_4.fasta
RL|S1|C562	Refined_4.fasta
RL|S1|C5748	Refined_4.fasta
RL|S1|C5872	Refined_4.fasta
RL|S1|C6546	Refined_4.fasta
RL|S1|C660	Refined_4.fasta
RL|S1|C6795	Refined_4.fasta
RL|S1|C6822	Refined_4.fasta
RL|S1|C694	Refined_4.fasta
RL|S1|C703	Refined_4.fasta
RL|S1|C7046	Refined_4.fasta
RL|S1|C7755	Refined_4.fasta
RL|S1|C7922	Refined_4.fasta
RL|S1|C795	Refined_4.fasta
RL|S1|C8157	Refined_4.fasta
RL|S1|C8160	Refined_4.fasta
RL|S1|C8453	Refined_4.fasta
RL|S1|C8477	Refined_4.fasta
RL|S1|C8670	Refined_4.fasta
RL|S1|C8943	Refined_4.fasta
RL|S1|C9023	Refined_4.fasta
RL|S1|C9330	Refined_4.fasta
RL|S1|C9766	Refined_4.fasta
RL|S1|C9819	Refined_4.fasta
RL|S1|C9894	Refined_4.fasta
RL|S1|C9895	Refined_4.fasta
RL|S1|C11074	Refined_5.fasta
RL|S1|C113	Refined_5.fasta
RL|S1|C12147	Refined_5.fasta
RL|S1|C13424	Refined_5.fasta
RL|S1|C1355	Refined_5.fasta
RL|S1|C14423	Refined_5.fasta
RL|S1|C14949	Refined_5.fasta
RL|S1|C14961	Refined_5.fasta
RL|S1|C15036	Refined_5.fasta
RL|S1|C15556	Refined_5.fasta
RL|S1|C15712	Refined_5.fasta
RL|S1|C15943	Refined_5.fasta
RL|S1|C1605	Refined_5.fasta
RL|S1|C16306	Refined_5.fasta
RL|S1|C16609	Refined_5.fasta
RL|S1|C16688	Refined_5.fasta
RL|S1|C1705	Refined_5.fasta
RL|S1|C18120	Refined_5.fasta
RL|S1|C18231	Refined_5.fasta
RL|S1|C18441	Refined_5.fasta
RL|S1|C18647	Refined_5.fasta
RL|S1|C18931	Refined_5.fasta
RL|S1|C19142	Refined_5.fasta
RL|S1|C19317	Refined_5.fasta
RL|S1|C2276	Refined_5.fasta
RL|S1|C2609	Refined_5.fasta
RL|S1|C277	Refined_5.fasta
RL|S1|C2904	Refined_5.fasta
RL|S1|C2974	Refined_5.fasta
RL|S1|C2998	Refined_5.fasta
RL|S1|C3068	Refined_5.fasta
RL|S1|C3658	Refined_5.fasta
RL|S1|C3789	Refined_5.fasta
RL|S1|C395	Refined_5.fasta
RL|S1|C4184	Refined_5.fasta
RL|S1|C4889	Refined_5.fasta
RL|S1|C5056	Refined_5.fasta
RL|S1|C6008	Refined_5.fasta
RL|S1|C6248	Refined_5.fasta
RL|S1|C6881	Refined_5.fasta
RL|S1|C758	Refined_5.fasta
RL|S1|C7618	Refined_5.fasta
RL|S1|C7756	Refined_5.fasta
RL|S1|C8221	Refined_5.fasta
RL|S1|C8759	Refined_5.fasta
RL|S1|C9597	Refined_5.fasta
RL|S1|C10556	Refined_6.fasta
RL|S1|C10901	Refined_6.fasta
RL|S1|C10902	Refined_6.fasta
RL|S1|C10999	Refined_6.fasta
RL|S1|C11848	Refined_6.fasta
RL|S1|C12126	Refined_6.fasta
RL|S1|C12331	Refined_6.fasta
RL|S1|C13062	Refined_6.fasta
RL|S1|C14038	Refined_6.fasta
RL|S1|C14466	Refined_6.fasta
RL|S1|C14616	Refined_6.fasta
RL|S1|C1486	Refined_6.fasta
RL|S1|C15329	Refined_6.fasta
RL|S1|C16026	Refined_6.fasta
RL|S1|C16323	Refined_6.fasta
RL|S1|C16353	Refined_6.fasta
RL|S1|C16768	Refined_6.fasta
RL|S1|C17970	Refined_6.fasta
RL|S1|C18198	Refined_6.fasta
RL|S1|C18224	Refined_6.fasta
RL|S1|C2427	Refined_6.fasta
RL|S1|C2944	Refined_6.fasta
RL|S1|C3067	Refined_6.fasta
RL|S1|C358	Refined_6.fasta
RL|S1|C381	Refined_6.fasta
RL|S1|C4085	Refined_6.fasta
RL|S1|C4417	Refined_6.fasta
RL|S1|C458	Refined_6.fasta
RL|S1|C754	Refined_6.fasta
RL|S1|C7911	Refined_6.fasta
RL|S1|C8201	Refined_6.fasta
RL|S1|C8260	Refined_6.fasta
RL|S1|C8407	Refined_6.fasta
RL|S1|C8876	Refined_6.fasta
RL|S1|C9338	Refined_6.fasta
RL|S1|C9490	Refined_6.fasta
RL|S1|C10907	Refined_7.fasta
RL|S1|C1198	Refined_7.fasta
RL|S1|C13963	Refined_7.fasta
RL|S1|C14639	Refined_7.fasta
RL|S1|C15554	Refined_7.fasta
RL|S1|C3912	Refined_7.fasta
RL|S1|C10692	Refined_8.fasta
RL|S1|C10854	Refined_8.fasta
RL|S1|C11044	Refined_8.fasta
RL|S1|C11458	Refined_8.fasta
RL|S1|C12166	Refined_8.fasta
RL|S1|C12231	Refined_8.fasta
RL|S1|C12247	Refined_8.fasta
RL|S1|C12251	Refined_8.fasta
RL|S1|C13288	Refined_8.fasta
RL|S1|C13481	Refined_8.fasta
RL|S1|C13545	Refined_8.fasta
RL|S1|C13613	Refined_8.fasta
RL|S1|C13832	Refined_8.fasta
RL|S1|C13931	Refined_8.fasta
RL|S1|C14746	Refined_8.fasta
RL|S1|C14933	Refined_8.fasta
RL|S1|C15179	Refined_8.fasta
RL|S1|C15213	Refined_8.fasta
RL|S1|C157	Refined_8.fasta
RL|S1|C15724	Refined_8.fasta
RL|S1|C16075	Refined_8.fasta
RL|S1|C16993	Refined_8.fasta
RL|S1|C17318	Refined_8.fasta
RL|S1|C1783	Refined_8.fasta
RL|S1|C1792	Refined_8.fasta
RL|S1|C18561	Refined_8.fasta
RL|S1|C18702	Refined_8.fasta
RL|S1|C19021	Refined_8.fasta
RL|S1|C19338	Refined_8.fasta
RL|S1|C2166	Refined_8.fasta
RL|S1|C2246	Refined_8.fasta
RL|S1|C2825	Refined_8.fasta
RL|S1|C3113	Refined_8.fasta
RL|S1|C3440	Refined_8.fasta
RL|S1|C3629	Refined_8.fasta
RL|S1|C3746	Refined_8.fasta
RL|S1|C3823	Refined_8.fasta
RL|S1|C3907	Refined_8.fasta
RL|S1|C4239	Refined_8.fasta
RL|S1|C4287	Refined_8.fasta
RL|S1|C441	Refined_8.fasta
RL|S1|C4515	Refined_8.fasta
RL|S1|C4589	Refined_8.fasta
RL|S1|C4774	Refined_8.fasta
RL|S1|C4944	Refined_8.fasta
RL|S1|C5110	Refined_8.fasta
RL|S1|C573	Refined_8.fasta
RL|S1|C5781	Refined_8.fasta
RL|S1|C6484	Refined_8.fasta
RL|S1|C6959	Refined_8.fasta
RL|S1|C7032	Refined_8.fasta
RL|S1|C737	Refined_8.fasta
RL|S1|C7462	Refined_8.fasta
RL|S1|C7666	Refined_8.fasta
RL|S1|C7778	Refined_8.fasta
RL|S1|C7939	Refined_8.fasta
RL|S1|C800	Refined_8.fasta
RL|S1|C8144	Refined_8.fasta
RL|S1|C8368	Refined_8.fasta
RL|S1|C8717	Refined_8.fasta
RL|S1|C8893	Refined_8.fasta
RL|S1|C9297	Refined_8.fasta
RL|S1|C9336	Refined_8.fasta
RL|S1|C9555	Refined_8.fasta
RL|S1|C10008	Refined_9.fasta
RL|S1|C10026	Refined_9.fasta
RL|S1|C10028	Refined_9.fasta
RL|S1|C10037	Refined_9.fasta
RL|S1|C10046	Refined_9.fasta
RL|S1|C1006	Refined_9.fasta
RL|S1|C10060	Refined_9.fasta
RL|S1|C10083	Refined_9.fasta
RL|S1|C10093	Refined_9.fasta
RL|S1|C10096	Refined_9.fasta
RL|S1|C10103	Refined_9.fasta
RL|S1|C10104	Refined_9.fasta
RL|S1|C10124	Refined_9.fasta
RL|S1|C10173	Refined_9.fasta
RL|S1|C1022	Refined_9.fasta
RL|S1|C10221	Refined_9.fasta
RL|S1|C10225	Refined_9.fasta
RL|S1|C10230	Refined_9.fasta
RL|S1|C10235	Refined_9.fasta
RL|S1|C10236	Refined_9.fasta
RL|S1|C10240	Refined_9.fasta
RL|S1|C1026	Refined_9.fasta
RL|S1|C10267	Refined_9.fasta
RL|S1|C10271	Refined_9.fasta
RL|S1|C10286	Refined_9.fasta
RL|S1|C10299	Refined_9.fasta
RL|S1|C10303	Refined_9.fasta
RL|S1|C10395	Refined_9.fasta
RL|S1|C10398	Refined_9.fasta
RL|S1|C10434	Refined_9.fasta
[truncated: 897 more rows]

## Sheet: binsanity
SEQUENCEID	BINID
RL|S1|C11	CAMI_low_RL_S001__insert_270_GoldStandardAssembly_Bin-0.fna
RL|S1|C45	CAMI_low_RL_S001__insert_270_GoldStandardAssembly_Bin-0.fna
RL|S1|C50	CAMI_low_RL_S001__insert_270_GoldStandardAssembly_Bin-0.fna
RL|S1|C121	CAMI_low_RL_S001__insert_270_GoldStandardAssembly_Bin-0.fna
RL|S1|C199	CAMI_low_RL_S001__insert_270_GoldStandardAssembly_Bin-0.fna
RL|S1|C275	CAMI_low_RL_S001__insert_270_GoldStandardAssembly_Bin-0.fna
RL|S1|C289	CAMI_low_RL_S001__insert_270_GoldStandardAssembly_Bin-0.fna
RL|S1|C387	CAMI_low_RL_S001__insert_270_GoldStandardAssembly_Bin-0.fna
RL|S1|C499	CAMI_low_RL_S001__insert_270_GoldStandardAssembly_Bin-0.fna
RL|S1|C562	CAMI_low_RL_S001__insert_270_GoldStandardAssembly_Bin-0.fna
RL|S1|C660	CAMI_low_RL_S001__insert_270_GoldStandardAssembly_Bin-0.fna
RL|S1|C680	CAMI_low_RL_S001__insert_270_GoldStandardAssembly_Bin-0.fna
RL|S1|C694	CAMI_low_RL_S001__insert_270_GoldStandardAssembly_Bin-0.fna
RL|S1|C702	CAMI_low_RL_S001__insert_270_GoldStandardAssembly_Bin-0.fna
RL|S1|C703	CAMI_low_RL_S001__insert_270_GoldStandardAssembly_Bin-0.fna
RL|S1|C704	CAMI_low_RL_S001__insert_270_GoldStandardAssembly_Bin-0.fna
RL|S1|C719	CAMI_low_RL_S001__insert_270_GoldStandardAssembly_Bin-0.fna
RL|S1|C769	CAMI_low_RL_S001__insert_270_GoldStandardAssembly_Bin-0.fna
RL|S1|C795	CAMI_low_RL_S001__insert_270_GoldStandardAssembly_Bin-0.fna
RL|S1|C922	CAMI_low_RL_S001__insert_270_GoldStandardAssembly_Bin-0.fna
RL|S1|C924	CAMI_low_RL_S001__insert_270_GoldStandardAssembly_Bin-0.fna
RL|S1|C1011	CAMI_low_RL_S001__insert_270_GoldStandardAssembly_Bin-0.fna
RL|S1|C1073	CAMI_low_RL_S001__insert_270_GoldStandardAssembly_Bin-0.fna
RL|S1|C1074	CAMI_low_RL_S001__insert_270_GoldStandardAssembly_Bin-0.fna
RL|S1|C1152	CAMI_low_RL_S001__insert_270_GoldStandardAssembly_Bin-0.fna
RL|S1|C1195	CAMI_low_RL_S001__insert_270_GoldStandardAssembly_Bin-0.fna
RL|S1|C1203	CAMI_low_RL_S001__insert_270_GoldStandardAssembly_Bin-0.fna
RL|S1|C1242	CAMI_low_RL_S001__insert_270_GoldStandardAssembly_Bin-0.fna
RL|S1|C1359	CAMI_low_RL_S001__insert_270_GoldStandardAssembly_Bin-0.fna
RL|S1|C1366	CAMI_low_RL_S001__insert_270_GoldStandardAssembly_Bin-0.fna
RL|S1|C1409	CAMI_low_RL_S001__insert_270_GoldStandardAssembly_Bin-0.fna
RL|S1|C1437	CAMI_low_RL_S001__insert_270_GoldStandardAssembly_Bin-0.fna
RL|S1|C1467	CAMI_low_RL_S001__insert_270_GoldStandardAssembly_Bin-0.fna
RL|S1|C1509	CAMI_low_RL_S001__insert_270_GoldStandardAssembly_Bin-0.fna
RL|S1|C1597	CAMI_low_RL_S001__insert_270_GoldStandardAssembly_Bin-0.fna
RL|S1|C1606	CAMI_low_RL_S001__insert_270_GoldStandardAssembly_Bin-0.fna
RL|S1|C1682	CAMI_low_RL_S001__insert_270_GoldStandardAssembly_Bin-0.fna
RL|S1|C1770	CAMI_low_RL_S001__insert_270_GoldStandardAssembly_Bin-0.fna
RL|S1|C1782	CAMI_low_RL_S001__insert_270_GoldStandardAssembly_Bin-0.fna
RL|S1|C1843	CAMI_low_RL_S001__insert_270_GoldStandardAssembly_Bin-0.fna
RL|S1|C1866	CAMI_low_RL_S001__insert_270_GoldStandardAssembly_Bin-0.fna
RL|S1|C1907	CAMI_low_RL_S001__insert_270_GoldStandardAssembly_Bin-0.fna
RL|S1|C1928	CAMI_low_RL_S001__insert_270_GoldStandardAssembly_Bin-0.fna
RL|S1|C1994	CAMI_low_RL_S001__insert_270_GoldStandardAssembly_Bin-0.fna
RL|S1|C2058	CAMI_low_RL_S001__insert_270_GoldStandardAssembly_Bin-0.fna
RL|S1|C2094	CAMI_low_RL_S001__insert_270_GoldStandardAssembly_Bin-0.fna
RL|S1|C2174	CAMI_low_RL_S001__insert_270_GoldStandardAssembly_Bin-0.fna
RL|S1|C2178	CAMI_low_RL_S001__insert_270_GoldStandardAssembly_Bin-0.fna
RL|S1|C2253	CAMI_low_RL_S001__insert_270_GoldStandardAssembly_Bin-0.fna
RL|S1|C2330	CAMI_low_RL_S001__insert_270_GoldStandardAssembly_Bin-0.fna
RL|S1|C2337	CAMI_low_RL_S001__insert_270_GoldStandardAssembly_Bin-0.fna
RL|S1|C2356	CAMI_low_RL_S001__insert_270_GoldStandardAssembly_Bin-0.fna
RL|S1|C2357	CAMI_low_RL_S001__insert_270_GoldStandardAssembly_Bin-0.fna
RL|S1|C2422	CAMI_low_RL_S001__insert_270_GoldStandardAssembly_Bin-0.fna
RL|S1|C2450	CAMI_low_RL_S001__insert_270_GoldStandardAssembly_Bin-0.fna
RL|S1|C2522	CAMI_low_RL_S001__insert_270_GoldStandardAssembly_Bin-0.fna
RL|S1|C2678	CAMI_low_RL_S001__insert_270_GoldStandardAssembly_Bin-0.fna
RL|S1|C2723	CAMI_low_RL_S001__insert_270_GoldStandardAssembly_Bin-0.fna
RL|S1|C2785	CAMI_low_RL_S001__insert_270_GoldStandardAssembly_Bin-0.fna
RL|S1|C2852	CAMI_low_RL_S001__insert_270_GoldStandardAssembly_Bin-0.fna
RL|S1|C2894	CAMI_low_RL_S001__insert_270_GoldStandardAssembly_Bin-0.fna
RL|S1|C2918	CAMI_low_RL_S001__insert_270_GoldStandardAssembly_Bin-0.fna
RL|S1|C2941	CAMI_low_RL_S001__insert_270_GoldStandardAssembly_Bin-0.fna
RL|S1|C3003	CAMI_low_RL_S001__insert_270_GoldStandardAssembly_Bin-0.fna
RL|S1|C3029	CAMI_low_RL_S001__insert_270_GoldStandardAssembly_Bin-0.fna
RL|S1|C3094	CAMI_low_RL_S001__insert_270_GoldStandardAssembly_Bin-0.fna
RL|S1|C3103	CAMI_low_RL_S001__insert_270_GoldStandardAssembly_Bin-0.fna
RL|S1|C3281	CAMI_low_RL_S001__insert_270_GoldStandardAssembly_Bin-0.fna
RL|S1|C3303	CAMI_low_RL_S001__insert_270_GoldStandardAssembly_Bin-0.fna
RL|S1|C3348	CAMI_low_RL_S001__insert_270_GoldStandardAssembly_Bin-0.fna
RL|S1|C3413	CAMI_low_RL_S001__insert_270_GoldStandardAssembly_Bin-0.fna
RL|S1|C3528	CAMI_low_RL_S001__insert_270_GoldStandardAssembly_Bin-0.fna
RL|S1|C3549	CAMI_low_RL_S001__insert_270_GoldStandardAssembly_Bin-0.fna
RL|S1|C3623	CAMI_low_RL_S001__insert_270_GoldStandardAssembly_Bin-0.fna
RL|S1|C3677	CAMI_low_RL_S001__insert_270_GoldStandardAssembly_Bin-0.fna
RL|S1|C3775	CAMI_low_RL_S001__insert_270_GoldStandardAssembly_Bin-0.fna
RL|S1|C3776	CAMI_low_RL_S001__insert_270_GoldStandardAssembly_Bin-0.fna
RL|S1|C3999	CAMI_low_RL_S001__insert_270_GoldStandardAssembly_Bin-0.fna
RL|S1|C4105	CAMI_low_RL_S001__insert_270_GoldStandardAssembly_Bin-0.fna
RL|S1|C4149	CAMI_low_RL_S001__insert_270_GoldStandardAssembly_Bin-0.fna
RL|S1|C4153	CAMI_low_RL_S001__insert_270_GoldStandardAssembly_Bin-0.fna
RL|S1|C4166	CAMI_low_RL_S001__insert_270_GoldStandardAssembly_Bin-0.fna
RL|S1|C4168	CAMI_low_RL_S001__insert_270_GoldStandardAssembly_Bin-0.fna
RL|S1|C4218	CAMI_low_RL_S001__insert_270_GoldStandardAssembly_Bin-0.fna
RL|S1|C4285	CAMI_low_RL_S001__insert_270_GoldStandardAssembly_Bin-0.fna
RL|S1|C4301	CAMI_low_RL_S001__insert_270_GoldStandardAssembly_Bin-0.fna
RL|S1|C4312	CAMI_low_RL_S001__insert_270_GoldStandardAssembly_Bin-0.fna
RL|S1|C4423	CAMI_low_RL_S001__insert_270_GoldStandardAssembly_Bin-0.fna
RL|S1|C4431	CAMI_low_RL_S001__insert_270_GoldStandardAssembly_Bin-0.fna
RL|S1|C4438	CAMI_low_RL_S001__insert_270_GoldStandardAssembly_Bin-0.fna
RL|S1|C4481	CAMI_low_RL_S001__insert_270_GoldStandardAssembly_Bin-0.fna
RL|S1|C4509	CAMI_low_RL_S001__insert_270_GoldStandardAssembly_Bin-0.fna
RL|S1|C4512	CAMI_low_RL_S001__insert_270_GoldStandardAssembly_Bin-0.fna
RL|S1|C4577	CAMI_low_RL_S001__insert_270_GoldStandardAssembly_Bin-0.fna
RL|S1|C4585	CAMI_low_RL_S001__insert_270_GoldStandardAssembly_Bin-0.fna
RL|S1|C4596	CAMI_low_RL_S001__insert_270_GoldStandardAssembly_Bin-0.fna
RL|S1|C4627	CAMI_low_RL_S001__insert_270_GoldStandardAssembly_Bin-0.fna
RL|S1|C4702	CAMI_low_RL_S001__insert_270_GoldStandardAssembly_Bin-0.fna
RL|S1|C4713	CAMI_low_RL_S001__insert_270_GoldStandardAssembly_Bin-0.fna
RL|S1|C4863	CAMI_low_RL_S001__insert_270_GoldStandardAssembly_Bin-0.fna
RL|S1|C4874	CAMI_low_RL_S001__insert_270_GoldStandardAssembly_Bin-0.fna
RL|S1|C4891	CAMI_low_RL_S001__insert_270_GoldStandardAssembly_Bin-0.fna
RL|S1|C4906	CAMI_low_RL_S001__insert_270_GoldStandardAssembly_Bin-0.fna
RL|S1|C5060	CAMI_low_RL_S001__insert_270_GoldStandardAssembly_Bin-0.fna
RL|S1|C5069	CAMI_low_RL_S001__insert_270_GoldStandardAssembly_Bin-0.fna
RL|S1|C5157	CAMI_low_RL_S001__insert_270_GoldStandardAssembly_Bin-0.fna
RL|S1|C5176	CAMI_low_RL_S001__insert_270_GoldStandardAssembly_Bin-0.fna
RL|S1|C5197	CAMI_low_RL_S001__insert_270_GoldStandardAssembly_Bin-0.fna
RL|S1|C5208	CAMI_low_RL_S001__insert_270_GoldStandardAssembly_Bin-0.fna
RL|S1|C5220	CAMI_low_RL_S001__insert_270_GoldStandardAssembly_Bin-0.fna
RL|S1|C5222	CAMI_low_RL_S001__insert_270_GoldStandardAssembly_Bin-0.fna
RL|S1|C5229	CAMI_low_RL_S001__insert_270_GoldStandardAssembly_Bin-0.fna
RL|S1|C5375	CAMI_low_RL_S001__insert_270_GoldStandardAssembly_Bin-0.fna
RL|S1|C5466	CAMI_low_RL_S001__insert_270_GoldStandardAssembly_Bin-0.fna
RL|S1|C5546	CAMI_low_RL_S001__insert_270_GoldStandardAssembly_Bin-0.fna
RL|S1|C5549	CAMI_low_RL_S001__insert_270_GoldStandardAssembly_Bin-0.fna
RL|S1|C5557	CAMI_low_RL_S001__insert_270_GoldStandardAssembly_Bin-0.fna
RL|S1|C5558	CAMI_low_RL_S001__insert_270_GoldStandardAssembly_Bin-0.fna
RL|S1|C5574	CAMI_low_RL_S001__insert_270_GoldStandardAssembly_Bin-0.fna
RL|S1|C5579	CAMI_low_RL_S001__insert_270_GoldStandardAssembly_Bin-0.fna
RL|S1|C5602	CAMI_low_RL_S001__insert_270_GoldStandardAssembly_Bin-0.fna
RL|S1|C5623	CAMI_low_RL_S001__insert_270_GoldStandardAssembly_Bin-0.fna
RL|S1|C5714	CAMI_low_RL_S001__insert_270_GoldStandardAssembly_Bin-0.fna
RL|S1|C5741	CAMI_low_RL_S001__insert_270_GoldStandardAssembly_Bin-0.fna
RL|S1|C5748	CAMI_low_RL_S001__insert_270_GoldStandardAssembly_Bin-0.fna
RL|S1|C5790	CAMI_low_RL_S001__insert_270_GoldStandardAssembly_Bin-0.fna
RL|S1|C5797	CAMI_low_RL_S001__insert_270_GoldStandardAssembly_Bin-0.fna
RL|S1|C5814	CAMI_low_RL_S001__insert_270_GoldStandardAssembly_Bin-0.fna
RL|S1|C5820	CAMI_low_RL_S001__insert_270_GoldStandardAssembly_Bin-0.fna
RL|S1|C5872	CAMI_low_RL_S001__insert_270_GoldStandardAssembly_Bin-0.fna
RL|S1|C5996	CAMI_low_RL_S001__insert_270_GoldStandardAssembly_Bin-0.fna
RL|S1|C6095	CAMI_low_RL_S001__insert_270_GoldStandardAssembly_Bin-0.fna
RL|S1|C6100	CAMI_low_RL_S001__insert_270_GoldStandardAssembly_Bin-0.fna
RL|S1|C6213	CAMI_low_RL_S001__insert_270_GoldStandardAssembly_Bin-0.fna
RL|S1|C6214	CAMI_low_RL_S001__insert_270_GoldStandardAssembly_Bin-0.fna
RL|S1|C6283	CAMI_low_RL_S001__insert_270_GoldStandardAssembly_Bin-0.fna
RL|S1|C6305	CAMI_low_RL_S001__insert_270_GoldStandardAssembly_Bin-0.fna
RL|S1|C6428	CAMI_low_RL_S001__insert_270_GoldStandardAssembly_Bin-0.fna
RL|S1|C6528	CAMI_low_RL_S001__insert_270_GoldStandardAssembly_Bin-0.fna
RL|S1|C6546	CAMI_low_RL_S001__insert_270_GoldStandardAssembly_Bin-0.fna
RL|S1|C6571	CAMI_low_RL_S001__insert_270_GoldStandardAssembly_Bin-0.fna
RL|S1|C6579	CAMI_low_RL_S001__insert_270_GoldStandardAssembly_Bin-0.fna
RL|S1|C6656	CAMI_low_RL_S001__insert_270_GoldStandardAssembly_Bin-0.fna
RL|S1|C6732	CAMI_low_RL_S001__insert_270_GoldStandardAssembly_Bin-0.fna
RL|S1|C6763	CAMI_low_RL_S001__insert_270_GoldStandardAssembly_Bin-0.fna
RL|S1|C6779	CAMI_low_RL_S001__insert_270_GoldStandardAssembly_Bin-0.fna
RL|S1|C6795	CAMI_low_RL_S001__insert_270_GoldStandardAssembly_Bin-0.fna
RL|S1|C6809	CAMI_low_RL_S001__insert_270_GoldStandardAssembly_Bin-0.fna
RL|S1|C6822	CAMI_low_RL_S001__insert_270_GoldStandardAssembly_Bin-0.fna
RL|S1|C6929	CAMI_low_RL_S001__insert_270_GoldStandardAssembly_Bin-0.fna
RL|S1|C6980	CAMI_low_RL_S001__insert_270_GoldStandardAssembly_Bin-0.fna
RL|S1|C7010	CAMI_low_RL_S001__insert_270_GoldStandardAssembly_Bin-0.fna
RL|S1|C7034	CAMI_low_RL_S001__insert_270_GoldStandardAssembly_Bin-0.fna
RL|S1|C7046	CAMI_low_RL_S001__insert_270_GoldStandardAssembly_Bin-0.fna
RL|S1|C7147	CAMI_low_RL_S001__insert_270_GoldStandardAssembly_Bin-0.fna
RL|S1|C7228	CAMI_low_RL_S001__insert_270_GoldStandardAssembly_Bin-0.fna
RL|S1|C7263	CAMI_low_RL_S001__insert_270_GoldStandardAssembly_Bin-0.fna
RL|S1|C7280	CAMI_low_RL_S001__insert_270_GoldStandardAssembly_Bin-0.fna
RL|S1|C7288	CAMI_low_RL_S001__insert_270_GoldStandardAssembly_Bin-0.fna
RL|S1|C7300	CAMI_low_RL_S001__insert_270_GoldStandardAssembly_Bin-0.fna
RL|S1|C7390	CAMI_low_RL_S001__insert_270_GoldStandardAssembly_Bin-0.fna
RL|S1|C7429	CAMI_low_RL_S001__insert_270_GoldStandardAssembly_Bin-0.fna
RL|S1|C7445	CAMI_low_RL_S001__insert_270_GoldStandardAssembly_Bin-0.fna
RL|S1|C7496	CAMI_low_RL_S001__insert_270_GoldStandardAssembly_Bin-0.fna
RL|S1|C7516	CAMI_low_RL_S001__insert_270_GoldStandardAssembly_Bin-0.fna
RL|S1|C7557	CAMI_low_RL_S001__insert_270_GoldStandardAssembly_Bin-0.fna
RL|S1|C7569	CAMI_low_RL_S001__insert_270_GoldStandardAssembly_Bin-0.fna
RL|S1|C7601	CAMI_low_RL_S001__insert_270_GoldStandardAssembly_Bin-0.fna
RL|S1|C7643	CAMI_low_RL_S001__insert_270_GoldStandardAssembly_Bin-0.fna
RL|S1|C7755	CAMI_low_RL_S001__insert_270_GoldStandardAssembly_Bin-0.fna
RL|S1|C7830	CAMI_low_RL_S001__insert_270_GoldStandardAssembly_Bin-0.fna
RL|S1|C7876	CAMI_low_RL_S001__insert_270_GoldStandardAssembly_Bin-0.fna
RL|S1|C7884	CAMI_low_RL_S001__insert_270_GoldStandardAssembly_Bin-0.fna
RL|S1|C7888	CAMI_low_RL_S001__insert_270_GoldStandardAssembly_Bin-0.fna
RL|S1|C7896	CAMI_low_RL_S001__insert_270_GoldStandardAssembly_Bin-0.fna
RL|S1|C7922	CAMI_low_RL_S001__insert_270_GoldStandardAssembly_Bin-0.fna
RL|S1|C7982	CAMI_low_RL_S001__insert_270_GoldStandardAssembly_Bin-0.fna
RL|S1|C8015	CAMI_low_RL_S001__insert_270_GoldStandardAssembly_Bin-0.fna
RL|S1|C8087	CAMI_low_RL_S001__insert_270_GoldStandardAssembly_Bin-0.fna
RL|S1|C8088	CAMI_low_RL_S001__insert_270_GoldStandardAssembly_Bin-0.fna
RL|S1|C8110	CAMI_low_RL_S001__insert_270_GoldStandardAssembly_Bin-0.fna
RL|S1|C8157	CAMI_low_RL_S001__insert_270_GoldStandardAssembly_Bin-0.fna
RL|S1|C8160	CAMI_low_RL_S001__insert_270_GoldStandardAssembly_Bin-0.fna
RL|S1|C8184	CAMI_low_RL_S001__insert_270_GoldStandardAssembly_Bin-0.fna
RL|S1|C8188	CAMI_low_RL_S001__insert_270_GoldStandardAssembly_Bin-0.fna
RL|S1|C8208	CAMI_low_RL_S001__insert_270_GoldStandardAssembly_Bin-0.fna
RL|S1|C8244	CAMI_low_RL_S001__insert_270_GoldStandardAssembly_Bin-0.fna
RL|S1|C8258	CAMI_low_RL_S001__insert_270_GoldStandardAssembly_Bin-0.fna
RL|S1|C8327	CAMI_low_RL_S001__insert_270_GoldStandardAssembly_Bin-0.fna
RL|S1|C8395	CAMI_low_RL_S001__insert_270_GoldStandardAssembly_Bin-0.fna
RL|S1|C8453	CAMI_low_RL_S001__insert_270_GoldStandardAssembly_Bin-0.fna
RL|S1|C8472	CAMI_low_RL_S001__insert_270_GoldStandardAssembly_Bin-0.fna
RL|S1|C8477	CAMI_low_RL_S001__insert_270_GoldStandardAssembly_Bin-0.fna
RL|S1|C8548	CAMI_low_RL_S001__insert_270_GoldStandardAssembly_Bin-0.fna
RL|S1|C8570	CAMI_low_RL_S001__insert_270_GoldStandardAssembly_Bin-0.fna
RL|S1|C8572	CAMI_low_RL_S001__insert_270_GoldStandardAssembly_Bin-0.fna
RL|S1|C8658	CAMI_low_RL_S001__insert_270_GoldStandardAssembly_Bin-0.fna
RL|S1|C8670	CAMI_low_RL_S001__insert_270_GoldStandardAssembly_Bin-0.fna
RL|S1|C8836	CAMI_low_RL_S001__insert_270_GoldStandardAssembly_Bin-0.fna
RL|S1|C8933	CAMI_low_RL_S001__insert_270_GoldStandardAssembly_Bin-0.fna
RL|S1|C8943	CAMI_low_RL_S001__insert_270_GoldStandardAssembly_Bin-0.fna
RL|S1|C9023	CAMI_low_RL_S001__insert_270_GoldStandardAssembly_Bin-0.fna
RL|S1|C9039	CAMI_low_RL_S001__insert_270_GoldStandardAssembly_Bin-0.fna
RL|S1|C9050	CAMI_low_RL_S001__insert_270_GoldStandardAssembly_Bin-0.fna
RL|S1|C9060	CAMI_low_RL_S001__insert_270_GoldStandardAssembly_Bin-0.fna
RL|S1|C9167	CAMI_low_RL_S001__insert_270_GoldStandardAssembly_Bin-0.fna
RL|S1|C9188	CAMI_low_RL_S001__insert_270_GoldStandardAssembly_Bin-0.fna
RL|S1|C9249	CAMI_low_RL_S001__insert_270_GoldStandardAssembly_Bin-0.fna
RL|S1|C9264	CAMI_low_RL_S001__insert_270_GoldStandardAssembly_Bin-0.fna
RL|S1|C9278	CAMI_low_RL_S001__insert_270_GoldStandardAssembly_Bin-0.fna
RL|S1|C9330	CAMI_low_RL_S001__insert_270_GoldStandardAssembly_Bin-0.fna
RL|S1|C9434	CAMI_low_RL_S001__insert_270_GoldStandardAssembly_Bin-0.fna
RL|S1|C9527	CAMI_low_RL_S001__insert_270_GoldStandardAssembly_Bin-0.fna
RL|S1|C9541	CAMI_low_RL_S001__insert_270_GoldStandardAssembly_Bin-0.fna
RL|S1|C9576	CAMI_low_RL_S001__insert_270_GoldStandardAssembly_Bin-0.fna
RL|S1|C9605	CAMI_low_RL_S001__insert_270_GoldStandardAssembly_Bin-0.fna
RL|S1|C9766	CAMI_low_RL_S001__insert_270_GoldStandardAssembly_Bin-0.fna
RL|S1|C9793	CAMI_low_RL_S001__insert_270_GoldStandardAssembly_Bin-0.fna
RL|S1|C9819	CAMI_low_RL_S001__insert_270_GoldStandardAssembly_Bin-0.fna
RL|S1|C9883	CAMI_low_RL_S001__insert_270_GoldStandardAssembly_Bin-0.fna
RL|S1|C9894	CAMI_low_RL_S001__insert_270_GoldStandardAssembly_Bin-0.fna
RL|S1|C9895	CAMI_low_RL_S001__insert_270_GoldStandardAssembly_Bin-0.fna
RL|S1|C10128	CAMI_low_RL_S001__insert_270_GoldStandardAssembly_Bin-0.fna
RL|S1|C10204	CAMI_low_RL_S001__insert_270_GoldStandardAssembly_Bin-0.fna
RL|S1|C10212	CAMI_low_RL_S001__insert_270_GoldStandardAssembly_Bin-0.fna
RL|S1|C10368	CAMI_low_RL_S001__insert_270_GoldStandardAssembly_Bin-0.fna
RL|S1|C10509	CAMI_low_RL_S001__insert_270_GoldStandardAssembly_Bin-0.fna
RL|S1|C10533	CAMI_low_RL_S001__insert_270_GoldStandardAssembly_Bin-0.fna
RL|S1|C10541	CAMI_low_RL_S001__insert_270_GoldStandardAssembly_Bin-0.fna
RL|S1|C10560	CAMI_low_RL_S001__insert_270_GoldStandardAssembly_Bin-0.fna
RL|S1|C10585	CAMI_low_RL_S001__insert_270_GoldStandardAssembly_Bin-0.fna
RL|S1|C10731	CAMI_low_RL_S001__insert_270_GoldStandardAssembly_Bin-0.fna
RL|S1|C10784	CAMI_low_RL_S001__insert_270_GoldStandardAssembly_Bin-0.fna
RL|S1|C10897	CAMI_low_RL_S001__insert_270_GoldStandardAssembly_Bin-0.fna
RL|S1|C11052	CAMI_low_RL_S001__insert_270_GoldStandardAssembly_Bin-0.fna
RL|S1|C11106	CAMI_low_RL_S001__insert_270_GoldStandardAssembly_Bin-0.fna
RL|S1|C11113	CAMI_low_RL_S001__insert_270_GoldStandardAssembly_Bin-0.fna
RL|S1|C11311	CAMI_low_RL_S001__insert_270_GoldStandardAssembly_Bin-0.fna
RL|S1|C11385	CAMI_low_RL_S001__insert_270_GoldStandardAssembly_Bin-0.fna
RL|S1|C11454	CAMI_low_RL_S001__insert_270_GoldStandardAssembly_Bin-0.fna
RL|S1|C11497	CAMI_low_RL_S001__insert_270_GoldStandardAssembly_Bin-0.fna
RL|S1|C11499	CAMI_low_RL_S001__insert_270_GoldStandardAssembly_Bin-0.fna
RL|S1|C11506	CAMI_low_RL_S001__insert_270_GoldStandardAssembly_Bin-0.fna
RL|S1|C11591	CAMI_low_RL_S001__insert_270_GoldStandardAssembly_Bin-0.fna
RL|S1|C11765	CAMI_low_RL_S001__insert_270_GoldStandardAssembly_Bin-0.fna
RL|S1|C11774	CAMI_low_RL_S001__insert_270_GoldStandardAssembly_Bin-0.fna
RL|S1|C11825	CAMI_low_RL_S001__insert_270_GoldStandardAssembly_Bin-0.fna
RL|S1|C11887	CAMI_low_RL_S001__insert_270_GoldStandardAssembly_Bin-0.fna
RL|S1|C11923	CAMI_low_RL_S001__insert_270_GoldStandardAssembly_Bin-0.fna
RL|S1|C11972	CAMI_low_RL_S001__insert_270_GoldStandardAssembly_Bin-0.fna
RL|S1|C12026	CAMI_low_RL_S001__insert_270_GoldStandardAssembly_Bin-0.fna
RL|S1|C12053	CAMI_low_RL_S001__insert_270_GoldStandardAssembly_Bin-0.fna
RL|S1|C12057	CAMI_low_RL_S001__insert_270_GoldStandardAssembly_Bin-0.fna
RL|S1|C12108	CAMI_low_RL_S001__insert_270_GoldStandardAssembly_Bin-0.fna
RL|S1|C12115	CAMI_low_RL_S001__insert_270_GoldStandardAssembly_Bin-0.fna
RL|S1|C12157	CAMI_low_RL_S001__insert_270_GoldStandardAssembly_Bin-0.fna
RL|S1|C12204	CAMI_low_RL_S001__insert_270_GoldStandardAssembly_Bin-0.fna
RL|S1|C12220	CAMI_low_RL_S001__insert_270_GoldStandardAssembly_Bin-0.fna
RL|S1|C12222	CAMI_low_RL_S001__insert_270_GoldStandardAssembly_Bin-0.fna
RL|S1|C12301	CAMI_low_RL_S001__insert_270_GoldStandardAssembly_Bin-0.fna
RL|S1|C12310	CAMI_low_RL_S001__insert_270_GoldStandardAssembly_Bin-0.fna
RL|S1|C12318	CAMI_low_RL_S001__insert_270_GoldStandardAssembly_Bin-0.fna
RL|S1|C12333	CAMI_low_RL_S001__insert_270_GoldStandardAssembly_Bin-0.fna
RL|S1|C12353	CAMI_low_RL_S001__insert_270_GoldStandardAssembly_Bin-0.fna
RL|S1|C12393	CAMI_low_RL_S001__insert_270_GoldStandardAssembly_Bin-0.fna
RL|S1|C12408	CAMI_low_RL_S001__insert_270_GoldStandardAssembly_Bin-0.fna
RL|S1|C12426	CAMI_low_RL_S001__insert_270_GoldStandardAssembly_Bin-0.fna
RL|S1|C12451	CAMI_low_RL_S001__insert_270_GoldStandardAssembly_Bin-0.fna
RL|S1|C12530	CAMI_low_RL_S001__insert_270_GoldStandardAssembly_Bin-0.fna
RL|S1|C12735	CAMI_low_RL_S001__insert_270_GoldStandardAssembly_Bin-0.fna
RL|S1|C12773	CAMI_low_RL_S001__insert_270_GoldStandardAssembly_Bin-0.fna
RL|S1|C12837	CAMI_low_RL_S001__insert_270_GoldStandardAssembly_Bin-0.fna
RL|S1|C12925	CAMI_low_RL_S001__insert_270_GoldStandardAssembly_Bin-0.fna
RL|S1|C13052	CAMI_low_RL_S001__insert_270_GoldStandardAssembly_Bin-0.fna
RL|S1|C13190	CAMI_low_RL_S001__insert_270_GoldStandardAssembly_Bin-0.fna
RL|S1|C13255	CAMI_low_RL_S001__insert_270_GoldStandardAssembly_Bin-0.fna
RL|S1|C13262	CAMI_low_RL_S001__insert_270_GoldStandardAssembly_Bin-0.fna
RL|S1|C13273	CAMI_low_RL_S001__insert_270_GoldStandardAssembly_Bin-0.fna
RL|S1|C13279	CAMI_low_RL_S001__insert_270_GoldStandardAssembly_Bin-0.fna
RL|S1|C13323	CAMI_low_RL_S001__insert_270_GoldStandardAssembly_Bin-0.fna
RL|S1|C13338	CAMI_low_RL_S001__insert_270_GoldStandardAssembly_Bin-0.fna
RL|S1|C13394	CAMI_low_RL_S001__insert_270_GoldStandardAssembly_Bin-0.fna
RL|S1|C13432	CAMI_low_RL_S001__insert_270_GoldStandardAssembly_Bin-0.fna
RL|S1|C13458	CAMI_low_RL_S001__insert_270_GoldStandardAssembly_Bin-0.fna
RL|S1|C13546	CAMI_low_RL_S001__insert_270_GoldStandardAssembly_Bin-0.fna
RL|S1|C13694	CAMI_low_RL_S001__insert_270_GoldStandardAssembly_Bin-0.fna
RL|S1|C13728	CAMI_low_RL_S001__insert_270_GoldStandardAssembly_Bin-0.fna
RL|S1|C13789	CAMI_low_RL_S001__insert_270_GoldStandardAssembly_Bin-0.fna
RL|S1|C13850	CAMI_low_RL_S001__insert_270_GoldStandardAssembly_Bin-0.fna
RL|S1|C13972	CAMI_low_RL_S001__insert_270_GoldStandardAssembly_Bin-0.fna
RL|S1|C13983	CAMI_low_RL_S001__insert_270_GoldStandardAssembly_Bin-0.fna
RL|S1|C13992	CAMI_low_RL_S001__insert_270_GoldStandardAssembly_Bin-0.fna
RL|S1|C14005	CAMI_low_RL_S001__insert_270_GoldStandardAssembly_Bin-0.fna
RL|S1|C14101	CAMI_low_RL_S001__insert_270_GoldStandardAssembly_Bin-0.fna
RL|S1|C14263	CAMI_low_RL_S001__insert_270_GoldStandardAssembly_Bin-0.fna
RL|S1|C14316	CAMI_low_RL_S001__insert_270_GoldStandardAssembly_Bin-0.fna
RL|S1|C14378	CAMI_low_RL_S001__insert_270_GoldStandardAssembly_Bin-0.fna
RL|S1|C14415	CAMI_low_RL_S001__insert_270_GoldStandardAssembly_Bin-0.fna
RL|S1|C14455	CAMI_low_RL_S001__insert_270_GoldStandardAssembly_Bin-0.fna
RL|S1|C14504	CAMI_low_RL_S001__insert_270_GoldStandardAssembly_Bin-0.fna
RL|S1|C14554	CAMI_low_RL_S001__insert_270_GoldStandardAssembly_Bin-0.fna
RL|S1|C14573	CAMI_low_RL_S001__insert_270_GoldStandardAssembly_Bin-0.fna
RL|S1|C14648	CAMI_low_RL_S001__insert_270_GoldStandardAssembly_Bin-0.fna
RL|S1|C15062	CAMI_low_RL_S001__insert_270_GoldStandardAssembly_Bin-0.fna
RL|S1|C15258	CAMI_low_RL_S001__insert_270_GoldStandardAssembly_Bin-0.fna
RL|S1|C15261	CAMI_low_RL_S001__insert_270_GoldStandardAssembly_Bin-0.fna
RL|S1|C15292	CAMI_low_RL_S001__insert_270_GoldStandardAssembly_Bin-0.fna
RL|S1|C15374	CAMI_low_RL_S001__insert_270_GoldStandardAssembly_Bin-0.fna
RL|S1|C15394	CAMI_low_RL_S001__insert_270_GoldStandardAssembly_Bin-0.fna
RL|S1|C15447	CAMI_low_RL_S001__insert_270_GoldStandardAssembly_Bin-0.fna
RL|S1|C15452	CAMI_low_RL_S001__insert_270_GoldStandardAssembly_Bin-0.fna
RL|S1|C15480	CAMI_low_RL_S001__insert_270_GoldStandardAssembly_Bin-0.fna
RL|S1|C15498	CAMI_low_RL_S001__insert_270_GoldStandardAssembly_Bin-0.fna
RL|S1|C15519	CAMI_low_RL_S001__insert_270_GoldStandardAssembly_Bin-0.fna
RL|S1|C15545	CAMI_low_RL_S001__insert_270_GoldStandardAssembly_Bin-0.fna
RL|S1|C15571	CAMI_low_RL_S001__insert_270_GoldStandardAssembly_Bin-0.fna
RL|S1|C15588	CAMI_low_RL_S001__insert_270_GoldStandardAssembly_Bin-0.fna
RL|S1|C15761	CAMI_low_RL_S001__insert_270_GoldStandardAssembly_Bin-0.fna
RL|S1|C15811	CAMI_low_RL_S001__insert_270_GoldStandardAssembly_Bin-0.fna
RL|S1|C15849	CAMI_low_RL_S001__insert_270_GoldStandardAssembly_Bin-0.fna
RL|S1|C15855	CAMI_low_RL_S001__insert_270_GoldStandardAssembly_Bin-0.fna
RL|S1|C15907	CAMI_low_RL_S001__insert_270_GoldStandardAssembly_Bin-0.fna
RL|S1|C16018	CAMI_low_RL_S001__insert_270_GoldStandardAssembly_Bin-0.fna
RL|S1|C16028	CAMI_low_RL_S001__insert_270_GoldStandardAssembly_Bin-0.fna
RL|S1|C16110	CAMI_low_RL_S001__insert_270_GoldStandardAssembly_Bin-0.fna
RL|S1|C16141	CAMI_low_RL_S001__insert_270_GoldStandardAssembly_Bin-0.fna
RL|S1|C16192	CAMI_low_RL_S001__insert_270_GoldStandardAssembly_Bin-0.fna
RL|S1|C16215	CAMI_low_RL_S001__insert_270_GoldStandardAssembly_Bin-0.fna
RL|S1|C16216	CAMI_low_RL_S001__insert_270_GoldStandardAssembly_Bin-0.fna
RL|S1|C16258	CAMI_low_RL_S001__insert_270_GoldStandardAssembly_Bin-0.fna
RL|S1|C16354	CAMI_low_RL_S001__insert_270_GoldStandardAssembly_Bin-0.fna
RL|S1|C16360	CAMI_low_RL_S001__insert_270_GoldStandardAssembly_Bin-0.fna
RL|S1|C16410	CAMI_low_RL_S001__insert_270_GoldStandardAssembly_Bin-0.fna
RL|S1|C16440	CAMI_low_RL_S001__insert_270_GoldStandardAssembly_Bin-0.fna
RL|S1|C16522	CAMI_low_RL_S001__insert_270_GoldStandardAssembly_Bin-0.fna
RL|S1|C16530	CAMI_low_RL_S001__insert_270_GoldStandardAssembly_Bin-0.fna
RL|S1|C16554	CAMI_low_RL_S001__insert_270_GoldStandardAssembly_Bin-0.fna
RL|S1|C16572	CAMI_low_RL_S001__insert_270_GoldStandardAssembly_Bin-0.fna
RL|S1|C16576	CAMI_low_RL_S001__insert_270_GoldStandardAssembly_Bin-0.fna
RL|S1|C16605	CAMI_low_RL_S001__insert_270_GoldStandardAssembly_Bin-0.fna
RL|S1|C16621	CAMI_low_RL_S001__insert_270_GoldStandardAssembly_Bin-0.fna
RL|S1|C16634	CAMI_low_RL_S001__insert_270_GoldStandardAssembly_Bin-0.fna
RL|S1|C16816	CAMI_low_RL_S001__insert_270_GoldStandardAssembly_Bin-0.fna
RL|S1|C16820	CAMI_low_RL_S001__insert_270_GoldStandardAssembly_Bin-0.fna
RL|S1|C16929	CAMI_low_RL_S001__insert_270_GoldStandardAssembly_Bin-0.fna
RL|S1|C17063	CAMI_low_RL_S001__insert_270_GoldStandardAssembly_Bin-0.fna
RL|S1|C17223	CAMI_low_RL_S001__insert_270_GoldStandardAssembly_Bin-0.fna
RL|S1|C17259	CAMI_low_RL_S001__insert_270_GoldStandardAssembly_Bin-0.fna
RL|S1|C17268	CAMI_low_RL_S001__insert_270_GoldStandardAssembly_Bin-0.fna
RL|S1|C17273	CAMI_low_RL_S001__insert_270_GoldStandardAssembly_Bin-0.fna
RL|S1|C17322	CAMI_low_RL_S001__insert_270_GoldStandardAssembly_Bin-0.fna
RL|S1|C17399	CAMI_low_RL_S001__insert_270_GoldStandardAssembly_Bin-0.fna
RL|S1|C17415	CAMI_low_RL_S001__insert_270_GoldStandardAssembly_Bin-0.fna
RL|S1|C17432	CAMI_low_RL_S001__insert_270_GoldStandardAssembly_Bin-0.fna
RL|S1|C17436	CAMI_low_RL_S001__insert_270_GoldStandardAssembly_Bin-0.fna
RL|S1|C17464	CAMI_low_RL_S001__insert_270_GoldStandardAssembly_Bin-0.fna
RL|S1|C17561	CAMI_low_RL_S001__insert_270_GoldStandardAssembly_Bin-0.fna
RL|S1|C17591	CAMI_low_RL_S001__insert_270_GoldStandardAssembly_Bin-0.fna
RL|S1|C17592	CAMI_low_RL_S001__insert_270_GoldStandardAssembly_Bin-0.fna
RL|S1|C17665	CAMI_low_RL_S001__insert_270_GoldStandardAssembly_Bin-0.fna
RL|S1|C17700	CAMI_low_RL_S001__insert_270_GoldStandardAssembly_Bin-0.fna
RL|S1|C17751	CAMI_low_RL_S001__insert_270_GoldStandardAssembly_Bin-0.fna
RL|S1|C17845	CAMI_low_RL_S001__insert_270_GoldStandardAssembly_Bin-0.fna
RL|S1|C17860	CAMI_low_RL_S001__insert_270_GoldStandardAssembly_Bin-0.fna
RL|S1|C17863	CAMI_low_RL_S001__insert_270_GoldStandardAssembly_Bin-0.fna
RL|S1|C18029	CAMI_low_RL_S001__insert_270_GoldStandardAssembly_Bin-0.fna
RL|S1|C18061	CAMI_low_RL_S001__insert_270_GoldStandardAssembly_Bin-0.fna
RL|S1|C18072	CAMI_low_RL_S001__insert_270_GoldStandardAssembly_Bin-0.fna
RL|S1|C18347	CAMI_low_RL_S001__insert_270_GoldStandardAssembly_Bin-0.fna
RL|S1|C18392	CAMI_low_RL_S001__insert_270_GoldStandardAssembly_Bin-0.fna
RL|S1|C18463	CAMI_low_RL_S001__insert_270_GoldStandardAssembly_Bin-0.fna
RL|S1|C18534	CAMI_low_RL_S001__insert_270_GoldStandardAssembly_Bin-0.fna
RL|S1|C18579	CAMI_low_RL_S001__insert_270_GoldStandardAssembly_Bin-0.fna
RL|S1|C18594	CAMI_low_RL_S001__insert_270_GoldStandardAssembly_Bin-0.fna
RL|S1|C18596	CAMI_low_RL_S001__insert_270_GoldStandardAssembly_Bin-0.fna
RL|S1|C18598	CAMI_low_RL_S001__insert_270_GoldStandardAssembly_Bin-0.fna
RL|S1|C18644	CAMI_low_RL_S001__insert_270_GoldStandardAssembly_Bin-0.fna
RL|S1|C18657	CAMI_low_RL_S001__insert_270_GoldStandardAssembly_Bin-0.fna
RL|S1|C18695	CAMI_low_RL_S001__insert_270_GoldStandardAssembly_Bin-0.fna
RL|S1|C18700	CAMI_low_RL_S001__insert_270_GoldStandardAssembly_Bin-0.fna
RL|S1|C18843	CAMI_low_RL_S001__insert_270_GoldStandardAssembly_Bin-0.fna
RL|S1|C18851	CAMI_low_RL_S001__insert_270_GoldStandardAssembly_Bin-0.fna
RL|S1|C18874	CAMI_low_RL_S001__insert_270_GoldStandardAssembly_Bin-0.fna
RL|S1|C19061	CAMI_low_RL_S001__insert_270_GoldStandardAssembly_Bin-0.fna
RL|S1|C19070	CAMI_low_RL_S001__insert_270_GoldStandardAssembly_Bin-0.fna
RL|S1|C19105	CAMI_low_RL_S001__insert_270_GoldStandardAssembly_Bin-0.fna
RL|S1|C19174	CAMI_low_RL_S001__insert_270_GoldStandardAssembly_Bin-0.fna
RL|S1|C19190	CAMI_low_RL_S001__insert_270_GoldStandardAssembly_Bin-0.fna
RL|S1|C19297	CAMI_low_RL_S001__insert_270_GoldStandardAssembly_Bin-0.fna
RL|S1|C19312	CAMI_low_RL_S001__insert_270_GoldStandardAssembly_Bin-0.fna
RL|S1|C1563	CAMI_low_RL_S001__insert_270_GoldStandardAssembly_Bin-1.fna
RL|S1|C1599	CAMI_low_RL_S001__insert_270_GoldStandardAssembly_Bin-1.fna
RL|S1|C1640	CAMI_low_RL_S001__insert_270_GoldStandardAssembly_Bin-1.fna
RL|S1|C2428	CAMI_low_RL_S001__insert_270_GoldStandardAssembly_Bin-1.fna
RL|S1|C2706	CAMI_low_RL_S001__insert_270_GoldStandardAssembly_Bin-1.fna
RL|S1|C4642	CAMI_low_RL_S001__insert_270_GoldStandardAssembly_Bin-1.fna
RL|S1|C7433	CAMI_low_RL_S001__insert_270_GoldStandardAssembly_Bin-1.fna
RL|S1|C8350	CAMI_low_RL_S001__insert_270_GoldStandardAssembly_Bin-1.fna
RL|S1|C8738	CAMI_low_RL_S001__insert_270_GoldStandardAssembly_Bin-1.fna
RL|S1|C9403	CAMI_low_RL_S001__insert_270_GoldStandardAssembly_Bin-1.fna
RL|S1|C10143	CAMI_low_RL_S001__insert_270_GoldStandardAssembly_Bin-1.fna
RL|S1|C10539	CAMI_low_RL_S001__insert_270_GoldStandardAssembly_Bin-1.fna
RL|S1|C11005	CAMI_low_RL_S001__insert_270_GoldStandardAssembly_Bin-1.fna
RL|S1|C11124	CAMI_low_RL_S001__insert_270_GoldStandardAssembly_Bin-1.fna
RL|S1|C11515	CAMI_low_RL_S001__insert_270_GoldStandardAssembly_Bin-1.fna
RL|S1|C12210	CAMI_low_RL_S001__insert_270_GoldStandardAssembly_Bin-1.fna
RL|S1|C12558	CAMI_low_RL_S001__insert_270_GoldStandardAssembly_Bin-1.fna
RL|S1|C13291	CAMI_low_RL_S001__insert_270_GoldStandardAssembly_Bin-1.fna
RL|S1|C13557	CAMI_low_RL_S001__insert_270_GoldStandardAssembly_Bin-1.fna
RL|S1|C14243	CAMI_low_RL_S001__insert_270_GoldStandardAssembly_Bin-1.fna
RL|S1|C14440	CAMI_low_RL_S001__insert_270_GoldStandardAssembly_Bin-1.fna
RL|S1|C14870	CAMI_low_RL_S001__insert_270_GoldStandardAssembly_Bin-1.fna
RL|S1|C16047	CAMI_low_RL_S001__insert_270_GoldStandardAssembly_Bin-1.fna
RL|S1|C17887	CAMI_low_RL_S001__insert_270_GoldStandardAssembly_Bin-1.fna
RL|S1|C2	CAMI_low_RL_S001__insert_270_GoldStandardAssembly_Bin-2.fna
RL|S1|C6	CAMI_low_RL_S001__insert_270_GoldStandardAssembly_Bin-2.fna
RL|S1|C10	CAMI_low_RL_S001__insert_270_GoldStandardAssembly_Bin-2.fna
RL|S1|C17	CAMI_low_RL_S001__insert_270_GoldStandardAssembly_Bin-2.fna
RL|S1|C19	CAMI_low_RL_S001__insert_270_GoldStandardAssembly_Bin-2.fna
RL|S1|C21	CAMI_low_RL_S001__insert_270_GoldStandardAssembly_Bin-2.fna
RL|S1|C23	CAMI_low_RL_S001__insert_270_GoldStandardAssembly_Bin-2.fna
RL|S1|C24	CAMI_low_RL_S001__insert_270_GoldStandardAssembly_Bin-2.fna
RL|S1|C30	CAMI_low_RL_S001__insert_270_GoldStandardAssembly_Bin-2.fna
RL|S1|C39	CAMI_low_RL_S001__insert_270_GoldStandardAssembly_Bin-2.fna
RL|S1|C47	CAMI_low_RL_S001__insert_270_GoldStandardAssembly_Bin-2.fna
RL|S1|C49	CAMI_low_RL_S001__insert_270_GoldStandardAssembly_Bin-2.fna
RL|S1|C61	CAMI_low_RL_S001__insert_270_GoldStandardAssembly_Bin-2.fna
RL|S1|C70	CAMI_low_RL_S001__insert_270_GoldStandardAssembly_Bin-2.fna
RL|S1|C77	CAMI_low_RL_S001__insert_270_GoldStandardAssembly_Bin-2.fna
RL|S1|C81	CAMI_low_RL_S001__insert_270_GoldStandardAssembly_Bin-2.fna
RL|S1|C82	CAMI_low_RL_S001__insert_270_GoldStandardAssembly_Bin-2.fna
RL|S1|C85	CAMI_low_RL_S001__insert_270_GoldStandardAssembly_Bin-2.fna
RL|S1|C90	CAMI_low_RL_S001__insert_270_GoldStandardAssembly_Bin-2.fna
RL|S1|C92	CAMI_low_RL_S001__insert_270_GoldStandardAssembly_Bin-2.fna
RL|S1|C95	CAMI_low_RL_S001__insert_270_GoldStandardAssembly_Bin-2.fna
RL|S1|C99	CAMI_low_RL_S001__insert_270_GoldStandardAssembly_Bin-2.fna
RL|S1|C101	CAMI_low_RL_S001__insert_270_GoldStandardAssembly_Bin-2.fna
RL|S1|C102	CAMI_low_RL_S001__insert_270_GoldStandardAssembly_Bin-2.fna
RL|S1|C104	CAMI_low_RL_S001__insert_270_GoldStandardAssembly_Bin-2.fna
RL|S1|C105	CAMI_low_RL_S001__insert_270_GoldStandardAssembly_Bin-2.fna
RL|S1|C108	CAMI_low_RL_S001__insert_270_GoldStandardAssembly_Bin-2.fna
RL|S1|C109	CAMI_low_RL_S001__insert_270_GoldStandardAssembly_Bin-2.fna
RL|S1|C125	CAMI_low_RL_S001__insert_270_GoldStandardAssembly_Bin-2.fna
RL|S1|C127	CAMI_low_RL_S001__insert_270_GoldStandardAssembly_Bin-2.fna
RL|S1|C129	CAMI_low_RL_S001__insert_270_GoldStandardAssembly_Bin-2.fna
RL|S1|C130	CAMI_low_RL_S001__insert_270_GoldStandardAssembly_Bin-2.fna
RL|S1|C134	CAMI_low_RL_S001__insert_270_GoldStandardAssembly_Bin-2.fna
RL|S1|C137	CAMI_low_RL_S001__insert_270_GoldStandardAssembly_Bin-2.fna
RL|S1|C138	CAMI_low_RL_S001__insert_270_GoldStandardAssembly_Bin-2.fna
RL|S1|C139	CAMI_low_RL_S001__insert_270_GoldStandardAssembly_Bin-2.fna
RL|S1|C140	CAMI_low_RL_S001__insert_270_GoldStandardAssembly_Bin-2.fna
RL|S1|C141	CAMI_low_RL_S001__insert_270_GoldStandardAssembly_Bin-2.fna
RL|S1|C143	CAMI_low_RL_S001__insert_270_GoldStandardAssembly_Bin-2.fna
RL|S1|C144	CAMI_low_RL_S001__insert_270_GoldStandardAssembly_Bin-2.fna
RL|S1|C147	CAMI_low_RL_S001__insert_270_GoldStandardAssembly_Bin-2.fna
RL|S1|C152	CAMI_low_RL_S001__insert_270_GoldStandardAssembly_Bin-2.fna
RL|S1|C155	CAMI_low_RL_S001__insert_270_GoldStandardAssembly_Bin-2.fna
RL|S1|C156	CAMI_low_RL_S001__insert_270_GoldStandardAssembly_Bin-2.fna
RL|S1|C159	CAMI_low_RL_S001__insert_270_GoldStandardAssembly_Bin-2.fna
RL|S1|C160	CAMI_low_RL_S001__insert_270_GoldStandardAssembly_Bin-2.fna
RL|S1|C162	CAMI_low_RL_S001__insert_270_GoldStandardAssembly_Bin-2.fna
RL|S1|C163	CAMI_low_RL_S001__insert_270_GoldStandardAssembly_Bin-2.fna
RL|S1|C164	CAMI_low_RL_S001__insert_270_GoldStandardAssembly_Bin-2.fna
RL|S1|C168	CAMI_low_RL_S001__insert_270_GoldStandardAssembly_Bin-2.fna
RL|S1|C172	CAMI_low_RL_S001__insert_270_GoldStandardAssembly_Bin-2.fna
RL|S1|C174	CAMI_low_RL_S001__insert_270_GoldStandardAssembly_Bin-2.fna
RL|S1|C177	CAMI_low_RL_S001__insert_270_GoldStandardAssembly_Bin-2.fna
RL|S1|C178	CAMI_low_RL_S001__insert_270_GoldStandardAssembly_Bin-2.fna
RL|S1|C180	CAMI_low_RL_S001__insert_270_GoldStandardAssembly_Bin-2.fna
RL|S1|C183	CAMI_low_RL_S001__insert_270_GoldStandardAssembly_Bin-2.fna
RL|S1|C185	CAMI_low_RL_S001__insert_270_GoldStandardAssembly_Bin-2.fna
RL|S1|C192	CAMI_low_RL_S001__insert_270_GoldStandardAssembly_Bin-2.fna
RL|S1|C193	CAMI_low_RL_S001__insert_270_GoldStandardAssembly_Bin-2.fna
RL|S1|C195	CAMI_low_RL_S001__insert_270_GoldStandardAssembly_Bin-2.fna
RL|S1|C198	CAMI_low_RL_S001__insert_270_GoldStandardAssembly_Bin-2.fna
RL|S1|C201	CAMI_low_RL_S001__insert_270_GoldStandardAssembly_Bin-2.fna
RL|S1|C202	CAMI_low_RL_S001__insert_270_GoldStandardAssembly_Bin-2.fna
RL|S1|C203	CAMI_low_RL_S001__insert_270_GoldStandardAssembly_Bin-2.fna
RL|S1|C205	CAMI_low_RL_S001__insert_270_GoldStandardAssembly_Bin-2.fna
RL|S1|C214	CAMI_low_RL_S001__insert_270_GoldStandardAssembly_Bin-2.fna
RL|S1|C215	CAMI_low_RL_S001__insert_270_GoldStandardAssembly_Bin-2.fna
RL|S1|C217	CAMI_low_RL_S001__insert_270_GoldStandardAssembly_Bin-2.fna
RL|S1|C221	CAMI_low_RL_S001__insert_270_GoldStandardAssembly_Bin-2.fna
RL|S1|C226	CAMI_low_RL_S001__insert_270_GoldStandardAssembly_Bin-2.fna
RL|S1|C228	CAMI_low_RL_S001__insert_270_GoldStandardAssembly_Bin-2.fna
RL|S1|C231	CAMI_low_RL_S001__insert_270_GoldStandardAssembly_Bin-2.fna
RL|S1|C234	CAMI_low_RL_S001__insert_270_GoldStandardAssembly_Bin-2.fna
RL|S1|C237	CAMI_low_RL_S001__insert_270_GoldStandardAssembly_Bin-2.fna
RL|S1|C244	CAMI_low_RL_S001__insert_270_GoldStandardAssembly_Bin-2.fna
RL|S1|C245	CAMI_low_RL_S001__insert_270_GoldStandardAssembly_Bin-2.fna
RL|S1|C247	CAMI_low_RL_S001__insert_270_GoldStandardAssembly_Bin-2.fna
RL|S1|C251	CAMI_low_RL_S001__insert_270_GoldStandardAssembly_Bin-2.fna
RL|S1|C255	CAMI_low_RL_S001__insert_270_GoldStandardAssembly_Bin-2.fna
RL|S1|C256	CAMI_low_RL_S001__insert_270_GoldStandardAssembly_Bin-2.fna
RL|S1|C258	CAMI_low_RL_S001__insert_270_GoldStandardAssembly_Bin-2.fna
RL|S1|C263	CAMI_low_RL_S001__insert_270_GoldStandardAssembly_Bin-2.fna
RL|S1|C264	CAMI_low_RL_S001__insert_270_GoldStandardAssembly_Bin-2.fna
RL|S1|C268	CAMI_low_RL_S001__insert_270_GoldStandardAssembly_Bin-2.fna
RL|S1|C279	CAMI_low_RL_S001__insert_270_GoldStandardAssembly_Bin-2.fna
RL|S1|C283	CAMI_low_RL_S001__insert_270_GoldStandardAssembly_Bin-2.fna
RL|S1|C285	CAMI_low_RL_S001__insert_270_GoldStandardAssembly_Bin-2.fna
RL|S1|C287	CAMI_low_RL_S001__insert_270_GoldStandardAssembly_Bin-2.fna
RL|S1|C291	CAMI_low_RL_S001__insert_270_GoldStandardAssembly_Bin-2.fna
RL|S1|C292	CAMI_low_RL_S001__insert_270_GoldStandardAssembly_Bin-2.fna
RL|S1|C293	CAMI_low_RL_S001__insert_270_GoldStandardAssembly_Bin-2.fna
RL|S1|C295	CAMI_low_RL_S001__insert_270_GoldStandardAssembly_Bin-2.fna
RL|S1|C300	CAMI_low_RL_S001__insert_270_GoldStandardAssembly_Bin-2.fna
RL|S1|C303	CAMI_low_RL_S001__insert_270_GoldStandardAssembly_Bin-2.fna
RL|S1|C307	CAMI_low_RL_S001__insert_270_GoldStandardAssembly_Bin-2.fna
RL|S1|C308	CAMI_low_RL_S001__insert_270_GoldStandardAssembly_Bin-2.fna
RL|S1|C309	CAMI_low_RL_S001__insert_270_GoldStandardAssembly_Bin-2.fna
RL|S1|C316	CAMI_low_RL_S001__insert_270_GoldStandardAssembly_Bin-2.fna
RL|S1|C318	CAMI_low_RL_S001__insert_270_GoldStandardAssembly_Bin-2.fna
RL|S1|C319	CAMI_low_RL_S001__insert_270_GoldStandardAssembly_Bin-2.fna
RL|S1|C323	CAMI_low_RL_S001__insert_270_GoldStandardAssembly_Bin-2.fna
RL|S1|C326	CAMI_low_RL_S001__insert_270_GoldStandardAssembly_Bin-2.fna
RL|S1|C327	CAMI_low_RL_S001__insert_270_GoldStandardAssembly_Bin-2.fna
RL|S1|C329	CAMI_low_RL_S001__insert_270_GoldStandardAssembly_Bin-2.fna
RL|S1|C332	CAMI_low_RL_S001__insert_270_GoldStandardAssembly_Bin-2.fna
RL|S1|C333	CAMI_low_RL_S001__insert_270_GoldStandardAssembly_Bin-2.fna
RL|S1|C334	CAMI_low_RL_S001__insert_270_GoldStandardAssembly_Bin-2.fna
RL|S1|C338	CAMI_low_RL_S001__insert_270_GoldStandardAssembly_Bin-2.fna
RL|S1|C340	CAMI_low_RL_S001__insert_270_GoldStandardAssembly_Bin-2.fna
RL|S1|C341	CAMI_low_RL_S001__insert_270_GoldStandardAssembly_Bin-2.fna
RL|S1|C343	CAMI_low_RL_S001__insert_270_GoldStandardAssembly_Bin-2.fna
RL|S1|C346	CAMI_low_RL_S001__insert_270_GoldStandardAssembly_Bin-2.fna
RL|S1|C348	CAMI_low_RL_S001__insert_270_GoldStandardAssembly_Bin-2.fna
RL|S1|C350	CAMI_low_RL_S001__insert_270_GoldStandardAssembly_Bin-2.fna
RL|S1|C351	CAMI_low_RL_S001__insert_270_GoldStandardAssembly_Bin-2.fna
RL|S1|C363	CAMI_low_RL_S001__insert_270_GoldStandardAssembly_Bin-2.fna
RL|S1|C367	CAMI_low_RL_S001__insert_270_GoldStandardAssembly_Bin-2.fna
RL|S1|C368	CAMI_low_RL_S001__insert_270_GoldStandardAssembly_Bin-2.fna
RL|S1|C376	CAMI_low_RL_S001__insert_270_GoldStandardAssembly_Bin-2.fna
RL|S1|C380	CAMI_low_RL_S001__insert_270_GoldStandardAssembly_Bin-2.fna
RL|S1|C384	CAMI_low_RL_S001__insert_270_GoldStandardAssembly_Bin-2.fna
RL|S1|C388	CAMI_low_RL_S001__insert_270_GoldStandardAssembly_Bin-2.fna
RL|S1|C398	CAMI_low_RL_S001__insert_270_GoldStandardAssembly_Bin-2.fna
RL|S1|C399	CAMI_low_RL_S001__insert_270_GoldStandardAssembly_Bin-2.fna
RL|S1|C401	CAMI_low_RL_S001__insert_270_GoldStandardAssembly_Bin-2.fna
RL|S1|C406	CAMI_low_RL_S001__insert_270_GoldStandardAssembly_Bin-2.fna
RL|S1|C410	CAMI_low_RL_S001__insert_270_GoldStandardAssembly_Bin-2.fna
RL|S1|C415	CAMI_low_RL_S001__insert_270_GoldStandardAssembly_Bin-2.fna
RL|S1|C416	CAMI_low_RL_S001__insert_270_GoldStandardAssembly_Bin-2.fna
RL|S1|C421	CAMI_low_RL_S001__insert_270_GoldStandardAssembly_Bin-2.fna
RL|S1|C422	CAMI_low_RL_S001__insert_270_GoldStandardAssembly_Bin-2.fna
RL|S1|C427	CAMI_low_RL_S001__insert_270_GoldStandardAssembly_Bin-2.fna
RL|S1|C429	CAMI_low_RL_S001__insert_270_GoldStandardAssembly_Bin-2.fna
RL|S1|C431	CAMI_low_RL_S001__insert_270_GoldStandardAssembly_Bin-2.fna
RL|S1|C439	CAMI_low_RL_S001__insert_270_GoldStandardAssembly_Bin-2.fna
RL|S1|C443	CAMI_low_RL_S001__insert_270_GoldStandardAssembly_Bin-2.fna
RL|S1|C444	CAMI_low_RL_S001__insert_270_GoldStandardAssembly_Bin-2.fna
RL|S1|C445	CAMI_low_RL_S001__insert_270_GoldStandardAssembly_Bin-2.fna
RL|S1|C446	CAMI_low_RL_S001__insert_270_GoldStandardAssembly_Bin-2.fna
RL|S1|C447	CAMI_low_RL_S001__insert_270_GoldStandardAssembly_Bin-2.fna
RL|S1|C448	CAMI_low_RL_S001__insert_270_GoldStandardAssembly_Bin-2.fna
RL|S1|C449	CAMI_low_RL_S001__insert_270_GoldStandardAssembly_Bin-2.fna
RL|S1|C450	CAMI_low_RL_S001__insert_270_GoldStandardAssembly_Bin-2.fna
RL|S1|C451	CAMI_low_RL_S001__insert_270_GoldStandardAssembly_Bin-2.fna
RL|S1|C456	CAMI_low_RL_S001__insert_270_GoldStandardAssembly_Bin-2.fna
RL|S1|C462	CAMI_low_RL_S001__insert_270_GoldStandardAssembly_Bin-2.fna
RL|S1|C463	CAMI_low_RL_S001__insert_270_GoldStandardAssembly_Bin-2.fna
RL|S1|C464	CAMI_low_RL_S001__insert_270_GoldStandardAssembly_Bin-2.fna
RL|S1|C466	CAMI_low_RL_S001__insert_270_GoldStandardAssembly_Bin-2.fna
RL|S1|C468	CAMI_low_RL_S001__insert_270_GoldStandardAssembly_Bin-2.fna
RL|S1|C469	CAMI_low_RL_S001__insert_270_GoldStandardAssembly_Bin-2.fna
RL|S1|C470	CAMI_low_RL_S001__insert_270_GoldStandardAssembly_Bin-2.fna
RL|S1|C474	CAMI_low_RL_S001__insert_270_GoldStandardAssembly_Bin-2.fna
RL|S1|C476	CAMI_low_RL_S001__insert_270_GoldStandardAssembly_Bin-2.fna
RL|S1|C479	CAMI_low_RL_S001__insert_270_GoldStandardAssembly_Bin-2.fna
RL|S1|C486	CAMI_low_RL_S001__insert_270_GoldStandardAssembly_Bin-2.fna
RL|S1|C488	CAMI_low_RL_S001__insert_270_GoldStandardAssembly_Bin-2.fna
RL|S1|C490	CAMI_low_RL_S001__insert_270_GoldStandardAssembly_Bin-2.fna
RL|S1|C493	CAMI_low_RL_S001__insert_270_GoldStandardAssembly_Bin-2.fna
RL|S1|C494	CAMI_low_RL_S001__insert_270_GoldStandardAssembly_Bin-2.fna
RL|S1|C498	CAMI_low_RL_S001__insert_270_GoldStandardAssembly_Bin-2.fna
RL|S1|C500	CAMI_low_RL_S001__insert_270_GoldStandardAssembly_Bin-2.fna
RL|S1|C503	CAMI_low_RL_S001__insert_270_GoldStandardAssembly_Bin-2.fna
RL|S1|C507	CAMI_low_RL_S001__insert_270_GoldStandardAssembly_Bin-2.fna
RL|S1|C510	CAMI_low_RL_S001__insert_270_GoldStandardAssembly_Bin-2.fna
RL|S1|C511	CAMI_low_RL_S001__insert_270_GoldStandardAssembly_Bin-2.fna
RL|S1|C512	CAMI_low_RL_S001__insert_270_GoldStandardAssembly_Bin-2.fna
RL|S1|C513	CAMI_low_RL_S001__insert_270_GoldStandardAssembly_Bin-2.fna
RL|S1|C516	CAMI_low_RL_S001__insert_270_GoldStandardAssembly_Bin-2.fna
RL|S1|C517	CAMI_low_RL_S001__insert_270_GoldStandardAssembly_Bin-2.fna
RL|S1|C519	CAMI_low_RL_S001__insert_270_GoldStandardAssembly_Bin-2.fna
RL|S1|C523	CAMI_low_RL_S001__insert_270_GoldStandardAssembly_Bin-2.fna
RL|S1|C528	CAMI_low_RL_S001__insert_270_GoldStandardAssembly_Bin-2.fna
RL|S1|C529	CAMI_low_RL_S001__insert_270_GoldStandardAssembly_Bin-2.fna
RL|S1|C530	CAMI_low_RL_S001__insert_270_GoldStandardAssembly_Bin-2.fna
RL|S1|C531	CAMI_low_RL_S001__insert_270_GoldStandardAssembly_Bin-2.fna
RL|S1|C536	CAMI_low_RL_S001__insert_270_GoldStandardAssembly_Bin-2.fna
RL|S1|C539	CAMI_low_RL_S001__insert_270_GoldStandardAssembly_Bin-2.fna
RL|S1|C545	CAMI_low_RL_S001__insert_270_GoldStandardAssembly_Bin-2.fna
RL|S1|C547	CAMI_low_RL_S001__insert_270_GoldStandardAssembly_Bin-2.fna
RL|S1|C549	CAMI_low_RL_S001__insert_270_GoldStandardAssembly_Bin-2.fna
RL|S1|C550	CAMI_low_RL_S001__insert_270_GoldStandardAssembly_Bin-2.fna
RL|S1|C558	CAMI_low_RL_S001__insert_270_GoldStandardAssembly_Bin-2.fna
RL|S1|C560	CAMI_low_RL_S001__insert_270_GoldStandardAssembly_Bin-2.fna
RL|S1|C561	CAMI_low_RL_S001__insert_270_GoldStandardAssembly_Bin-2.fna
RL|S1|C565	CAMI_low_RL_S001__insert_270_GoldStandardAssembly_Bin-2.fna
RL|S1|C566	CAMI_low_RL_S001__insert_270_GoldStandardAssembly_Bin-2.fna
RL|S1|C567	CAMI_low_RL_S001__insert_270_GoldStandardAssembly_Bin-2.fna
RL|S1|C568	CAMI_low_RL_S001__insert_270_GoldStandardAssembly_Bin-2.fna
RL|S1|C572	CAMI_low_RL_S001__insert_270_GoldStandardAssembly_Bin-2.fna
RL|S1|C574	CAMI_low_RL_S001__insert_270_GoldStandardAssembly_Bin-2.fna
RL|S1|C579	CAMI_low_RL_S001__insert_270_GoldStandardAssembly_Bin-2.fna
RL|S1|C581	CAMI_low_RL_S001__insert_270_GoldStandardAssembly_Bin-2.fna
RL|S1|C584	CAMI_low_RL_S001__insert_270_GoldStandardAssembly_Bin-2.fna
RL|S1|C585	CAMI_low_RL_S001__insert_270_GoldStandardAssembly_Bin-2.fna
RL|S1|C594	CAMI_low_RL_S001__insert_270_GoldStandardAssembly_Bin-2.fna
RL|S1|C596	CAMI_low_RL_S001__insert_270_GoldStandardAssembly_Bin-2.fna
RL|S1|C599	CAMI_low_RL_S001__insert_270_GoldStandardAssembly_Bin-2.fna
RL|S1|C602	CAMI_low_RL_S001__insert_270_GoldStandardAssembly_Bin-2.fna
RL|S1|C604	CAMI_low_RL_S001__insert_270_GoldStandardAssembly_Bin-2.fna
RL|S1|C605	CAMI_low_RL_S001__insert_270_GoldStandardAssembly_Bin-2.fna
RL|S1|C610	CAMI_low_RL_S001__insert_270_GoldStandardAssembly_Bin-2.fna
RL|S1|C612	CAMI_low_RL_S001__insert_270_GoldStandardAssembly_Bin-2.fna
RL|S1|C614	CAMI_low_RL_S001__insert_270_GoldStandardAssembly_Bin-2.fna
RL|S1|C616	CAMI_low_RL_S001__insert_270_GoldStandardAssembly_Bin-2.fna
RL|S1|C623	CAMI_low_RL_S001__insert_270_GoldStandardAssembly_Bin-2.fna
RL|S1|C626	CAMI_low_RL_S001__insert_270_GoldStandardAssembly_Bin-2.fna
RL|S1|C629	CAMI_low_RL_S001__insert_270_GoldStandardAssembly_Bin-2.fna
RL|S1|C630	CAMI_low_RL_S001__insert_270_GoldStandardAssembly_Bin-2.fna
RL|S1|C632	CAMI_low_RL_S001__insert_270_GoldStandardAssembly_Bin-2.fna
RL|S1|C633	CAMI_low_RL_S001__insert_270_GoldStandardAssembly_Bin-2.fna
RL|S1|C636	CAMI_low_RL_S001__insert_270_GoldStandardAssembly_Bin-2.fna
RL|S1|C637	CAMI_low_RL_S001__insert_270_GoldStandardAssembly_Bin-2.fna
RL|S1|C638	CAMI_low_RL_S001__insert_270_GoldStandardAssembly_Bin-2.fna
RL|S1|C644	CAMI_low_RL_S001__insert_270_GoldStandardAssembly_Bin-2.fna
RL|S1|C645	CAMI_low_RL_S001__insert_270_GoldStandardAssembly_Bin-2.fna
RL|S1|C647	CAMI_low_RL_S001__insert_270_GoldStandardAssembly_Bin-2.fna
RL|S1|C653	CAMI_low_RL_S001__insert_270_GoldStandardAssembly_Bin-2.fna
RL|S1|C657	CAMI_low_RL_S001__insert_270_GoldStandardAssembly_Bin-2.fna
RL|S1|C661	CAMI_low_RL_S001__insert_270_GoldStandardAssembly_Bin-2.fna
RL|S1|C666	CAMI_low_RL_S001__insert_270_GoldStandardAssembly_Bin-2.fna
RL|S1|C670	CAMI_low_RL_S001__insert_270_GoldStandardAssembly_Bin-2.fna
RL|S1|C671	CAMI_low_RL_S001__insert_270_GoldStandardAssembly_Bin-2.fna
RL|S1|C672	CAMI_low_RL_S001__insert_270_GoldStandardAssembly_Bin-2.fna
RL|S1|C674	CAMI_low_RL_S001__insert_270_GoldStandardAssembly_Bin-2.fna
RL|S1|C675	CAMI_low_RL_S001__insert_270_GoldStandardAssembly_Bin-2.fna
RL|S1|C676	CAMI_low_RL_S001__insert_270_GoldStandardAssembly_Bin-2.fna
RL|S1|C681	CAMI_low_RL_S001__insert_270_GoldStandardAssembly_Bin-2.fna
RL|S1|C684	CAMI_low_RL_S001__insert_270_GoldStandardAssembly_Bin-2.fna
RL|S1|C686	CAMI_low_RL_S001__insert_270_GoldStandardAssembly_Bin-2.fna
RL|S1|C688	CAMI_low_RL_S001__insert_270_GoldStandardAssembly_Bin-2.fna
RL|S1|C689	CAMI_low_RL_S001__insert_270_GoldStandardAssembly_Bin-2.fna
RL|S1|C690	CAMI_low_RL_S001__insert_270_GoldStandardAssembly_Bin-2.fna
RL|S1|C695	CAMI_low_RL_S001__insert_270_GoldStandardAssembly_Bin-2.fna
RL|S1|C708	CAMI_low_RL_S001__insert_270_GoldStandardAssembly_Bin-2.fna
RL|S1|C710	CAMI_low_RL_S001__insert_270_GoldStandardAssembly_Bin-2.fna
RL|S1|C711	CAMI_low_RL_S001__insert_270_GoldStandardAssembly_Bin-2.fna
RL|S1|C714	CAMI_low_RL_S001__insert_270_GoldStandardAssembly_Bin-2.fna
RL|S1|C718	CAMI_low_RL_S001__insert_270_GoldStandardAssembly_Bin-2.fna
RL|S1|C721	CAMI_low_RL_S001__insert_270_GoldStandardAssembly_Bin-2.fna
RL|S1|C726	CAMI_low_RL_S001__insert_270_GoldStandardAssembly_Bin-2.fna
RL|S1|C732	CAMI_low_RL_S001__insert_270_GoldStandardAssembly_Bin-2.fna
RL|S1|C735	CAMI_low_RL_S001__insert_270_GoldStandardAssembly_Bin-2.fna
RL|S1|C738	CAMI_low_RL_S001__insert_270_GoldStandardAssembly_Bin-2.fna
RL|S1|C739	CAMI_low_RL_S001__insert_270_GoldStandardAssembly_Bin-2.fna
RL|S1|C741	CAMI_low_RL_S001__insert_270_GoldStandardAssembly_Bin-2.fna
RL|S1|C742	CAMI_low_RL_S001__insert_270_GoldStandardAssembly_Bin-2.fna
RL|S1|C743	CAMI_low_RL_S001__insert_270_GoldStandardAssembly_Bin-2.fna
RL|S1|C745	CAMI_low_RL_S001__insert_270_GoldStandardAssembly_Bin-2.fna
RL|S1|C747	CAMI_low_RL_S001__insert_270_GoldStandardAssembly_Bin-2.fna
RL|S1|C750	CAMI_low_RL_S001__insert_270_GoldStandardAssembly_Bin-2.fna
RL|S1|C757	CAMI_low_RL_S001__insert_270_GoldStandardAssembly_Bin-2.fna
RL|S1|C763	CAMI_low_RL_S001__insert_270_GoldStandardAssembly_Bin-2.fna
RL|S1|C768	CAMI_low_RL_S001__insert_270_GoldStandardAssembly_Bin-2.fna
RL|S1|C770	CAMI_low_RL_S001__insert_270_GoldStandardAssembly_Bin-2.fna
RL|S1|C772	CAMI_low_RL_S001__insert_270_GoldStandardAssembly_Bin-2.fna
RL|S1|C777	CAMI_low_RL_S001__insert_270_GoldStandardAssembly_Bin-2.fna
RL|S1|C778	CAMI_low_RL_S001__insert_270_GoldStandardAssembly_Bin-2.fna
RL|S1|C781	CAMI_low_RL_S001__insert_270_GoldStandardAssembly_Bin-2.fna
RL|S1|C783	CAMI_low_RL_S001__insert_270_GoldStandardAssembly_Bin-2.fna
RL|S1|C785	CAMI_low_RL_S001__insert_270_GoldStandardAssembly_Bin-2.fna
RL|S1|C789	CAMI_low_RL_S001__insert_270_GoldStandardAssembly_Bin-2.fna
RL|S1|C790	CAMI_low_RL_S001__insert_270_GoldStandardAssembly_Bin-2.fna
RL|S1|C793	CAMI_low_RL_S001__insert_270_GoldStandardAssembly_Bin-2.fna
RL|S1|C794	CAMI_low_RL_S001__insert_270_GoldStandardAssembly_Bin-2.fna
RL|S1|C799	CAMI_low_RL_S001__insert_270_GoldStandardAssembly_Bin-2.fna
RL|S1|C803	CAMI_low_RL_S001__insert_270_GoldStandardAssembly_Bin-2.fna
RL|S1|C804	CAMI_low_RL_S001__insert_270_GoldStandardAssembly_Bin-2.fna
RL|S1|C807	CAMI_low_RL_S001__insert_270_GoldStandardAssembly_Bin-2.fna
RL|S1|C813	CAMI_low_RL_S001__insert_270_GoldStandardAssembly_Bin-2.fna
RL|S1|C815	CAMI_low_RL_S001__insert_270_GoldStandardAssembly_Bin-2.fna
RL|S1|C816	CAMI_low_RL_S001__insert_270_GoldStandardAssembly_Bin-2.fna
RL|S1|C819	CAMI_low_RL_S001__insert_270_GoldStandardAssembly_Bin-2.fna
RL|S1|C821	CAMI_low_RL_S001__insert_270_GoldStandardAssembly_Bin-2.fna
RL|S1|C825	CAMI_low_RL_S001__insert_270_GoldStandardAssembly_Bin-2.fna
RL|S1|C828	CAMI_low_RL_S001__insert_270_GoldStandardAssembly_Bin-2.fna
RL|S1|C831	CAMI_low_RL_S001__insert_270_GoldStandardAssembly_Bin-2.fna
RL|S1|C835	CAMI_low_RL_S001__insert_270_GoldStandardAssembly_Bin-2.fna
RL|S1|C836	CAMI_low_RL_S001__insert_270_GoldStandardAssembly_Bin-2.fna
RL|S1|C838	CAMI_low_RL_S001__insert_270_GoldStandardAssembly_Bin-2.fna
RL|S1|C840	CAMI_low_RL_S001__insert_270_GoldStandardAssembly_Bin-2.fna
RL|S1|C843	CAMI_low_RL_S001__insert_270_GoldStandardAssembly_Bin-2.fna
RL|S1|C849	CAMI_low_RL_S001__insert_270_GoldStandardAssembly_Bin-2.fna
RL|S1|C850	CAMI_low_RL_S001__insert_270_GoldStandardAssembly_Bin-2.fna
RL|S1|C851	CAMI_low_RL_S001__insert_270_GoldStandardAssembly_Bin-2.fna
RL|S1|C854	CAMI_low_RL_S001__insert_270_GoldStandardAssembly_Bin-2.fna
RL|S1|C858	CAMI_low_RL_S001__insert_270_GoldStandardAssembly_Bin-2.fna
RL|S1|C861	CAMI_low_RL_S001__insert_270_GoldStandardAssembly_Bin-2.fna
RL|S1|C864	CAMI_low_RL_S001__insert_270_GoldStandardAssembly_Bin-2.fna
RL|S1|C865	CAMI_low_RL_S001__insert_270_GoldStandardAssembly_Bin-2.fna
RL|S1|C866	CAMI_low_RL_S001__insert_270_GoldStandardAssembly_Bin-2.fna
RL|S1|C872	CAMI_low_RL_S001__insert_270_GoldStandardAssembly_Bin-2.fna
RL|S1|C873	CAMI_low_RL_S001__insert_270_GoldStandardAssembly_Bin-2.fna
RL|S1|C875	CAMI_low_RL_S001__insert_270_GoldStandardAssembly_Bin-2.fna
RL|S1|C877	CAMI_low_RL_S001__insert_270_GoldStandardAssembly_Bin-2.fna
RL|S1|C882	CAMI_low_RL_S001__insert_270_GoldStandardAssembly_Bin-2.fna
RL|S1|C883	CAMI_low_RL_S001__insert_270_GoldStandardAssembly_Bin-2.fna
RL|S1|C884	CAMI_low_RL_S001__insert_270_GoldStandardAssembly_Bin-2.fna
RL|S1|C885	CAMI_low_RL_S001__insert_270_GoldStandardAssembly_Bin-2.fna
RL|S1|C888	CAMI_low_RL_S001__insert_270_GoldStandardAssembly_Bin-2.fna
RL|S1|C890	CAMI_low_RL_S001__insert_270_GoldStandardAssembly_Bin-2.fna
RL|S1|C897	CAMI_low_RL_S001__insert_270_GoldStandardAssembly_Bin-2.fna
RL|S1|C900	CAMI_low_RL_S001__insert_270_GoldStandardAssembly_Bin-2.fna
RL|S1|C901	CAMI_low_RL_S001__insert_270_GoldStandardAssembly_Bin-2.fna
RL|S1|C906	CAMI_low_RL_S001__insert_270_GoldStandardAssembly_Bin-2.fna
RL|S1|C907	CAMI_low_RL_S001__insert_270_GoldStandardAssembly_Bin-2.fna
RL|S1|C912	CAMI_low_RL_S001__insert_270_GoldStandardAssembly_Bin-2.fna
RL|S1|C916	CAMI_low_RL_S001__insert_270_GoldStandardAssembly_Bin-2.fna
RL|S1|C925	CAMI_low_RL_S001__insert_270_GoldStandardAssembly_Bin-2.fna
RL|S1|C930	CAMI_low_RL_S001__insert_270_GoldStandardAssembly_Bin-2.fna
RL|S1|C931	CAMI_low_RL_S001__insert_270_GoldStandardAssembly_Bin-2.fna
RL|S1|C932	CAMI_low_RL_S001__insert_270_GoldStandardAssembly_Bin-2.fna
RL|S1|C939	CAMI_low_RL_S001__insert_270_GoldStandardAssembly_Bin-2.fna
RL|S1|C943	CAMI_low_RL_S001__insert_270_GoldStandardAssembly_Bin-2.fna
RL|S1|C944	CAMI_low_RL_S001__insert_270_GoldStandardAssembly_Bin-2.fna
RL|S1|C950	CAMI_low_RL_S001__insert_270_GoldStandardAssembly_Bin-2.fna
RL|S1|C952	CAMI_low_RL_S001__insert_270_GoldStandardAssembly_Bin-2.fna
RL|S1|C956	CAMI_low_RL_S001__insert_270_GoldStandardAssembly_Bin-2.fna
RL|S1|C957	CAMI_low_RL_S001__insert_270_GoldStandardAssembly_Bin-2.fna
RL|S1|C961	CAMI_low_RL_S001__insert_270_GoldStandardAssembly_Bin-2.fna
RL|S1|C964	CAMI_low_RL_S001__insert_270_GoldStandardAssembly_Bin-2.fna
RL|S1|C967	CAMI_low_RL_S001__insert_270_GoldStandardAssembly_Bin-2.fna
RL|S1|C970	CAMI_low_RL_S001__insert_270_GoldStandardAssembly_Bin-2.fna
RL|S1|C977	CAMI_low_RL_S001__insert_270_GoldStandardAssembly_Bin-2.fna
RL|S1|C980	CAMI_low_RL_S001__insert_270_GoldStandardAssembly_Bin-2.fna
RL|S1|C982	CAMI_low_RL_S001__insert_270_GoldStandardAssembly_Bin-2.fna
RL|S1|C985	CAMI_low_RL_S001__insert_270_GoldStandardAssembly_Bin-2.fna
RL|S1|C986	CAMI_low_RL_S001__insert_270_GoldStandardAssembly_Bin-2.fna
RL|S1|C992	CAMI_low_RL_S001__insert_270_GoldStandardAssembly_Bin-2.fna
RL|S1|C998	CAMI_low_RL_S001__insert_270_GoldStandardAssembly_Bin-2.fna
RL|S1|C1000	CAMI_low_RL_S001__insert_270_GoldStandardAssembly_Bin-2.fna
RL|S1|C1006	CAMI_low_RL_S001__insert_270_GoldStandardAssembly_Bin-2.fna
RL|S1|C1007	CAMI_low_RL_S001__insert_270_GoldStandardAssembly_Bin-2.fna
RL|S1|C1010	CAMI_low_RL_S001__insert_270_GoldStandardAssembly_Bin-2.fna
RL|S1|C1013	CAMI_low_RL_S001__insert_270_GoldStandardAssembly_Bin-2.fna
RL|S1|C1015	CAMI_low_RL_S001__insert_270_GoldStandardAssembly_Bin-2.fna
RL|S1|C1022	CAMI_low_RL_S001__insert_270_GoldStandardAssembly_Bin-2.fna
RL|S1|C1023	CAMI_low_RL_S001__insert_270_GoldStandardAssembly_Bin-2.fna
RL|S1|C1026	CAMI_low_RL_S001__insert_270_GoldStandardAssembly_Bin-2.fna
RL|S1|C1027	CAMI_low_RL_S001__insert_270_GoldStandardAssembly_Bin-2.fna
RL|S1|C1029	CAMI_low_RL_S001__insert_270_GoldStandardAssembly_Bin-2.fna
RL|S1|C1030	CAMI_low_RL_S001__insert_270_GoldStandardAssembly_Bin-2.fna
RL|S1|C1032	CAMI_low_RL_S001__insert_270_GoldStandardAssembly_Bin-2.fna
RL|S1|C1035	CAMI_low_RL_S001__insert_270_GoldStandardAssembly_Bin-2.fna
RL|S1|C1039	CAMI_low_RL_S001__insert_270_GoldStandardAssembly_Bin-2.fna
RL|S1|C1040	CAMI_low_RL_S001__insert_270_GoldStandardAssembly_Bin-2.fna
RL|S1|C1044	CAMI_low_RL_S001__insert_270_GoldStandardAssembly_Bin-2.fna
RL|S1|C1045	CAMI_low_RL_S001__insert_270_GoldStandardAssembly_Bin-2.fna
RL|S1|C1046	CAMI_low_RL_S001__insert_270_GoldStandardAssembly_Bin-2.fna
RL|S1|C1048	CAMI_low_RL_S001__insert_270_GoldStandardAssembly_Bin-2.fna
RL|S1|C1051	CAMI_low_RL_S001__insert_270_GoldStandardAssembly_Bin-2.fna
RL|S1|C1052	CAMI_low_RL_S001__insert_270_GoldStandardAssembly_Bin-2.fna
RL|S1|C1053	CAMI_low_RL_S001__insert_270_GoldStandardAssembly_Bin-2.fna
RL|S1|C1054	CAMI_low_RL_S001__insert_270_GoldStandardAssembly_Bin-2.fna
RL|S1|C1058	CAMI_low_RL_S001__insert_270_GoldStandardAssembly_Bin-2.fna
RL|S1|C1062	CAMI_low_RL_S001__insert_270_GoldStandardAssembly_Bin-2.fna
RL|S1|C1064	CAMI_low_RL_S001__insert_270_GoldStandardAssembly_Bin-2.fna
RL|S1|C1070	CAMI_low_RL_S001__insert_270_GoldStandardAssembly_Bin-2.fna
RL|S1|C1071	CAMI_low_RL_S001__insert_270_GoldStandardAssembly_Bin-2.fna
RL|S1|C1075	CAMI_low_RL_S001__insert_270_GoldStandardAssembly_Bin-2.fna
RL|S1|C1078	CAMI_low_RL_S001__insert_270_GoldStandardAssembly_Bin-2.fna
RL|S1|C1079	CAMI_low_RL_S001__insert_270_GoldStandardAssembly_Bin-2.fna
RL|S1|C1083	CAMI_low_RL_S001__insert_270_GoldStandardAssembly_Bin-2.fna
RL|S1|C1086	CAMI_low_RL_S001__insert_270_GoldStandardAssembly_Bin-2.fna
RL|S1|C1088	CAMI_low_RL_S001__insert_270_GoldStandardAssembly_Bin-2.fna
RL|S1|C1089	CAMI_low_RL_S001__insert_270_GoldStandardAssembly_Bin-2.fna
RL|S1|C1091	CAMI_low_RL_S001__insert_270_GoldStandardAssembly_Bin-2.fna
RL|S1|C1096	CAMI_low_RL_S001__insert_270_GoldStandardAssembly_Bin-2.fna
RL|S1|C1099	CAMI_low_RL_S001__insert_270_GoldStandardAssembly_Bin-2.fna
RL|S1|C1107	CAMI_low_RL_S001__insert_270_GoldStandardAssembly_Bin-2.fna
RL|S1|C1109	CAMI_low_RL_S001__insert_270_GoldStandardAssembly_Bin-2.fna
RL|S1|C1114	CAMI_low_RL_S001__insert_270_GoldStandardAssembly_Bin-2.fna
RL|S1|C1116	CAMI_low_RL_S001__insert_270_GoldStandardAssembly_Bin-2.fna
RL|S1|C1119	CAMI_low_RL_S001__insert_270_GoldStandardAssembly_Bin-2.fna
RL|S1|C1123	CAMI_low_RL_S001__insert_270_GoldStandardAssembly_Bin-2.fna
RL|S1|C1130	CAMI_low_RL_S001__insert_270_GoldStandardAssembly_Bin-2.fna
RL|S1|C1133	CAMI_low_RL_S001__insert_270_GoldStandardAssembly_Bin-2.fna
RL|S1|C1134	CAMI_low_RL_S001__insert_270_GoldStandardAssembly_Bin-2.fna
RL|S1|C1135	CAMI_low_RL_S001__insert_270_GoldStandardAssembly_Bin-2.fna
RL|S1|C1140	CAMI_low_RL_S001__insert_270_GoldStandardAssembly_Bin-2.fna
RL|S1|C1141	CAMI_low_RL_S001__insert_270_GoldStandardAssembly_Bin-2.fna
RL|S1|C1143	CAMI_low_RL_S001__insert_270_GoldStandardAssembly_Bin-2.fna
RL|S1|C1146	CAMI_low_RL_S001__insert_270_GoldStandardAssembly_Bin-2.fna
RL|S1|C1148	CAMI_low_RL_S001__insert_270_GoldStandardAssembly_Bin-2.fna
RL|S1|C1149	CAMI_low_RL_S001__insert_270_GoldStandardAssembly_Bin-2.fna
RL|S1|C1150	CAMI_low_RL_S001__insert_270_GoldStandardAssembly_Bin-2.fna
RL|S1|C1153	CAMI_low_RL_S001__insert_270_GoldStandardAssembly_Bin-2.fna
RL|S1|C1160	CAMI_low_RL_S001__insert_270_GoldStandardAssembly_Bin-2.fna
RL|S1|C1163	CAMI_low_RL_S001__insert_270_GoldStandardAssembly_Bin-2.fna
RL|S1|C1168	CAMI_low_RL_S001__insert_270_GoldStandardAssembly_Bin-2.fna
RL|S1|C1169	CAMI_low_RL_S001__insert_270_GoldStandardAssembly_Bin-2.fna
RL|S1|C1170	CAMI_low_RL_S001__insert_270_GoldStandardAssembly_Bin-2.fna
RL|S1|C1176	CAMI_low_RL_S001__insert_270_GoldStandardAssembly_Bin-2.fna
RL|S1|C1177	CAMI_low_RL_S001__insert_270_GoldStandardAssembly_Bin-2.fna
RL|S1|C1183	CAMI_low_RL_S001__insert_270_GoldStandardAssembly_Bin-2.fna
RL|S1|C1185	CAMI_low_RL_S001__insert_270_GoldStandardAssembly_Bin-2.fna
RL|S1|C1186	CAMI_low_RL_S001__insert_270_GoldStandardAssembly_Bin-2.fna
RL|S1|C1187	CAMI_low_RL_S001__insert_270_GoldStandardAssembly_Bin-2.fna
RL|S1|C1188	CAMI_low_RL_S001__insert_270_GoldStandardAssembly_Bin-2.fna
RL|S1|C1190	CAMI_low_RL_S001__insert_270_GoldStandardAssembly_Bin-2.fna
RL|S1|C1191	CAMI_low_RL_S001__insert_270_GoldStandardAssembly_Bin-2.fna
RL|S1|C1193	CAMI_low_RL_S001__insert_270_GoldStandardAssembly_Bin-2.fna
RL|S1|C1194	CAMI_low_RL_S001__insert_270_GoldStandardAssembly_Bin-2.fna
RL|S1|C1196	CAMI_low_RL_S001__insert_270_GoldStandardAssembly_Bin-2.fna
RL|S1|C1197	CAMI_low_RL_S001__insert_270_GoldStandardAssembly_Bin-2.fna
RL|S1|C1204	CAMI_low_RL_S001__insert_270_GoldStandardAssembly_Bin-2.fna
RL|S1|C1212	CAMI_low_RL_S001__insert_270_GoldStandardAssembly_Bin-2.fna
RL|S1|C1219	CAMI_low_RL_S001__insert_270_GoldStandardAssembly_Bin-2.fna
RL|S1|C1220	CAMI_low_RL_S001__insert_270_GoldStandardAssembly_Bin-2.fna
RL|S1|C1223	CAMI_low_RL_S001__insert_270_GoldStandardAssembly_Bin-2.fna
RL|S1|C1224	CAMI_low_RL_S001__insert_270_GoldStandardAssembly_Bin-2.fna
RL|S1|C1229	CAMI_low_RL_S001__insert_270_GoldStandardAssembly_Bin-2.fna
RL|S1|C1231	CAMI_low_RL_S001__insert_270_GoldStandardAssembly_Bin-2.fna
RL|S1|C1232	CAMI_low_RL_S001__insert_270_GoldStandardAssembly_Bin-2.fna
RL|S1|C1233	CAMI_low_RL_S001__insert_270_GoldStandardAssembly_Bin-2.fna
RL|S1|C1234	CAMI_low_RL_S001__insert_270_GoldStandardAssembly_Bin-2.fna
RL|S1|C1241	CAMI_low_RL_S001__insert_270_GoldStandardAssembly_Bin-2.fna
RL|S1|C1245	CAMI_low_RL_S001__insert_270_GoldStandardAssembly_Bin-2.fna
RL|S1|C1254	CAMI_low_RL_S001__insert_270_GoldStandardAssembly_Bin-2.fna
RL|S1|C1257	CAMI_low_RL_S001__insert_270_GoldStandardAssembly_Bin-2.fna
RL|S1|C1263	CAMI_low_RL_S001__insert_270_GoldStandardAssembly_Bin-2.fna
RL|S1|C1267	CAMI_low_RL_S001__insert_270_GoldStandardAssembly_Bin-2.fna
RL|S1|C1268	CAMI_low_RL_S001__insert_270_GoldStandardAssembly_Bin-2.fna
RL|S1|C1271	CAMI_low_RL_S001__insert_270_GoldStandardAssembly_Bin-2.fna
RL|S1|C1273	CAMI_low_RL_S001__insert_270_GoldStandardAssembly_Bin-2.fna
RL|S1|C1275	CAMI_low_RL_S001__insert_270_GoldStandardAssembly_Bin-2.fna
RL|S1|C1276	CAMI_low_RL_S001__insert_270_GoldStandardAssembly_Bin-2.fna
RL|S1|C1281	CAMI_low_RL_S001__insert_270_GoldStandardAssembly_Bin-2.fna
RL|S1|C1282	CAMI_low_RL_S001__insert_270_GoldStandardAssembly_Bin-2.fna
RL|S1|C1283	CAMI_low_RL_S001__insert_270_GoldStandardAssembly_Bin-2.fna
RL|S1|C1284	CAMI_low_RL_S001__insert_270_GoldStandardAssembly_Bin-2.fna
RL|S1|C1290	CAMI_low_RL_S001__insert_270_GoldStandardAssembly_Bin-2.fna
RL|S1|C1299	CAMI_low_RL_S001__insert_270_GoldStandardAssembly_Bin-2.fna
RL|S1|C1300	CAMI_low_RL_S001__insert_270_GoldStandardAssembly_Bin-2.fna
RL|S1|C1306	CAMI_low_RL_S001__insert_270_GoldStandardAssembly_Bin-2.fna
RL|S1|C1314	CAMI_low_RL_S001__insert_270_GoldStandardAssembly_Bin-2.fna
RL|S1|C1317	CAMI_low_RL_S001__insert_270_GoldStandardAssembly_Bin-2.fna
RL|S1|C1324	CAMI_low_RL_S001__insert_270_GoldStandardAssembly_Bin-2.fna
RL|S1|C1327	CAMI_low_RL_S001__insert_270_GoldStandardAssembly_Bin-2.fna
RL|S1|C1328	CAMI_low_RL_S001__insert_270_GoldStandardAssembly_Bin-2.fna
RL|S1|C1329	CAMI_low_RL_S001__insert_270_GoldStandardAssembly_Bin-2.fna
RL|S1|C1330	CAMI_low_RL_S001__insert_270_GoldStandardAssembly_Bin-2.fna
RL|S1|C1333	CAMI_low_RL_S001__insert_270_GoldStandardAssembly_Bin-2.fna
RL|S1|C1335	CAMI_low_RL_S001__insert_270_GoldStandardAssembly_Bin-2.fna
RL|S1|C1337	CAMI_low_RL_S001__insert_270_GoldStandardAssembly_Bin-2.fna
RL|S1|C1340	CAMI_low_RL_S001__insert_270_GoldStandardAssembly_Bin-2.fna
RL|S1|C1344	CAMI_low_RL_S001__insert_270_GoldStandardAssembly_Bin-2.fna
RL|S1|C1347	CAMI_low_RL_S001__insert_270_GoldStandardAssembly_Bin-2.fna
RL|S1|C1349	CAMI_low_RL_S001__insert_270_GoldStandardAssembly_Bin-2.fna
RL|S1|C1352	CAMI_low_RL_S001__insert_270_GoldStandardAssembly_Bin-2.fna
RL|S1|C1354	CAMI_low_RL_S001__insert_270_GoldStandardAssembly_Bin-2.fna
RL|S1|C1361	CAMI_low_RL_S001__insert_270_GoldStandardAssembly_Bin-2.fna
RL|S1|C1364	CAMI_low_RL_S001__insert_270_GoldStandardAssembly_Bin-2.fna
RL|S1|C1368	CAMI_low_RL_S001__insert_270_GoldStandardAssembly_Bin-2.fna
RL|S1|C1371	CAMI_low_RL_S001__insert_270_GoldStandardAssembly_Bin-2.fna
RL|S1|C1372	CAMI_low_RL_S001__insert_270_GoldStandardAssembly_Bin-2.fna
RL|S1|C1376	CAMI_low_RL_S001__insert_270_GoldStandardAssembly_Bin-2.fna
RL|S1|C1378	CAMI_low_RL_S001__insert_270_GoldStandardAssembly_Bin-2.fna
RL|S1|C1379	CAMI_low_RL_S001__insert_270_GoldStandardAssembly_Bin-2.fna
RL|S1|C1381	CAMI_low_RL_S001__insert_270_GoldStandardAssembly_Bin-2.fna
RL|S1|C1382	CAMI_low_RL_S001__insert_270_GoldStandardAssembly_Bin-2.fna
RL|S1|C1387	CAMI_low_RL_S001__insert_270_GoldStandardAssembly_Bin-2.fna
RL|S1|C1390	CAMI_low_RL_S001__insert_270_GoldStandardAssembly_Bin-2.fna
RL|S1|C1391	CAMI_low_RL_S001__insert_270_GoldStandardAssembly_Bin-2.fna
RL|S1|C1399	CAMI_low_RL_S001__insert_270_GoldStandardAssembly_Bin-2.fna
RL|S1|C1400	CAMI_low_RL_S001__insert_270_GoldStandardAssembly_Bin-2.fna
RL|S1|C1401	CAMI_low_RL_S001__insert_270_GoldStandardAssembly_Bin-2.fna
RL|S1|C1404	CAMI_low_RL_S001__insert_270_GoldStandardAssembly_Bin-2.fna
RL|S1|C1406	CAMI_low_RL_S001__insert_270_GoldStandardAssembly_Bin-2.fna
RL|S1|C1408	CAMI_low_RL_S001__insert_270_GoldStandardAssembly_Bin-2.fna
RL|S1|C1413	CAMI_low_RL_S001__insert_270_GoldStandardAssembly_Bin-2.fna
RL|S1|C1415	CAMI_low_RL_S001__insert_270_GoldStandardAssembly_Bin-2.fna
RL|S1|C1420	CAMI_low_RL_S001__insert_270_GoldStandardAssembly_Bin-2.fna
RL|S1|C1423	CAMI_low_RL_S001__insert_270_GoldStandardAssembly_Bin-2.fna
RL|S1|C1427	CAMI_low_RL_S001__insert_270_GoldStandardAssembly_Bin-2.fna
RL|S1|C1430	CAMI_low_RL_S001__insert_270_GoldStandardAssembly_Bin-2.fna
RL|S1|C1433	CAMI_low_RL_S001__insert_270_GoldStandardAssembly_Bin-2.fna
RL|S1|C1441	CAMI_low_RL_S001__insert_270_GoldStandardAssembly_Bin-2.fna
RL|S1|C1443	CAMI_low_RL_S001__insert_270_GoldStandardAssembly_Bin-2.fna
RL|S1|C1448	CAMI_low_RL_S001__insert_270_GoldStandardAssembly_Bin-2.fna
RL|S1|C1453	CAMI_low_RL_S001__insert_270_GoldStandardAssembly_Bin-2.fna
RL|S1|C1454	CAMI_low_RL_S001__insert_270_GoldStandardAssembly_Bin-2.fna
RL|S1|C1458	CAMI_low_RL_S001__insert_270_GoldStandardAssembly_Bin-2.fna
RL|S1|C1459	CAMI_low_RL_S001__insert_270_GoldStandardAssembly_Bin-2.fna
RL|S1|C1460	CAMI_low_RL_S001__insert_270_GoldStandardAssembly_Bin-2.fna
RL|S1|C1462	CAMI_low_RL_S001__insert_270_GoldStandardAssembly_Bin-2.fna
RL|S1|C1464	CAMI_low_RL_S001__insert_270_GoldStandardAssembly_Bin-2.fna
RL|S1|C1466	CAMI_low_RL_S001__insert_270_GoldStandardAssembly_Bin-2.fna
RL|S1|C1469	CAMI_low_RL_S001__insert_270_GoldStandardAssembly_Bin-2.fna
RL|S1|C1470	CAMI_low_RL_S001__insert_270_GoldStandardAssembly_Bin-2.fna
RL|S1|C1472	CAMI_low_RL_S001__insert_270_GoldStandardAssembly_Bin-2.fna
RL|S1|C1474	CAMI_low_RL_S001__insert_270_GoldStandardAssembly_Bin-2.fna
RL|S1|C1476	CAMI_low_RL_S001__insert_270_GoldStandardAssembly_Bin-2.fna
RL|S1|C1480	CAMI_low_RL_S001__insert_270_GoldStandardAssembly_Bin-2.fna
RL|S1|C1481	CAMI_low_RL_S001__insert_270_GoldStandardAssembly_Bin-2.fna
RL|S1|C1484	CAMI_low_RL_S001__insert_270_GoldStandardAssembly_Bin-2.fna
RL|S1|C1485	CAMI_low_RL_S001__insert_270_GoldStandardAssembly_Bin-2.fna
RL|S1|C1487	CAMI_low_RL_S001__insert_270_GoldStandardAssembly_Bin-2.fna
RL|S1|C1497	CAMI_low_RL_S001__insert_270_GoldStandardAssembly_Bin-2.fna
RL|S1|C1500	CAMI_low_RL_S001__insert_270_GoldStandardAssembly_Bin-2.fna
RL|S1|C1502	CAMI_low_RL_S001__insert_270_GoldStandardAssembly_Bin-2.fna
RL|S1|C1503	CAMI_low_RL_S001__insert_270_GoldStandardAssembly_Bin-2.fna
RL|S1|C1504	CAMI_low_RL_S001__insert_270_GoldStandardAssembly_Bin-2.fna
RL|S1|C1516	CAMI_low_RL_S001__insert_270_GoldStandardAssembly_Bin-2.fna
RL|S1|C1526	CAMI_low_RL_S001__insert_270_GoldStandardAssembly_Bin-2.fna
RL|S1|C1527	CAMI_low_RL_S001__insert_270_GoldStandardAssembly_Bin-2.fna
RL|S1|C1531	CAMI_low_RL_S001__insert_270_GoldStandardAssembly_Bin-2.fna
RL|S1|C1535	CAMI_low_RL_S001__insert_270_GoldStandardAssembly_Bin-2.fna
RL|S1|C1545	CAMI_low_RL_S001__insert_270_GoldStandardAssembly_Bin-2.fna
RL|S1|C1546	CAMI_low_RL_S001__insert_270_GoldStandardAssembly_Bin-2.fna
RL|S1|C1550	CAMI_low_RL_S001__insert_270_GoldStandardAssembly_Bin-2.fna
RL|S1|C1553	CAMI_low_RL_S001__insert_270_GoldStandardAssembly_Bin-2.fna
RL|S1|C1554	CAMI_low_RL_S001__insert_270_GoldStandardAssembly_Bin-2.fna
RL|S1|C1556	CAMI_low_RL_S001__insert_270_GoldStandardAssembly_Bin-2.fna
RL|S1|C1562	CAMI_low_RL_S001__insert_270_GoldStandardAssembly_Bin-2.fna
RL|S1|C1564	CAMI_low_RL_S001__insert_270_GoldStandardAssembly_Bin-2.fna
RL|S1|C1565	CAMI_low_RL_S001__insert_270_GoldStandardAssembly_Bin-2.fna
RL|S1|C1570	CAMI_low_RL_S001__insert_270_GoldStandardAssembly_Bin-2.fna
RL|S1|C1572	CAMI_low_RL_S001__insert_270_GoldStandardAssembly_Bin-2.fna
RL|S1|C1573	CAMI_low_RL_S001__insert_270_GoldStandardAssembly_Bin-2.fna
RL|S1|C1574	CAMI_low_RL_S001__insert_270_GoldStandardAssembly_Bin-2.fna
RL|S1|C1577	CAMI_low_RL_S001__insert_270_GoldStandardAssembly_Bin-2.fna
RL|S1|C1579	CAMI_low_RL_S001__insert_270_GoldStandardAssembly_Bin-2.fna
RL|S1|C1582	CAMI_low_RL_S001__insert_270_GoldStandardAssembly_Bin-2.fna
RL|S1|C1584	CAMI_low_RL_S001__insert_270_GoldStandardAssembly_Bin-2.fna
RL|S1|C1587	CAMI_low_RL_S001__insert_270_GoldStandardAssembly_Bin-2.fna
RL|S1|C1588	CAMI_low_RL_S001__insert_270_GoldStandardAssembly_Bin-2.fna
RL|S1|C1590	CAMI_low_RL_S001__insert_270_GoldStandardAssembly_Bin-2.fna
RL|S1|C1593	CAMI_low_RL_S001__insert_270_GoldStandardAssembly_Bin-2.fna
RL|S1|C1604	CAMI_low_RL_S001__insert_270_GoldStandardAssembly_Bin-2.fna
RL|S1|C1608	CAMI_low_RL_S001__insert_270_GoldStandardAssembly_Bin-2.fna
RL|S1|C1609	CAMI_low_RL_S001__insert_270_GoldStandardAssembly_Bin-2.fna
RL|S1|C1610	CAMI_low_RL_S001__insert_270_GoldStandardAssembly_Bin-2.fna
RL|S1|C1615	CAMI_low_RL_S001__insert_270_GoldStandardAssembly_Bin-2.fna
RL|S1|C1619	CAMI_low_RL_S001__insert_270_GoldStandardAssembly_Bin-2.fna
RL|S1|C1620	CAMI_low_RL_S001__insert_270_GoldStandardAssembly_Bin-2.fna
RL|S1|C1621	CAMI_low_RL_S001__insert_270_GoldStandardAssembly_Bin-2.fna
RL|S1|C1625	CAMI_low_RL_S001__insert_270_GoldStandardAssembly_Bin-2.fna
RL|S1|C1627	CAMI_low_RL_S001__insert_270_GoldStandardAssembly_Bin-2.fna
RL|S1|C1629	CAMI_low_RL_S001__insert_270_GoldStandardAssembly_Bin-2.fna
RL|S1|C1631	CAMI_low_RL_S001__insert_270_GoldStandardAssembly_Bin-2.fna
RL|S1|C1632	CAMI_low_RL_S001__insert_270_GoldStandardAssembly_Bin-2.fna
RL|S1|C1633	CAMI_low_RL_S001__insert_270_GoldStandardAssembly_Bin-2.fna
RL|S1|C1634	CAMI_low_RL_S001__insert_270_GoldStandardAssembly_Bin-2.fna
RL|S1|C1635	CAMI_low_RL_S001__insert_270_GoldStandardAssembly_Bin-2.fna
RL|S1|C1638	CAMI_low_RL_S001__insert_270_GoldStandardAssembly_Bin-2.fna
RL|S1|C1643	CAMI_low_RL_S001__insert_270_GoldStandardAssembly_Bin-2.fna
RL|S1|C1644	CAMI_low_RL_S001__insert_270_GoldStandardAssembly_Bin-2.fna
RL|S1|C1646	CAMI_low_RL_S001__insert_270_GoldStandardAssembly_Bin-2.fna
RL|S1|C1647	CAMI_low_RL_S001__insert_270_GoldStandardAssembly_Bin-2.fna
RL|S1|C1650	CAMI_low_RL_S001__insert_270_GoldStandardAssembly_Bin-2.fna
RL|S1|C1657	CAMI_low_RL_S001__insert_270_GoldStandardAssembly_Bin-2.fna
RL|S1|C1659	CAMI_low_RL_S001__insert_270_GoldStandardAssembly_Bin-2.fna
RL|S1|C1661	CAMI_low_RL_S001__insert_270_GoldStandardAssembly_Bin-2.fna
RL|S1|C1665	CAMI_low_RL_S001__insert_270_GoldStandardAssembly_Bin-2.fna
RL|S1|C1666	CAMI_low_RL_S001__insert_270_GoldStandardAssembly_Bin-2.fna
RL|S1|C1675	CAMI_low_RL_S001__insert_270_GoldStandardAssembly_Bin-2.fna
RL|S1|C1677	CAMI_low_RL_S001__insert_270_GoldStandardAssembly_Bin-2.fna
RL|S1|C1690	CAMI_low_RL_S001__insert_270_GoldStandardAssembly_Bin-2.fna
RL|S1|C1691	CAMI_low_RL_S001__insert_270_GoldStandardAssembly_Bin-2.fna
RL|S1|C1692	CAMI_low_RL_S001__insert_270_GoldStandardAssembly_Bin-2.fna
RL|S1|C1693	CAMI_low_RL_S001__insert_270_GoldStandardAssembly_Bin-2.fna
RL|S1|C1695	CAMI_low_RL_S001__insert_270_GoldStandardAssembly_Bin-2.fna
RL|S1|C1697	CAMI_low_RL_S001__insert_270_GoldStandardAssembly_Bin-2.fna
RL|S1|C1698	CAMI_low_RL_S001__insert_270_GoldStandardAssembly_Bin-2.fna
RL|S1|C1699	CAMI_low_RL_S001__insert_270_GoldStandardAssembly_Bin-2.fna
RL|S1|C1701	CAMI_low_RL_S001__insert_270_GoldStandardAssembly_Bin-2.fna
RL|S1|C1703	CAMI_low_RL_S001__insert_270_GoldStandardAssembly_Bin-2.fna
RL|S1|C1704	CAMI_low_RL_S001__insert_270_GoldStandardAssembly_Bin-2.fna
RL|S1|C1710	CAMI_low_RL_S001__insert_270_GoldStandardAssembly_Bin-2.fna
RL|S1|C1715	CAMI_low_RL_S001__insert_270_GoldStandardAssembly_Bin-2.fna
RL|S1|C1717	CAMI_low_RL_S001__insert_270_GoldStandardAssembly_Bin-2.fna
RL|S1|C1723	CAMI_low_RL_S001__insert_270_GoldStandardAssembly_Bin-2.fna
RL|S1|C1727	CAMI_low_RL_S001__insert_270_GoldStandardAssembly_Bin-2.fna
RL|S1|C1729	CAMI_low_RL_S001__insert_270_GoldStandardAssembly_Bin-2.fna
RL|S1|C1730	CAMI_low_RL_S001__insert_270_GoldStandardAssembly_Bin-2.fna
RL|S1|C1731	CAMI_low_RL_S001__insert_270_GoldStandardAssembly_Bin-2.fna
RL|S1|C1732	CAMI_low_RL_S001__insert_270_GoldStandardAssembly_Bin-2.fna
RL|S1|C1734	CAMI_low_RL_S001__insert_270_GoldStandardAssembly_Bin-2.fna
RL|S1|C1736	CAMI_low_RL_S001__insert_270_GoldStandardAssembly_Bin-2.fna
RL|S1|C1737	CAMI_low_RL_S001__insert_270_GoldStandardAssembly_Bin-2.fna
RL|S1|C1738	CAMI_low_RL_S001__insert_270_GoldStandardAssembly_Bin-2.fna
RL|S1|C1741	CAMI_low_RL_S001__insert_270_GoldStandardAssembly_Bin-2.fna
RL|S1|C1742	CAMI_low_RL_S001__insert_270_GoldStandardAssembly_Bin-2.fna
RL|S1|C1743	CAMI_low_RL_S001__insert_270_GoldStandardAssembly_Bin-2.fna
RL|S1|C1748	CAMI_low_RL_S001__insert_270_GoldStandardAssembly_Bin-2.fna
RL|S1|C1757	CAMI_low_RL_S001__insert_270_GoldStandardAssembly_Bin-2.fna
RL|S1|C1762	CAMI_low_RL_S001__insert_270_GoldStandardAssembly_Bin-2.fna
RL|S1|C1769	CAMI_low_RL_S001__insert_270_GoldStandardAssembly_Bin-2.fna
RL|S1|C1773	CAMI_low_RL_S001__insert_270_GoldStandardAssembly_Bin-2.fna
RL|S1|C1776	CAMI_low_RL_S001__insert_270_GoldStandardAssembly_Bin-2.fna
RL|S1|C1777	CAMI_low_RL_S001__insert_270_GoldStandardAssembly_Bin-2.fna
RL|S1|C1786	CAMI_low_RL_S001__insert_270_GoldStandardAssembly_Bin-2.fna
RL|S1|C1787	CAMI_low_RL_S001__insert_270_GoldStandardAssembly_Bin-2.fna
RL|S1|C1788	CAMI_low_RL_S001__insert_270_GoldStandardAssembly_Bin-2.fna
RL|S1|C1789	CAMI_low_RL_S001__insert_270_GoldStandardAssembly_Bin-2.fna
RL|S1|C1796	CAMI_low_RL_S001__insert_270_GoldStandardAssembly_Bin-2.fna
RL|S1|C1798	CAMI_low_RL_S001__insert_270_GoldStandardAssembly_Bin-2.fna
RL|S1|C1807	CAMI_low_RL_S001__insert_270_GoldStandardAssembly_Bin-2.fna
RL|S1|C1808	CAMI_low_RL_S001__insert_270_GoldStandardAssembly_Bin-2.fna
RL|S1|C1809	CAMI_low_RL_S001__insert_270_GoldStandardAssembly_Bin-2.fna
RL|S1|C1811	CAMI_low_RL_S001__insert_270_GoldStandardAssembly_Bin-2.fna
RL|S1|C1814	CAMI_low_RL_S001__insert_270_GoldStandardAssembly_Bin-2.fna
RL|S1|C1816	CAMI_low_RL_S001__insert_270_GoldStandardAssembly_Bin-2.fna
RL|S1|C1820	CAMI_low_RL_S001__insert_270_GoldStandardAssembly_Bin-2.fna
RL|S1|C1828	CAMI_low_RL_S001__insert_270_GoldStandardAssembly_Bin-2.fna
RL|S1|C1829	CAMI_low_RL_S001__insert_270_GoldStandardAssembly_Bin-2.fna
RL|S1|C1833	CAMI_low_RL_S001__insert_270_GoldStandardAssembly_Bin-2.fna
RL|S1|C1839	CAMI_low_RL_S001__insert_270_GoldStandardAssembly_Bin-2.fna
RL|S1|C1840	CAMI_low_RL_S001__insert_270_GoldStandardAssembly_Bin-2.fna
RL|S1|C1842	CAMI_low_RL_S001__insert_270_GoldStandardAssembly_Bin-2.fna
RL|S1|C1847	CAMI_low_RL_S001__insert_270_GoldStandardAssembly_Bin-2.fna
RL|S1|C1848	CAMI_low_RL_S001__insert_270_GoldStandardAssembly_Bin-2.fna
RL|S1|C1851	CAMI_low_RL_S001__insert_270_GoldStandardAssembly_Bin-2.fna
RL|S1|C1865	CAMI_low_RL_S001__insert_270_GoldStandardAssembly_Bin-2.fna
RL|S1|C1867	CAMI_low_RL_S001__insert_270_GoldStandardAssembly_Bin-2.fna
RL|S1|C1871	CAMI_low_RL_S001__insert_270_GoldStandardAssembly_Bin-2.fna
RL|S1|C1873	CAMI_low_RL_S001__insert_270_GoldStandardAssembly_Bin-2.fna
RL|S1|C1877	CAMI_low_RL_S001__insert_270_GoldStandardAssembly_Bin-2.fna
RL|S1|C1878	CAMI_low_RL_S001__insert_270_GoldStandardAssembly_Bin-2.fna
RL|S1|C1879	CAMI_low_RL_S001__insert_270_GoldStandardAssembly_Bin-2.fna
RL|S1|C1885	CAMI_low_RL_S001__insert_270_GoldStandardAssembly_Bin-2.fna
RL|S1|C1886	CAMI_low_RL_S001__insert_270_GoldStandardAssembly_Bin-2.fna
RL|S1|C1888	CAMI_low_RL_S001__insert_270_GoldStandardAssembly_Bin-2.fna
RL|S1|C1889	CAMI_low_RL_S001__insert_270_GoldStandardAssembly_Bin-2.fna
RL|S1|C1893	CAMI_low_RL_S001__insert_270_GoldStandardAssembly_Bin-2.fna
RL|S1|C1895	CAMI_low_RL_S001__insert_270_GoldStandardAssembly_Bin-2.fna
RL|S1|C1898	CAMI_low_RL_S001__insert_270_GoldStandardAssembly_Bin-2.fna
RL|S1|C1900	CAMI_low_RL_S001__insert_270_GoldStandardAssembly_Bin-2.fna
RL|S1|C1903	CAMI_low_RL_S001__insert_270_GoldStandardAssembly_Bin-2.fna
RL|S1|C1904	CAMI_low_RL_S001__insert_270_GoldStandardAssembly_Bin-2.fna
RL|S1|C1905	CAMI_low_RL_S001__insert_270_GoldStandardAssembly_Bin-2.fna
RL|S1|C1909	CAMI_low_RL_S001__insert_270_GoldStandardAssembly_Bin-2.fna
RL|S1|C1917	CAMI_low_RL_S001__insert_270_GoldStandardAssembly_Bin-2.fna
RL|S1|C1924	CAMI_low_RL_S001__insert_270_GoldStandardAssembly_Bin-2.fna
RL|S1|C1937	CAMI_low_RL_S001__insert_270_GoldStandardAssembly_Bin-2.fna
RL|S1|C1939	CAMI_low_RL_S001__insert_270_GoldStandardAssembly_Bin-2.fna
RL|S1|C1943	CAMI_low_RL_S001__insert_270_GoldStandardAssembly_Bin-2.fna
RL|S1|C1944	CAMI_low_RL_S001__insert_270_GoldStandardAssembly_Bin-2.fna
RL|S1|C1950	CAMI_low_RL_S001__insert_270_GoldStandardAssembly_Bin-2.fna
RL|S1|C1954	CAMI_low_RL_S001__insert_270_GoldStandardAssembly_Bin-2.fna
RL|S1|C1955	CAMI_low_RL_S001__insert_270_GoldStandardAssembly_Bin-2.fna
RL|S1|C1956	CAMI_low_RL_S001__insert_270_GoldStandardAssembly_Bin-2.fna
RL|S1|C1957	CAMI_low_RL_S001__insert_270_GoldStandardAssembly_Bin-2.fna
RL|S1|C1967	CAMI_low_RL_S001__insert_270_GoldStandardAssembly_Bin-2.fna
RL|S1|C1968	CAMI_low_RL_S001__insert_270_GoldStandardAssembly_Bin-2.fna
RL|S1|C1972	CAMI_low_RL_S001__insert_270_GoldStandardAssembly_Bin-2.fna
RL|S1|C1973	CAMI_low_RL_S001__insert_270_GoldStandardAssembly_Bin-2.fna
RL|S1|C1975	CAMI_low_RL_S001__insert_270_GoldStandardAssembly_Bin-2.fna
RL|S1|C1976	CAMI_low_RL_S001__insert_270_GoldStandardAssembly_Bin-2.fna
RL|S1|C1979	CAMI_low_RL_S001__insert_270_GoldStandardAssembly_Bin-2.fna
RL|S1|C1980	CAMI_low_RL_S001__insert_270_GoldStandardAssembly_Bin-2.fna
RL|S1|C1983	CAMI_low_RL_S001__insert_270_GoldStandardAssembly_Bin-2.fna
RL|S1|C1985	CAMI_low_RL_S001__insert_270_GoldStandardAssembly_Bin-2.fna
RL|S1|C1986	CAMI_low_RL_S001__insert_270_GoldStandardAssembly_Bin-2.fna
RL|S1|C1989	CAMI_low_RL_S001__insert_270_GoldStandardAssembly_Bin-2.fna
RL|S1|C1990	CAMI_low_RL_S001__insert_270_GoldStandardAssembly_Bin-2.fna
RL|S1|C1991	CAMI_low_RL_S001__insert_270_GoldStandardAssembly_Bin-2.fna
RL|S1|C2000	CAMI_low_RL_S001__insert_270_GoldStandardAssembly_Bin-2.fna
RL|S1|C2002	CAMI_low_RL_S001__insert_270_GoldStandardAssembly_Bin-2.fna
RL|S1|C2003	CAMI_low_RL_S001__insert_270_GoldStandardAssembly_Bin-2.fna
RL|S1|C2005	CAMI_low_RL_S001__insert_270_GoldStandardAssembly_Bin-2.fna
RL|S1|C2009	CAMI_low_RL_S001__insert_270_GoldStandardAssembly_Bin-2.fna
RL|S1|C2011	CAMI_low_RL_S001__insert_270_GoldStandardAssembly_Bin-2.fna
RL|S1|C2012	CAMI_low_RL_S001__insert_270_GoldStandardAssembly_Bin-2.fna
RL|S1|C2014	CAMI_low_RL_S001__insert_270_GoldStandardAssembly_Bin-2.fna
RL|S1|C2015	CAMI_low_RL_S001__insert_270_GoldStandardAssembly_Bin-2.fna
RL|S1|C2017	CAMI_low_RL_S001__insert_270_GoldStandardAssembly_Bin-2.fna
RL|S1|C2019	CAMI_low_RL_S001__insert_270_GoldStandardAssembly_Bin-2.fna
RL|S1|C2023	CAMI_low_RL_S001__insert_270_GoldStandardAssembly_Bin-2.fna
RL|S1|C2026	CAMI_low_RL_S001__insert_270_GoldStandardAssembly_Bin-2.fna
RL|S1|C2027	CAMI_low_RL_S001__insert_270_GoldStandardAssembly_Bin-2.fna
RL|S1|C2028	CAMI_low_RL_S001__insert_270_GoldStandardAssembly_Bin-2.fna
RL|S1|C2033	CAMI_low_RL_S001__insert_270_GoldStandardAssembly_Bin-2.fna
RL|S1|C2034	CAMI_low_RL_S001__insert_270_GoldStandardAssembly_Bin-2.fna
RL|S1|C2035	CAMI_low_RL_S001__insert_270_GoldStandardAssembly_Bin-2.fna
RL|S1|C2037	CAMI_low_RL_S001__insert_270_GoldStandardAssembly_Bin-2.fna
RL|S1|C2039	CAMI_low_RL_S001__insert_270_GoldStandardAssembly_Bin-2.fna
RL|S1|C2041	CAMI_low_RL_S001__insert_270_GoldStandardAssembly_Bin-2.fna
RL|S1|C2044	CAMI_low_RL_S001__insert_270_GoldStandardAssembly_Bin-2.fna
RL|S1|C2045	CAMI_low_RL_S001__insert_270_GoldStandardAssembly_Bin-2.fna
RL|S1|C2049	CAMI_low_RL_S001__insert_270_GoldStandardAssembly_Bin-2.fna
RL|S1|C2050	CAMI_low_RL_S001__insert_270_GoldStandardAssembly_Bin-2.fna
RL|S1|C2051	CAMI_low_RL_S001__insert_270_GoldStandardAssembly_Bin-2.fna
RL|S1|C2059	CAMI_low_RL_S001__insert_270_GoldStandardAssembly_Bin-2.fna
RL|S1|C2064	CAMI_low_RL_S001__insert_270_GoldStandardAssembly_Bin-2.fna
RL|S1|C2065	CAMI_low_RL_S001__insert_270_GoldStandardAssembly_Bin-2.fna
RL|S1|C2066	CAMI_low_RL_S001__insert_270_GoldStandardAssembly_Bin-2.fna
RL|S1|C2068	CAMI_low_RL_S001__insert_270_GoldStandardAssembly_Bin-2.fna
RL|S1|C2073	CAMI_low_RL_S001__insert_270_GoldStandardAssembly_Bin-2.fna
RL|S1|C2077	CAMI_low_RL_S001__insert_270_GoldStandardAssembly_Bin-2.fna
RL|S1|C2080	CAMI_low_RL_S001__insert_270_GoldStandardAssembly_Bin-2.fna
RL|S1|C2084	CAMI_low_RL_S001__insert_270_GoldStandardAssembly_Bin-2.fna
RL|S1|C2089	CAMI_low_RL_S001__insert_270_GoldStandardAssembly_Bin-2.fna
RL|S1|C2090	CAMI_low_RL_S001__insert_270_GoldStandardAssembly_Bin-2.fna
RL|S1|C2092	CAMI_low_RL_S001__insert_270_GoldStandardAssembly_Bin-2.fna
RL|S1|C2093	CAMI_low_RL_S001__insert_270_GoldStandardAssembly_Bin-2.fna
RL|S1|C2096	CAMI_low_RL_S001__insert_270_GoldStandardAssembly_Bin-2.fna
RL|S1|C2098	CAMI_low_RL_S001__insert_270_GoldStandardAssembly_Bin-2.fna
RL|S1|C2103	CAMI_low_RL_S001__insert_270_GoldStandardAssembly_Bin-2.fna
RL|S1|C2106	CAMI_low_RL_S001__insert_270_GoldStandardAssembly_Bin-2.fna
RL|S1|C2107	CAMI_low_RL_S001__insert_270_GoldStandardAssembly_Bin-2.fna
RL|S1|C2108	CAMI_low_RL_S001__insert_270_GoldStandardAssembly_Bin-2.fna
RL|S1|C2110	CAMI_low_RL_S001__insert_270_GoldStandardAssembly_Bin-2.fna
RL|S1|C2116	CAMI_low_RL_S001__insert_270_GoldStandardAssembly_Bin-2.fna
RL|S1|C2118	CAMI_low_RL_S001__insert_270_GoldStandardAssembly_Bin-2.fna
RL|S1|C2121	CAMI_low_RL_S001__insert_270_GoldStandardAssembly_Bin-2.fna
RL|S1|C2124	CAMI_low_RL_S001__insert_270_GoldStandardAssembly_Bin-2.fna
RL|S1|C2127	CAMI_low_RL_S001__insert_270_GoldStandardAssembly_Bin-2.fna
RL|S1|C2128	CAMI_low_RL_S001__insert_270_GoldStandardAssembly_Bin-2.fna
RL|S1|C2132	CAMI_low_RL_S001__insert_270_GoldStandardAssembly_Bin-2.fna
RL|S1|C2133	CAMI_low_RL_S001__insert_270_GoldStandardAssembly_Bin-2.fna
RL|S1|C2137	CAMI_low_RL_S001__insert_270_GoldStandardAssembly_Bin-2.fna
RL|S1|C2142	CAMI_low_RL_S001__insert_270_GoldStandardAssembly_Bin-2.fna
RL|S1|C2144	CAMI_low_RL_S001__insert_270_GoldStandardAssembly_Bin-2.fna
RL|S1|C2147	CAMI_low_RL_S001__insert_270_GoldStandardAssembly_Bin-2.fna
RL|S1|C2150	CAMI_low_RL_S001__insert_270_GoldStandardAssembly_Bin-2.fna
RL|S1|C2154	CAMI_low_RL_S001__insert_270_GoldStandardAssembly_Bin-2.fna
RL|S1|C2155	CAMI_low_RL_S001__insert_270_GoldStandardAssembly_Bin-2.fna
RL|S1|C2156	CAMI_low_RL_S001__insert_270_GoldStandardAssembly_Bin-2.fna
RL|S1|C2157	CAMI_low_RL_S001__insert_270_GoldStandardAssembly_Bin-2.fna
RL|S1|C2160	CAMI_low_RL_S001__insert_270_GoldStandardAssembly_Bin-2.fna
RL|S1|C2167	CAMI_low_RL_S001__insert_270_GoldStandardAssembly_Bin-2.fna
RL|S1|C2171	CAMI_low_RL_S001__insert_270_GoldStandardAssembly_Bin-2.fna
RL|S1|C2175	CAMI_low_RL_S001__insert_270_GoldStandardAssembly_Bin-2.fna
RL|S1|C2176	CAMI_low_RL_S001__insert_270_GoldStandardAssembly_Bin-2.fna
RL|S1|C2182	CAMI_low_RL_S001__insert_270_GoldStandardAssembly_Bin-2.fna
RL|S1|C2187	CAMI_low_RL_S001__insert_270_GoldStandardAssembly_Bin-2.fna
RL|S1|C2191	CAMI_low_RL_S001__insert_270_GoldStandardAssembly_Bin-2.fna
RL|S1|C2195	CAMI_low_RL_S001__insert_270_GoldStandardAssembly_Bin-2.fna
RL|S1|C2199	CAMI_low_RL_S001__insert_270_GoldStandardAssembly_Bin-2.fna
RL|S1|C2201	CAMI_low_RL_S001__insert_270_GoldStandardAssembly_Bin-2.fna
RL|S1|C2203	CAMI_low_RL_S001__insert_270_GoldStandardAssembly_Bin-2.fna
RL|S1|C2204	CAMI_low_RL_S001__insert_270_GoldStandardAssembly_Bin-2.fna
RL|S1|C2211	CAMI_low_RL_S001__insert_270_GoldStandardAssembly_Bin-2.fna
RL|S1|C2213	CAMI_low_RL_S001__insert_270_GoldStandardAssembly_Bin-2.fna
RL|S1|C2215	CAMI_low_RL_S001__insert_270_GoldStandardAssembly_Bin-2.fna
RL|S1|C2216	CAMI_low_RL_S001__insert_270_GoldStandardAssembly_Bin-2.fna
RL|S1|C2219	CAMI_low_RL_S001__insert_270_GoldStandardAssembly_Bin-2.fna
RL|S1|C2222	CAMI_low_RL_S001__insert_270_GoldStandardAssembly_Bin-2.fna
RL|S1|C2223	CAMI_low_RL_S001__insert_270_GoldStandardAssembly_Bin-2.fna
RL|S1|C2227	CAMI_low_RL_S001__insert_270_GoldStandardAssembly_Bin-2.fna
RL|S1|C2229	CAMI_low_RL_S001__insert_270_GoldStandardAssembly_Bin-2.fna
RL|S1|C2230	CAMI_low_RL_S001__insert_270_GoldStandardAssembly_Bin-2.fna
RL|S1|C2235	CAMI_low_RL_S001__insert_270_GoldStandardAssembly_Bin-2.fna
RL|S1|C2236	CAMI_low_RL_S001__insert_270_GoldStandardAssembly_Bin-2.fna
RL|S1|C2239	CAMI_low_RL_S001__insert_270_GoldStandardAssembly_Bin-2.fna
RL|S1|C2241	CAMI_low_RL_S001__insert_270_GoldStandardAssembly_Bin-2.fna
RL|S1|C2243	CAMI_low_RL_S001__insert_270_GoldStandardAssembly_Bin-2.fna
RL|S1|C2249	CAMI_low_RL_S001__insert_270_GoldStandardAssembly_Bin-2.fna
RL|S1|C2259	CAMI_low_RL_S001__insert_270_GoldStandardAssembly_Bin-2.fna
RL|S1|C2260	CAMI_low_RL_S001__insert_270_GoldStandardAssembly_Bin-2.fna
RL|S1|C2261	CAMI_low_RL_S001__insert_270_GoldStandardAssembly_Bin-2.fna
RL|S1|C2262	CAMI_low_RL_S001__insert_270_GoldStandardAssembly_Bin-2.fna
RL|S1|C2263	CAMI_low_RL_S001__insert_270_GoldStandardAssembly_Bin-2.fna
RL|S1|C2268	CAMI_low_RL_S001__insert_270_GoldStandardAssembly_Bin-2.fna
RL|S1|C2270	CAMI_low_RL_S001__insert_270_GoldStandardAssembly_Bin-2.fna
RL|S1|C2272	CAMI_low_RL_S001__insert_270_GoldStandardAssembly_Bin-2.fna
RL|S1|C2281	CAMI_low_RL_S001__insert_270_GoldStandardAssembly_Bin-2.fna
RL|S1|C2282	CAMI_low_RL_S001__insert_270_GoldStandardAssembly_Bin-2.fna
RL|S1|C2287	CAMI_low_RL_S001__insert_270_GoldStandardAssembly_Bin-2.fna
RL|S1|C2289	CAMI_low_RL_S001__insert_270_GoldStandardAssembly_Bin-2.fna
RL|S1|C2292	CAMI_low_RL_S001__insert_270_GoldStandardAssembly_Bin-2.fna
RL|S1|C2299	CAMI_low_RL_S001__insert_270_GoldStandardAssembly_Bin-2.fna
RL|S1|C2300	CAMI_low_RL_S001__insert_270_GoldStandardAssembly_Bin-2.fna
RL|S1|C2302	CAMI_low_RL_S001__insert_270_GoldStandardAssembly_Bin-2.fna
RL|S1|C2303	CAMI_low_RL_S001__insert_270_GoldStandardAssembly_Bin-2.fna
RL|S1|C2309	CAMI_low_RL_S001__insert_270_GoldStandardAssembly_Bin-2.fna
RL|S1|C2310	CAMI_low_RL_S001__insert_270_GoldStandardAssembly_Bin-2.fna
RL|S1|C2320	CAMI_low_RL_S001__insert_270_GoldStandardAssembly_Bin-2.fna
RL|S1|C2326	CAMI_low_RL_S001__insert_270_GoldStandardAssembly_Bin-2.fna
RL|S1|C2335	CAMI_low_RL_S001__insert_270_GoldStandardAssembly_Bin-2.fna
RL|S1|C2338	CAMI_low_RL_S001__insert_270_GoldStandardAssembly_Bin-2.fna
RL|S1|C2342	CAMI_low_RL_S001__insert_270_GoldStandardAssembly_Bin-2.fna
RL|S1|C2355	CAMI_low_RL_S001__insert_270_GoldStandardAssembly_Bin-2.fna
RL|S1|C2358	CAMI_low_RL_S001__insert_270_GoldStandardAssembly_Bin-2.fna
RL|S1|C2360	CAMI_low_RL_S001__insert_270_GoldStandardAssembly_Bin-2.fna
RL|S1|C2362	CAMI_low_RL_S001__insert_270_GoldStandardAssembly_Bin-2.fna
RL|S1|C2365	CAMI_low_RL_S001__insert_270_GoldStandardAssembly_Bin-2.fna
RL|S1|C2366	CAMI_low_RL_S001__insert_270_GoldStandardAssembly_Bin-2.fna
RL|S1|C2368	CAMI_low_RL_S001__insert_270_GoldStandardAssembly_Bin-2.fna
RL|S1|C2370	CAMI_low_RL_S001__insert_270_GoldStandardAssembly_Bin-2.fna
RL|S1|C2371	CAMI_low_RL_S001__insert_270_GoldStandardAssembly_Bin-2.fna
RL|S1|C2373	CAMI_low_RL_S001__insert_270_GoldStandardAssembly_Bin-2.fna
RL|S1|C2376	CAMI_low_RL_S001__insert_270_GoldStandardAssembly_Bin-2.fna
RL|S1|C2381	CAMI_low_RL_S001__insert_270_GoldStandardAssembly_Bin-2.fna
RL|S1|C2383	CAMI_low_RL_S001__insert_270_GoldStandardAssembly_Bin-2.fna
RL|S1|C2384	CAMI_low_RL_S001__insert_270_GoldStandardAssembly_Bin-2.fna
RL|S1|C2387	CAMI_low_RL_S001__insert_270_GoldStandardAssembly_Bin-2.fna
RL|S1|C2396	CAMI_low_RL_S001__insert_270_GoldStandardAssembly_Bin-2.fna
RL|S1|C2404	CAMI_low_RL_S001__insert_270_GoldStandardAssembly_Bin-2.fna
RL|S1|C2406	CAMI_low_RL_S001__insert_270_GoldStandardAssembly_Bin-2.fna
RL|S1|C2409	CAMI_low_RL_S001__insert_270_GoldStandardAssembly_Bin-2.fna
RL|S1|C2411	CAMI_low_RL_S001__insert_270_GoldStandardAssembly_Bin-2.fna
RL|S1|C2418	CAMI_low_RL_S001__insert_270_GoldStandardAssembly_Bin-2.fna
RL|S1|C2423	CAMI_low_RL_S001__insert_270_GoldStandardAssembly_Bin-2.fna
RL|S1|C2425	CAMI_low_RL_S001__insert_270_GoldStandardAssembly_Bin-2.fna
RL|S1|C2433	CAMI_low_RL_S001__insert_270_GoldStandardAssembly_Bin-2.fna
RL|S1|C2435	CAMI_low_RL_S001__insert_270_GoldStandardAssembly_Bin-2.fna
RL|S1|C2437	CAMI_low_RL_S001__insert_270_GoldStandardAssembly_Bin-2.fna
RL|S1|C2439	CAMI_low_RL_S001__insert_270_GoldStandardAssembly_Bin-2.fna
RL|S1|C2440	CAMI_low_RL_S001__insert_270_GoldStandardAssembly_Bin-2.fna
RL|S1|C2441	CAMI_low_RL_S001__insert_270_GoldStandardAssembly_Bin-2.fna
RL|S1|C2451	CAMI_low_RL_S001__insert_270_GoldStandardAssembly_Bin-2.fna
RL|S1|C2454	CAMI_low_RL_S001__insert_270_GoldStandardAssembly_Bin-2.fna
RL|S1|C2457	CAMI_low_RL_S001__insert_270_GoldStandardAssembly_Bin-2.fna
RL|S1|C2460	CAMI_low_RL_S001__insert_270_GoldStandardAssembly_Bin-2.fna
RL|S1|C2462	CAMI_low_RL_S001__insert_270_GoldStandardAssembly_Bin-2.fna
RL|S1|C2467	CAMI_low_RL_S001__insert_270_GoldStandardAssembly_Bin-2.fna
RL|S1|C2471	CAMI_low_RL_S001__insert_270_GoldStandardAssembly_Bin-2.fna
RL|S1|C2476	CAMI_low_RL_S001__insert_270_GoldStandardAssembly_Bin-2.fna
RL|S1|C2485	CAMI_low_RL_S001__insert_270_GoldStandardAssembly_Bin-2.fna
RL|S1|C2486	CAMI_low_RL_S001__insert_270_GoldStandardAssembly_Bin-2.fna
RL|S1|C2492	CAMI_low_RL_S001__insert_270_GoldStandardAssembly_Bin-2.fna
RL|S1|C2494	CAMI_low_RL_S001__insert_270_GoldStandardAssembly_Bin-2.fna
RL|S1|C2495	CAMI_low_RL_S001__insert_270_GoldStandardAssembly_Bin-2.fna
RL|S1|C2504	CAMI_low_RL_S001__insert_270_GoldStandardAssembly_Bin-2.fna
RL|S1|C2507	CAMI_low_RL_S001__insert_270_GoldStandardAssembly_Bin-2.fna
RL|S1|C2514	CAMI_low_RL_S001__insert_270_GoldStandardAssembly_Bin-2.fna
RL|S1|C2516	CAMI_low_RL_S001__insert_270_GoldStandardAssembly_Bin-2.fna
RL|S1|C2517	CAMI_low_RL_S001__insert_270_GoldStandardAssembly_Bin-2.fna
RL|S1|C2520	CAMI_low_RL_S001__insert_270_GoldStandardAssembly_Bin-2.fna
RL|S1|C2529	CAMI_low_RL_S001__insert_270_GoldStandardAssembly_Bin-2.fna
RL|S1|C2539	CAMI_low_RL_S001__insert_270_GoldStandardAssembly_Bin-2.fna
RL|S1|C2545	CAMI_low_RL_S001__insert_270_GoldStandardAssembly_Bin-2.fna
RL|S1|C2546	CAMI_low_RL_S001__insert_270_GoldStandardAssembly_Bin-2.fna
RL|S1|C2548	CAMI_low_RL_S001__insert_270_GoldStandardAssembly_Bin-2.fna
RL|S1|C2551	CAMI_low_RL_S001__insert_270_GoldStandardAssembly_Bin-2.fna
RL|S1|C2558	CAMI_low_RL_S001__insert_270_GoldStandardAssembly_Bin-2.fna
RL|S1|C2559	CAMI_low_RL_S001__insert_270_GoldStandardAssembly_Bin-2.fna
RL|S1|C2560	CAMI_low_RL_S001__insert_270_GoldStandardAssembly_Bin-2.fna
RL|S1|C2563	CAMI_low_RL_S001__insert_270_GoldStandardAssembly_Bin-2.fna
RL|S1|C2564	CAMI_low_RL_S001__insert_270_GoldStandardAssembly_Bin-2.fna
RL|S1|C2568	CAMI_low_RL_S001__insert_270_GoldStandardAssembly_Bin-2.fna
RL|S1|C2569	CAMI_low_RL_S001__insert_270_GoldStandardAssembly_Bin-2.fna
RL|S1|C2570	CAMI_low_RL_S001__insert_270_GoldStandardAssembly_Bin-2.fna
RL|S1|C2575	CAMI_low_RL_S001__insert_270_GoldStandardAssembly_Bin-2.fna
RL|S1|C2576	CAMI_low_RL_S001__insert_270_GoldStandardAssembly_Bin-2.fna
RL|S1|C2578	CAMI_low_RL_S001__insert_270_GoldStandardAssembly_Bin-2.fna
RL|S1|C2581	CAMI_low_RL_S001__insert_270_GoldStandardAssembly_Bin-2.fna
RL|S1|C2583	CAMI_low_RL_S001__insert_270_GoldStandardAssembly_Bin-2.fna
RL|S1|C2584	CAMI_low_RL_S001__insert_270_GoldStandardAssembly_Bin-2.fna
RL|S1|C2587	CAMI_low_RL_S001__insert_270_GoldStandardAssembly_Bin-2.fna
RL|S1|C2588	CAMI_low_RL_S001__insert_270_GoldStandardAssembly_Bin-2.fna
RL|S1|C2591	CAMI_low_RL_S001__insert_270_GoldStandardAssembly_Bin-2.fna
RL|S1|C2592	CAMI_low_RL_S001__insert_270_GoldStandardAssembly_Bin-2.fna
RL|S1|C2597	CAMI_low_RL_S001__insert_270_GoldStandardAssembly_Bin-2.fna
RL|S1|C2604	CAMI_low_RL_S001__insert_270_GoldStandardAssembly_Bin-2.fna
RL|S1|C2613	CAMI_low_RL_S001__insert_270_GoldStandardAssembly_Bin-2.fna
RL|S1|C2616	CAMI_low_RL_S001__insert_270_GoldStandardAssembly_Bin-2.fna
RL|S1|C2618	CAMI_low_RL_S001__insert_270_GoldStandardAssembly_Bin-2.fna
RL|S1|C2619	CAMI_low_RL_S001__insert_270_GoldStandardAssembly_Bin-2.fna
RL|S1|C2623	CAMI_low_RL_S001__insert_270_GoldStandardAssembly_Bin-2.fna
RL|S1|C2625	CAMI_low_RL_S001__insert_270_GoldStandardAssembly_Bin-2.fna
RL|S1|C2626	CAMI_low_RL_S001__insert_270_GoldStandardAssembly_Bin-2.fna
RL|S1|C2630	CAMI_low_RL_S001__insert_270_GoldStandardAssembly_Bin-2.fna
RL|S1|C2631	CAMI_low_RL_S001__insert_270_GoldStandardAssembly_Bin-2.fna
RL|S1|C2633	CAMI_low_RL_S001__insert_270_GoldStandardAssembly_Bin-2.fna
RL|S1|C2634	CAMI_low_RL_S001__insert_270_GoldStandardAssembly_Bin-2.fna
RL|S1|C2640	CAMI_low_RL_S001__insert_270_GoldStandardAssembly_Bin-2.fna
RL|S1|C2641	CAMI_low_RL_S001__insert_270_GoldStandardAssembly_Bin-2.fna
RL|S1|C2642	CAMI_low_RL_S001__insert_270_GoldStandardAssembly_Bin-2.fna
RL|S1|C2643	CAMI_low_RL_S001__insert_270_GoldStandardAssembly_Bin-2.fna
RL|S1|C2644	CAMI_low_RL_S001__insert_270_GoldStandardAssembly_Bin-2.fna
RL|S1|C2651	CAMI_low_RL_S001__insert_270_GoldStandardAssembly_Bin-2.fna
RL|S1|C2654	CAMI_low_RL_S001__insert_270_GoldStandardAssembly_Bin-2.fna
RL|S1|C2655	CAMI_low_RL_S001__insert_270_GoldStandardAssembly_Bin-2.fna
RL|S1|C2659	CAMI_low_RL_S001__insert_270_GoldStandardAssembly_Bin-2.fna
RL|S1|C2661	CAMI_low_RL_S001__insert_270_GoldStandardAssembly_Bin-2.fna
RL|S1|C2663	CAMI_low_RL_S001__insert_270_GoldStandardAssembly_Bin-2.fna
RL|S1|C2664	CAMI_low_RL_S001__insert_270_GoldStandardAssembly_Bin-2.fna
RL|S1|C2675	CAMI_low_RL_S001__insert_270_GoldStandardAssembly_Bin-2.fna
RL|S1|C2676	CAMI_low_RL_S001__insert_270_GoldStandardAssembly_Bin-2.fna
RL|S1|C2679	CAMI_low_RL_S001__insert_270_GoldStandardAssembly_Bin-2.fna
RL|S1|C2680	CAMI_low_RL_S001__insert_270_GoldStandardAssembly_Bin-2.fna
RL|S1|C2685	CAMI_low_RL_S001__insert_270_GoldStandardAssembly_Bin-2.fna
RL|S1|C2689	CAMI_low_RL_S001__insert_270_GoldStandardAssembly_Bin-2.fna
RL|S1|C2692	CAMI_low_RL_S001__insert_270_GoldStandardAssembly_Bin-2.fna
RL|S1|C2693	CAMI_low_RL_S001__insert_270_GoldStandardAssembly_Bin-2.fna
RL|S1|C2699	CAMI_low_RL_S001__insert_270_GoldStandardAssembly_Bin-2.fna
RL|S1|C2707	CAMI_low_RL_S001__insert_270_GoldStandardAssembly_Bin-2.fna
RL|S1|C2710	CAMI_low_RL_S001__insert_270_GoldStandardAssembly_Bin-2.fna
RL|S1|C2711	CAMI_low_RL_S001__insert_270_GoldStandardAssembly_Bin-2.fna
RL|S1|C2712	CAMI_low_RL_S001__insert_270_GoldStandardAssembly_Bin-2.fna
RL|S1|C2714	CAMI_low_RL_S001__insert_270_GoldStandardAssembly_Bin-2.fna
RL|S1|C2720	CAMI_low_RL_S001__insert_270_GoldStandardAssembly_Bin-2.fna
RL|S1|C2725	CAMI_low_RL_S001__insert_270_GoldStandardAssembly_Bin-2.fna
RL|S1|C2727	CAMI_low_RL_S001__insert_270_GoldStandardAssembly_Bin-2.fna
RL|S1|C2731	CAMI_low_RL_S001__insert_270_GoldStandardAssembly_Bin-2.fna
RL|S1|C2732	CAMI_low_RL_S001__insert_270_GoldStandardAssembly_Bin-2.fna
RL|S1|C2734	CAMI_low_RL_S001__insert_270_GoldStandardAssembly_Bin-2.fna
RL|S1|C2735	CAMI_low_RL_S001__insert_270_GoldStandardAssembly_Bin-2.fna
RL|S1|C2737	CAMI_low_RL_S001__insert_270_GoldStandardAssembly_Bin-2.fna
RL|S1|C2738	CAMI_low_RL_S001__insert_270_GoldStandardAssembly_Bin-2.fna
RL|S1|C2740	CAMI_low_RL_S001__insert_270_GoldStandardAssembly_Bin-2.fna
RL|S1|C2746	CAMI_low_RL_S001__insert_270_GoldStandardAssembly_Bin-2.fna
RL|S1|C2747	CAMI_low_RL_S001__insert_270_GoldStandardAssembly_Bin-2.fna
RL|S1|C2752	CAMI_low_RL_S001__insert_270_GoldStandardAssembly_Bin-2.fna
RL|S1|C2760	CAMI_low_RL_S001__insert_270_GoldStandardAssembly_Bin-2.fna
RL|S1|C2766	CAMI_low_RL_S001__insert_270_GoldStandardAssembly_Bin-2.fna
RL|S1|C2769	CAMI_low_RL_S001__insert_270_GoldStandardAssembly_Bin-2.fna
RL|S1|C2772	CAMI_low_RL_S001__insert_270_GoldStandardAssembly_Bin-2.fna
RL|S1|C2773	CAMI_low_RL_S001__insert_270_GoldStandardAssembly_Bin-2.fna
RL|S1|C2776	CAMI_low_RL_S001__insert_270_GoldStandardAssembly_Bin-2.fna
RL|S1|C2777	CAMI_low_RL_S001__insert_270_GoldStandardAssembly_Bin-2.fna
RL|S1|C2783	CAMI_low_RL_S001__insert_270_GoldStandardAssembly_Bin-2.fna
RL|S1|C2788	CAMI_low_RL_S001__insert_270_GoldStandardAssembly_Bin-2.fna
RL|S1|C2790	CAMI_low_RL_S001__insert_270_GoldStandardAssembly_Bin-2.fna
RL|S1|C2796	CAMI_low_RL_S001__insert_270_GoldStandardAssembly_Bin-2.fna
RL|S1|C2797	CAMI_low_RL_S001__insert_270_GoldStandardAssembly_Bin-2.fna
RL|S1|C2799	CAMI_low_RL_S001__insert_270_GoldStandardAssembly_Bin-2.fna
RL|S1|C2800	CAMI_low_RL_S001__insert_270_GoldStandardAssembly_Bin-2.fna
RL|S1|C2805	CAMI_low_RL_S001__insert_270_GoldStandardAssembly_Bin-2.fna
RL|S1|C2807	CAMI_low_RL_S001__insert_270_GoldStandardAssembly_Bin-2.fna
RL|S1|C2826	CAMI_low_RL_S001__insert_270_GoldStandardAssembly_Bin-2.fna
RL|S1|C2827	CAMI_low_RL_S001__insert_270_GoldStandardAssembly_Bin-2.fna
RL|S1|C2829	CAMI_low_RL_S001__insert_270_GoldStandardAssembly_Bin-2.fna
RL|S1|C2831	CAMI_low_RL_S001__insert_270_GoldStandardAssembly_Bin-2.fna
RL|S1|C2836	CAMI_low_RL_S001__insert_270_GoldStandardAssembly_Bin-2.fna
RL|S1|C2838	CAMI_low_RL_S001__insert_270_GoldStandardAssembly_Bin-2.fna
RL|S1|C2842	CAMI_low_RL_S001__insert_270_GoldStandardAssembly_Bin-2.fna
RL|S1|C2843	CAMI_low_RL_S001__insert_270_GoldStandardAssembly_Bin-2.fna
RL|S1|C2845	CAMI_low_RL_S001__insert_270_GoldStandardAssembly_Bin-2.fna
RL|S1|C2851	CAMI_low_RL_S001__insert_270_GoldStandardAssembly_Bin-2.fna
RL|S1|C2859	CAMI_low_RL_S001__insert_270_GoldStandardAssembly_Bin-2.fna
RL|S1|C2861	CAMI_low_RL_S001__insert_270_GoldStandardAssembly_Bin-2.fna
RL|S1|C2867	CAMI_low_RL_S001__insert_270_GoldStandardAssembly_Bin-2.fna
RL|S1|C2869	CAMI_low_RL_S001__insert_270_GoldStandardAssembly_Bin-2.fna
RL|S1|C2871	CAMI_low_RL_S001__insert_270_GoldStandardAssembly_Bin-2.fna
RL|S1|C2873	CAMI_low_RL_S001__insert_270_GoldStandardAssembly_Bin-2.fna
RL|S1|C2874	CAMI_low_RL_S001__insert_270_GoldStandardAssembly_Bin-2.fna
RL|S1|C2877	CAMI_low_RL_S001__insert_270_GoldStandardAssembly_Bin-2.fna
RL|S1|C2879	CAMI_low_RL_S001__insert_270_GoldStandardAssembly_Bin-2.fna
RL|S1|C2881	CAMI_low_RL_S001__insert_270_GoldStandardAssembly_Bin-2.fna
RL|S1|C2889	CAMI_low_RL_S001__insert_270_GoldStandardAssembly_Bin-2.fna
RL|S1|C2891	CAMI_low_RL_S001__insert_270_GoldStandardAssembly_Bin-2.fna
RL|S1|C2903	CAMI_low_RL_S001__insert_270_GoldStandardAssembly_Bin-2.fna
RL|S1|C2906	CAMI_low_RL_S001__insert_270_GoldStandardAssembly_Bin-2.fna
RL|S1|C2910	CAMI_low_RL_S001__insert_270_GoldStandardAssembly_Bin-2.fna
RL|S1|C2911	CAMI_low_RL_S001__insert_270_GoldStandardAssembly_Bin-2.fna
RL|S1|C2913	CAMI_low_RL_S001__insert_270_GoldStandardAssembly_Bin-2.fna
RL|S1|C2914	CAMI_low_RL_S001__insert_270_GoldStandardAssembly_Bin-2.fna
RL|S1|C2923	CAMI_low_RL_S001__insert_270_GoldStandardAssembly_Bin-2.fna
RL|S1|C2931	CAMI_low_RL_S001__insert_270_GoldStandardAssembly_Bin-2.fna
RL|S1|C2932	CAMI_low_RL_S001__insert_270_GoldStandardAssembly_Bin-2.fna
RL|S1|C2933	CAMI_low_RL_S001__insert_270_GoldStandardAssembly_Bin-2.fna
RL|S1|C2934	CAMI_low_RL_S001__insert_270_GoldStandardAssembly_Bin-2.fna
RL|S1|C2935	CAMI_low_RL_S001__insert_270_GoldStandardAssembly_Bin-2.fna
RL|S1|C2936	CAMI_low_RL_S001__insert_270_GoldStandardAssembly_Bin-2.fna
RL|S1|C2937	CAMI_low_RL_S001__insert_270_GoldStandardAssembly_Bin-2.fna
RL|S1|C2938	CAMI_low_RL_S001__insert_270_GoldStandardAssembly_Bin-2.fna
RL|S1|C2939	CAMI_low_RL_S001__insert_270_GoldStandardAssembly_Bin-2.fna
RL|S1|C2945	CAMI_low_RL_S001__insert_270_GoldStandardAssembly_Bin-2.fna
RL|S1|C2946	CAMI_low_RL_S001__insert_270_GoldStandardAssembly_Bin-2.fna
RL|S1|C2948	CAMI_low_RL_S001__insert_270_GoldStandardAssembly_Bin-2.fna
RL|S1|C2952	CAMI_low_RL_S001__insert_270_GoldStandardAssembly_Bin-2.fna
RL|S1|C2954	CAMI_low_RL_S001__insert_270_GoldStandardAssembly_Bin-2.fna
RL|S1|C2959	CAMI_low_RL_S001__insert_270_GoldStandardAssembly_Bin-2.fna
RL|S1|C2963	CAMI_low_RL_S001__insert_270_GoldStandardAssembly_Bin-2.fna
RL|S1|C2965	CAMI_low_RL_S001__insert_270_GoldStandardAssembly_Bin-2.fna
RL|S1|C2975	CAMI_low_RL_S001__insert_270_GoldStandardAssembly_Bin-2.fna
RL|S1|C2981	CAMI_low_RL_S001__insert_270_GoldStandardAssembly_Bin-2.fna
RL|S1|C2982	CAMI_low_RL_S001__insert_270_GoldStandardAssembly_Bin-2.fna
RL|S1|C2985	CAMI_low_RL_S001__insert_270_GoldStandardAssembly_Bin-2.fna
RL|S1|C2986	CAMI_low_RL_S001__insert_270_GoldStandardAssembly_Bin-2.fna
RL|S1|C2988	CAMI_low_RL_S001__insert_270_GoldStandardAssembly_Bin-2.fna
RL|S1|C2991	CAMI_low_RL_S001__insert_270_GoldStandardAssembly_Bin-2.fna
RL|S1|C2993	CAMI_low_RL_S001__insert_270_GoldStandardAssembly_Bin-2.fna
RL|S1|C2994	CAMI_low_RL_S001__insert_270_GoldStandardAssembly_Bin-2.fna
RL|S1|C2995	CAMI_low_RL_S001__insert_270_GoldStandardAssembly_Bin-2.fna
RL|S1|C2999	CAMI_low_RL_S001__insert_270_GoldStandardAssembly_Bin-2.fna
RL|S1|C3001	CAMI_low_RL_S001__insert_270_GoldStandardAssembly_Bin-2.fna
RL|S1|C3004	CAMI_low_RL_S001__insert_270_GoldStandardAssembly_Bin-2.fna
RL|S1|C3007	CAMI_low_RL_S001__insert_270_GoldStandardAssembly_Bin-2.fna
RL|S1|C3008	CAMI_low_RL_S001__insert_270_GoldStandardAssembly_Bin-2.fna
RL|S1|C3010	CAMI_low_RL_S001__insert_270_GoldStandardAssembly_Bin-2.fna
RL|S1|C3011	CAMI_low_RL_S001__insert_270_GoldStandardAssembly_Bin-2.fna
RL|S1|C3013	CAMI_low_RL_S001__insert_270_GoldStandardAssembly_Bin-2.fna
RL|S1|C3019	CAMI_low_RL_S001__insert_270_GoldStandardAssembly_Bin-2.fna
RL|S1|C3021	CAMI_low_RL_S001__insert_270_GoldStandardAssembly_Bin-2.fna
RL|S1|C3026	CAMI_low_RL_S001__insert_270_GoldStandardAssembly_Bin-2.fna
RL|S1|C3028	CAMI_low_RL_S001__insert_270_GoldStandardAssembly_Bin-2.fna
RL|S1|C3030	CAMI_low_RL_S001__insert_270_GoldStandardAssembly_Bin-2.fna
RL|S1|C3040	CAMI_low_RL_S001__insert_270_GoldStandardAssembly_Bin-2.fna
RL|S1|C3041	CAMI_low_RL_S001__insert_270_GoldStandardAssembly_Bin-2.fna
RL|S1|C3042	CAMI_low_RL_S001__insert_270_GoldStandardAssembly_Bin-2.fna
RL|S1|C3044	CAMI_low_RL_S001__insert_270_GoldStandardAssembly_Bin-2.fna
RL|S1|C3052	CAMI_low_RL_S001__insert_270_GoldStandardAssembly_Bin-2.fna
RL|S1|C3053	CAMI_low_RL_S001__insert_270_GoldStandardAssembly_Bin-2.fna
RL|S1|C3054	CAMI_low_RL_S001__insert_270_GoldStandardAssembly_Bin-2.fna
RL|S1|C3060	CAMI_low_RL_S001__insert_270_GoldStandardAssembly_Bin-2.fna
RL|S1|C3061	CAMI_low_RL_S001__insert_270_GoldStandardAssembly_Bin-2.fna
RL|S1|C3066	CAMI_low_RL_S001__insert_270_GoldStandardAssembly_Bin-2.fna
RL|S1|C3069	CAMI_low_RL_S001__insert_270_GoldStandardAssembly_Bin-2.fna
RL|S1|C3071	CAMI_low_RL_S001__insert_270_GoldStandardAssembly_Bin-2.fna
RL|S1|C3072	CAMI_low_RL_S001__insert_270_GoldStandardAssembly_Bin-2.fna
RL|S1|C3073	CAMI_low_RL_S001__insert_270_GoldStandardAssembly_Bin-2.fna
RL|S1|C3074	CAMI_low_RL_S001__insert_270_GoldStandardAssembly_Bin-2.fna
RL|S1|C3079	CAMI_low_RL_S001__insert_270_GoldStandardAssembly_Bin-2.fna
RL|S1|C3084	CAMI_low_RL_S001__insert_270_GoldStandardAssembly_Bin-2.fna
RL|S1|C3085	CAMI_low_RL_S001__insert_270_GoldStandardAssembly_Bin-2.fna
RL|S1|C3093	CAMI_low_RL_S001__insert_270_GoldStandardAssembly_Bin-2.fna
RL|S1|C3095	CAMI_low_RL_S001__insert_270_GoldStandardAssembly_Bin-2.fna
RL|S1|C3096	CAMI_low_RL_S001__insert_270_GoldStandardAssembly_Bin-2.fna
RL|S1|C3098	CAMI_low_RL_S001__insert_270_GoldStandardAssembly_Bin-2.fna
RL|S1|C3104	CAMI_low_RL_S001__insert_270_GoldStandardAssembly_Bin-2.fna
RL|S1|C3109	CAMI_low_RL_S001__insert_270_GoldStandardAssembly_Bin-2.fna
RL|S1|C3112	CAMI_low_RL_S001__insert_270_GoldStandardAssembly_Bin-2.fna
RL|S1|C3115	CAMI_low_RL_S001__insert_270_GoldStandardAssembly_Bin-2.fna
RL|S1|C3116	CAMI_low_RL_S001__insert_270_GoldStandardAssembly_Bin-2.fna
RL|S1|C3117	CAMI_low_RL_S001__insert_270_GoldStandardAssembly_Bin-2.fna
RL|S1|C3121	CAMI_low_RL_S001__insert_270_GoldStandardAssembly_Bin-2.fna
RL|S1|C3125	CAMI_low_RL_S001__insert_270_GoldStandardAssembly_Bin-2.fna
RL|S1|C3136	CAMI_low_RL_S001__insert_270_GoldStandardAssembly_Bin-2.fna
RL|S1|C3137	CAMI_low_RL_S001__insert_270_GoldStandardAssembly_Bin-2.fna
RL|S1|C3141	CAMI_low_RL_S001__insert_270_GoldStandardAssembly_Bin-2.fna
RL|S1|C3142	CAMI_low_RL_S001__insert_270_GoldStandardAssembly_Bin-2.fna
RL|S1|C3143	CAMI_low_RL_S001__insert_270_GoldStandardAssembly_Bin-2.fna
RL|S1|C3144	CAMI_low_RL_S001__insert_270_GoldStandardAssembly_Bin-2.fna
RL|S1|C3146	CAMI_low_RL_S001__insert_270_GoldStandardAssembly_Bin-2.fna
RL|S1|C3147	CAMI_low_RL_S001__insert_270_GoldStandardAssembly_Bin-2.fna
RL|S1|C3149	CAMI_low_RL_S001__insert_270_GoldStandardAssembly_Bin-2.fna
RL|S1|C3150	CAMI_low_RL_S001__insert_270_GoldStandardAssembly_Bin-2.fna
RL|S1|C3153	CAMI_low_RL_S001__insert_270_GoldStandardAssembly_Bin-2.fna
RL|S1|C3155	CAMI_low_RL_S001__insert_270_GoldStandardAssembly_Bin-2.fna
RL|S1|C3158	CAMI_low_RL_S001__insert_270_GoldStandardAssembly_Bin-2.fna
RL|S1|C3161	CAMI_low_RL_S001__insert_270_GoldStandardAssembly_Bin-2.fna
RL|S1|C3163	CAMI_low_RL_S001__insert_270_GoldStandardAssembly_Bin-2.fna
RL|S1|C3166	CAMI_low_RL_S001__insert_270_GoldStandardAssembly_Bin-2.fna
RL|S1|C3168	CAMI_low_RL_S001__insert_270_GoldStandardAssembly_Bin-2.fna
RL|S1|C3169	CAMI_low_RL_S001__insert_270_GoldStandardAssembly_Bin-2.fna
RL|S1|C3172	CAMI_low_RL_S001__insert_270_GoldStandardAssembly_Bin-2.fna
RL|S1|C3177	CAMI_low_RL_S001__insert_270_GoldStandardAssembly_Bin-2.fna
RL|S1|C3178	CAMI_low_RL_S001__insert_270_GoldStandardAssembly_Bin-2.fna
RL|S1|C3182	CAMI_low_RL_S001__insert_270_GoldStandardAssembly_Bin-2.fna
RL|S1|C3186	CAMI_low_RL_S001__insert_270_GoldStandardAssembly_Bin-2.fna
RL|S1|C3190	CAMI_low_RL_S001__insert_270_GoldStandardAssembly_Bin-2.fna
RL|S1|C3197	CAMI_low_RL_S001__insert_270_GoldStandardAssembly_Bin-2.fna
RL|S1|C3200	CAMI_low_RL_S001__insert_270_GoldStandardAssembly_Bin-2.fna
RL|S1|C3203	CAMI_low_RL_S001__insert_270_GoldStandardAssembly_Bin-2.fna
RL|S1|C3209	CAMI_low_RL_S001__insert_270_GoldStandardAssembly_Bin-2.fna
RL|S1|C3211	CAMI_low_RL_S001__insert_270_GoldStandardAssembly_Bin-2.fna
RL|S1|C3217	CAMI_low_RL_S001__insert_270_GoldStandardAssembly_Bin-2.fna
RL|S1|C3219	CAMI_low_RL_S001__insert_270_GoldStandardAssembly_Bin-2.fna
RL|S1|C3223	CAMI_low_RL_S001__insert_270_GoldStandardAssembly_Bin-2.fna
RL|S1|C3224	CAMI_low_RL_S001__insert_270_GoldStandardAssembly_Bin-2.fna
RL|S1|C3225	CAMI_low_RL_S001__insert_270_GoldStandardAssembly_Bin-2.fna
RL|S1|C3226	CAMI_low_RL_S001__insert_270_GoldStandardAssembly_Bin-2.fna
RL|S1|C3237	CAMI_low_RL_S001__insert_270_GoldStandardAssembly_Bin-2.fna
RL|S1|C3238	CAMI_low_RL_S001__insert_270_GoldStandardAssembly_Bin-2.fna
RL|S1|C3239	CAMI_low_RL_S001__insert_270_GoldStandardAssembly_Bin-2.fna
RL|S1|C3241	CAMI_low_RL_S001__insert_270_GoldStandardAssembly_Bin-2.fna
RL|S1|C3242	CAMI_low_RL_S001__insert_270_GoldStandardAssembly_Bin-2.fna
RL|S1|C3255	CAMI_low_RL_S001__insert_270_GoldStandardAssembly_Bin-2.fna
RL|S1|C3257	CAMI_low_RL_S001__insert_270_GoldStandardAssembly_Bin-2.fna
RL|S1|C3259	CAMI_low_RL_S001__insert_270_GoldStandardAssembly_Bin-2.fna
RL|S1|C3260	CAMI_low_RL_S001__insert_270_GoldStandardAssembly_Bin-2.fna
RL|S1|C3266	CAMI_low_RL_S001__insert_270_GoldStandardAssembly_Bin-2.fna
RL|S1|C3267	CAMI_low_RL_S001__insert_270_GoldStandardAssembly_Bin-2.fna
RL|S1|C3268	CAMI_low_RL_S001__insert_270_GoldStandardAssembly_Bin-2.fna
RL|S1|C3269	CAMI_low_RL_S001__insert_270_GoldStandardAssembly_Bin-2.fna
RL|S1|C3274	CAMI_low_RL_S001__insert_270_GoldStandardAssembly_Bin-2.fna
RL|S1|C3275	CAMI_low_RL_S001__insert_270_GoldStandardAssembly_Bin-2.fna
RL|S1|C3277	CAMI_low_RL_S001__insert_270_GoldStandardAssembly_Bin-2.fna
RL|S1|C3278	CAMI_low_RL_S001__insert_270_GoldStandardAssembly_Bin-2.fna
RL|S1|C3280	CAMI_low_RL_S001__insert_270_GoldStandardAssembly_Bin-2.fna
RL|S1|C3283	CAMI_low_RL_S001__insert_270_GoldStandardAssembly_Bin-2.fna
RL|S1|C3284	CAMI_low_RL_S001__insert_270_GoldStandardAssembly_Bin-2.fna
RL|S1|C3286	CAMI_low_RL_S001__insert_270_GoldStandardAssembly_Bin-2.fna
RL|S1|C3293	CAMI_low_RL_S001__insert_270_GoldStandardAssembly_Bin-2.fna
RL|S1|C3300	CAMI_low_RL_S001__insert_270_GoldStandardAssembly_Bin-2.fna
RL|S1|C3302	CAMI_low_RL_S001__insert_270_GoldStandardAssembly_Bin-2.fna
RL|S1|C3306	CAMI_low_RL_S001__insert_270_GoldStandardAssembly_Bin-2.fna
RL|S1|C3308	CAMI_low_RL_S001__insert_270_GoldStandardAssembly_Bin-2.fna
RL|S1|C3312	CAMI_low_RL_S001__insert_270_GoldStandardAssembly_Bin-2.fna
RL|S1|C3317	CAMI_low_RL_S001__insert_270_GoldStandardAssembly_Bin-2.fna
RL|S1|C3322	CAMI_low_RL_S001__insert_270_GoldStandardAssembly_Bin-2.fna
RL|S1|C3325	CAMI_low_RL_S001__insert_270_GoldStandardAssembly_Bin-2.fna
RL|S1|C3326	CAMI_low_RL_S001__insert_270_GoldStandardAssembly_Bin-2.fna
RL|S1|C3329	CAMI_low_RL_S001__insert_270_GoldStandardAssembly_Bin-2.fna
RL|S1|C3330	CAMI_low_RL_S001__insert_270_GoldStandardAssembly_Bin-2.fna
RL|S1|C3331	CAMI_low_RL_S001__insert_270_GoldStandardAssembly_Bin-2.fna
RL|S1|C3332	CAMI_low_RL_S001__insert_270_GoldStandardAssembly_Bin-2.fna
RL|S1|C3338	CAMI_low_RL_S001__insert_270_GoldStandardAssembly_Bin-2.fna
RL|S1|C3341	CAMI_low_RL_S001__insert_270_GoldStandardAssembly_Bin-2.fna
RL|S1|C3343	CAMI_low_RL_S001__insert_270_GoldStandardAssembly_Bin-2.fna
RL|S1|C3344	CAMI_low_RL_S001__insert_270_GoldStandardAssembly_Bin-2.fna
RL|S1|C3347	CAMI_low_RL_S001__insert_270_GoldStandardAssembly_Bin-2.fna
RL|S1|C3349	CAMI_low_RL_S001__insert_270_GoldStandardAssembly_Bin-2.fna
RL|S1|C3354	CAMI_low_RL_S001__insert_270_GoldStandardAssembly_Bin-2.fna
RL|S1|C3355	CAMI_low_RL_S001__insert_270_GoldStandardAssembly_Bin-2.fna
RL|S1|C3356	CAMI_low_RL_S001__insert_270_GoldStandardAssembly_Bin-2.fna
RL|S1|C3358	CAMI_low_RL_S001__insert_270_GoldStandardAssembly_Bin-2.fna
RL|S1|C3364	CAMI_low_RL_S001__insert_270_GoldStandardAssembly_Bin-2.fna
RL|S1|C3366	CAMI_low_RL_S001__insert_270_GoldStandardAssembly_Bin-2.fna
RL|S1|C3367	CAMI_low_RL_S001__insert_270_GoldStandardAssembly_Bin-2.fna
RL|S1|C3368	CAMI_low_RL_S001__insert_270_GoldStandardAssembly_Bin-2.fna
RL|S1|C3371	CAMI_low_RL_S001__insert_270_GoldStandardAssembly_Bin-2.fna
RL|S1|C3372	CAMI_low_RL_S001__insert_270_GoldStandardAssembly_Bin-2.fna
RL|S1|C3377	CAMI_low_RL_S001__insert_270_GoldStandardAssembly_Bin-2.fna
RL|S1|C3385	CAMI_low_RL_S001__insert_270_GoldStandardAssembly_Bin-2.fna
RL|S1|C3391	CAMI_low_RL_S001__insert_270_GoldStandardAssembly_Bin-2.fna
RL|S1|C3396	CAMI_low_RL_S001__insert_270_GoldStandardAssembly_Bin-2.fna
RL|S1|C3398	CAMI_low_RL_S001__insert_270_GoldStandardAssembly_Bin-2.fna
RL|S1|C3399	CAMI_low_RL_S001__insert_270_GoldStandardAssembly_Bin-2.fna
RL|S1|C3407	CAMI_low_RL_S001__insert_270_GoldStandardAssembly_Bin-2.fna
RL|S1|C3411	CAMI_low_RL_S001__insert_270_GoldStandardAssembly_Bin-2.fna
RL|S1|C3412	CAMI_low_RL_S001__insert_270_GoldStandardAssembly_Bin-2.fna
RL|S1|C3414	CAMI_low_RL_S001__insert_270_GoldStandardAssembly_Bin-2.fna
RL|S1|C3416	CAMI_low_RL_S001__insert_270_GoldStandardAssembly_Bin-2.fna
RL|S1|C3418	CAMI_low_RL_S001__insert_270_GoldStandardAssembly_Bin-2.fna
RL|S1|C3424	CAMI_low_RL_S001__insert_270_GoldStandardAssembly_Bin-2.fna
RL|S1|C3427	CAMI_low_RL_S001__insert_270_GoldStandardAssembly_Bin-2.fna
RL|S1|C3429	CAMI_low_RL_S001__insert_270_GoldStandardAssembly_Bin-2.fna
RL|S1|C3437	CAMI_low_RL_S001__insert_270_GoldStandardAssembly_Bin-2.fna
RL|S1|C3441	CAMI_low_RL_S001__insert_270_GoldStandardAssembly_Bin-2.fna
RL|S1|C3443	CAMI_low_RL_S001__insert_270_GoldStandardAssembly_Bin-2.fna
RL|S1|C3444	CAMI_low_RL_S001__insert_270_GoldStandardAssembly_Bin-2.fna
RL|S1|C3445	CAMI_low_RL_S001__insert_270_GoldStandardAssembly_Bin-2.fna
RL|S1|C3446	CAMI_low_RL_S001__insert_270_GoldStandardAssembly_Bin-2.fna
RL|S1|C3448	CAMI_low_RL_S001__insert_270_GoldStandardAssembly_Bin-2.fna
RL|S1|C3449	CAMI_low_RL_S001__insert_270_GoldStandardAssembly_Bin-2.fna
RL|S1|C3450	CAMI_low_RL_S001__insert_270_GoldStandardAssembly_Bin-2.fna
RL|S1|C3452	CAMI_low_RL_S001__insert_270_GoldStandardAssembly_Bin-2.fna
RL|S1|C3454	CAMI_low_RL_S001__insert_270_GoldStandardAssembly_Bin-2.fna
RL|S1|C3456	CAMI_low_RL_S001__insert_270_GoldStandardAssembly_Bin-2.fna
RL|S1|C3458	CAMI_low_RL_S001__insert_270_GoldStandardAssembly_Bin-2.fna
RL|S1|C3459	CAMI_low_RL_S001__insert_270_GoldStandardAssembly_Bin-2.fna
RL|S1|C3462	CAMI_low_RL_S001__insert_270_GoldStandardAssembly_Bin-2.fna
RL|S1|C3468	CAMI_low_RL_S001__insert_270_GoldStandardAssembly_Bin-2.fna
RL|S1|C3472	CAMI_low_RL_S001__insert_270_GoldStandardAssembly_Bin-2.fna
RL|S1|C3474	CAMI_low_RL_S001__insert_270_GoldStandardAssembly_Bin-2.fna
RL|S1|C3478	CAMI_low_RL_S001__insert_270_GoldStandardAssembly_Bin-2.fna
RL|S1|C3479	CAMI_low_RL_S001__insert_270_GoldStandardAssembly_Bin-2.fna
RL|S1|C3480	CAMI_low_RL_S001__insert_270_GoldStandardAssembly_Bin-2.fna
RL|S1|C3483	CAMI_low_RL_S001__insert_270_GoldStandardAssembly_Bin-2.fna
RL|S1|C3488	CAMI_low_RL_S001__insert_270_GoldStandardAssembly_Bin-2.fna
RL|S1|C3492	CAMI_low_RL_S001__insert_270_GoldStandardAssembly_Bin-2.fna
RL|S1|C3497	CAMI_low_RL_S001__insert_270_GoldStandardAssembly_Bin-2.fna
RL|S1|C3499	CAMI_low_RL_S001__insert_270_GoldStandardAssembly_Bin-2.fna
RL|S1|C3502	CAMI_low_RL_S001__insert_270_GoldStandardAssembly_Bin-2.fna
RL|S1|C3503	CAMI_low_RL_S001__insert_270_GoldStandardAssembly_Bin-2.fna
RL|S1|C3504	CAMI_low_RL_S001__insert_270_GoldStandardAssembly_Bin-2.fna
RL|S1|C3509	CAMI_low_RL_S001__insert_270_GoldStandardAssembly_Bin-2.fna
RL|S1|C3510	CAMI_low_RL_S001__insert_270_GoldStandardAssembly_Bin-2.fna
RL|S1|C3511	CAMI_low_RL_S001__insert_270_GoldStandardAssembly_Bin-2.fna
RL|S1|C3513	CAMI_low_RL_S001__insert_270_GoldStandardAssembly_Bin-2.fna
RL|S1|C3514	CAMI_low_RL_S001__insert_270_GoldStandardAssembly_Bin-2.fna
RL|S1|C3524	CAMI_low_RL_S001__insert_270_GoldStandardAssembly_Bin-2.fna
RL|S1|C3536	CAMI_low_RL_S001__insert_270_GoldStandardAssembly_Bin-2.fna
RL|S1|C3541	CAMI_low_RL_S001__insert_270_GoldStandardAssembly_Bin-2.fna
RL|S1|C3542	CAMI_low_RL_S001__insert_270_GoldStandardAssembly_Bin-2.fna
RL|S1|C3546	CAMI_low_RL_S001__insert_270_GoldStandardAssembly_Bin-2.fna
RL|S1|C3547	CAMI_low_RL_S001__insert_270_GoldStandardAssembly_Bin-2.fna
RL|S1|C3552	CAMI_low_RL_S001__insert_270_GoldStandardAssembly_Bin-2.fna
RL|S1|C3553	CAMI_low_RL_S001__insert_270_GoldStandardAssembly_Bin-2.fna
RL|S1|C3555	CAMI_low_RL_S001__insert_270_GoldStandardAssembly_Bin-2.fna
RL|S1|C3559	CAMI_low_RL_S001__insert_270_GoldStandardAssembly_Bin-2.fna
RL|S1|C3561	CAMI_low_RL_S001__insert_270_GoldStandardAssembly_Bin-2.fna
RL|S1|C3575	CAMI_low_RL_S001__insert_270_GoldStandardAssembly_Bin-2.fna
RL|S1|C3579	CAMI_low_RL_S001__insert_270_GoldStandardAssembly_Bin-2.fna
RL|S1|C3582	CAMI_low_RL_S001__insert_270_GoldStandardAssembly_Bin-2.fna
RL|S1|C3588	CAMI_low_RL_S001__insert_270_GoldStandardAssembly_Bin-2.fna
RL|S1|C3590	CAMI_low_RL_S001__insert_270_GoldStandardAssembly_Bin-2.fna
RL|S1|C3595	CAMI_low_RL_S001__insert_270_GoldStandardAssembly_Bin-2.fna
RL|S1|C3602	CAMI_low_RL_S001__insert_270_GoldStandardAssembly_Bin-2.fna
RL|S1|C3609	CAMI_low_RL_S001__insert_270_GoldStandardAssembly_Bin-2.fna
RL|S1|C3610	CAMI_low_RL_S001__insert_270_GoldStandardAssembly_Bin-2.fna
RL|S1|C3611	CAMI_low_RL_S001__insert_270_GoldStandardAssembly_Bin-2.fna
RL|S1|C3614	CAMI_low_RL_S001__insert_270_GoldStandardAssembly_Bin-2.fna
RL|S1|C3624	CAMI_low_RL_S001__insert_270_GoldStandardAssembly_Bin-2.fna
RL|S1|C3625	CAMI_low_RL_S001__insert_270_GoldStandardAssembly_Bin-2.fna
RL|S1|C3627	CAMI_low_RL_S001__insert_270_GoldStandardAssembly_Bin-2.fna
RL|S1|C3637	CAMI_low_RL_S001__insert_270_GoldStandardAssembly_Bin-2.fna
RL|S1|C3638	CAMI_low_RL_S001__insert_270_GoldStandardAssembly_Bin-2.fna
RL|S1|C3639	CAMI_low_RL_S001__insert_270_GoldStandardAssembly_Bin-2.fna
RL|S1|C3646	CAMI_low_RL_S001__insert_270_GoldStandardAssembly_Bin-2.fna
RL|S1|C3647	CAMI_low_RL_S001__insert_270_GoldStandardAssembly_Bin-2.fna
RL|S1|C3655	CAMI_low_RL_S001__insert_270_GoldStandardAssembly_Bin-2.fna
RL|S1|C3657	CAMI_low_RL_S001__insert_270_GoldStandardAssembly_Bin-2.fna
RL|S1|C3661	CAMI_low_RL_S001__insert_270_GoldStandardAssembly_Bin-2.fna
RL|S1|C3662	CAMI_low_RL_S001__insert_270_GoldStandardAssembly_Bin-2.fna
RL|S1|C3666	CAMI_low_RL_S001__insert_270_GoldStandardAssembly_Bin-2.fna
RL|S1|C3667	CAMI_low_RL_S001__insert_270_GoldStandardAssembly_Bin-2.fna
RL|S1|C3670	CAMI_low_RL_S001__insert_270_GoldStandardAssembly_Bin-2.fna
RL|S1|C3672	CAMI_low_RL_S001__insert_270_GoldStandardAssembly_Bin-2.fna
RL|S1|C3673	CAMI_low_RL_S001__insert_270_GoldStandardAssembly_Bin-2.fna
RL|S1|C3674	CAMI_low_RL_S001__insert_270_GoldStandardAssembly_Bin-2.fna
RL|S1|C3675	CAMI_low_RL_S001__insert_270_GoldStandardAssembly_Bin-2.fna
RL|S1|C3676	CAMI_low_RL_S001__insert_270_GoldStandardAssembly_Bin-2.fna
RL|S1|C3680	CAMI_low_RL_S001__insert_270_GoldStandardAssembly_Bin-2.fna
RL|S1|C3683	CAMI_low_RL_S001__insert_270_GoldStandardAssembly_Bin-2.fna
RL|S1|C3688	CAMI_low_RL_S001__insert_270_GoldStandardAssembly_Bin-2.fna
RL|S1|C3692	CAMI_low_RL_S001__insert_270_GoldStandardAssembly_Bin-2.fna
RL|S1|C3695	CAMI_low_RL_S001__insert_270_GoldStandardAssembly_Bin-2.fna
RL|S1|C3696	CAMI_low_RL_S001__insert_270_GoldStandardAssembly_Bin-2.fna
RL|S1|C3697	CAMI_low_RL_S001__insert_270_GoldStandardAssembly_Bin-2.fna
RL|S1|C3707	CAMI_low_RL_S001__insert_270_GoldStandardAssembly_Bin-2.fna
RL|S1|C3709	CAMI_low_RL_S001__insert_270_GoldStandardAssembly_Bin-2.fna
RL|S1|C3712	CAMI_low_RL_S001__insert_270_GoldStandardAssembly_Bin-2.fna
RL|S1|C3714	CAMI_low_RL_S001__insert_270_GoldStandardAssembly_Bin-2.fna
RL|S1|C3719	CAMI_low_RL_S001__insert_270_GoldStandardAssembly_Bin-2.fna
RL|S1|C3720	CAMI_low_RL_S001__insert_270_GoldStandardAssembly_Bin-2.fna
RL|S1|C3726	CAMI_low_RL_S001__insert_270_GoldStandardAssembly_Bin-2.fna
RL|S1|C3733	CAMI_low_RL_S001__insert_270_GoldStandardAssembly_Bin-2.fna
RL|S1|C3734	CAMI_low_RL_S001__insert_270_GoldStandardAssembly_Bin-2.fna
RL|S1|C3739	CAMI_low_RL_S001__insert_270_GoldStandardAssembly_Bin-2.fna
RL|S1|C3744	CAMI_low_RL_S001__insert_270_GoldStandardAssembly_Bin-2.fna
RL|S1|C3747	CAMI_low_RL_S001__insert_270_GoldStandardAssembly_Bin-2.fna
RL|S1|C3748	CAMI_low_RL_S001__insert_270_GoldStandardAssembly_Bin-2.fna
RL|S1|C3752	CAMI_low_RL_S001__insert_270_GoldStandardAssembly_Bin-2.fna
RL|S1|C3753	CAMI_low_RL_S001__insert_270_GoldStandardAssembly_Bin-2.fna
RL|S1|C3757	CAMI_low_RL_S001__insert_270_GoldStandardAssembly_Bin-2.fna
RL|S1|C3759	CAMI_low_RL_S001__insert_270_GoldStandardAssembly_Bin-2.fna
RL|S1|C3769	CAMI_low_RL_S001__insert_270_GoldStandardAssembly_Bin-2.fna
RL|S1|C3770	CAMI_low_RL_S001__insert_270_GoldStandardAssembly_Bin-2.fna
RL|S1|C3771	CAMI_low_RL_S001__insert_270_GoldStandardAssembly_Bin-2.fna
RL|S1|C3773	CAMI_low_RL_S001__insert_270_GoldStandardAssembly_Bin-2.fna
RL|S1|C3777	CAMI_low_RL_S001__insert_270_GoldStandardAssembly_Bin-2.fna
RL|S1|C3783	CAMI_low_RL_S001__insert_270_GoldStandardAssembly_Bin-2.fna
RL|S1|C3785	CAMI_low_RL_S001__insert_270_GoldStandardAssembly_Bin-2.fna
RL|S1|C3792	CAMI_low_RL_S001__insert_270_GoldStandardAssembly_Bin-2.fna
RL|S1|C3795	CAMI_low_RL_S001__insert_270_GoldStandardAssembly_Bin-2.fna
RL|S1|C3799	CAMI_low_RL_S001__insert_270_GoldStandardAssembly_Bin-2.fna
RL|S1|C3800	CAMI_low_RL_S001__insert_270_GoldStandardAssembly_Bin-2.fna
RL|S1|C3804	CAMI_low_RL_S001__insert_270_GoldStandardAssembly_Bin-2.fna
RL|S1|C3811	CAMI_low_RL_S001__insert_270_GoldStandardAssembly_Bin-2.fna
RL|S1|C3814	CAMI_low_RL_S001__insert_270_GoldStandardAssembly_Bin-2.fna
RL|S1|C3816	CAMI_low_RL_S001__insert_270_GoldStandardAssembly_Bin-2.fna
RL|S1|C3817	CAMI_low_RL_S001__insert_270_GoldStandardAssembly_Bin-2.fna
RL|S1|C3820	CAMI_low_RL_S001__insert_270_GoldStandardAssembly_Bin-2.fna
RL|S1|C3826	CAMI_low_RL_S001__insert_270_GoldStandardAssembly_Bin-2.fna
RL|S1|C3830	CAMI_low_RL_S001__insert_270_GoldStandardAssembly_Bin-2.fna
RL|S1|C3834	CAMI_low_RL_S001__insert_270_GoldStandardAssembly_Bin-2.fna
RL|S1|C3840	CAMI_low_RL_S001__insert_270_GoldStandardAssembly_Bin-2.fna
RL|S1|C3843	CAMI_low_RL_S001__insert_270_GoldStandardAssembly_Bin-2.fna
RL|S1|C3845	CAMI_low_RL_S001__insert_270_GoldStandardAssembly_Bin-2.fna
RL|S1|C3846	CAMI_low_RL_S001__insert_270_GoldStandardAssembly_Bin-2.fna
RL|S1|C3847	CAMI_low_RL_S001__insert_270_GoldStandardAssembly_Bin-2.fna
RL|S1|C3848	CAMI_low_RL_S001__insert_270_GoldStandardAssembly_Bin-2.fna
RL|S1|C3851	CAMI_low_RL_S001__insert_270_GoldStandardAssembly_Bin-2.fna
RL|S1|C3852	CAMI_low_RL_S001__insert_270_GoldStandardAssembly_Bin-2.fna
RL|S1|C3856	CAMI_low_RL_S001__insert_270_GoldStandardAssembly_Bin-2.fna
RL|S1|C3858	CAMI_low_RL_S001__insert_270_GoldStandardAssembly_Bin-2.fna
RL|S1|C3859	CAMI_low_RL_S001__insert_270_GoldStandardAssembly_Bin-2.fna
RL|S1|C3866	CAMI_low_RL_S001__insert_270_GoldStandardAssembly_Bin-2.fna
RL|S1|C3867	CAMI_low_RL_S001__insert_270_GoldStandardAssembly_Bin-2.fna
RL|S1|C3875	CAMI_low_RL_S001__insert_270_GoldStandardAssembly_Bin-2.fna
RL|S1|C3881	CAMI_low_RL_S001__insert_270_GoldStandardAssembly_Bin-2.fna
RL|S1|C3882	CAMI_low_RL_S001__insert_270_GoldStandardAssembly_Bin-2.fna
RL|S1|C3889	CAMI_low_RL_S001__insert_270_GoldStandardAssembly_Bin-2.fna
RL|S1|C3897	CAMI_low_RL_S001__insert_270_GoldStandardAssembly_Bin-2.fna
RL|S1|C3900	CAMI_low_RL_S001__insert_270_GoldStandardAssembly_Bin-2.fna
RL|S1|C3904	CAMI_low_RL_S001__insert_270_GoldStandardAssembly_Bin-2.fna
RL|S1|C3905	CAMI_low_RL_S001__insert_270_GoldStandardAssembly_Bin-2.fna
RL|S1|C3914	CAMI_low_RL_S001__insert_270_GoldStandardAssembly_Bin-2.fna
RL|S1|C3915	CAMI_low_RL_S001__insert_270_GoldStandardAssembly_Bin-2.fna
RL|S1|C3923	CAMI_low_RL_S001__insert_270_GoldStandardAssembly_Bin-2.fna
RL|S1|C3926	CAMI_low_RL_S001__insert_270_GoldStandardAssembly_Bin-2.fna
RL|S1|C3932	CAMI_low_RL_S001__insert_270_GoldStandardAssembly_Bin-2.fna
RL|S1|C3935	CAMI_low_RL_S001__insert_270_GoldStandardAssembly_Bin-2.fna
RL|S1|C3937	CAMI_low_RL_S001__insert_270_GoldStandardAssembly_Bin-2.fna
RL|S1|C3939	CAMI_low_RL_S001__insert_270_GoldStandardAssembly_Bin-2.fna
RL|S1|C3940	CAMI_low_RL_S001__insert_270_GoldStandardAssembly_Bin-2.fna
RL|S1|C3941	CAMI_low_RL_S001__insert_270_GoldStandardAssembly_Bin-2.fna
RL|S1|C3943	CAMI_low_RL_S001__insert_270_GoldStandardAssembly_Bin-2.fna
RL|S1|C3946	CAMI_low_RL_S001__insert_270_GoldStandardAssembly_Bin-2.fna
RL|S1|C3956	CAMI_low_RL_S001__insert_270_GoldStandardAssembly_Bin-2.fna
RL|S1|C3958	CAMI_low_RL_S001__insert_270_GoldStandardAssembly_Bin-2.fna
RL|S1|C3959	CAMI_low_RL_S001__insert_270_GoldStandardAssembly_Bin-2.fna
RL|S1|C3960	CAMI_low_RL_S001__insert_270_GoldStandardAssembly_Bin-2.fna
RL|S1|C3961	CAMI_low_RL_S001__insert_270_GoldStandardAssembly_Bin-2.fna
RL|S1|C3963	CAMI_low_RL_S001__insert_270_GoldStandardAssembly_Bin-2.fna
RL|S1|C3967	CAMI_low_RL_S001__insert_270_GoldStandardAssembly_Bin-2.fna
RL|S1|C3970	CAMI_low_RL_S001__insert_270_GoldStandardAssembly_Bin-2.fna
RL|S1|C3971	CAMI_low_RL_S001__insert_270_GoldStandardAssembly_Bin-2.fna
RL|S1|C3975	CAMI_low_RL_S001__insert_270_GoldStandardAssembly_Bin-2.fna
RL|S1|C3976	CAMI_low_RL_S001__insert_270_GoldStandardAssembly_Bin-2.fna
RL|S1|C3977	CAMI_low_RL_S001__insert_270_GoldStandardAssembly_Bin-2.fna
RL|S1|C3982	CAMI_low_RL_S001__insert_270_GoldStandardAssembly_Bin-2.fna
RL|S1|C3983	CAMI_low_RL_S001__insert_270_GoldStandardAssembly_Bin-2.fna
RL|S1|C3984	CAMI_low_RL_S001__insert_270_GoldStandardAssembly_Bin-2.fna
RL|S1|C3985	CAMI_low_RL_S001__insert_270_GoldStandardAssembly_Bin-2.fna
RL|S1|C3987	CAMI_low_RL_S001__insert_270_GoldStandardAssembly_Bin-2.fna
RL|S1|C3989	CAMI_low_RL_S001__insert_270_GoldStandardAssembly_Bin-2.fna
RL|S1|C3992	CAMI_low_RL_S001__insert_270_GoldStandardAssembly_Bin-2.fna
RL|S1|C3994	CAMI_low_RL_S001__insert_270_GoldStandardAssembly_Bin-2.fna
RL|S1|C3997	CAMI_low_RL_S001__insert_270_GoldStandardAssembly_Bin-2.fna
RL|S1|C3998	CAMI_low_RL_S001__insert_270_GoldStandardAssembly_Bin-2.fna
RL|S1|C4004	CAMI_low_RL_S001__insert_270_GoldStandardAssembly_Bin-2.fna
RL|S1|C4006	CAMI_low_RL_S001__insert_270_GoldStandardAssembly_Bin-2.fna
RL|S1|C4009	CAMI_low_RL_S001__insert_270_GoldStandardAssembly_Bin-2.fna
RL|S1|C4010	CAMI_low_RL_S001__insert_270_GoldStandardAssembly_Bin-2.fna
RL|S1|C4011	CAMI_low_RL_S001__insert_270_GoldStandardAssembly_Bin-2.fna
RL|S1|C4016	CAMI_low_RL_S001__insert_270_GoldStandardAssembly_Bin-2.fna
RL|S1|C4027	CAMI_low_RL_S001__insert_270_GoldStandardAssembly_Bin-2.fna
RL|S1|C4030	CAMI_low_RL_S001__insert_270_GoldStandardAssembly_Bin-2.fna
RL|S1|C4031	CAMI_low_RL_S001__insert_270_GoldStandardAssembly_Bin-2.fna
RL|S1|C4033	CAMI_low_RL_S001__insert_270_GoldStandardAssembly_Bin-2.fna
RL|S1|C4035	CAMI_low_RL_S001__insert_270_GoldStandardAssembly_Bin-2.fna
RL|S1|C4039	CAMI_low_RL_S001__insert_270_GoldStandardAssembly_Bin-2.fna
RL|S1|C4042	CAMI_low_RL_S001__insert_270_GoldStandardAssembly_Bin-2.fna
RL|S1|C4045	CAMI_low_RL_S001__insert_270_GoldStandardAssembly_Bin-2.fna
RL|S1|C4054	CAMI_low_RL_S001__insert_270_GoldStandardAssembly_Bin-2.fna
RL|S1|C4057	CAMI_low_RL_S001__insert_270_GoldStandardAssembly_Bin-2.fna
RL|S1|C4059	CAMI_low_RL_S001__insert_270_GoldStandardAssembly_Bin-2.fna
RL|S1|C4072	CAMI_low_RL_S001__insert_270_GoldStandardAssembly_Bin-2.fna
RL|S1|C4078	CAMI_low_RL_S001__insert_270_GoldStandardAssembly_Bin-2.fna
RL|S1|C4082	CAMI_low_RL_S001__insert_270_GoldStandardAssembly_Bin-2.fna
RL|S1|C4084	CAMI_low_RL_S001__insert_270_GoldStandardAssembly_Bin-2.fna
RL|S1|C4086	CAMI_low_RL_S001__insert_270_GoldStandardAssembly_Bin-2.fna
RL|S1|C4090	CAMI_low_RL_S001__insert_270_GoldStandardAssembly_Bin-2.fna
RL|S1|C4091	CAMI_low_RL_S001__insert_270_GoldStandardAssembly_Bin-2.fna
RL|S1|C4093	CAMI_low_RL_S001__insert_270_GoldStandardAssembly_Bin-2.fna
RL|S1|C4097	CAMI_low_RL_S001__insert_270_GoldStandardAssembly_Bin-2.fna
RL|S1|C4103	CAMI_low_RL_S001__insert_270_GoldStandardAssembly_Bin-2.fna
RL|S1|C4106	CAMI_low_RL_S001__insert_270_GoldStandardAssembly_Bin-2.fna
RL|S1|C4107	CAMI_low_RL_S001__insert_270_GoldStandardAssembly_Bin-2.fna
RL|S1|C4108	CAMI_low_RL_S001__insert_270_GoldStandardAssembly_Bin-2.fna
RL|S1|C4109	CAMI_low_RL_S001__insert_270_GoldStandardAssembly_Bin-2.fna
RL|S1|C4112	CAMI_low_RL_S001__insert_270_GoldStandardAssembly_Bin-2.fna
RL|S1|C4114	CAMI_low_RL_S001__insert_270_GoldStandardAssembly_Bin-2.fna
RL|S1|C4116	CAMI_low_RL_S001__insert_270_GoldStandardAssembly_Bin-2.fna
RL|S1|C4117	CAMI_low_RL_S001__insert_270_GoldStandardAssembly_Bin-2.fna
RL|S1|C4121	CAMI_low_RL_S001__insert_270_GoldStandardAssembly_Bin-2.fna
RL|S1|C4127	CAMI_low_RL_S001__insert_270_GoldStandardAssembly_Bin-2.fna
RL|S1|C4129	CAMI_low_RL_S001__insert_270_GoldStandardAssembly_Bin-2.fna
RL|S1|C4131	CAMI_low_RL_S001__insert_270_GoldStandardAssembly_Bin-2.fna
RL|S1|C4132	CAMI_low_RL_S001__insert_270_GoldStandardAssembly_Bin-2.fna
RL|S1|C4133	CAMI_low_RL_S001__insert_270_GoldStandardAssembly_Bin-2.fna
RL|S1|C4134	CAMI_low_RL_S001__insert_270_GoldStandardAssembly_Bin-2.fna
RL|S1|C4140	CAMI_low_RL_S001__insert_270_GoldStandardAssembly_Bin-2.fna
RL|S1|C4142	CAMI_low_RL_S001__insert_270_GoldStandardAssembly_Bin-2.fna
RL|S1|C4147	CAMI_low_RL_S001__insert_270_GoldStandardAssembly_Bin-2.fna
RL|S1|C4150	CAMI_low_RL_S001__insert_270_GoldStandardAssembly_Bin-2.fna
RL|S1|C4155	CAMI_low_RL_S001__insert_270_GoldStandardAssembly_Bin-2.fna
RL|S1|C4156	CAMI_low_RL_S001__insert_270_GoldStandardAssembly_Bin-2.fna
RL|S1|C4158	CAMI_low_RL_S001__insert_270_GoldStandardAssembly_Bin-2.fna
RL|S1|C4161	CAMI_low_RL_S001__insert_270_GoldStandardAssembly_Bin-2.fna
RL|S1|C4164	CAMI_low_RL_S001__insert_270_GoldStandardAssembly_Bin-2.fna
RL|S1|C4175	CAMI_low_RL_S001__insert_270_GoldStandardAssembly_Bin-2.fna
RL|S1|C4178	CAMI_low_RL_S001__insert_270_GoldStandardAssembly_Bin-2.fna
RL|S1|C4186	CAMI_low_RL_S001__insert_270_GoldStandardAssembly_Bin-2.fna
RL|S1|C4187	CAMI_low_RL_S001__insert_270_GoldStandardAssembly_Bin-2.fna
RL|S1|C4195	CAMI_low_RL_S001__insert_270_GoldStandardAssembly_Bin-2.fna
RL|S1|C4197	CAMI_low_RL_S001__insert_270_GoldStandardAssembly_Bin-2.fna
RL|S1|C4199	CAMI_low_RL_S001__insert_270_GoldStandardAssembly_Bin-2.fna
RL|S1|C4208	CAMI_low_RL_S001__insert_270_GoldStandardAssembly_Bin-2.fna
RL|S1|C4210	CAMI_low_RL_S001__insert_270_GoldStandardAssembly_Bin-2.fna
RL|S1|C4213	CAMI_low_RL_S001__insert_270_GoldStandardAssembly_Bin-2.fna
RL|S1|C4214	CAMI_low_RL_S001__insert_270_GoldStandardAssembly_Bin-2.fna
RL|S1|C4216	CAMI_low_RL_S001__insert_270_GoldStandardAssembly_Bin-2.fna
RL|S1|C4221	CAMI_low_RL_S001__insert_270_GoldStandardAssembly_Bin-2.fna
RL|S1|C4222	CAMI_low_RL_S001__insert_270_GoldStandardAssembly_Bin-2.fna
RL|S1|C4225	CAMI_low_RL_S001__insert_270_GoldStandardAssembly_Bin-2.fna
RL|S1|C4227	CAMI_low_RL_S001__insert_270_GoldStandardAssembly_Bin-2.fna
RL|S1|C4233	CAMI_low_RL_S001__insert_270_GoldStandardAssembly_Bin-2.fna
RL|S1|C4234	CAMI_low_RL_S001__insert_270_GoldStandardAssembly_Bin-2.fna
RL|S1|C4236	CAMI_low_RL_S001__insert_270_GoldStandardAssembly_Bin-2.fna
RL|S1|C4237	CAMI_low_RL_S001__insert_270_GoldStandardAssembly_Bin-2.fna
RL|S1|C4243	CAMI_low_RL_S001__insert_270_GoldStandardAssembly_Bin-2.fna
RL|S1|C4244	CAMI_low_RL_S001__insert_270_GoldStandardAssembly_Bin-2.fna
RL|S1|C4251	CAMI_low_RL_S001__insert_270_GoldStandardAssembly_Bin-2.fna
RL|S1|C4263	CAMI_low_RL_S001__insert_270_GoldStandardAssembly_Bin-2.fna
RL|S1|C4264	CAMI_low_RL_S001__insert_270_GoldStandardAssembly_Bin-2.fna
RL|S1|C4266	CAMI_low_RL_S001__insert_270_GoldStandardAssembly_Bin-2.fna
RL|S1|C4268	CAMI_low_RL_S001__insert_270_GoldStandardAssembly_Bin-2.fna
RL|S1|C4269	CAMI_low_RL_S001__insert_270_GoldStandardAssembly_Bin-2.fna
RL|S1|C4271	CAMI_low_RL_S001__insert_270_GoldStandardAssembly_Bin-2.fna
RL|S1|C4272	CAMI_low_RL_S001__insert_270_GoldStandardAssembly_Bin-2.fna
RL|S1|C4273	CAMI_low_RL_S001__insert_270_GoldStandardAssembly_Bin-2.fna
RL|S1|C4277	CAMI_low_RL_S001__insert_270_GoldStandardAssembly_Bin-2.fna
RL|S1|C4278	CAMI_low_RL_S001__insert_270_GoldStandardAssembly_Bin-2.fna
RL|S1|C4279	CAMI_low_RL_S001__insert_270_GoldStandardAssembly_Bin-2.fna
RL|S1|C4281	CAMI_low_RL_S001__insert_270_GoldStandardAssembly_Bin-2.fna
RL|S1|C4282	CAMI_low_RL_S001__insert_270_GoldStandardAssembly_Bin-2.fna
RL|S1|C4284	CAMI_low_RL_S001__insert_270_GoldStandardAssembly_Bin-2.fna
RL|S1|C4289	CAMI_low_RL_S001__insert_270_GoldStandardAssembly_Bin-2.fna
RL|S1|C4290	CAMI_low_RL_S001__insert_270_GoldStandardAssembly_Bin-2.fna
RL|S1|C4294	CAMI_low_RL_S001__insert_270_GoldStandardAssembly_Bin-2.fna
RL|S1|C4295	CAMI_low_RL_S001__insert_270_GoldStandardAssembly_Bin-2.fna
RL|S1|C4298	CAMI_low_RL_S001__insert_270_GoldStandardAssembly_Bin-2.fna
RL|S1|C4299	CAMI_low_RL_S001__insert_270_GoldStandardAssembly_Bin-2.fna
RL|S1|C4304	CAMI_low_RL_S001__insert_270_GoldStandardAssembly_Bin-2.fna
RL|S1|C4306	CAMI_low_RL_S001__insert_270_GoldStandardAssembly_Bin-2.fna
RL|S1|C4308	CAMI_low_RL_S001__insert_270_GoldStandardAssembly_Bin-2.fna
RL|S1|C4314	CAMI_low_RL_S001__insert_270_GoldStandardAssembly_Bin-2.fna
RL|S1|C4321	CAMI_low_RL_S001__insert_270_GoldStandardAssembly_Bin-2.fna
RL|S1|C4326	CAMI_low_RL_S001__insert_270_GoldStandardAssembly_Bin-2.fna
RL|S1|C4327	CAMI_low_RL_S001__insert_270_GoldStandardAssembly_Bin-2.fna
RL|S1|C4330	CAMI_low_RL_S001__insert_270_GoldStandardAssembly_Bin-2.fna
RL|S1|C4335	CAMI_low_RL_S001__insert_270_GoldStandardAssembly_Bin-2.fna
RL|S1|C4338	CAMI_low_RL_S001__insert_270_GoldStandardAssembly_Bin-2.fna
RL|S1|C4345	CAMI_low_RL_S001__insert_270_GoldStandardAssembly_Bin-2.fna
RL|S1|C4347	CAMI_low_RL_S001__insert_270_GoldStandardAssembly_Bin-2.fna
RL|S1|C4348	CAMI_low_RL_S001__insert_270_GoldStandardAssembly_Bin-2.fna
RL|S1|C4351	CAMI_low_RL_S001__insert_270_GoldStandardAssembly_Bin-2.fna
RL|S1|C4352	CAMI_low_RL_S001__insert_270_GoldStandardAssembly_Bin-2.fna
RL|S1|C4359	CAMI_low_RL_S001__insert_270_GoldStandardAssembly_Bin-2.fna
RL|S1|C4363	CAMI_low_RL_S001__insert_270_GoldStandardAssembly_Bin-2.fna
RL|S1|C4367	CAMI_low_RL_S001__insert_270_GoldStandardAssembly_Bin-2.fna
RL|S1|C4375	CAMI_low_RL_S001__insert_270_GoldStandardAssembly_Bin-2.fna
RL|S1|C4379	CAMI_low_RL_S001__insert_270_GoldStandardAssembly_Bin-2.fna
RL|S1|C4380	CAMI_low_RL_S001__insert_270_GoldStandardAssembly_Bin-2.fna
RL|S1|C4381	CAMI_low_RL_S001__insert_270_GoldStandardAssembly_Bin-2.fna
RL|S1|C4382	CAMI_low_RL_S001__insert_270_GoldStandardAssembly_Bin-2.fna
RL|S1|C4383	CAMI_low_RL_S001__insert_270_GoldStandardAssembly_Bin-2.fna
RL|S1|C4386	CAMI_low_RL_S001__insert_270_GoldStandardAssembly_Bin-2.fna
RL|S1|C4387	CAMI_low_RL_S001__insert_270_GoldStandardAssembly_Bin-2.fna
RL|S1|C4389	CAMI_low_RL_S001__insert_270_GoldStandardAssembly_Bin-2.fna
RL|S1|C4391	CAMI_low_RL_S001__insert_270_GoldStandardAssembly_Bin-2.fna
RL|S1|C4395	CAMI_low_RL_S001__insert_270_GoldStandardAssembly_Bin-2.fna
RL|S1|C4398	CAMI_low_RL_S001__insert_270_GoldStandardAssembly_Bin-2.fna
RL|S1|C4400	CAMI_low_RL_S001__insert_270_GoldStandardAssembly_Bin-2.fna
RL|S1|C4407	CAMI_low_RL_S001__insert_270_GoldStandardAssembly_Bin-2.fna
RL|S1|C4410	CAMI_low_RL_S001__insert_270_GoldStandardAssembly_Bin-2.fna
RL|S1|C4412	CAMI_low_RL_S001__insert_270_GoldStandardAssembly_Bin-2.fna
RL|S1|C4424	CAMI_low_RL_S001__insert_270_GoldStandardAssembly_Bin-2.fna
RL|S1|C4426	CAMI_low_RL_S001__insert_270_GoldStandardAssembly_Bin-2.fna
RL|S1|C4430	CAMI_low_RL_S001__insert_270_GoldStandardAssembly_Bin-2.fna
RL|S1|C4433	CAMI_low_RL_S001__insert_270_GoldStandardAssembly_Bin-2.fna
RL|S1|C4434	CAMI_low_RL_S001__insert_270_GoldStandardAssembly_Bin-2.fna
RL|S1|C4436	CAMI_low_RL_S001__insert_270_GoldStandardAssembly_Bin-2.fna
RL|S1|C4440	CAMI_low_RL_S001__insert_270_GoldStandardAssembly_Bin-2.fna
RL|S1|C4448	CAMI_low_RL_S001__insert_270_GoldStandardAssembly_Bin-2.fna
RL|S1|C4455	CAMI_low_RL_S001__insert_270_GoldStandardAssembly_Bin-2.fna
RL|S1|C4458	CAMI_low_RL_S001__insert_270_GoldStandardAssembly_Bin-2.fna
RL|S1|C4459	CAMI_low_RL_S001__insert_270_GoldStandardAssembly_Bin-2.fna
RL|S1|C4462	CAMI_low_RL_S001__insert_270_GoldStandardAssembly_Bin-2.fna
RL|S1|C4465	CAMI_low_RL_S001__insert_270_GoldStandardAssembly_Bin-2.fna
RL|S1|C4466	CAMI_low_RL_S001__insert_270_GoldStandardAssembly_Bin-2.fna
RL|S1|C4471	CAMI_low_RL_S001__insert_270_GoldStandardAssembly_Bin-2.fna
RL|S1|C4473	CAMI_low_RL_S001__insert_270_GoldStandardAssembly_Bin-2.fna
RL|S1|C4479	CAMI_low_RL_S001__insert_270_GoldStandardAssembly_Bin-2.fna
RL|S1|C4489	CAMI_low_RL_S001__insert_270_GoldStandardAssembly_Bin-2.fna
RL|S1|C4496	CAMI_low_RL_S001__insert_270_GoldStandardAssembly_Bin-2.fna
RL|S1|C4503	CAMI_low_RL_S001__insert_270_GoldStandardAssembly_Bin-2.fna
RL|S1|C4507	CAMI_low_RL_S001__insert_270_GoldStandardAssembly_Bin-2.fna
RL|S1|C4516	CAMI_low_RL_S001__insert_270_GoldStandardAssembly_Bin-2.fna
RL|S1|C4519	CAMI_low_RL_S001__insert_270_GoldStandardAssembly_Bin-2.fna
RL|S1|C4522	CAMI_low_RL_S001__insert_270_GoldStandardAssembly_Bin-2.fna
RL|S1|C4525	CAMI_low_RL_S001__insert_270_GoldStandardAssembly_Bin-2.fna
RL|S1|C4544	CAMI_low_RL_S001__insert_270_GoldStandardAssembly_Bin-2.fna
RL|S1|C4548	CAMI_low_RL_S001__insert_270_GoldStandardAssembly_Bin-2.fna
RL|S1|C4551	CAMI_low_RL_S001__insert_270_GoldStandardAssembly_Bin-2.fna
RL|S1|C4561	CAMI_low_RL_S001__insert_270_GoldStandardAssembly_Bin-2.fna
RL|S1|C4565	CAMI_low_RL_S001__insert_270_GoldStandardAssembly_Bin-2.fna
RL|S1|C4566	CAMI_low_RL_S001__insert_270_GoldStandardAssembly_Bin-2.fna
RL|S1|C4568	CAMI_low_RL_S001__insert_270_GoldStandardAssembly_Bin-2.fna
RL|S1|C4570	CAMI_low_RL_S001__insert_270_GoldStandardAssembly_Bin-2.fna
RL|S1|C4575	CAMI_low_RL_S001__insert_270_GoldStandardAssembly_Bin-2.fna
RL|S1|C4580	CAMI_low_RL_S001__insert_270_GoldStandardAssembly_Bin-2.fna
RL|S1|C4581	CAMI_low_RL_S001__insert_270_GoldStandardAssembly_Bin-2.fna
RL|S1|C4583	CAMI_low_RL_S001__insert_270_GoldStandardAssembly_Bin-2.fna
RL|S1|C4584	CAMI_low_RL_S001__insert_270_GoldStandardAssembly_Bin-2.fna
RL|S1|C4587	CAMI_low_RL_S001__insert_270_GoldStandardAssembly_Bin-2.fna
RL|S1|C4588	CAMI_low_RL_S001__insert_270_GoldStandardAssembly_Bin-2.fna
RL|S1|C4590	CAMI_low_RL_S001__insert_270_GoldStandardAssembly_Bin-2.fna
RL|S1|C4591	CAMI_low_RL_S001__insert_270_GoldStandardAssembly_Bin-2.fna
RL|S1|C4593	CAMI_low_RL_S001__insert_270_GoldStandardAssembly_Bin-2.fna
RL|S1|C4595	CAMI_low_RL_S001__insert_270_GoldStandardAssembly_Bin-2.fna
RL|S1|C4604	CAMI_low_RL_S001__insert_270_GoldStandardAssembly_Bin-2.fna
RL|S1|C4607	CAMI_low_RL_S001__insert_270_GoldStandardAssembly_Bin-2.fna
RL|S1|C4609	CAMI_low_RL_S001__insert_270_GoldStandardAssembly_Bin-2.fna
RL|S1|C4610	CAMI_low_RL_S001__insert_270_GoldStandardAssembly_Bin-2.fna
RL|S1|C4611	CAMI_low_RL_S001__insert_270_GoldStandardAssembly_Bin-2.fna
RL|S1|C4614	CAMI_low_RL_S001__insert_270_GoldStandardAssembly_Bin-2.fna
RL|S1|C4623	CAMI_low_RL_S001__insert_270_GoldStandardAssembly_Bin-2.fna
RL|S1|C4625	CAMI_low_RL_S001__insert_270_GoldStandardAssembly_Bin-2.fna
RL|S1|C4629	CAMI_low_RL_S001__insert_270_GoldStandardAssembly_Bin-2.fna
RL|S1|C4631	CAMI_low_RL_S001__insert_270_GoldStandardAssembly_Bin-2.fna
RL|S1|C4632	CAMI_low_RL_S001__insert_270_GoldStandardAssembly_Bin-2.fna
RL|S1|C4635	CAMI_low_RL_S001__insert_270_GoldStandardAssembly_Bin-2.fna
RL|S1|C4636	CAMI_low_RL_S001__insert_270_GoldStandardAssembly_Bin-2.fna
RL|S1|C4638	CAMI_low_RL_S001__insert_270_GoldStandardAssembly_Bin-2.fna
RL|S1|C4640	CAMI_low_RL_S001__insert_270_GoldStandardAssembly_Bin-2.fna
RL|S1|C4641	CAMI_low_RL_S001__insert_270_GoldStandardAssembly_Bin-2.fna
RL|S1|C4644	CAMI_low_RL_S001__insert_270_GoldStandardAssembly_Bin-2.fna
RL|S1|C4646	CAMI_low_RL_S001__insert_270_GoldStandardAssembly_Bin-2.fna
RL|S1|C4648	CAMI_low_RL_S001__insert_270_GoldStandardAssembly_Bin-2.fna
RL|S1|C4649	CAMI_low_RL_S001__insert_270_GoldStandardAssembly_Bin-2.fna
RL|S1|C4655	CAMI_low_RL_S001__insert_270_GoldStandardAssembly_Bin-2.fna
RL|S1|C4657	CAMI_low_RL_S001__insert_270_GoldStandardAssembly_Bin-2.fna
RL|S1|C4659	CAMI_low_RL_S001__insert_270_GoldStandardAssembly_Bin-2.fna
RL|S1|C4660	CAMI_low_RL_S001__insert_270_GoldStandardAssembly_Bin-2.fna
RL|S1|C4663	CAMI_low_RL_S001__insert_270_GoldStandardAssembly_Bin-2.fna
RL|S1|C4665	CAMI_low_RL_S001__insert_270_GoldStandardAssembly_Bin-2.fna
RL|S1|C4667	CAMI_low_RL_S001__insert_270_GoldStandardAssembly_Bin-2.fna
RL|S1|C4671	CAMI_low_RL_S001__insert_270_GoldStandardAssembly_Bin-2.fna
RL|S1|C4675	CAMI_low_RL_S001__insert_270_GoldStandardAssembly_Bin-2.fna
RL|S1|C4681	CAMI_low_RL_S001__insert_270_GoldStandardAssembly_Bin-2.fna
RL|S1|C4683	CAMI_low_RL_S001__insert_270_GoldStandardAssembly_Bin-2.fna
RL|S1|C4686	CAMI_low_RL_S001__insert_270_GoldStandardAssembly_Bin-2.fna
RL|S1|C4687	CAMI_low_RL_S001__insert_270_GoldStandardAssembly_Bin-2.fna
RL|S1|C4688	CAMI_low_RL_S001__insert_270_GoldStandardAssembly_Bin-2.fna
RL|S1|C4693	CAMI_low_RL_S001__insert_270_GoldStandardAssembly_Bin-2.fna
RL|S1|C4694	CAMI_low_RL_S001__insert_270_GoldStandardAssembly_Bin-2.fna
RL|S1|C4696	CAMI_low_RL_S001__insert_270_GoldStandardAssembly_Bin-2.fna
RL|S1|C4699	CAMI_low_RL_S001__insert_270_GoldStandardAssembly_Bin-2.fna
RL|S1|C4703	CAMI_low_RL_S001__insert_270_GoldStandardAssembly_Bin-2.fna
RL|S1|C4705	CAMI_low_RL_S001__insert_270_GoldStandardAssembly_Bin-2.fna
RL|S1|C4708	CAMI_low_RL_S001__insert_270_GoldStandardAssembly_Bin-2.fna
RL|S1|C4710	CAMI_low_RL_S001__insert_270_GoldStandardAssembly_Bin-2.fna
RL|S1|C4714	CAMI_low_RL_S001__insert_270_GoldStandardAssembly_Bin-2.fna
RL|S1|C4724	CAMI_low_RL_S001__insert_270_GoldStandardAssembly_Bin-2.fna
RL|S1|C4734	CAMI_low_RL_S001__insert_270_GoldStandardAssembly_Bin-2.fna
RL|S1|C4738	CAMI_low_RL_S001__insert_270_GoldStandardAssembly_Bin-2.fna
RL|S1|C4739	CAMI_low_RL_S001__insert_270_GoldStandardAssembly_Bin-2.fna
RL|S1|C4741	CAMI_low_RL_S001__insert_270_GoldStandardAssembly_Bin-2.fna
RL|S1|C4744	CAMI_low_RL_S001__insert_270_GoldStandardAssembly_Bin-2.fna
RL|S1|C4745	CAMI_low_RL_S001__insert_270_GoldStandardAssembly_Bin-2.fna
RL|S1|C4749	CAMI_low_RL_S001__insert_270_GoldStandardAssembly_Bin-2.fna
RL|S1|C4750	CAMI_low_RL_S001__insert_270_GoldStandardAssembly_Bin-2.fna
RL|S1|C4751	CAMI_low_RL_S001__insert_270_GoldStandardAssembly_Bin-2.fna
RL|S1|C4752	CAMI_low_RL_S001__insert_270_GoldStandardAssembly_Bin-2.fna
RL|S1|C4754	CAMI_low_RL_S001__insert_270_GoldStandardAssembly_Bin-2.fna
RL|S1|C4762	CAMI_low_RL_S001__insert_270_GoldStandardAssembly_Bin-2.fna
RL|S1|C4767	CAMI_low_RL_S001__insert_270_GoldStandardAssembly_Bin-2.fna
RL|S1|C4769	CAMI_low_RL_S001__insert_270_GoldStandardAssembly_Bin-2.fna
RL|S1|C4771	CAMI_low_RL_S001__insert_270_GoldStandardAssembly_Bin-2.fna
RL|S1|C4772	CAMI_low_RL_S001__insert_270_GoldStandardAssembly_Bin-2.fna
RL|S1|C4775	CAMI_low_RL_S001__insert_270_GoldStandardAssembly_Bin-2.fna
RL|S1|C4776	CAMI_low_RL_S001__insert_270_GoldStandardAssembly_Bin-2.fna
RL|S1|C4777	CAMI_low_RL_S001__insert_270_GoldStandardAssembly_Bin-2.fna
RL|S1|C4780	CAMI_low_RL_S001__insert_270_GoldStandardAssembly_Bin-2.fna
RL|S1|C4781	CAMI_low_RL_S001__insert_270_GoldStandardAssembly_Bin-2.fna
RL|S1|C4794	CAMI_low_RL_S001__insert_270_GoldStandardAssembly_Bin-2.fna
RL|S1|C4796	CAMI_low_RL_S001__insert_270_GoldStandardAssembly_Bin-2.fna
RL|S1|C4801	CAMI_low_RL_S001__insert_270_GoldStandardAssembly_Bin-2.fna
RL|S1|C4803	CAMI_low_RL_S001__insert_270_GoldStandardAssembly_Bin-2.fna
RL|S1|C4809	CAMI_low_RL_S001__insert_270_GoldStandardAssembly_Bin-2.fna
RL|S1|C4812	CAMI_low_RL_S001__insert_270_GoldStandardAssembly_Bin-2.fna
RL|S1|C4814	CAMI_low_RL_S001__insert_270_GoldStandardAssembly_Bin-2.fna
RL|S1|C4818	CAMI_low_RL_S001__insert_270_GoldStandardAssembly_Bin-2.fna
RL|S1|C4820	CAMI_low_RL_S001__insert_270_GoldStandardAssembly_Bin-2.fna
RL|S1|C4822	CAMI_low_RL_S001__insert_270_GoldStandardAssembly_Bin-2.fna
RL|S1|C4823	CAMI_low_RL_S001__insert_270_GoldStandardAssembly_Bin-2.fna
RL|S1|C4824	CAMI_low_RL_S001__insert_270_GoldStandardAssembly_Bin-2.fna
RL|S1|C4827	CAMI_low_RL_S001__insert_270_GoldStandardAssembly_Bin-2.fna
RL|S1|C4828	CAMI_low_RL_S001__insert_270_GoldStandardAssembly_Bin-2.fna
RL|S1|C4831	CAMI_low_RL_S001__insert_270_GoldStandardAssembly_Bin-2.fna
RL|S1|C4832	CAMI_low_RL_S001__insert_270_GoldStandardAssembly_Bin-2.fna
RL|S1|C4836	CAMI_low_RL_S001__insert_270_GoldStandardAssembly_Bin-2.fna
RL|S1|C4844	CAMI_low_RL_S001__insert_270_GoldStandardAssembly_Bin-2.fna
RL|S1|C4847	CAMI_low_RL_S001__insert_270_GoldStandardAssembly_Bin-2.fna
RL|S1|C4850	CAMI_low_RL_S001__insert_270_GoldStandardAssembly_Bin-2.fna
RL|S1|C4854	CAMI_low_RL_S001__insert_270_GoldStandardAssembly_Bin-2.fna
RL|S1|C4855	CAMI_low_RL_S001__insert_270_GoldStandardAssembly_Bin-2.fna
RL|S1|C4861	CAMI_low_RL_S001__insert_270_GoldStandardAssembly_Bin-2.fna
RL|S1|C4865	CAMI_low_RL_S001__insert_270_GoldStandardAssembly_Bin-2.fna
RL|S1|C4875	CAMI_low_RL_S001__insert_270_GoldStandardAssembly_Bin-2.fna
RL|S1|C4877	CAMI_low_RL_S001__insert_270_GoldStandardAssembly_Bin-2.fna
RL|S1|C4878	CAMI_low_RL_S001__insert_270_GoldStandardAssembly_Bin-2.fna
RL|S1|C4880	CAMI_low_RL_S001__insert_270_GoldStandardAssembly_Bin-2.fna
RL|S1|C4881	CAMI_low_RL_S001__insert_270_GoldStandardAssembly_Bin-2.fna
RL|S1|C4883	CAMI_low_RL_S001__insert_270_GoldStandardAssembly_Bin-2.fna
RL|S1|C4885	CAMI_low_RL_S001__insert_270_GoldStandardAssembly_Bin-2.fna
RL|S1|C4886	CAMI_low_RL_S001__insert_270_GoldStandardAssembly_Bin-2.fna
RL|S1|C4888	CAMI_low_RL_S001__insert_270_GoldStandardAssembly_Bin-2.fna
RL|S1|C4902	CAMI_low_RL_S001__insert_270_GoldStandardAssembly_Bin-2.fna
RL|S1|C4903	CAMI_low_RL_S001__insert_270_GoldStandardAssembly_Bin-2.fna
RL|S1|C4916	CAMI_low_RL_S001__insert_270_GoldStandardAssembly_Bin-2.fna
RL|S1|C4918	CAMI_low_RL_S001__insert_270_GoldStandardAssembly_Bin-2.fna
RL|S1|C4920	CAMI_low_RL_S001__insert_270_GoldStandardAssembly_Bin-2.fna
RL|S1|C4923	CAMI_low_RL_S001__insert_270_GoldStandardAssembly_Bin-2.fna
RL|S1|C4928	CAMI_low_RL_S001__insert_270_GoldStandardAssembly_Bin-2.fna
RL|S1|C4930	CAMI_low_RL_S001__insert_270_GoldStandardAssembly_Bin-2.fna
RL|S1|C4932	CAMI_low_RL_S001__insert_270_GoldStandardAssembly_Bin-2.fna
RL|S1|C4935	CAMI_low_RL_S001__insert_270_GoldStandardAssembly_Bin-2.fna
RL|S1|C4937	CAMI_low_RL_S001__insert_270_GoldStandardAssembly_Bin-2.fna
RL|S1|C4940	CAMI_low_RL_S001__insert_270_GoldStandardAssembly_Bin-2.fna
RL|S1|C4941	CAMI_low_RL_S001__insert_270_GoldStandardAssembly_Bin-2.fna
RL|S1|C4949	CAMI_low_RL_S001__insert_270_GoldStandardAssembly_Bin-2.fna
RL|S1|C4950	CAMI_low_RL_S001__insert_270_GoldStandardAssembly_Bin-2.fna
RL|S1|C4953	CAMI_low_RL_S001__insert_270_GoldStandardAssembly_Bin-2.fna
RL|S1|C4959	CAMI_low_RL_S001__insert_270_GoldStandardAssembly_Bin-2.fna
RL|S1|C4965	CAMI_low_RL_S001__insert_270_GoldStandardAssembly_Bin-2.fna
RL|S1|C4966	CAMI_low_RL_S001__insert_270_GoldStandardAssembly_Bin-2.fna
RL|S1|C4967	CAMI_low_RL_S001__insert_270_GoldStandardAssembly_Bin-2.fna
RL|S1|C4969	CAMI_low_RL_S001__insert_270_GoldStandardAssembly_Bin-2.fna
RL|S1|C4976	CAMI_low_RL_S001__insert_270_GoldStandardAssembly_Bin-2.fna
RL|S1|C4977	CAMI_low_RL_S001__insert_270_GoldStandardAssembly_Bin-2.fna
RL|S1|C4979	CAMI_low_RL_S001__insert_270_GoldStandardAssembly_Bin-2.fna
RL|S1|C4984	CAMI_low_RL_S001__insert_270_GoldStandardAssembly_Bin-2.fna
RL|S1|C4985	CAMI_low_RL_S001__insert_270_GoldStandardAssembly_Bin-2.fna
[truncated: 6,441 more rows]

## Sheet: binsanity-refine
SEQUENCEID	BINID
RL|S1|C11	CAMI_low_RL_S001__insert_270_GoldStandardAssembly_Bin-0-refined_0.fna
RL|S1|C45	CAMI_low_RL_S001__insert_270_GoldStandardAssembly_Bin-0-refined_0.fna
RL|S1|C289	CAMI_low_RL_S001__insert_270_GoldStandardAssembly_Bin-0-refined_0.fna
RL|S1|C499	CAMI_low_RL_S001__insert_270_GoldStandardAssembly_Bin-0-refined_0.fna
RL|S1|C769	CAMI_low_RL_S001__insert_270_GoldStandardAssembly_Bin-0-refined_0.fna
RL|S1|C1359	CAMI_low_RL_S001__insert_270_GoldStandardAssembly_Bin-0-refined_0.fna
RL|S1|C1366	CAMI_low_RL_S001__insert_270_GoldStandardAssembly_Bin-0-refined_0.fna
RL|S1|C1597	CAMI_low_RL_S001__insert_270_GoldStandardAssembly_Bin-0-refined_0.fna
RL|S1|C1682	CAMI_low_RL_S001__insert_270_GoldStandardAssembly_Bin-0-refined_0.fna
RL|S1|C1770	CAMI_low_RL_S001__insert_270_GoldStandardAssembly_Bin-0-refined_0.fna
RL|S1|C1866	CAMI_low_RL_S001__insert_270_GoldStandardAssembly_Bin-0-refined_0.fna
RL|S1|C1994	CAMI_low_RL_S001__insert_270_GoldStandardAssembly_Bin-0-refined_0.fna
RL|S1|C2094	CAMI_low_RL_S001__insert_270_GoldStandardAssembly_Bin-0-refined_0.fna
RL|S1|C2174	CAMI_low_RL_S001__insert_270_GoldStandardAssembly_Bin-0-refined_0.fna
RL|S1|C2178	CAMI_low_RL_S001__insert_270_GoldStandardAssembly_Bin-0-refined_0.fna
RL|S1|C2356	CAMI_low_RL_S001__insert_270_GoldStandardAssembly_Bin-0-refined_0.fna
RL|S1|C2357	CAMI_low_RL_S001__insert_270_GoldStandardAssembly_Bin-0-refined_0.fna
RL|S1|C2450	CAMI_low_RL_S001__insert_270_GoldStandardAssembly_Bin-0-refined_0.fna
RL|S1|C2723	CAMI_low_RL_S001__insert_270_GoldStandardAssembly_Bin-0-refined_0.fna
RL|S1|C2852	CAMI_low_RL_S001__insert_270_GoldStandardAssembly_Bin-0-refined_0.fna
RL|S1|C2918	CAMI_low_RL_S001__insert_270_GoldStandardAssembly_Bin-0-refined_0.fna
RL|S1|C2941	CAMI_low_RL_S001__insert_270_GoldStandardAssembly_Bin-0-refined_0.fna
RL|S1|C3029	CAMI_low_RL_S001__insert_270_GoldStandardAssembly_Bin-0-refined_0.fna
RL|S1|C3094	CAMI_low_RL_S001__insert_270_GoldStandardAssembly_Bin-0-refined_0.fna
RL|S1|C3348	CAMI_low_RL_S001__insert_270_GoldStandardAssembly_Bin-0-refined_0.fna
RL|S1|C3776	CAMI_low_RL_S001__insert_270_GoldStandardAssembly_Bin-0-refined_0.fna
RL|S1|C3999	CAMI_low_RL_S001__insert_270_GoldStandardAssembly_Bin-0-refined_0.fna
RL|S1|C4168	CAMI_low_RL_S001__insert_270_GoldStandardAssembly_Bin-0-refined_0.fna
RL|S1|C4218	CAMI_low_RL_S001__insert_270_GoldStandardAssembly_Bin-0-refined_0.fna
RL|S1|C4301	CAMI_low_RL_S001__insert_270_GoldStandardAssembly_Bin-0-refined_0.fna
RL|S1|C4577	CAMI_low_RL_S001__insert_270_GoldStandardAssembly_Bin-0-refined_0.fna
RL|S1|C4874	CAMI_low_RL_S001__insert_270_GoldStandardAssembly_Bin-0-refined_0.fna
RL|S1|C5069	CAMI_low_RL_S001__insert_270_GoldStandardAssembly_Bin-0-refined_0.fna
RL|S1|C5176	CAMI_low_RL_S001__insert_270_GoldStandardAssembly_Bin-0-refined_0.fna
RL|S1|C5557	CAMI_low_RL_S001__insert_270_GoldStandardAssembly_Bin-0-refined_0.fna
RL|S1|C5574	CAMI_low_RL_S001__insert_270_GoldStandardAssembly_Bin-0-refined_0.fna
RL|S1|C5579	CAMI_low_RL_S001__insert_270_GoldStandardAssembly_Bin-0-refined_0.fna
RL|S1|C5623	CAMI_low_RL_S001__insert_270_GoldStandardAssembly_Bin-0-refined_0.fna
RL|S1|C5741	CAMI_low_RL_S001__insert_270_GoldStandardAssembly_Bin-0-refined_0.fna
RL|S1|C5790	CAMI_low_RL_S001__insert_270_GoldStandardAssembly_Bin-0-refined_0.fna
RL|S1|C5814	CAMI_low_RL_S001__insert_270_GoldStandardAssembly_Bin-0-refined_0.fna
RL|S1|C6213	CAMI_low_RL_S001__insert_270_GoldStandardAssembly_Bin-0-refined_0.fna
RL|S1|C6214	CAMI_low_RL_S001__insert_270_GoldStandardAssembly_Bin-0-refined_0.fna
RL|S1|C6283	CAMI_low_RL_S001__insert_270_GoldStandardAssembly_Bin-0-refined_0.fna
RL|S1|C6428	CAMI_low_RL_S001__insert_270_GoldStandardAssembly_Bin-0-refined_0.fna
RL|S1|C6656	CAMI_low_RL_S001__insert_270_GoldStandardAssembly_Bin-0-refined_0.fna
RL|S1|C6779	CAMI_low_RL_S001__insert_270_GoldStandardAssembly_Bin-0-refined_0.fna
RL|S1|C6809	CAMI_low_RL_S001__insert_270_GoldStandardAssembly_Bin-0-refined_0.fna
RL|S1|C6929	CAMI_low_RL_S001__insert_270_GoldStandardAssembly_Bin-0-refined_0.fna
RL|S1|C7147	CAMI_low_RL_S001__insert_270_GoldStandardAssembly_Bin-0-refined_0.fna
RL|S1|C7445	CAMI_low_RL_S001__insert_270_GoldStandardAssembly_Bin-0-refined_0.fna
RL|S1|C7557	CAMI_low_RL_S001__insert_270_GoldStandardAssembly_Bin-0-refined_0.fna
RL|S1|C7830	CAMI_low_RL_S001__insert_270_GoldStandardAssembly_Bin-0-refined_0.fna
RL|S1|C7896	CAMI_low_RL_S001__insert_270_GoldStandardAssembly_Bin-0-refined_0.fna
RL|S1|C8015	CAMI_low_RL_S001__insert_270_GoldStandardAssembly_Bin-0-refined_0.fna
RL|S1|C8087	CAMI_low_RL_S001__insert_270_GoldStandardAssembly_Bin-0-refined_0.fna
RL|S1|C8088	CAMI_low_RL_S001__insert_270_GoldStandardAssembly_Bin-0-refined_0.fna
RL|S1|C8395	CAMI_low_RL_S001__insert_270_GoldStandardAssembly_Bin-0-refined_0.fna
RL|S1|C8472	CAMI_low_RL_S001__insert_270_GoldStandardAssembly_Bin-0-refined_0.fna
RL|S1|C8548	CAMI_low_RL_S001__insert_270_GoldStandardAssembly_Bin-0-refined_0.fna
RL|S1|C8933	CAMI_low_RL_S001__insert_270_GoldStandardAssembly_Bin-0-refined_0.fna
RL|S1|C9188	CAMI_low_RL_S001__insert_270_GoldStandardAssembly_Bin-0-refined_0.fna
RL|S1|C9264	CAMI_low_RL_S001__insert_270_GoldStandardAssembly_Bin-0-refined_0.fna
RL|S1|C9278	CAMI_low_RL_S001__insert_270_GoldStandardAssembly_Bin-0-refined_0.fna
RL|S1|C9434	CAMI_low_RL_S001__insert_270_GoldStandardAssembly_Bin-0-refined_0.fna
RL|S1|C9541	CAMI_low_RL_S001__insert_270_GoldStandardAssembly_Bin-0-refined_0.fna
RL|S1|C9576	CAMI_low_RL_S001__insert_270_GoldStandardAssembly_Bin-0-refined_0.fna
RL|S1|C9883	CAMI_low_RL_S001__insert_270_GoldStandardAssembly_Bin-0-refined_0.fna
RL|S1|C10204	CAMI_low_RL_S001__insert_270_GoldStandardAssembly_Bin-0-refined_0.fna
RL|S1|C10509	CAMI_low_RL_S001__insert_270_GoldStandardAssembly_Bin-0-refined_0.fna
RL|S1|C11454	CAMI_low_RL_S001__insert_270_GoldStandardAssembly_Bin-0-refined_0.fna
RL|S1|C11591	CAMI_low_RL_S001__insert_270_GoldStandardAssembly_Bin-0-refined_0.fna
RL|S1|C11765	CAMI_low_RL_S001__insert_270_GoldStandardAssembly_Bin-0-refined_0.fna
RL|S1|C11774	CAMI_low_RL_S001__insert_270_GoldStandardAssembly_Bin-0-refined_0.fna
RL|S1|C11825	CAMI_low_RL_S001__insert_270_GoldStandardAssembly_Bin-0-refined_0.fna
RL|S1|C11972	CAMI_low_RL_S001__insert_270_GoldStandardAssembly_Bin-0-refined_0.fna
RL|S1|C12053	CAMI_low_RL_S001__insert_270_GoldStandardAssembly_Bin-0-refined_0.fna
RL|S1|C12157	CAMI_low_RL_S001__insert_270_GoldStandardAssembly_Bin-0-refined_0.fna
RL|S1|C12393	CAMI_low_RL_S001__insert_270_GoldStandardAssembly_Bin-0-refined_0.fna
RL|S1|C12451	CAMI_low_RL_S001__insert_270_GoldStandardAssembly_Bin-0-refined_0.fna
RL|S1|C12530	CAMI_low_RL_S001__insert_270_GoldStandardAssembly_Bin-0-refined_0.fna
RL|S1|C12735	CAMI_low_RL_S001__insert_270_GoldStandardAssembly_Bin-0-refined_0.fna
RL|S1|C12773	CAMI_low_RL_S001__insert_270_GoldStandardAssembly_Bin-0-refined_0.fna
RL|S1|C13190	CAMI_low_RL_S001__insert_270_GoldStandardAssembly_Bin-0-refined_0.fna
RL|S1|C13279	CAMI_low_RL_S001__insert_270_GoldStandardAssembly_Bin-0-refined_0.fna
RL|S1|C13394	CAMI_low_RL_S001__insert_270_GoldStandardAssembly_Bin-0-refined_0.fna
RL|S1|C13432	CAMI_low_RL_S001__insert_270_GoldStandardAssembly_Bin-0-refined_0.fna
RL|S1|C13728	CAMI_low_RL_S001__insert_270_GoldStandardAssembly_Bin-0-refined_0.fna
RL|S1|C14005	CAMI_low_RL_S001__insert_270_GoldStandardAssembly_Bin-0-refined_0.fna
RL|S1|C15292	CAMI_low_RL_S001__insert_270_GoldStandardAssembly_Bin-0-refined_0.fna
RL|S1|C15394	CAMI_low_RL_S001__insert_270_GoldStandardAssembly_Bin-0-refined_0.fna
RL|S1|C15849	CAMI_low_RL_S001__insert_270_GoldStandardAssembly_Bin-0-refined_0.fna
RL|S1|C16141	CAMI_low_RL_S001__insert_270_GoldStandardAssembly_Bin-0-refined_0.fna
RL|S1|C16572	CAMI_low_RL_S001__insert_270_GoldStandardAssembly_Bin-0-refined_0.fna
RL|S1|C16576	CAMI_low_RL_S001__insert_270_GoldStandardAssembly_Bin-0-refined_0.fna
RL|S1|C16621	CAMI_low_RL_S001__insert_270_GoldStandardAssembly_Bin-0-refined_0.fna
RL|S1|C17223	CAMI_low_RL_S001__insert_270_GoldStandardAssembly_Bin-0-refined_0.fna
RL|S1|C17268	CAMI_low_RL_S001__insert_270_GoldStandardAssembly_Bin-0-refined_0.fna
RL|S1|C17322	CAMI_low_RL_S001__insert_270_GoldStandardAssembly_Bin-0-refined_0.fna
RL|S1|C17432	CAMI_low_RL_S001__insert_270_GoldStandardAssembly_Bin-0-refined_0.fna
RL|S1|C17464	CAMI_low_RL_S001__insert_270_GoldStandardAssembly_Bin-0-refined_0.fna
RL|S1|C17592	CAMI_low_RL_S001__insert_270_GoldStandardAssembly_Bin-0-refined_0.fna
RL|S1|C17665	CAMI_low_RL_S001__insert_270_GoldStandardAssembly_Bin-0-refined_0.fna
RL|S1|C17700	CAMI_low_RL_S001__insert_270_GoldStandardAssembly_Bin-0-refined_0.fna
RL|S1|C17845	CAMI_low_RL_S001__insert_270_GoldStandardAssembly_Bin-0-refined_0.fna
RL|S1|C18392	CAMI_low_RL_S001__insert_270_GoldStandardAssembly_Bin-0-refined_0.fna
RL|S1|C18534	CAMI_low_RL_S001__insert_270_GoldStandardAssembly_Bin-0-refined_0.fna
RL|S1|C19061	CAMI_low_RL_S001__insert_270_GoldStandardAssembly_Bin-0-refined_0.fna
RL|S1|C19190	CAMI_low_RL_S001__insert_270_GoldStandardAssembly_Bin-0-refined_0.fna
RL|S1|C19297	CAMI_low_RL_S001__insert_270_GoldStandardAssembly_Bin-0-refined_0.fna
RL|S1|C275	CAMI_low_RL_S001__insert_270_GoldStandardAssembly_Bin-0-refined_1.fna
RL|S1|C387	CAMI_low_RL_S001__insert_270_GoldStandardAssembly_Bin-0-refined_1.fna
RL|S1|C704	CAMI_low_RL_S001__insert_270_GoldStandardAssembly_Bin-0-refined_1.fna
RL|S1|C719	CAMI_low_RL_S001__insert_270_GoldStandardAssembly_Bin-0-refined_1.fna
RL|S1|C924	CAMI_low_RL_S001__insert_270_GoldStandardAssembly_Bin-0-refined_1.fna
RL|S1|C1011	CAMI_low_RL_S001__insert_270_GoldStandardAssembly_Bin-0-refined_1.fna
RL|S1|C1073	CAMI_low_RL_S001__insert_270_GoldStandardAssembly_Bin-0-refined_1.fna
RL|S1|C1074	CAMI_low_RL_S001__insert_270_GoldStandardAssembly_Bin-0-refined_1.fna
RL|S1|C1195	CAMI_low_RL_S001__insert_270_GoldStandardAssembly_Bin-0-refined_1.fna
RL|S1|C1437	CAMI_low_RL_S001__insert_270_GoldStandardAssembly_Bin-0-refined_1.fna
RL|S1|C1467	CAMI_low_RL_S001__insert_270_GoldStandardAssembly_Bin-0-refined_1.fna
RL|S1|C1509	CAMI_low_RL_S001__insert_270_GoldStandardAssembly_Bin-0-refined_1.fna
RL|S1|C1843	CAMI_low_RL_S001__insert_270_GoldStandardAssembly_Bin-0-refined_1.fna
RL|S1|C2058	CAMI_low_RL_S001__insert_270_GoldStandardAssembly_Bin-0-refined_1.fna
RL|S1|C2522	CAMI_low_RL_S001__insert_270_GoldStandardAssembly_Bin-0-refined_1.fna
RL|S1|C2678	CAMI_low_RL_S001__insert_270_GoldStandardAssembly_Bin-0-refined_1.fna
RL|S1|C2785	CAMI_low_RL_S001__insert_270_GoldStandardAssembly_Bin-0-refined_1.fna
RL|S1|C3103	CAMI_low_RL_S001__insert_270_GoldStandardAssembly_Bin-0-refined_1.fna
RL|S1|C3303	CAMI_low_RL_S001__insert_270_GoldStandardAssembly_Bin-0-refined_1.fna
RL|S1|C3413	CAMI_low_RL_S001__insert_270_GoldStandardAssembly_Bin-0-refined_1.fna
RL|S1|C3528	CAMI_low_RL_S001__insert_270_GoldStandardAssembly_Bin-0-refined_1.fna
RL|S1|C3549	CAMI_low_RL_S001__insert_270_GoldStandardAssembly_Bin-0-refined_1.fna
RL|S1|C3623	CAMI_low_RL_S001__insert_270_GoldStandardAssembly_Bin-0-refined_1.fna
RL|S1|C3677	CAMI_low_RL_S001__insert_270_GoldStandardAssembly_Bin-0-refined_1.fna
RL|S1|C4105	CAMI_low_RL_S001__insert_270_GoldStandardAssembly_Bin-0-refined_1.fna
RL|S1|C4149	CAMI_low_RL_S001__insert_270_GoldStandardAssembly_Bin-0-refined_1.fna
RL|S1|C4312	CAMI_low_RL_S001__insert_270_GoldStandardAssembly_Bin-0-refined_1.fna
RL|S1|C4423	CAMI_low_RL_S001__insert_270_GoldStandardAssembly_Bin-0-refined_1.fna
RL|S1|C4431	CAMI_low_RL_S001__insert_270_GoldStandardAssembly_Bin-0-refined_1.fna
RL|S1|C4438	CAMI_low_RL_S001__insert_270_GoldStandardAssembly_Bin-0-refined_1.fna
RL|S1|C4481	CAMI_low_RL_S001__insert_270_GoldStandardAssembly_Bin-0-refined_1.fna
RL|S1|C4596	CAMI_low_RL_S001__insert_270_GoldStandardAssembly_Bin-0-refined_1.fna
RL|S1|C4702	CAMI_low_RL_S001__insert_270_GoldStandardAssembly_Bin-0-refined_1.fna
RL|S1|C4863	CAMI_low_RL_S001__insert_270_GoldStandardAssembly_Bin-0-refined_1.fna
RL|S1|C4891	CAMI_low_RL_S001__insert_270_GoldStandardAssembly_Bin-0-refined_1.fna
RL|S1|C5220	CAMI_low_RL_S001__insert_270_GoldStandardAssembly_Bin-0-refined_1.fna
RL|S1|C5222	CAMI_low_RL_S001__insert_270_GoldStandardAssembly_Bin-0-refined_1.fna
RL|S1|C5375	CAMI_low_RL_S001__insert_270_GoldStandardAssembly_Bin-0-refined_1.fna
RL|S1|C5466	CAMI_low_RL_S001__insert_270_GoldStandardAssembly_Bin-0-refined_1.fna
RL|S1|C5549	CAMI_low_RL_S001__insert_270_GoldStandardAssembly_Bin-0-refined_1.fna
RL|S1|C5602	CAMI_low_RL_S001__insert_270_GoldStandardAssembly_Bin-0-refined_1.fna
RL|S1|C5714	CAMI_low_RL_S001__insert_270_GoldStandardAssembly_Bin-0-refined_1.fna
RL|S1|C5797	CAMI_low_RL_S001__insert_270_GoldStandardAssembly_Bin-0-refined_1.fna
RL|S1|C5996	CAMI_low_RL_S001__insert_270_GoldStandardAssembly_Bin-0-refined_1.fna
RL|S1|C6095	CAMI_low_RL_S001__insert_270_GoldStandardAssembly_Bin-0-refined_1.fna
RL|S1|C6100	CAMI_low_RL_S001__insert_270_GoldStandardAssembly_Bin-0-refined_1.fna
RL|S1|C6528	CAMI_low_RL_S001__insert_270_GoldStandardAssembly_Bin-0-refined_1.fna
RL|S1|C6579	CAMI_low_RL_S001__insert_270_GoldStandardAssembly_Bin-0-refined_1.fna
RL|S1|C6732	CAMI_low_RL_S001__insert_270_GoldStandardAssembly_Bin-0-refined_1.fna
RL|S1|C6763	CAMI_low_RL_S001__insert_270_GoldStandardAssembly_Bin-0-refined_1.fna
RL|S1|C6980	CAMI_low_RL_S001__insert_270_GoldStandardAssembly_Bin-0-refined_1.fna
RL|S1|C7034	CAMI_low_RL_S001__insert_270_GoldStandardAssembly_Bin-0-refined_1.fna
RL|S1|C7228	CAMI_low_RL_S001__insert_270_GoldStandardAssembly_Bin-0-refined_1.fna
RL|S1|C7280	CAMI_low_RL_S001__insert_270_GoldStandardAssembly_Bin-0-refined_1.fna
RL|S1|C7288	CAMI_low_RL_S001__insert_270_GoldStandardAssembly_Bin-0-refined_1.fna
RL|S1|C7300	CAMI_low_RL_S001__insert_270_GoldStandardAssembly_Bin-0-refined_1.fna
RL|S1|C7429	CAMI_low_RL_S001__insert_270_GoldStandardAssembly_Bin-0-refined_1.fna
RL|S1|C7496	CAMI_low_RL_S001__insert_270_GoldStandardAssembly_Bin-0-refined_1.fna
RL|S1|C7516	CAMI_low_RL_S001__insert_270_GoldStandardAssembly_Bin-0-refined_1.fna
RL|S1|C7569	CAMI_low_RL_S001__insert_270_GoldStandardAssembly_Bin-0-refined_1.fna
RL|S1|C7876	CAMI_low_RL_S001__insert_270_GoldStandardAssembly_Bin-0-refined_1.fna
RL|S1|C7884	CAMI_low_RL_S001__insert_270_GoldStandardAssembly_Bin-0-refined_1.fna
RL|S1|C7982	CAMI_low_RL_S001__insert_270_GoldStandardAssembly_Bin-0-refined_1.fna
RL|S1|C8110	CAMI_low_RL_S001__insert_270_GoldStandardAssembly_Bin-0-refined_1.fna
RL|S1|C8208	CAMI_low_RL_S001__insert_270_GoldStandardAssembly_Bin-0-refined_1.fna
RL|S1|C8244	CAMI_low_RL_S001__insert_270_GoldStandardAssembly_Bin-0-refined_1.fna
RL|S1|C8258	CAMI_low_RL_S001__insert_270_GoldStandardAssembly_Bin-0-refined_1.fna
RL|S1|C8327	CAMI_low_RL_S001__insert_270_GoldStandardAssembly_Bin-0-refined_1.fna
RL|S1|C8570	CAMI_low_RL_S001__insert_270_GoldStandardAssembly_Bin-0-refined_1.fna
RL|S1|C8572	CAMI_low_RL_S001__insert_270_GoldStandardAssembly_Bin-0-refined_1.fna
RL|S1|C8658	CAMI_low_RL_S001__insert_270_GoldStandardAssembly_Bin-0-refined_1.fna
RL|S1|C8836	CAMI_low_RL_S001__insert_270_GoldStandardAssembly_Bin-0-refined_1.fna
RL|S1|C9039	CAMI_low_RL_S001__insert_270_GoldStandardAssembly_Bin-0-refined_1.fna
RL|S1|C9050	CAMI_low_RL_S001__insert_270_GoldStandardAssembly_Bin-0-refined_1.fna
RL|S1|C9060	CAMI_low_RL_S001__insert_270_GoldStandardAssembly_Bin-0-refined_1.fna
RL|S1|C9167	CAMI_low_RL_S001__insert_270_GoldStandardAssembly_Bin-0-refined_1.fna
RL|S1|C9793	CAMI_low_RL_S001__insert_270_GoldStandardAssembly_Bin-0-refined_1.fna
RL|S1|C10128	CAMI_low_RL_S001__insert_270_GoldStandardAssembly_Bin-0-refined_1.fna
RL|S1|C10212	CAMI_low_RL_S001__insert_270_GoldStandardAssembly_Bin-0-refined_1.fna
RL|S1|C10368	CAMI_low_RL_S001__insert_270_GoldStandardAssembly_Bin-0-refined_1.fna
RL|S1|C10533	CAMI_low_RL_S001__insert_270_GoldStandardAssembly_Bin-0-refined_1.fna
RL|S1|C10585	CAMI_low_RL_S001__insert_270_GoldStandardAssembly_Bin-0-refined_1.fna
RL|S1|C10731	CAMI_low_RL_S001__insert_270_GoldStandardAssembly_Bin-0-refined_1.fna
RL|S1|C10784	CAMI_low_RL_S001__insert_270_GoldStandardAssembly_Bin-0-refined_1.fna
RL|S1|C10897	CAMI_low_RL_S001__insert_270_GoldStandardAssembly_Bin-0-refined_1.fna
RL|S1|C11052	CAMI_low_RL_S001__insert_270_GoldStandardAssembly_Bin-0-refined_1.fna
RL|S1|C11106	CAMI_low_RL_S001__insert_270_GoldStandardAssembly_Bin-0-refined_1.fna
RL|S1|C11113	CAMI_low_RL_S001__insert_270_GoldStandardAssembly_Bin-0-refined_1.fna
RL|S1|C11311	CAMI_low_RL_S001__insert_270_GoldStandardAssembly_Bin-0-refined_1.fna
RL|S1|C11499	CAMI_low_RL_S001__insert_270_GoldStandardAssembly_Bin-0-refined_1.fna
RL|S1|C11506	CAMI_low_RL_S001__insert_270_GoldStandardAssembly_Bin-0-refined_1.fna
RL|S1|C11923	CAMI_low_RL_S001__insert_270_GoldStandardAssembly_Bin-0-refined_1.fna
RL|S1|C12026	CAMI_low_RL_S001__insert_270_GoldStandardAssembly_Bin-0-refined_1.fna
RL|S1|C12057	CAMI_low_RL_S001__insert_270_GoldStandardAssembly_Bin-0-refined_1.fna
RL|S1|C12204	CAMI_low_RL_S001__insert_270_GoldStandardAssembly_Bin-0-refined_1.fna
RL|S1|C12220	CAMI_low_RL_S001__insert_270_GoldStandardAssembly_Bin-0-refined_1.fna
RL|S1|C12301	CAMI_low_RL_S001__insert_270_GoldStandardAssembly_Bin-0-refined_1.fna
RL|S1|C12310	CAMI_low_RL_S001__insert_270_GoldStandardAssembly_Bin-0-refined_1.fna
RL|S1|C12333	CAMI_low_RL_S001__insert_270_GoldStandardAssembly_Bin-0-refined_1.fna
RL|S1|C12408	CAMI_low_RL_S001__insert_270_GoldStandardAssembly_Bin-0-refined_1.fna
RL|S1|C12426	CAMI_low_RL_S001__insert_270_GoldStandardAssembly_Bin-0-refined_1.fna
RL|S1|C12925	CAMI_low_RL_S001__insert_270_GoldStandardAssembly_Bin-0-refined_1.fna
RL|S1|C13052	CAMI_low_RL_S001__insert_270_GoldStandardAssembly_Bin-0-refined_1.fna
RL|S1|C13262	CAMI_low_RL_S001__insert_270_GoldStandardAssembly_Bin-0-refined_1.fna
RL|S1|C13273	CAMI_low_RL_S001__insert_270_GoldStandardAssembly_Bin-0-refined_1.fna
RL|S1|C13694	CAMI_low_RL_S001__insert_270_GoldStandardAssembly_Bin-0-refined_1.fna
RL|S1|C13789	CAMI_low_RL_S001__insert_270_GoldStandardAssembly_Bin-0-refined_1.fna
RL|S1|C13850	CAMI_low_RL_S001__insert_270_GoldStandardAssembly_Bin-0-refined_1.fna
RL|S1|C13972	CAMI_low_RL_S001__insert_270_GoldStandardAssembly_Bin-0-refined_1.fna
RL|S1|C13992	CAMI_low_RL_S001__insert_270_GoldStandardAssembly_Bin-0-refined_1.fna
RL|S1|C14101	CAMI_low_RL_S001__insert_270_GoldStandardAssembly_Bin-0-refined_1.fna
RL|S1|C14263	CAMI_low_RL_S001__insert_270_GoldStandardAssembly_Bin-0-refined_1.fna
RL|S1|C14316	CAMI_low_RL_S001__insert_270_GoldStandardAssembly_Bin-0-refined_1.fna
RL|S1|C14378	CAMI_low_RL_S001__insert_270_GoldStandardAssembly_Bin-0-refined_1.fna
RL|S1|C14504	CAMI_low_RL_S001__insert_270_GoldStandardAssembly_Bin-0-refined_1.fna
RL|S1|C14554	CAMI_low_RL_S001__insert_270_GoldStandardAssembly_Bin-0-refined_1.fna
RL|S1|C14573	CAMI_low_RL_S001__insert_270_GoldStandardAssembly_Bin-0-refined_1.fna
RL|S1|C14648	CAMI_low_RL_S001__insert_270_GoldStandardAssembly_Bin-0-refined_1.fna
RL|S1|C15062	CAMI_low_RL_S001__insert_270_GoldStandardAssembly_Bin-0-refined_1.fna
RL|S1|C15258	CAMI_low_RL_S001__insert_270_GoldStandardAssembly_Bin-0-refined_1.fna
RL|S1|C15374	CAMI_low_RL_S001__insert_270_GoldStandardAssembly_Bin-0-refined_1.fna
RL|S1|C15480	CAMI_low_RL_S001__insert_270_GoldStandardAssembly_Bin-0-refined_1.fna
RL|S1|C15498	CAMI_low_RL_S001__insert_270_GoldStandardAssembly_Bin-0-refined_1.fna
RL|S1|C15545	CAMI_low_RL_S001__insert_270_GoldStandardAssembly_Bin-0-refined_1.fna
RL|S1|C15588	CAMI_low_RL_S001__insert_270_GoldStandardAssembly_Bin-0-refined_1.fna
RL|S1|C15811	CAMI_low_RL_S001__insert_270_GoldStandardAssembly_Bin-0-refined_1.fna
RL|S1|C15855	CAMI_low_RL_S001__insert_270_GoldStandardAssembly_Bin-0-refined_1.fna
RL|S1|C15907	CAMI_low_RL_S001__insert_270_GoldStandardAssembly_Bin-0-refined_1.fna
RL|S1|C16028	CAMI_low_RL_S001__insert_270_GoldStandardAssembly_Bin-0-refined_1.fna
RL|S1|C16192	CAMI_low_RL_S001__insert_270_GoldStandardAssembly_Bin-0-refined_1.fna
RL|S1|C16215	CAMI_low_RL_S001__insert_270_GoldStandardAssembly_Bin-0-refined_1.fna
RL|S1|C16216	CAMI_low_RL_S001__insert_270_GoldStandardAssembly_Bin-0-refined_1.fna
RL|S1|C16522	CAMI_low_RL_S001__insert_270_GoldStandardAssembly_Bin-0-refined_1.fna
RL|S1|C16530	CAMI_low_RL_S001__insert_270_GoldStandardAssembly_Bin-0-refined_1.fna
RL|S1|C16605	CAMI_low_RL_S001__insert_270_GoldStandardAssembly_Bin-0-refined_1.fna
RL|S1|C16634	CAMI_low_RL_S001__insert_270_GoldStandardAssembly_Bin-0-refined_1.fna
RL|S1|C16816	CAMI_low_RL_S001__insert_270_GoldStandardAssembly_Bin-0-refined_1.fna
RL|S1|C16929	CAMI_low_RL_S001__insert_270_GoldStandardAssembly_Bin-0-refined_1.fna
RL|S1|C17399	CAMI_low_RL_S001__insert_270_GoldStandardAssembly_Bin-0-refined_1.fna
RL|S1|C17436	CAMI_low_RL_S001__insert_270_GoldStandardAssembly_Bin-0-refined_1.fna
RL|S1|C17751	CAMI_low_RL_S001__insert_270_GoldStandardAssembly_Bin-0-refined_1.fna
RL|S1|C17863	CAMI_low_RL_S001__insert_270_GoldStandardAssembly_Bin-0-refined_1.fna
RL|S1|C18029	CAMI_low_RL_S001__insert_270_GoldStandardAssembly_Bin-0-refined_1.fna
RL|S1|C18061	CAMI_low_RL_S001__insert_270_GoldStandardAssembly_Bin-0-refined_1.fna
RL|S1|C18072	CAMI_low_RL_S001__insert_270_GoldStandardAssembly_Bin-0-refined_1.fna
RL|S1|C18463	CAMI_low_RL_S001__insert_270_GoldStandardAssembly_Bin-0-refined_1.fna
RL|S1|C18594	CAMI_low_RL_S001__insert_270_GoldStandardAssembly_Bin-0-refined_1.fna
RL|S1|C18598	CAMI_low_RL_S001__insert_270_GoldStandardAssembly_Bin-0-refined_1.fna
RL|S1|C18644	CAMI_low_RL_S001__insert_270_GoldStandardAssembly_Bin-0-refined_1.fna
RL|S1|C18695	CAMI_low_RL_S001__insert_270_GoldStandardAssembly_Bin-0-refined_1.fna
RL|S1|C18874	CAMI_low_RL_S001__insert_270_GoldStandardAssembly_Bin-0-refined_1.fna
RL|S1|C19105	CAMI_low_RL_S001__insert_270_GoldStandardAssembly_Bin-0-refined_1.fna
RL|S1|C121	CAMI_low_RL_S001__insert_270_GoldStandardAssembly_Bin-0-refined_2.fna
RL|S1|C199	CAMI_low_RL_S001__insert_270_GoldStandardAssembly_Bin-0-refined_2.fna
RL|S1|C562	CAMI_low_RL_S001__insert_270_GoldStandardAssembly_Bin-0-refined_2.fna
RL|S1|C660	CAMI_low_RL_S001__insert_270_GoldStandardAssembly_Bin-0-refined_2.fna
RL|S1|C680	CAMI_low_RL_S001__insert_270_GoldStandardAssembly_Bin-0-refined_2.fna
RL|S1|C694	CAMI_low_RL_S001__insert_270_GoldStandardAssembly_Bin-0-refined_2.fna
RL|S1|C703	CAMI_low_RL_S001__insert_270_GoldStandardAssembly_Bin-0-refined_2.fna
RL|S1|C795	CAMI_low_RL_S001__insert_270_GoldStandardAssembly_Bin-0-refined_2.fna
RL|S1|C922	CAMI_low_RL_S001__insert_270_GoldStandardAssembly_Bin-0-refined_2.fna
RL|S1|C1152	CAMI_low_RL_S001__insert_270_GoldStandardAssembly_Bin-0-refined_2.fna
RL|S1|C1242	CAMI_low_RL_S001__insert_270_GoldStandardAssembly_Bin-0-refined_2.fna
RL|S1|C1409	CAMI_low_RL_S001__insert_270_GoldStandardAssembly_Bin-0-refined_2.fna
RL|S1|C1606	CAMI_low_RL_S001__insert_270_GoldStandardAssembly_Bin-0-refined_2.fna
RL|S1|C1782	CAMI_low_RL_S001__insert_270_GoldStandardAssembly_Bin-0-refined_2.fna
RL|S1|C1907	CAMI_low_RL_S001__insert_270_GoldStandardAssembly_Bin-0-refined_2.fna
RL|S1|C2253	CAMI_low_RL_S001__insert_270_GoldStandardAssembly_Bin-0-refined_2.fna
RL|S1|C2330	CAMI_low_RL_S001__insert_270_GoldStandardAssembly_Bin-0-refined_2.fna
RL|S1|C2422	CAMI_low_RL_S001__insert_270_GoldStandardAssembly_Bin-0-refined_2.fna
RL|S1|C2894	CAMI_low_RL_S001__insert_270_GoldStandardAssembly_Bin-0-refined_2.fna
RL|S1|C3003	CAMI_low_RL_S001__insert_270_GoldStandardAssembly_Bin-0-refined_2.fna
RL|S1|C3281	CAMI_low_RL_S001__insert_270_GoldStandardAssembly_Bin-0-refined_2.fna
RL|S1|C3775	CAMI_low_RL_S001__insert_270_GoldStandardAssembly_Bin-0-refined_2.fna
RL|S1|C4153	CAMI_low_RL_S001__insert_270_GoldStandardAssembly_Bin-0-refined_2.fna
RL|S1|C4285	CAMI_low_RL_S001__insert_270_GoldStandardAssembly_Bin-0-refined_2.fna
RL|S1|C4509	CAMI_low_RL_S001__insert_270_GoldStandardAssembly_Bin-0-refined_2.fna
RL|S1|C4512	CAMI_low_RL_S001__insert_270_GoldStandardAssembly_Bin-0-refined_2.fna
RL|S1|C4585	CAMI_low_RL_S001__insert_270_GoldStandardAssembly_Bin-0-refined_2.fna
RL|S1|C4713	CAMI_low_RL_S001__insert_270_GoldStandardAssembly_Bin-0-refined_2.fna
RL|S1|C4906	CAMI_low_RL_S001__insert_270_GoldStandardAssembly_Bin-0-refined_2.fna
RL|S1|C5060	CAMI_low_RL_S001__insert_270_GoldStandardAssembly_Bin-0-refined_2.fna
RL|S1|C5157	CAMI_low_RL_S001__insert_270_GoldStandardAssembly_Bin-0-refined_2.fna
RL|S1|C5197	CAMI_low_RL_S001__insert_270_GoldStandardAssembly_Bin-0-refined_2.fna
RL|S1|C5208	CAMI_low_RL_S001__insert_270_GoldStandardAssembly_Bin-0-refined_2.fna
RL|S1|C5229	CAMI_low_RL_S001__insert_270_GoldStandardAssembly_Bin-0-refined_2.fna
RL|S1|C5546	CAMI_low_RL_S001__insert_270_GoldStandardAssembly_Bin-0-refined_2.fna
RL|S1|C5558	CAMI_low_RL_S001__insert_270_GoldStandardAssembly_Bin-0-refined_2.fna
RL|S1|C5748	CAMI_low_RL_S001__insert_270_GoldStandardAssembly_Bin-0-refined_2.fna
RL|S1|C5820	CAMI_low_RL_S001__insert_270_GoldStandardAssembly_Bin-0-refined_2.fna
RL|S1|C5872	CAMI_low_RL_S001__insert_270_GoldStandardAssembly_Bin-0-refined_2.fna
RL|S1|C6546	CAMI_low_RL_S001__insert_270_GoldStandardAssembly_Bin-0-refined_2.fna
RL|S1|C6795	CAMI_low_RL_S001__insert_270_GoldStandardAssembly_Bin-0-refined_2.fna
RL|S1|C6822	CAMI_low_RL_S001__insert_270_GoldStandardAssembly_Bin-0-refined_2.fna
RL|S1|C7046	CAMI_low_RL_S001__insert_270_GoldStandardAssembly_Bin-0-refined_2.fna
RL|S1|C7263	CAMI_low_RL_S001__insert_270_GoldStandardAssembly_Bin-0-refined_2.fna
RL|S1|C7601	CAMI_low_RL_S001__insert_270_GoldStandardAssembly_Bin-0-refined_2.fna
RL|S1|C7643	CAMI_low_RL_S001__insert_270_GoldStandardAssembly_Bin-0-refined_2.fna
RL|S1|C7755	CAMI_low_RL_S001__insert_270_GoldStandardAssembly_Bin-0-refined_2.fna
RL|S1|C7888	CAMI_low_RL_S001__insert_270_GoldStandardAssembly_Bin-0-refined_2.fna
RL|S1|C7922	CAMI_low_RL_S001__insert_270_GoldStandardAssembly_Bin-0-refined_2.fna
RL|S1|C8157	CAMI_low_RL_S001__insert_270_GoldStandardAssembly_Bin-0-refined_2.fna
RL|S1|C8160	CAMI_low_RL_S001__insert_270_GoldStandardAssembly_Bin-0-refined_2.fna
RL|S1|C8184	CAMI_low_RL_S001__insert_270_GoldStandardAssembly_Bin-0-refined_2.fna
RL|S1|C8188	CAMI_low_RL_S001__insert_270_GoldStandardAssembly_Bin-0-refined_2.fna
RL|S1|C8453	CAMI_low_RL_S001__insert_270_GoldStandardAssembly_Bin-0-refined_2.fna
RL|S1|C8477	CAMI_low_RL_S001__insert_270_GoldStandardAssembly_Bin-0-refined_2.fna
RL|S1|C8670	CAMI_low_RL_S001__insert_270_GoldStandardAssembly_Bin-0-refined_2.fna
RL|S1|C8943	CAMI_low_RL_S001__insert_270_GoldStandardAssembly_Bin-0-refined_2.fna
RL|S1|C9023	CAMI_low_RL_S001__insert_270_GoldStandardAssembly_Bin-0-refined_2.fna
RL|S1|C9330	CAMI_low_RL_S001__insert_270_GoldStandardAssembly_Bin-0-refined_2.fna
RL|S1|C9527	CAMI_low_RL_S001__insert_270_GoldStandardAssembly_Bin-0-refined_2.fna
RL|S1|C9766	CAMI_low_RL_S001__insert_270_GoldStandardAssembly_Bin-0-refined_2.fna
RL|S1|C9819	CAMI_low_RL_S001__insert_270_GoldStandardAssembly_Bin-0-refined_2.fna
RL|S1|C9894	CAMI_low_RL_S001__insert_270_GoldStandardAssembly_Bin-0-refined_2.fna
RL|S1|C9895	CAMI_low_RL_S001__insert_270_GoldStandardAssembly_Bin-0-refined_2.fna
RL|S1|C10541	CAMI_low_RL_S001__insert_270_GoldStandardAssembly_Bin-0-refined_2.fna
RL|S1|C11385	CAMI_low_RL_S001__insert_270_GoldStandardAssembly_Bin-0-refined_2.fna
RL|S1|C11887	CAMI_low_RL_S001__insert_270_GoldStandardAssembly_Bin-0-refined_2.fna
RL|S1|C12108	CAMI_low_RL_S001__insert_270_GoldStandardAssembly_Bin-0-refined_2.fna
RL|S1|C12115	CAMI_low_RL_S001__insert_270_GoldStandardAssembly_Bin-0-refined_2.fna
RL|S1|C12222	CAMI_low_RL_S001__insert_270_GoldStandardAssembly_Bin-0-refined_2.fna
RL|S1|C12318	CAMI_low_RL_S001__insert_270_GoldStandardAssembly_Bin-0-refined_2.fna
RL|S1|C12353	CAMI_low_RL_S001__insert_270_GoldStandardAssembly_Bin-0-refined_2.fna
RL|S1|C12837	CAMI_low_RL_S001__insert_270_GoldStandardAssembly_Bin-0-refined_2.fna
RL|S1|C13255	CAMI_low_RL_S001__insert_270_GoldStandardAssembly_Bin-0-refined_2.fna
RL|S1|C13323	CAMI_low_RL_S001__insert_270_GoldStandardAssembly_Bin-0-refined_2.fna
RL|S1|C13338	CAMI_low_RL_S001__insert_270_GoldStandardAssembly_Bin-0-refined_2.fna
RL|S1|C13458	CAMI_low_RL_S001__insert_270_GoldStandardAssembly_Bin-0-refined_2.fna
RL|S1|C13983	CAMI_low_RL_S001__insert_270_GoldStandardAssembly_Bin-0-refined_2.fna
RL|S1|C14415	CAMI_low_RL_S001__insert_270_GoldStandardAssembly_Bin-0-refined_2.fna
RL|S1|C14455	CAMI_low_RL_S001__insert_270_GoldStandardAssembly_Bin-0-refined_2.fna
RL|S1|C15261	CAMI_low_RL_S001__insert_270_GoldStandardAssembly_Bin-0-refined_2.fna
RL|S1|C15447	CAMI_low_RL_S001__insert_270_GoldStandardAssembly_Bin-0-refined_2.fna
RL|S1|C15452	CAMI_low_RL_S001__insert_270_GoldStandardAssembly_Bin-0-refined_2.fna
RL|S1|C15519	CAMI_low_RL_S001__insert_270_GoldStandardAssembly_Bin-0-refined_2.fna
RL|S1|C15571	CAMI_low_RL_S001__insert_270_GoldStandardAssembly_Bin-0-refined_2.fna
RL|S1|C15761	CAMI_low_RL_S001__insert_270_GoldStandardAssembly_Bin-0-refined_2.fna
RL|S1|C16018	CAMI_low_RL_S001__insert_270_GoldStandardAssembly_Bin-0-refined_2.fna
RL|S1|C16110	CAMI_low_RL_S001__insert_270_GoldStandardAssembly_Bin-0-refined_2.fna
RL|S1|C16258	CAMI_low_RL_S001__insert_270_GoldStandardAssembly_Bin-0-refined_2.fna
RL|S1|C16354	CAMI_low_RL_S001__insert_270_GoldStandardAssembly_Bin-0-refined_2.fna
RL|S1|C16360	CAMI_low_RL_S001__insert_270_GoldStandardAssembly_Bin-0-refined_2.fna
RL|S1|C16410	CAMI_low_RL_S001__insert_270_GoldStandardAssembly_Bin-0-refined_2.fna
RL|S1|C16440	CAMI_low_RL_S001__insert_270_GoldStandardAssembly_Bin-0-refined_2.fna
RL|S1|C16554	CAMI_low_RL_S001__insert_270_GoldStandardAssembly_Bin-0-refined_2.fna
RL|S1|C16820	CAMI_low_RL_S001__insert_270_GoldStandardAssembly_Bin-0-refined_2.fna
RL|S1|C17259	CAMI_low_RL_S001__insert_270_GoldStandardAssembly_Bin-0-refined_2.fna
RL|S1|C17273	CAMI_low_RL_S001__insert_270_GoldStandardAssembly_Bin-0-refined_2.fna
RL|S1|C17415	CAMI_low_RL_S001__insert_270_GoldStandardAssembly_Bin-0-refined_2.fna
RL|S1|C17561	CAMI_low_RL_S001__insert_270_GoldStandardAssembly_Bin-0-refined_2.fna
RL|S1|C17591	CAMI_low_RL_S001__insert_270_GoldStandardAssembly_Bin-0-refined_2.fna
RL|S1|C17860	CAMI_low_RL_S001__insert_270_GoldStandardAssembly_Bin-0-refined_2.fna
RL|S1|C18347	CAMI_low_RL_S001__insert_270_GoldStandardAssembly_Bin-0-refined_2.fna
RL|S1|C18579	CAMI_low_RL_S001__insert_270_GoldStandardAssembly_Bin-0-refined_2.fna
RL|S1|C18700	CAMI_low_RL_S001__insert_270_GoldStandardAssembly_Bin-0-refined_2.fna
RL|S1|C18843	CAMI_low_RL_S001__insert_270_GoldStandardAssembly_Bin-0-refined_2.fna
RL|S1|C18851	CAMI_low_RL_S001__insert_270_GoldStandardAssembly_Bin-0-refined_2.fna
RL|S1|C19174	CAMI_low_RL_S001__insert_270_GoldStandardAssembly_Bin-0-refined_2.fna
RL|S1|C19312	CAMI_low_RL_S001__insert_270_GoldStandardAssembly_Bin-0-refined_2.fna
RL|S1|C50	CAMI_low_RL_S001__insert_270_GoldStandardAssembly_Bin-0-refined_3.fna
RL|S1|C702	CAMI_low_RL_S001__insert_270_GoldStandardAssembly_Bin-0-refined_3.fna
RL|S1|C1203	CAMI_low_RL_S001__insert_270_GoldStandardAssembly_Bin-0-refined_3.fna
RL|S1|C1928	CAMI_low_RL_S001__insert_270_GoldStandardAssembly_Bin-0-refined_3.fna
RL|S1|C2337	CAMI_low_RL_S001__insert_270_GoldStandardAssembly_Bin-0-refined_3.fna
RL|S1|C4166	CAMI_low_RL_S001__insert_270_GoldStandardAssembly_Bin-0-refined_3.fna
RL|S1|C4627	CAMI_low_RL_S001__insert_270_GoldStandardAssembly_Bin-0-refined_3.fna
RL|S1|C6305	CAMI_low_RL_S001__insert_270_GoldStandardAssembly_Bin-0-refined_3.fna
RL|S1|C6571	CAMI_low_RL_S001__insert_270_GoldStandardAssembly_Bin-0-refined_3.fna
RL|S1|C7010	CAMI_low_RL_S001__insert_270_GoldStandardAssembly_Bin-0-refined_3.fna
RL|S1|C7390	CAMI_low_RL_S001__insert_270_GoldStandardAssembly_Bin-0-refined_3.fna
RL|S1|C9249	CAMI_low_RL_S001__insert_270_GoldStandardAssembly_Bin-0-refined_3.fna
RL|S1|C9605	CAMI_low_RL_S001__insert_270_GoldStandardAssembly_Bin-0-refined_3.fna
RL|S1|C10560	CAMI_low_RL_S001__insert_270_GoldStandardAssembly_Bin-0-refined_3.fna
RL|S1|C11497	CAMI_low_RL_S001__insert_270_GoldStandardAssembly_Bin-0-refined_3.fna
RL|S1|C13546	CAMI_low_RL_S001__insert_270_GoldStandardAssembly_Bin-0-refined_3.fna
RL|S1|C17063	CAMI_low_RL_S001__insert_270_GoldStandardAssembly_Bin-0-refined_3.fna
RL|S1|C18596	CAMI_low_RL_S001__insert_270_GoldStandardAssembly_Bin-0-refined_3.fna
RL|S1|C18657	CAMI_low_RL_S001__insert_270_GoldStandardAssembly_Bin-0-refined_3.fna
RL|S1|C19070	CAMI_low_RL_S001__insert_270_GoldStandardAssembly_Bin-0-refined_3.fna
RL|S1|C1563	CAMI_low_RL_S001__insert_270_GoldStandardAssembly_Bin-1.fna
RL|S1|C1599	CAMI_low_RL_S001__insert_270_GoldStandardAssembly_Bin-1.fna
RL|S1|C1640	CAMI_low_RL_S001__insert_270_GoldStandardAssembly_Bin-1.fna
RL|S1|C2428	CAMI_low_RL_S001__insert_270_GoldStandardAssembly_Bin-1.fna
RL|S1|C2706	CAMI_low_RL_S001__insert_270_GoldStandardAssembly_Bin-1.fna
RL|S1|C4642	CAMI_low_RL_S001__insert_270_GoldStandardAssembly_Bin-1.fna
RL|S1|C7433	CAMI_low_RL_S001__insert_270_GoldStandardAssembly_Bin-1.fna
RL|S1|C8350	CAMI_low_RL_S001__insert_270_GoldStandardAssembly_Bin-1.fna
RL|S1|C8738	CAMI_low_RL_S001__insert_270_GoldStandardAssembly_Bin-1.fna
RL|S1|C9403	CAMI_low_RL_S001__insert_270_GoldStandardAssembly_Bin-1.fna
RL|S1|C10143	CAMI_low_RL_S001__insert_270_GoldStandardAssembly_Bin-1.fna
RL|S1|C10539	CAMI_low_RL_S001__insert_270_GoldStandardAssembly_Bin-1.fna
RL|S1|C11005	CAMI_low_RL_S001__insert_270_GoldStandardAssembly_Bin-1.fna
RL|S1|C11124	CAMI_low_RL_S001__insert_270_GoldStandardAssembly_Bin-1.fna
RL|S1|C11515	CAMI_low_RL_S001__insert_270_GoldStandardAssembly_Bin-1.fna
RL|S1|C12210	CAMI_low_RL_S001__insert_270_GoldStandardAssembly_Bin-1.fna
RL|S1|C12558	CAMI_low_RL_S001__insert_270_GoldStandardAssembly_Bin-1.fna
RL|S1|C13291	CAMI_low_RL_S001__insert_270_GoldStandardAssembly_Bin-1.fna
RL|S1|C13557	CAMI_low_RL_S001__insert_270_GoldStandardAssembly_Bin-1.fna
RL|S1|C14243	CAMI_low_RL_S001__insert_270_GoldStandardAssembly_Bin-1.fna
RL|S1|C14440	CAMI_low_RL_S001__insert_270_GoldStandardAssembly_Bin-1.fna
RL|S1|C14870	CAMI_low_RL_S001__insert_270_GoldStandardAssembly_Bin-1.fna
RL|S1|C16047	CAMI_low_RL_S001__insert_270_GoldStandardAssembly_Bin-1.fna
RL|S1|C17887	CAMI_low_RL_S001__insert_270_GoldStandardAssembly_Bin-1.fna
RL|S1|C19	CAMI_low_RL_S001__insert_270_GoldStandardAssembly_Bin-2-refined_0.fna
RL|S1|C81	CAMI_low_RL_S001__insert_270_GoldStandardAssembly_Bin-2-refined_0.fna
RL|S1|C101	CAMI_low_RL_S001__insert_270_GoldStandardAssembly_Bin-2-refined_0.fna
RL|S1|C137	CAMI_low_RL_S001__insert_270_GoldStandardAssembly_Bin-2-refined_0.fna
RL|S1|C140	CAMI_low_RL_S001__insert_270_GoldStandardAssembly_Bin-2-refined_0.fna
RL|S1|C256	CAMI_low_RL_S001__insert_270_GoldStandardAssembly_Bin-2-refined_0.fna
RL|S1|C341	CAMI_low_RL_S001__insert_270_GoldStandardAssembly_Bin-2-refined_0.fna
RL|S1|C406	CAMI_low_RL_S001__insert_270_GoldStandardAssembly_Bin-2-refined_0.fna
RL|S1|C486	CAMI_low_RL_S001__insert_270_GoldStandardAssembly_Bin-2-refined_0.fna
RL|S1|C503	CAMI_low_RL_S001__insert_270_GoldStandardAssembly_Bin-2-refined_0.fna
RL|S1|C531	CAMI_low_RL_S001__insert_270_GoldStandardAssembly_Bin-2-refined_0.fna
RL|S1|C567	CAMI_low_RL_S001__insert_270_GoldStandardAssembly_Bin-2-refined_0.fna
RL|S1|C579	CAMI_low_RL_S001__insert_270_GoldStandardAssembly_Bin-2-refined_0.fna
RL|S1|C581	CAMI_low_RL_S001__insert_270_GoldStandardAssembly_Bin-2-refined_0.fna
RL|S1|C585	CAMI_low_RL_S001__insert_270_GoldStandardAssembly_Bin-2-refined_0.fna
RL|S1|C638	CAMI_low_RL_S001__insert_270_GoldStandardAssembly_Bin-2-refined_0.fna
RL|S1|C721	CAMI_low_RL_S001__insert_270_GoldStandardAssembly_Bin-2-refined_0.fna
RL|S1|C742	CAMI_low_RL_S001__insert_270_GoldStandardAssembly_Bin-2-refined_0.fna
RL|S1|C770	CAMI_low_RL_S001__insert_270_GoldStandardAssembly_Bin-2-refined_0.fna
RL|S1|C778	CAMI_low_RL_S001__insert_270_GoldStandardAssembly_Bin-2-refined_0.fna
RL|S1|C840	CAMI_low_RL_S001__insert_270_GoldStandardAssembly_Bin-2-refined_0.fna
RL|S1|C861	CAMI_low_RL_S001__insert_270_GoldStandardAssembly_Bin-2-refined_0.fna
RL|S1|C967	CAMI_low_RL_S001__insert_270_GoldStandardAssembly_Bin-2-refined_0.fna
RL|S1|C1023	CAMI_low_RL_S001__insert_270_GoldStandardAssembly_Bin-2-refined_0.fna
RL|S1|C1030	CAMI_low_RL_S001__insert_270_GoldStandardAssembly_Bin-2-refined_0.fna
RL|S1|C1046	CAMI_low_RL_S001__insert_270_GoldStandardAssembly_Bin-2-refined_0.fna
RL|S1|C1257	CAMI_low_RL_S001__insert_270_GoldStandardAssembly_Bin-2-refined_0.fna
RL|S1|C1267	CAMI_low_RL_S001__insert_270_GoldStandardAssembly_Bin-2-refined_0.fna
RL|S1|C1284	CAMI_low_RL_S001__insert_270_GoldStandardAssembly_Bin-2-refined_0.fna
RL|S1|C1335	CAMI_low_RL_S001__insert_270_GoldStandardAssembly_Bin-2-refined_0.fna
RL|S1|C1344	CAMI_low_RL_S001__insert_270_GoldStandardAssembly_Bin-2-refined_0.fna
RL|S1|C1382	CAMI_low_RL_S001__insert_270_GoldStandardAssembly_Bin-2-refined_0.fna
RL|S1|C1459	CAMI_low_RL_S001__insert_270_GoldStandardAssembly_Bin-2-refined_0.fna
RL|S1|C1550	CAMI_low_RL_S001__insert_270_GoldStandardAssembly_Bin-2-refined_0.fna
RL|S1|C1643	CAMI_low_RL_S001__insert_270_GoldStandardAssembly_Bin-2-refined_0.fna
RL|S1|C1741	CAMI_low_RL_S001__insert_270_GoldStandardAssembly_Bin-2-refined_0.fna
RL|S1|C1769	CAMI_low_RL_S001__insert_270_GoldStandardAssembly_Bin-2-refined_0.fna
RL|S1|C1811	CAMI_low_RL_S001__insert_270_GoldStandardAssembly_Bin-2-refined_0.fna
RL|S1|C1842	CAMI_low_RL_S001__insert_270_GoldStandardAssembly_Bin-2-refined_0.fna
RL|S1|C1871	CAMI_low_RL_S001__insert_270_GoldStandardAssembly_Bin-2-refined_0.fna
RL|S1|C1889	CAMI_low_RL_S001__insert_270_GoldStandardAssembly_Bin-2-refined_0.fna
RL|S1|C1943	CAMI_low_RL_S001__insert_270_GoldStandardAssembly_Bin-2-refined_0.fna
RL|S1|C1956	CAMI_low_RL_S001__insert_270_GoldStandardAssembly_Bin-2-refined_0.fna
RL|S1|C1975	CAMI_low_RL_S001__insert_270_GoldStandardAssembly_Bin-2-refined_0.fna
RL|S1|C2041	CAMI_low_RL_S001__insert_270_GoldStandardAssembly_Bin-2-refined_0.fna
RL|S1|C2051	CAMI_low_RL_S001__insert_270_GoldStandardAssembly_Bin-2-refined_0.fna
RL|S1|C2096	CAMI_low_RL_S001__insert_270_GoldStandardAssembly_Bin-2-refined_0.fna
RL|S1|C2133	CAMI_low_RL_S001__insert_270_GoldStandardAssembly_Bin-2-refined_0.fna
RL|S1|C2241	CAMI_low_RL_S001__insert_270_GoldStandardAssembly_Bin-2-refined_0.fna
RL|S1|C2360	CAMI_low_RL_S001__insert_270_GoldStandardAssembly_Bin-2-refined_0.fna
RL|S1|C2381	CAMI_low_RL_S001__insert_270_GoldStandardAssembly_Bin-2-refined_0.fna
RL|S1|C2492	CAMI_low_RL_S001__insert_270_GoldStandardAssembly_Bin-2-refined_0.fna
RL|S1|C2507	CAMI_low_RL_S001__insert_270_GoldStandardAssembly_Bin-2-refined_0.fna
RL|S1|C2568	CAMI_low_RL_S001__insert_270_GoldStandardAssembly_Bin-2-refined_0.fna
RL|S1|C2570	CAMI_low_RL_S001__insert_270_GoldStandardAssembly_Bin-2-refined_0.fna
RL|S1|C2578	CAMI_low_RL_S001__insert_270_GoldStandardAssembly_Bin-2-refined_0.fna
RL|S1|C2654	CAMI_low_RL_S001__insert_270_GoldStandardAssembly_Bin-2-refined_0.fna
RL|S1|C2661	CAMI_low_RL_S001__insert_270_GoldStandardAssembly_Bin-2-refined_0.fna
RL|S1|C2693	CAMI_low_RL_S001__insert_270_GoldStandardAssembly_Bin-2-refined_0.fna
RL|S1|C2766	CAMI_low_RL_S001__insert_270_GoldStandardAssembly_Bin-2-refined_0.fna
RL|S1|C2769	CAMI_low_RL_S001__insert_270_GoldStandardAssembly_Bin-2-refined_0.fna
RL|S1|C2826	CAMI_low_RL_S001__insert_270_GoldStandardAssembly_Bin-2-refined_0.fna
RL|S1|C2982	CAMI_low_RL_S001__insert_270_GoldStandardAssembly_Bin-2-refined_0.fna
RL|S1|C2988	CAMI_low_RL_S001__insert_270_GoldStandardAssembly_Bin-2-refined_0.fna
RL|S1|C3041	CAMI_low_RL_S001__insert_270_GoldStandardAssembly_Bin-2-refined_0.fna
RL|S1|C3044	CAMI_low_RL_S001__insert_270_GoldStandardAssembly_Bin-2-refined_0.fna
RL|S1|C3117	CAMI_low_RL_S001__insert_270_GoldStandardAssembly_Bin-2-refined_0.fna
RL|S1|C3223	CAMI_low_RL_S001__insert_270_GoldStandardAssembly_Bin-2-refined_0.fna
RL|S1|C3331	CAMI_low_RL_S001__insert_270_GoldStandardAssembly_Bin-2-refined_0.fna
RL|S1|C3341	CAMI_low_RL_S001__insert_270_GoldStandardAssembly_Bin-2-refined_0.fna
RL|S1|C3377	CAMI_low_RL_S001__insert_270_GoldStandardAssembly_Bin-2-refined_0.fna
RL|S1|C3385	CAMI_low_RL_S001__insert_270_GoldStandardAssembly_Bin-2-refined_0.fna
RL|S1|C3449	CAMI_low_RL_S001__insert_270_GoldStandardAssembly_Bin-2-refined_0.fna
RL|S1|C3456	CAMI_low_RL_S001__insert_270_GoldStandardAssembly_Bin-2-refined_0.fna
RL|S1|C3480	CAMI_low_RL_S001__insert_270_GoldStandardAssembly_Bin-2-refined_0.fna
RL|S1|C3625	CAMI_low_RL_S001__insert_270_GoldStandardAssembly_Bin-2-refined_0.fna
RL|S1|C3646	CAMI_low_RL_S001__insert_270_GoldStandardAssembly_Bin-2-refined_0.fna
RL|S1|C3695	CAMI_low_RL_S001__insert_270_GoldStandardAssembly_Bin-2-refined_0.fna
RL|S1|C3697	CAMI_low_RL_S001__insert_270_GoldStandardAssembly_Bin-2-refined_0.fna
RL|S1|C3739	CAMI_low_RL_S001__insert_270_GoldStandardAssembly_Bin-2-refined_0.fna
RL|S1|C3939	CAMI_low_RL_S001__insert_270_GoldStandardAssembly_Bin-2-refined_0.fna
RL|S1|C4006	CAMI_low_RL_S001__insert_270_GoldStandardAssembly_Bin-2-refined_0.fna
RL|S1|C4109	CAMI_low_RL_S001__insert_270_GoldStandardAssembly_Bin-2-refined_0.fna
RL|S1|C4243	CAMI_low_RL_S001__insert_270_GoldStandardAssembly_Bin-2-refined_0.fna
RL|S1|C4400	CAMI_low_RL_S001__insert_270_GoldStandardAssembly_Bin-2-refined_0.fna
RL|S1|C4410	CAMI_low_RL_S001__insert_270_GoldStandardAssembly_Bin-2-refined_0.fna
RL|S1|C4412	CAMI_low_RL_S001__insert_270_GoldStandardAssembly_Bin-2-refined_0.fna
RL|S1|C4430	CAMI_low_RL_S001__insert_270_GoldStandardAssembly_Bin-2-refined_0.fna
RL|S1|C4462	CAMI_low_RL_S001__insert_270_GoldStandardAssembly_Bin-2-refined_0.fna
RL|S1|C4561	CAMI_low_RL_S001__insert_270_GoldStandardAssembly_Bin-2-refined_0.fna
RL|S1|C4636	CAMI_low_RL_S001__insert_270_GoldStandardAssembly_Bin-2-refined_0.fna
RL|S1|C4660	CAMI_low_RL_S001__insert_270_GoldStandardAssembly_Bin-2-refined_0.fna
RL|S1|C4809	CAMI_low_RL_S001__insert_270_GoldStandardAssembly_Bin-2-refined_0.fna
RL|S1|C4877	CAMI_low_RL_S001__insert_270_GoldStandardAssembly_Bin-2-refined_0.fna
RL|S1|C5002	CAMI_low_RL_S001__insert_270_GoldStandardAssembly_Bin-2-refined_0.fna
RL|S1|C5086	CAMI_low_RL_S001__insert_270_GoldStandardAssembly_Bin-2-refined_0.fna
RL|S1|C5138	CAMI_low_RL_S001__insert_270_GoldStandardAssembly_Bin-2-refined_0.fna
RL|S1|C5152	CAMI_low_RL_S001__insert_270_GoldStandardAssembly_Bin-2-refined_0.fna
RL|S1|C5156	CAMI_low_RL_S001__insert_270_GoldStandardAssembly_Bin-2-refined_0.fna
RL|S1|C5235	CAMI_low_RL_S001__insert_270_GoldStandardAssembly_Bin-2-refined_0.fna
RL|S1|C5377	CAMI_low_RL_S001__insert_270_GoldStandardAssembly_Bin-2-refined_0.fna
RL|S1|C5426	CAMI_low_RL_S001__insert_270_GoldStandardAssembly_Bin-2-refined_0.fna
RL|S1|C5427	CAMI_low_RL_S001__insert_270_GoldStandardAssembly_Bin-2-refined_0.fna
RL|S1|C5503	CAMI_low_RL_S001__insert_270_GoldStandardAssembly_Bin-2-refined_0.fna
RL|S1|C5522	CAMI_low_RL_S001__insert_270_GoldStandardAssembly_Bin-2-refined_0.fna
RL|S1|C5586	CAMI_low_RL_S001__insert_270_GoldStandardAssembly_Bin-2-refined_0.fna
RL|S1|C5704	CAMI_low_RL_S001__insert_270_GoldStandardAssembly_Bin-2-refined_0.fna
RL|S1|C5740	CAMI_low_RL_S001__insert_270_GoldStandardAssembly_Bin-2-refined_0.fna
RL|S1|C5749	CAMI_low_RL_S001__insert_270_GoldStandardAssembly_Bin-2-refined_0.fna
RL|S1|C5777	CAMI_low_RL_S001__insert_270_GoldStandardAssembly_Bin-2-refined_0.fna
RL|S1|C5892	CAMI_low_RL_S001__insert_270_GoldStandardAssembly_Bin-2-refined_0.fna
RL|S1|C5905	CAMI_low_RL_S001__insert_270_GoldStandardAssembly_Bin-2-refined_0.fna
RL|S1|C5928	CAMI_low_RL_S001__insert_270_GoldStandardAssembly_Bin-2-refined_0.fna
RL|S1|C5984	CAMI_low_RL_S001__insert_270_GoldStandardAssembly_Bin-2-refined_0.fna
RL|S1|C5988	CAMI_low_RL_S001__insert_270_GoldStandardAssembly_Bin-2-refined_0.fna
RL|S1|C5991	CAMI_low_RL_S001__insert_270_GoldStandardAssembly_Bin-2-refined_0.fna
RL|S1|C5994	CAMI_low_RL_S001__insert_270_GoldStandardAssembly_Bin-2-refined_0.fna
RL|S1|C6014	CAMI_low_RL_S001__insert_270_GoldStandardAssembly_Bin-2-refined_0.fna
RL|S1|C6084	CAMI_low_RL_S001__insert_270_GoldStandardAssembly_Bin-2-refined_0.fna
RL|S1|C6125	CAMI_low_RL_S001__insert_270_GoldStandardAssembly_Bin-2-refined_0.fna
RL|S1|C6141	CAMI_low_RL_S001__insert_270_GoldStandardAssembly_Bin-2-refined_0.fna
RL|S1|C6166	CAMI_low_RL_S001__insert_270_GoldStandardAssembly_Bin-2-refined_0.fna
RL|S1|C6217	CAMI_low_RL_S001__insert_270_GoldStandardAssembly_Bin-2-refined_0.fna
RL|S1|C6268	CAMI_low_RL_S001__insert_270_GoldStandardAssembly_Bin-2-refined_0.fna
RL|S1|C6272	CAMI_low_RL_S001__insert_270_GoldStandardAssembly_Bin-2-refined_0.fna
RL|S1|C6275	CAMI_low_RL_S001__insert_270_GoldStandardAssembly_Bin-2-refined_0.fna
RL|S1|C6302	CAMI_low_RL_S001__insert_270_GoldStandardAssembly_Bin-2-refined_0.fna
RL|S1|C6334	CAMI_low_RL_S001__insert_270_GoldStandardAssembly_Bin-2-refined_0.fna
RL|S1|C6376	CAMI_low_RL_S001__insert_270_GoldStandardAssembly_Bin-2-refined_0.fna
RL|S1|C6436	CAMI_low_RL_S001__insert_270_GoldStandardAssembly_Bin-2-refined_0.fna
RL|S1|C6464	CAMI_low_RL_S001__insert_270_GoldStandardAssembly_Bin-2-refined_0.fna
RL|S1|C6572	CAMI_low_RL_S001__insert_270_GoldStandardAssembly_Bin-2-refined_0.fna
RL|S1|C6778	CAMI_low_RL_S001__insert_270_GoldStandardAssembly_Bin-2-refined_0.fna
RL|S1|C6801	CAMI_low_RL_S001__insert_270_GoldStandardAssembly_Bin-2-refined_0.fna
RL|S1|C6819	CAMI_low_RL_S001__insert_270_GoldStandardAssembly_Bin-2-refined_0.fna
RL|S1|C6852	CAMI_low_RL_S001__insert_270_GoldStandardAssembly_Bin-2-refined_0.fna
RL|S1|C6876	CAMI_low_RL_S001__insert_270_GoldStandardAssembly_Bin-2-refined_0.fna
RL|S1|C6936	CAMI_low_RL_S001__insert_270_GoldStandardAssembly_Bin-2-refined_0.fna
RL|S1|C6956	CAMI_low_RL_S001__insert_270_GoldStandardAssembly_Bin-2-refined_0.fna
RL|S1|C7109	CAMI_low_RL_S001__insert_270_GoldStandardAssembly_Bin-2-refined_0.fna
RL|S1|C7343	CAMI_low_RL_S001__insert_270_GoldStandardAssembly_Bin-2-refined_0.fna
RL|S1|C7371	CAMI_low_RL_S001__insert_270_GoldStandardAssembly_Bin-2-refined_0.fna
RL|S1|C7391	CAMI_low_RL_S001__insert_270_GoldStandardAssembly_Bin-2-refined_0.fna
RL|S1|C7456	CAMI_low_RL_S001__insert_270_GoldStandardAssembly_Bin-2-refined_0.fna
RL|S1|C7535	CAMI_low_RL_S001__insert_270_GoldStandardAssembly_Bin-2-refined_0.fna
RL|S1|C7594	CAMI_low_RL_S001__insert_270_GoldStandardAssembly_Bin-2-refined_0.fna
RL|S1|C7659	CAMI_low_RL_S001__insert_270_GoldStandardAssembly_Bin-2-refined_0.fna
RL|S1|C7662	CAMI_low_RL_S001__insert_270_GoldStandardAssembly_Bin-2-refined_0.fna
RL|S1|C7773	CAMI_low_RL_S001__insert_270_GoldStandardAssembly_Bin-2-refined_0.fna
RL|S1|C7777	CAMI_low_RL_S001__insert_270_GoldStandardAssembly_Bin-2-refined_0.fna
RL|S1|C7780	CAMI_low_RL_S001__insert_270_GoldStandardAssembly_Bin-2-refined_0.fna
RL|S1|C7796	CAMI_low_RL_S001__insert_270_GoldStandardAssembly_Bin-2-refined_0.fna
RL|S1|C7815	CAMI_low_RL_S001__insert_270_GoldStandardAssembly_Bin-2-refined_0.fna
RL|S1|C7818	CAMI_low_RL_S001__insert_270_GoldStandardAssembly_Bin-2-refined_0.fna
RL|S1|C7836	CAMI_low_RL_S001__insert_270_GoldStandardAssembly_Bin-2-refined_0.fna
RL|S1|C7892	CAMI_low_RL_S001__insert_270_GoldStandardAssembly_Bin-2-refined_0.fna
RL|S1|C7898	CAMI_low_RL_S001__insert_270_GoldStandardAssembly_Bin-2-refined_0.fna
RL|S1|C7937	CAMI_low_RL_S001__insert_270_GoldStandardAssembly_Bin-2-refined_0.fna
RL|S1|C7946	CAMI_low_RL_S001__insert_270_GoldStandardAssembly_Bin-2-refined_0.fna
RL|S1|C7971	CAMI_low_RL_S001__insert_270_GoldStandardAssembly_Bin-2-refined_0.fna
RL|S1|C8047	CAMI_low_RL_S001__insert_270_GoldStandardAssembly_Bin-2-refined_0.fna
RL|S1|C8074	CAMI_low_RL_S001__insert_270_GoldStandardAssembly_Bin-2-refined_0.fna
RL|S1|C8135	CAMI_low_RL_S001__insert_270_GoldStandardAssembly_Bin-2-refined_0.fna
RL|S1|C8170	CAMI_low_RL_S001__insert_270_GoldStandardAssembly_Bin-2-refined_0.fna
RL|S1|C8226	CAMI_low_RL_S001__insert_270_GoldStandardAssembly_Bin-2-refined_0.fna
RL|S1|C8270	CAMI_low_RL_S001__insert_270_GoldStandardAssembly_Bin-2-refined_0.fna
RL|S1|C8330	CAMI_low_RL_S001__insert_270_GoldStandardAssembly_Bin-2-refined_0.fna
RL|S1|C8393	CAMI_low_RL_S001__insert_270_GoldStandardAssembly_Bin-2-refined_0.fna
RL|S1|C8404	CAMI_low_RL_S001__insert_270_GoldStandardAssembly_Bin-2-refined_0.fna
RL|S1|C8413	CAMI_low_RL_S001__insert_270_GoldStandardAssembly_Bin-2-refined_0.fna
RL|S1|C8524	CAMI_low_RL_S001__insert_270_GoldStandardAssembly_Bin-2-refined_0.fna
RL|S1|C8666	CAMI_low_RL_S001__insert_270_GoldStandardAssembly_Bin-2-refined_0.fna
RL|S1|C8691	CAMI_low_RL_S001__insert_270_GoldStandardAssembly_Bin-2-refined_0.fna
RL|S1|C8811	CAMI_low_RL_S001__insert_270_GoldStandardAssembly_Bin-2-refined_0.fna
RL|S1|C8818	CAMI_low_RL_S001__insert_270_GoldStandardAssembly_Bin-2-refined_0.fna
RL|S1|C8880	CAMI_low_RL_S001__insert_270_GoldStandardAssembly_Bin-2-refined_0.fna
RL|S1|C8978	CAMI_low_RL_S001__insert_270_GoldStandardAssembly_Bin-2-refined_0.fna
RL|S1|C8989	CAMI_low_RL_S001__insert_270_GoldStandardAssembly_Bin-2-refined_0.fna
RL|S1|C9055	CAMI_low_RL_S001__insert_270_GoldStandardAssembly_Bin-2-refined_0.fna
RL|S1|C9315	CAMI_low_RL_S001__insert_270_GoldStandardAssembly_Bin-2-refined_0.fna
RL|S1|C9337	CAMI_low_RL_S001__insert_270_GoldStandardAssembly_Bin-2-refined_0.fna
RL|S1|C9505	CAMI_low_RL_S001__insert_270_GoldStandardAssembly_Bin-2-refined_0.fna
RL|S1|C9558	CAMI_low_RL_S001__insert_270_GoldStandardAssembly_Bin-2-refined_0.fna
RL|S1|C9586	CAMI_low_RL_S001__insert_270_GoldStandardAssembly_Bin-2-refined_0.fna
RL|S1|C9639	CAMI_low_RL_S001__insert_270_GoldStandardAssembly_Bin-2-refined_0.fna
RL|S1|C9683	CAMI_low_RL_S001__insert_270_GoldStandardAssembly_Bin-2-refined_0.fna
RL|S1|C9700	CAMI_low_RL_S001__insert_270_GoldStandardAssembly_Bin-2-refined_0.fna
RL|S1|C9839	CAMI_low_RL_S001__insert_270_GoldStandardAssembly_Bin-2-refined_0.fna
RL|S1|C9856	CAMI_low_RL_S001__insert_270_GoldStandardAssembly_Bin-2-refined_0.fna
RL|S1|C9958	CAMI_low_RL_S001__insert_270_GoldStandardAssembly_Bin-2-refined_0.fna
RL|S1|C10015	CAMI_low_RL_S001__insert_270_GoldStandardAssembly_Bin-2-refined_0.fna
RL|S1|C10056	CAMI_low_RL_S001__insert_270_GoldStandardAssembly_Bin-2-refined_0.fna
RL|S1|C10244	CAMI_low_RL_S001__insert_270_GoldStandardAssembly_Bin-2-refined_0.fna
RL|S1|C10273	CAMI_low_RL_S001__insert_270_GoldStandardAssembly_Bin-2-refined_0.fna
RL|S1|C10322	CAMI_low_RL_S001__insert_270_GoldStandardAssembly_Bin-2-refined_0.fna
RL|S1|C10360	CAMI_low_RL_S001__insert_270_GoldStandardAssembly_Bin-2-refined_0.fna
RL|S1|C10472	CAMI_low_RL_S001__insert_270_GoldStandardAssembly_Bin-2-refined_0.fna
RL|S1|C10586	CAMI_low_RL_S001__insert_270_GoldStandardAssembly_Bin-2-refined_0.fna
RL|S1|C10625	CAMI_low_RL_S001__insert_270_GoldStandardAssembly_Bin-2-refined_0.fna
RL|S1|C10677	CAMI_low_RL_S001__insert_270_GoldStandardAssembly_Bin-2-refined_0.fna
RL|S1|C10768	CAMI_low_RL_S001__insert_270_GoldStandardAssembly_Bin-2-refined_0.fna
RL|S1|C10795	CAMI_low_RL_S001__insert_270_GoldStandardAssembly_Bin-2-refined_0.fna
RL|S1|C10828	CAMI_low_RL_S001__insert_270_GoldStandardAssembly_Bin-2-refined_0.fna
RL|S1|C10838	CAMI_low_RL_S001__insert_270_GoldStandardAssembly_Bin-2-refined_0.fna
RL|S1|C10840	CAMI_low_RL_S001__insert_270_GoldStandardAssembly_Bin-2-refined_0.fna
RL|S1|C10919	CAMI_low_RL_S001__insert_270_GoldStandardAssembly_Bin-2-refined_0.fna
RL|S1|C10988	CAMI_low_RL_S001__insert_270_GoldStandardAssembly_Bin-2-refined_0.fna
RL|S1|C11059	CAMI_low_RL_S001__insert_270_GoldStandardAssembly_Bin-2-refined_0.fna
RL|S1|C11086	CAMI_low_RL_S001__insert_270_GoldStandardAssembly_Bin-2-refined_0.fna
RL|S1|C11138	CAMI_low_RL_S001__insert_270_GoldStandardAssembly_Bin-2-refined_0.fna
RL|S1|C11139	CAMI_low_RL_S001__insert_270_GoldStandardAssembly_Bin-2-refined_0.fna
RL|S1|C11153	CAMI_low_RL_S001__insert_270_GoldStandardAssembly_Bin-2-refined_0.fna
RL|S1|C11190	CAMI_low_RL_S001__insert_270_GoldStandardAssembly_Bin-2-refined_0.fna
RL|S1|C11215	CAMI_low_RL_S001__insert_270_GoldStandardAssembly_Bin-2-refined_0.fna
RL|S1|C11256	CAMI_low_RL_S001__insert_270_GoldStandardAssembly_Bin-2-refined_0.fna
RL|S1|C11337	CAMI_low_RL_S001__insert_270_GoldStandardAssembly_Bin-2-refined_0.fna
RL|S1|C11426	CAMI_low_RL_S001__insert_270_GoldStandardAssembly_Bin-2-refined_0.fna
RL|S1|C11472	CAMI_low_RL_S001__insert_270_GoldStandardAssembly_Bin-2-refined_0.fna
RL|S1|C11479	CAMI_low_RL_S001__insert_270_GoldStandardAssembly_Bin-2-refined_0.fna
RL|S1|C11574	CAMI_low_RL_S001__insert_270_GoldStandardAssembly_Bin-2-refined_0.fna
RL|S1|C11661	CAMI_low_RL_S001__insert_270_GoldStandardAssembly_Bin-2-refined_0.fna
RL|S1|C11838	CAMI_low_RL_S001__insert_270_GoldStandardAssembly_Bin-2-refined_0.fna
RL|S1|C11890	CAMI_low_RL_S001__insert_270_GoldStandardAssembly_Bin-2-refined_0.fna
RL|S1|C12069	CAMI_low_RL_S001__insert_270_GoldStandardAssembly_Bin-2-refined_0.fna
RL|S1|C12134	CAMI_low_RL_S001__insert_270_GoldStandardAssembly_Bin-2-refined_0.fna
RL|S1|C12235	CAMI_low_RL_S001__insert_270_GoldStandardAssembly_Bin-2-refined_0.fna
RL|S1|C12250	CAMI_low_RL_S001__insert_270_GoldStandardAssembly_Bin-2-refined_0.fna
RL|S1|C12259	CAMI_low_RL_S001__insert_270_GoldStandardAssembly_Bin-2-refined_0.fna
RL|S1|C12275	CAMI_low_RL_S001__insert_270_GoldStandardAssembly_Bin-2-refined_0.fna
RL|S1|C12297	CAMI_low_RL_S001__insert_270_GoldStandardAssembly_Bin-2-refined_0.fna
RL|S1|C12307	CAMI_low_RL_S001__insert_270_GoldStandardAssembly_Bin-2-refined_0.fna
RL|S1|C12329	CAMI_low_RL_S001__insert_270_GoldStandardAssembly_Bin-2-refined_0.fna
RL|S1|C12356	CAMI_low_RL_S001__insert_270_GoldStandardAssembly_Bin-2-refined_0.fna
RL|S1|C12401	CAMI_low_RL_S001__insert_270_GoldStandardAssembly_Bin-2-refined_0.fna
RL|S1|C12446	CAMI_low_RL_S001__insert_270_GoldStandardAssembly_Bin-2-refined_0.fna
RL|S1|C12456	CAMI_low_RL_S001__insert_270_GoldStandardAssembly_Bin-2-refined_0.fna
RL|S1|C12485	CAMI_low_RL_S001__insert_270_GoldStandardAssembly_Bin-2-refined_0.fna
RL|S1|C12641	CAMI_low_RL_S001__insert_270_GoldStandardAssembly_Bin-2-refined_0.fna
RL|S1|C12677	CAMI_low_RL_S001__insert_270_GoldStandardAssembly_Bin-2-refined_0.fna
RL|S1|C12714	CAMI_low_RL_S001__insert_270_GoldStandardAssembly_Bin-2-refined_0.fna
RL|S1|C12738	CAMI_low_RL_S001__insert_270_GoldStandardAssembly_Bin-2-refined_0.fna
RL|S1|C12799	CAMI_low_RL_S001__insert_270_GoldStandardAssembly_Bin-2-refined_0.fna
RL|S1|C12847	CAMI_low_RL_S001__insert_270_GoldStandardAssembly_Bin-2-refined_0.fna
RL|S1|C12900	CAMI_low_RL_S001__insert_270_GoldStandardAssembly_Bin-2-refined_0.fna
RL|S1|C12926	CAMI_low_RL_S001__insert_270_GoldStandardAssembly_Bin-2-refined_0.fna
RL|S1|C12962	CAMI_low_RL_S001__insert_270_GoldStandardAssembly_Bin-2-refined_0.fna
RL|S1|C13037	CAMI_low_RL_S001__insert_270_GoldStandardAssembly_Bin-2-refined_0.fna
RL|S1|C13072	CAMI_low_RL_S001__insert_270_GoldStandardAssembly_Bin-2-refined_0.fna
RL|S1|C13156	CAMI_low_RL_S001__insert_270_GoldStandardAssembly_Bin-2-refined_0.fna
RL|S1|C13232	CAMI_low_RL_S001__insert_270_GoldStandardAssembly_Bin-2-refined_0.fna
RL|S1|C13259	CAMI_low_RL_S001__insert_270_GoldStandardAssembly_Bin-2-refined_0.fna
RL|S1|C13337	CAMI_low_RL_S001__insert_270_GoldStandardAssembly_Bin-2-refined_0.fna
RL|S1|C13451	CAMI_low_RL_S001__insert_270_GoldStandardAssembly_Bin-2-refined_0.fna
RL|S1|C13479	CAMI_low_RL_S001__insert_270_GoldStandardAssembly_Bin-2-refined_0.fna
RL|S1|C13540	CAMI_low_RL_S001__insert_270_GoldStandardAssembly_Bin-2-refined_0.fna
RL|S1|C13670	CAMI_low_RL_S001__insert_270_GoldStandardAssembly_Bin-2-refined_0.fna
RL|S1|C13935	CAMI_low_RL_S001__insert_270_GoldStandardAssembly_Bin-2-refined_0.fna
RL|S1|C13938	CAMI_low_RL_S001__insert_270_GoldStandardAssembly_Bin-2-refined_0.fna
RL|S1|C13940	CAMI_low_RL_S001__insert_270_GoldStandardAssembly_Bin-2-refined_0.fna
RL|S1|C13950	CAMI_low_RL_S001__insert_270_GoldStandardAssembly_Bin-2-refined_0.fna
RL|S1|C14013	CAMI_low_RL_S001__insert_270_GoldStandardAssembly_Bin-2-refined_0.fna
RL|S1|C14053	CAMI_low_RL_S001__insert_270_GoldStandardAssembly_Bin-2-refined_0.fna
RL|S1|C14123	CAMI_low_RL_S001__insert_270_GoldStandardAssembly_Bin-2-refined_0.fna
RL|S1|C14196	CAMI_low_RL_S001__insert_270_GoldStandardAssembly_Bin-2-refined_0.fna
RL|S1|C14299	CAMI_low_RL_S001__insert_270_GoldStandardAssembly_Bin-2-refined_0.fna
RL|S1|C14457	CAMI_low_RL_S001__insert_270_GoldStandardAssembly_Bin-2-refined_0.fna
RL|S1|C14493	CAMI_low_RL_S001__insert_270_GoldStandardAssembly_Bin-2-refined_0.fna
RL|S1|C14612	CAMI_low_RL_S001__insert_270_GoldStandardAssembly_Bin-2-refined_0.fna
RL|S1|C14671	CAMI_low_RL_S001__insert_270_GoldStandardAssembly_Bin-2-refined_0.fna
RL|S1|C14685	CAMI_low_RL_S001__insert_270_GoldStandardAssembly_Bin-2-refined_0.fna
RL|S1|C14862	CAMI_low_RL_S001__insert_270_GoldStandardAssembly_Bin-2-refined_0.fna
RL|S1|C14875	CAMI_low_RL_S001__insert_270_GoldStandardAssembly_Bin-2-refined_0.fna
RL|S1|C14898	CAMI_low_RL_S001__insert_270_GoldStandardAssembly_Bin-2-refined_0.fna
RL|S1|C14929	CAMI_low_RL_S001__insert_270_GoldStandardAssembly_Bin-2-refined_0.fna
RL|S1|C15045	CAMI_low_RL_S001__insert_270_GoldStandardAssembly_Bin-2-refined_0.fna
RL|S1|C15052	CAMI_low_RL_S001__insert_270_GoldStandardAssembly_Bin-2-refined_0.fna
RL|S1|C15085	CAMI_low_RL_S001__insert_270_GoldStandardAssembly_Bin-2-refined_0.fna
RL|S1|C15096	CAMI_low_RL_S001__insert_270_GoldStandardAssembly_Bin-2-refined_0.fna
RL|S1|C15105	CAMI_low_RL_S001__insert_270_GoldStandardAssembly_Bin-2-refined_0.fna
RL|S1|C15130	CAMI_low_RL_S001__insert_270_GoldStandardAssembly_Bin-2-refined_0.fna
RL|S1|C15226	CAMI_low_RL_S001__insert_270_GoldStandardAssembly_Bin-2-refined_0.fna
RL|S1|C15288	CAMI_low_RL_S001__insert_270_GoldStandardAssembly_Bin-2-refined_0.fna
RL|S1|C15290	CAMI_low_RL_S001__insert_270_GoldStandardAssembly_Bin-2-refined_0.fna
RL|S1|C15319	CAMI_low_RL_S001__insert_270_GoldStandardAssembly_Bin-2-refined_0.fna
RL|S1|C15364	CAMI_low_RL_S001__insert_270_GoldStandardAssembly_Bin-2-refined_0.fna
RL|S1|C15408	CAMI_low_RL_S001__insert_270_GoldStandardAssembly_Bin-2-refined_0.fna
RL|S1|C15411	CAMI_low_RL_S001__insert_270_GoldStandardAssembly_Bin-2-refined_0.fna
RL|S1|C15493	CAMI_low_RL_S001__insert_270_GoldStandardAssembly_Bin-2-refined_0.fna
RL|S1|C15523	CAMI_low_RL_S001__insert_270_GoldStandardAssembly_Bin-2-refined_0.fna
RL|S1|C15563	CAMI_low_RL_S001__insert_270_GoldStandardAssembly_Bin-2-refined_0.fna
RL|S1|C15645	CAMI_low_RL_S001__insert_270_GoldStandardAssembly_Bin-2-refined_0.fna
RL|S1|C15649	CAMI_low_RL_S001__insert_270_GoldStandardAssembly_Bin-2-refined_0.fna
RL|S1|C15701	CAMI_low_RL_S001__insert_270_GoldStandardAssembly_Bin-2-refined_0.fna
RL|S1|C15813	CAMI_low_RL_S001__insert_270_GoldStandardAssembly_Bin-2-refined_0.fna
RL|S1|C15927	CAMI_low_RL_S001__insert_270_GoldStandardAssembly_Bin-2-refined_0.fna
RL|S1|C16220	CAMI_low_RL_S001__insert_270_GoldStandardAssembly_Bin-2-refined_0.fna
RL|S1|C16257	CAMI_low_RL_S001__insert_270_GoldStandardAssembly_Bin-2-refined_0.fna
RL|S1|C16307	CAMI_low_RL_S001__insert_270_GoldStandardAssembly_Bin-2-refined_0.fna
RL|S1|C16477	CAMI_low_RL_S001__insert_270_GoldStandardAssembly_Bin-2-refined_0.fna
RL|S1|C16635	CAMI_low_RL_S001__insert_270_GoldStandardAssembly_Bin-2-refined_0.fna
RL|S1|C16677	CAMI_low_RL_S001__insert_270_GoldStandardAssembly_Bin-2-refined_0.fna
RL|S1|C16762	CAMI_low_RL_S001__insert_270_GoldStandardAssembly_Bin-2-refined_0.fna
RL|S1|C16792	CAMI_low_RL_S001__insert_270_GoldStandardAssembly_Bin-2-refined_0.fna
RL|S1|C16851	CAMI_low_RL_S001__insert_270_GoldStandardAssembly_Bin-2-refined_0.fna
RL|S1|C16862	CAMI_low_RL_S001__insert_270_GoldStandardAssembly_Bin-2-refined_0.fna
RL|S1|C16934	CAMI_low_RL_S001__insert_270_GoldStandardAssembly_Bin-2-refined_0.fna
RL|S1|C16990	CAMI_low_RL_S001__insert_270_GoldStandardAssembly_Bin-2-refined_0.fna
RL|S1|C17166	CAMI_low_RL_S001__insert_270_GoldStandardAssembly_Bin-2-refined_0.fna
RL|S1|C17189	CAMI_low_RL_S001__insert_270_GoldStandardAssembly_Bin-2-refined_0.fna
RL|S1|C17278	CAMI_low_RL_S001__insert_270_GoldStandardAssembly_Bin-2-refined_0.fna
RL|S1|C17316	CAMI_low_RL_S001__insert_270_GoldStandardAssembly_Bin-2-refined_0.fna
RL|S1|C17356	CAMI_low_RL_S001__insert_270_GoldStandardAssembly_Bin-2-refined_0.fna
RL|S1|C17384	CAMI_low_RL_S001__insert_270_GoldStandardAssembly_Bin-2-refined_0.fna
RL|S1|C17417	CAMI_low_RL_S001__insert_270_GoldStandardAssembly_Bin-2-refined_0.fna
RL|S1|C17568	CAMI_low_RL_S001__insert_270_GoldStandardAssembly_Bin-2-refined_0.fna
RL|S1|C17680	CAMI_low_RL_S001__insert_270_GoldStandardAssembly_Bin-2-refined_0.fna
RL|S1|C17690	CAMI_low_RL_S001__insert_270_GoldStandardAssembly_Bin-2-refined_0.fna
RL|S1|C17723	CAMI_low_RL_S001__insert_270_GoldStandardAssembly_Bin-2-refined_0.fna
RL|S1|C17760	CAMI_low_RL_S001__insert_270_GoldStandardAssembly_Bin-2-refined_0.fna
RL|S1|C17977	CAMI_low_RL_S001__insert_270_GoldStandardAssembly_Bin-2-refined_0.fna
RL|S1|C17999	CAMI_low_RL_S001__insert_270_GoldStandardAssembly_Bin-2-refined_0.fna
RL|S1|C18053	CAMI_low_RL_S001__insert_270_GoldStandardAssembly_Bin-2-refined_0.fna
RL|S1|C18081	CAMI_low_RL_S001__insert_270_GoldStandardAssembly_Bin-2-refined_0.fna
RL|S1|C18139	CAMI_low_RL_S001__insert_270_GoldStandardAssembly_Bin-2-refined_0.fna
RL|S1|C18176	CAMI_low_RL_S001__insert_270_GoldStandardAssembly_Bin-2-refined_0.fna
RL|S1|C18205	CAMI_low_RL_S001__insert_270_GoldStandardAssembly_Bin-2-refined_0.fna
RL|S1|C18219	CAMI_low_RL_S001__insert_270_GoldStandardAssembly_Bin-2-refined_0.fna
RL|S1|C18230	CAMI_low_RL_S001__insert_270_GoldStandardAssembly_Bin-2-refined_0.fna
RL|S1|C18384	CAMI_low_RL_S001__insert_270_GoldStandardAssembly_Bin-2-refined_0.fna
RL|S1|C18436	CAMI_low_RL_S001__insert_270_GoldStandardAssembly_Bin-2-refined_0.fna
RL|S1|C18497	CAMI_low_RL_S001__insert_270_GoldStandardAssembly_Bin-2-refined_0.fna
RL|S1|C18629	CAMI_low_RL_S001__insert_270_GoldStandardAssembly_Bin-2-refined_0.fna
RL|S1|C18638	CAMI_low_RL_S001__insert_270_GoldStandardAssembly_Bin-2-refined_0.fna
RL|S1|C18640	CAMI_low_RL_S001__insert_270_GoldStandardAssembly_Bin-2-refined_0.fna
RL|S1|C18661	CAMI_low_RL_S001__insert_270_GoldStandardAssembly_Bin-2-refined_0.fna
RL|S1|C18665	CAMI_low_RL_S001__insert_270_GoldStandardAssembly_Bin-2-refined_0.fna
RL|S1|C18742	CAMI_low_RL_S001__insert_270_GoldStandardAssembly_Bin-2-refined_0.fna
RL|S1|C18786	CAMI_low_RL_S001__insert_270_GoldStandardAssembly_Bin-2-refined_0.fna
RL|S1|C18885	CAMI_low_RL_S001__insert_270_GoldStandardAssembly_Bin-2-refined_0.fna
RL|S1|C18908	CAMI_low_RL_S001__insert_270_GoldStandardAssembly_Bin-2-refined_0.fna
RL|S1|C18938	CAMI_low_RL_S001__insert_270_GoldStandardAssembly_Bin-2-refined_0.fna
RL|S1|C19009	CAMI_low_RL_S001__insert_270_GoldStandardAssembly_Bin-2-refined_0.fna
RL|S1|C19101	CAMI_low_RL_S001__insert_270_GoldStandardAssembly_Bin-2-refined_0.fna
RL|S1|C19146	CAMI_low_RL_S001__insert_270_GoldStandardAssembly_Bin-2-refined_0.fna
RL|S1|C19168	CAMI_low_RL_S001__insert_270_GoldStandardAssembly_Bin-2-refined_0.fna
RL|S1|C19184	CAMI_low_RL_S001__insert_270_GoldStandardAssembly_Bin-2-refined_0.fna
RL|S1|C19282	CAMI_low_RL_S001__insert_270_GoldStandardAssembly_Bin-2-refined_0.fna
RL|S1|C19283	CAMI_low_RL_S001__insert_270_GoldStandardAssembly_Bin-2-refined_0.fna
RL|S1|C19319	CAMI_low_RL_S001__insert_270_GoldStandardAssembly_Bin-2-refined_0.fna
RL|S1|C19364	CAMI_low_RL_S001__insert_270_GoldStandardAssembly_Bin-2-refined_0.fna
RL|S1|C19382	CAMI_low_RL_S001__insert_270_GoldStandardAssembly_Bin-2-refined_0.fna
RL|S1|C2	CAMI_low_RL_S001__insert_270_GoldStandardAssembly_Bin-2-refined_10.fna
RL|S1|C77	CAMI_low_RL_S001__insert_270_GoldStandardAssembly_Bin-2-refined_10.fna
RL|S1|C125	CAMI_low_RL_S001__insert_270_GoldStandardAssembly_Bin-2-refined_10.fna
RL|S1|C144	CAMI_low_RL_S001__insert_270_GoldStandardAssembly_Bin-2-refined_10.fna
RL|S1|C152	CAMI_low_RL_S001__insert_270_GoldStandardAssembly_Bin-2-refined_10.fna
RL|S1|C159	CAMI_low_RL_S001__insert_270_GoldStandardAssembly_Bin-2-refined_10.fna
RL|S1|C174	CAMI_low_RL_S001__insert_270_GoldStandardAssembly_Bin-2-refined_10.fna
RL|S1|C251	CAMI_low_RL_S001__insert_270_GoldStandardAssembly_Bin-2-refined_10.fna
RL|S1|C307	CAMI_low_RL_S001__insert_270_GoldStandardAssembly_Bin-2-refined_10.fna
RL|S1|C323	CAMI_low_RL_S001__insert_270_GoldStandardAssembly_Bin-2-refined_10.fna
RL|S1|C326	CAMI_low_RL_S001__insert_270_GoldStandardAssembly_Bin-2-refined_10.fna
RL|S1|C338	CAMI_low_RL_S001__insert_270_GoldStandardAssembly_Bin-2-refined_10.fna
RL|S1|C380	CAMI_low_RL_S001__insert_270_GoldStandardAssembly_Bin-2-refined_10.fna
RL|S1|C401	CAMI_low_RL_S001__insert_270_GoldStandardAssembly_Bin-2-refined_10.fna
RL|S1|C422	CAMI_low_RL_S001__insert_270_GoldStandardAssembly_Bin-2-refined_10.fna
RL|S1|C450	CAMI_low_RL_S001__insert_270_GoldStandardAssembly_Bin-2-refined_10.fna
RL|S1|C468	CAMI_low_RL_S001__insert_270_GoldStandardAssembly_Bin-2-refined_10.fna
RL|S1|C512	CAMI_low_RL_S001__insert_270_GoldStandardAssembly_Bin-2-refined_10.fna
RL|S1|C528	CAMI_low_RL_S001__insert_270_GoldStandardAssembly_Bin-2-refined_10.fna
RL|S1|C539	CAMI_low_RL_S001__insert_270_GoldStandardAssembly_Bin-2-refined_10.fna
RL|S1|C561	CAMI_low_RL_S001__insert_270_GoldStandardAssembly_Bin-2-refined_10.fna
RL|S1|C637	CAMI_low_RL_S001__insert_270_GoldStandardAssembly_Bin-2-refined_10.fna
RL|S1|C671	CAMI_low_RL_S001__insert_270_GoldStandardAssembly_Bin-2-refined_10.fna
RL|S1|C676	CAMI_low_RL_S001__insert_270_GoldStandardAssembly_Bin-2-refined_10.fna
RL|S1|C686	CAMI_low_RL_S001__insert_270_GoldStandardAssembly_Bin-2-refined_10.fna
RL|S1|C750	CAMI_low_RL_S001__insert_270_GoldStandardAssembly_Bin-2-refined_10.fna
RL|S1|C777	CAMI_low_RL_S001__insert_270_GoldStandardAssembly_Bin-2-refined_10.fna
RL|S1|C838	CAMI_low_RL_S001__insert_270_GoldStandardAssembly_Bin-2-refined_10.fna
RL|S1|C858	CAMI_low_RL_S001__insert_270_GoldStandardAssembly_Bin-2-refined_10.fna
RL|S1|C866	CAMI_low_RL_S001__insert_270_GoldStandardAssembly_Bin-2-refined_10.fna
RL|S1|C883	CAMI_low_RL_S001__insert_270_GoldStandardAssembly_Bin-2-refined_10.fna
RL|S1|C1071	CAMI_low_RL_S001__insert_270_GoldStandardAssembly_Bin-2-refined_10.fna
RL|S1|C1079	CAMI_low_RL_S001__insert_270_GoldStandardAssembly_Bin-2-refined_10.fna
RL|S1|C1099	CAMI_low_RL_S001__insert_270_GoldStandardAssembly_Bin-2-refined_10.fna
RL|S1|C1135	CAMI_low_RL_S001__insert_270_GoldStandardAssembly_Bin-2-refined_10.fna
RL|S1|C1177	CAMI_low_RL_S001__insert_270_GoldStandardAssembly_Bin-2-refined_10.fna
RL|S1|C1185	CAMI_low_RL_S001__insert_270_GoldStandardAssembly_Bin-2-refined_10.fna
RL|S1|C1188	CAMI_low_RL_S001__insert_270_GoldStandardAssembly_Bin-2-refined_10.fna
RL|S1|C1290	CAMI_low_RL_S001__insert_270_GoldStandardAssembly_Bin-2-refined_10.fna
RL|S1|C1314	CAMI_low_RL_S001__insert_270_GoldStandardAssembly_Bin-2-refined_10.fna
RL|S1|C1327	CAMI_low_RL_S001__insert_270_GoldStandardAssembly_Bin-2-refined_10.fna
RL|S1|C1328	CAMI_low_RL_S001__insert_270_GoldStandardAssembly_Bin-2-refined_10.fna
RL|S1|C1340	CAMI_low_RL_S001__insert_270_GoldStandardAssembly_Bin-2-refined_10.fna
RL|S1|C1368	CAMI_low_RL_S001__insert_270_GoldStandardAssembly_Bin-2-refined_10.fna
RL|S1|C1376	CAMI_low_RL_S001__insert_270_GoldStandardAssembly_Bin-2-refined_10.fna
RL|S1|C1399	CAMI_low_RL_S001__insert_270_GoldStandardAssembly_Bin-2-refined_10.fna
RL|S1|C1406	CAMI_low_RL_S001__insert_270_GoldStandardAssembly_Bin-2-refined_10.fna
RL|S1|C1427	CAMI_low_RL_S001__insert_270_GoldStandardAssembly_Bin-2-refined_10.fna
RL|S1|C1469	CAMI_low_RL_S001__insert_270_GoldStandardAssembly_Bin-2-refined_10.fna
RL|S1|C1531	CAMI_low_RL_S001__insert_270_GoldStandardAssembly_Bin-2-refined_10.fna
RL|S1|C1574	CAMI_low_RL_S001__insert_270_GoldStandardAssembly_Bin-2-refined_10.fna
RL|S1|C1587	CAMI_low_RL_S001__insert_270_GoldStandardAssembly_Bin-2-refined_10.fna
RL|S1|C1615	CAMI_low_RL_S001__insert_270_GoldStandardAssembly_Bin-2-refined_10.fna
RL|S1|C1620	CAMI_low_RL_S001__insert_270_GoldStandardAssembly_Bin-2-refined_10.fna
RL|S1|C1644	CAMI_low_RL_S001__insert_270_GoldStandardAssembly_Bin-2-refined_10.fna
RL|S1|C1659	CAMI_low_RL_S001__insert_270_GoldStandardAssembly_Bin-2-refined_10.fna
RL|S1|C1699	CAMI_low_RL_S001__insert_270_GoldStandardAssembly_Bin-2-refined_10.fna
RL|S1|C1742	CAMI_low_RL_S001__insert_270_GoldStandardAssembly_Bin-2-refined_10.fna
RL|S1|C1743	CAMI_low_RL_S001__insert_270_GoldStandardAssembly_Bin-2-refined_10.fna
RL|S1|C1773	CAMI_low_RL_S001__insert_270_GoldStandardAssembly_Bin-2-refined_10.fna
RL|S1|C1798	CAMI_low_RL_S001__insert_270_GoldStandardAssembly_Bin-2-refined_10.fna
RL|S1|C1848	CAMI_low_RL_S001__insert_270_GoldStandardAssembly_Bin-2-refined_10.fna
RL|S1|C1972	CAMI_low_RL_S001__insert_270_GoldStandardAssembly_Bin-2-refined_10.fna
RL|S1|C2012	CAMI_low_RL_S001__insert_270_GoldStandardAssembly_Bin-2-refined_10.fna
RL|S1|C2034	CAMI_low_RL_S001__insert_270_GoldStandardAssembly_Bin-2-refined_10.fna
RL|S1|C2035	CAMI_low_RL_S001__insert_270_GoldStandardAssembly_Bin-2-refined_10.fna
RL|S1|C2073	CAMI_low_RL_S001__insert_270_GoldStandardAssembly_Bin-2-refined_10.fna
RL|S1|C2089	CAMI_low_RL_S001__insert_270_GoldStandardAssembly_Bin-2-refined_10.fna
RL|S1|C2093	CAMI_low_RL_S001__insert_270_GoldStandardAssembly_Bin-2-refined_10.fna
RL|S1|C2103	CAMI_low_RL_S001__insert_270_GoldStandardAssembly_Bin-2-refined_10.fna
RL|S1|C2191	CAMI_low_RL_S001__insert_270_GoldStandardAssembly_Bin-2-refined_10.fna
RL|S1|C2215	CAMI_low_RL_S001__insert_270_GoldStandardAssembly_Bin-2-refined_10.fna
RL|S1|C2239	CAMI_low_RL_S001__insert_270_GoldStandardAssembly_Bin-2-refined_10.fna
RL|S1|C2282	CAMI_low_RL_S001__insert_270_GoldStandardAssembly_Bin-2-refined_10.fna
RL|S1|C2366	CAMI_low_RL_S001__insert_270_GoldStandardAssembly_Bin-2-refined_10.fna
RL|S1|C2368	CAMI_low_RL_S001__insert_270_GoldStandardAssembly_Bin-2-refined_10.fna
RL|S1|C2418	CAMI_low_RL_S001__insert_270_GoldStandardAssembly_Bin-2-refined_10.fna
RL|S1|C2423	CAMI_low_RL_S001__insert_270_GoldStandardAssembly_Bin-2-refined_10.fna
RL|S1|C2437	CAMI_low_RL_S001__insert_270_GoldStandardAssembly_Bin-2-refined_10.fna
RL|S1|C2467	CAMI_low_RL_S001__insert_270_GoldStandardAssembly_Bin-2-refined_10.fna
RL|S1|C2529	CAMI_low_RL_S001__insert_270_GoldStandardAssembly_Bin-2-refined_10.fna
RL|S1|C2618	CAMI_low_RL_S001__insert_270_GoldStandardAssembly_Bin-2-refined_10.fna
RL|S1|C2619	CAMI_low_RL_S001__insert_270_GoldStandardAssembly_Bin-2-refined_10.fna
RL|S1|C2633	CAMI_low_RL_S001__insert_270_GoldStandardAssembly_Bin-2-refined_10.fna
RL|S1|C2641	CAMI_low_RL_S001__insert_270_GoldStandardAssembly_Bin-2-refined_10.fna
RL|S1|C2659	CAMI_low_RL_S001__insert_270_GoldStandardAssembly_Bin-2-refined_10.fna
RL|S1|C2711	CAMI_low_RL_S001__insert_270_GoldStandardAssembly_Bin-2-refined_10.fna
RL|S1|C2727	CAMI_low_RL_S001__insert_270_GoldStandardAssembly_Bin-2-refined_10.fna
RL|S1|C2737	CAMI_low_RL_S001__insert_270_GoldStandardAssembly_Bin-2-refined_10.fna
RL|S1|C2746	CAMI_low_RL_S001__insert_270_GoldStandardAssembly_Bin-2-refined_10.fna
RL|S1|C2797	CAMI_low_RL_S001__insert_270_GoldStandardAssembly_Bin-2-refined_10.fna
RL|S1|C2829	CAMI_low_RL_S001__insert_270_GoldStandardAssembly_Bin-2-refined_10.fna
RL|S1|C2831	CAMI_low_RL_S001__insert_270_GoldStandardAssembly_Bin-2-refined_10.fna
RL|S1|C2843	CAMI_low_RL_S001__insert_270_GoldStandardAssembly_Bin-2-refined_10.fna
RL|S1|C2861	CAMI_low_RL_S001__insert_270_GoldStandardAssembly_Bin-2-refined_10.fna
RL|S1|C2867	CAMI_low_RL_S001__insert_270_GoldStandardAssembly_Bin-2-refined_10.fna
RL|S1|C2889	CAMI_low_RL_S001__insert_270_GoldStandardAssembly_Bin-2-refined_10.fna
RL|S1|C2931	CAMI_low_RL_S001__insert_270_GoldStandardAssembly_Bin-2-refined_10.fna
RL|S1|C2932	CAMI_low_RL_S001__insert_270_GoldStandardAssembly_Bin-2-refined_10.fna
RL|S1|C2937	CAMI_low_RL_S001__insert_270_GoldStandardAssembly_Bin-2-refined_10.fna
RL|S1|C2938	CAMI_low_RL_S001__insert_270_GoldStandardAssembly_Bin-2-refined_10.fna
RL|S1|C2945	CAMI_low_RL_S001__insert_270_GoldStandardAssembly_Bin-2-refined_10.fna
RL|S1|C2954	CAMI_low_RL_S001__insert_270_GoldStandardAssembly_Bin-2-refined_10.fna
RL|S1|C2994	CAMI_low_RL_S001__insert_270_GoldStandardAssembly_Bin-2-refined_10.fna
RL|S1|C3010	CAMI_low_RL_S001__insert_270_GoldStandardAssembly_Bin-2-refined_10.fna
RL|S1|C3040	CAMI_low_RL_S001__insert_270_GoldStandardAssembly_Bin-2-refined_10.fna
RL|S1|C3052	CAMI_low_RL_S001__insert_270_GoldStandardAssembly_Bin-2-refined_10.fna
RL|S1|C3104	CAMI_low_RL_S001__insert_270_GoldStandardAssembly_Bin-2-refined_10.fna
RL|S1|C3144	CAMI_low_RL_S001__insert_270_GoldStandardAssembly_Bin-2-refined_10.fna
RL|S1|C3153	CAMI_low_RL_S001__insert_270_GoldStandardAssembly_Bin-2-refined_10.fna
RL|S1|C3242	CAMI_low_RL_S001__insert_270_GoldStandardAssembly_Bin-2-refined_10.fna
RL|S1|C3259	CAMI_low_RL_S001__insert_270_GoldStandardAssembly_Bin-2-refined_10.fna
RL|S1|C3266	CAMI_low_RL_S001__insert_270_GoldStandardAssembly_Bin-2-refined_10.fna
RL|S1|C3355	CAMI_low_RL_S001__insert_270_GoldStandardAssembly_Bin-2-refined_10.fna
RL|S1|C3367	CAMI_low_RL_S001__insert_270_GoldStandardAssembly_Bin-2-refined_10.fna
RL|S1|C3372	CAMI_low_RL_S001__insert_270_GoldStandardAssembly_Bin-2-refined_10.fna
RL|S1|C3391	CAMI_low_RL_S001__insert_270_GoldStandardAssembly_Bin-2-refined_10.fna
RL|S1|C3454	CAMI_low_RL_S001__insert_270_GoldStandardAssembly_Bin-2-refined_10.fna
RL|S1|C3504	CAMI_low_RL_S001__insert_270_GoldStandardAssembly_Bin-2-refined_10.fna
RL|S1|C3696	CAMI_low_RL_S001__insert_270_GoldStandardAssembly_Bin-2-refined_10.fna
RL|S1|C3709	CAMI_low_RL_S001__insert_270_GoldStandardAssembly_Bin-2-refined_10.fna
RL|S1|C3719	CAMI_low_RL_S001__insert_270_GoldStandardAssembly_Bin-2-refined_10.fna
RL|S1|C3726	CAMI_low_RL_S001__insert_270_GoldStandardAssembly_Bin-2-refined_10.fna
RL|S1|C3834	CAMI_low_RL_S001__insert_270_GoldStandardAssembly_Bin-2-refined_10.fna
RL|S1|C3852	CAMI_low_RL_S001__insert_270_GoldStandardAssembly_Bin-2-refined_10.fna
RL|S1|C3900	CAMI_low_RL_S001__insert_270_GoldStandardAssembly_Bin-2-refined_10.fna
RL|S1|C3904	CAMI_low_RL_S001__insert_270_GoldStandardAssembly_Bin-2-refined_10.fna
RL|S1|C3905	CAMI_low_RL_S001__insert_270_GoldStandardAssembly_Bin-2-refined_10.fna
RL|S1|C3926	CAMI_low_RL_S001__insert_270_GoldStandardAssembly_Bin-2-refined_10.fna
RL|S1|C3943	CAMI_low_RL_S001__insert_270_GoldStandardAssembly_Bin-2-refined_10.fna
RL|S1|C4039	CAMI_low_RL_S001__insert_270_GoldStandardAssembly_Bin-2-refined_10.fna
RL|S1|C4054	CAMI_low_RL_S001__insert_270_GoldStandardAssembly_Bin-2-refined_10.fna
RL|S1|C4057	CAMI_low_RL_S001__insert_270_GoldStandardAssembly_Bin-2-refined_10.fna
RL|S1|C4078	CAMI_low_RL_S001__insert_270_GoldStandardAssembly_Bin-2-refined_10.fna
RL|S1|C4093	CAMI_low_RL_S001__insert_270_GoldStandardAssembly_Bin-2-refined_10.fna
RL|S1|C4134	CAMI_low_RL_S001__insert_270_GoldStandardAssembly_Bin-2-refined_10.fna
RL|S1|C4164	CAMI_low_RL_S001__insert_270_GoldStandardAssembly_Bin-2-refined_10.fna
RL|S1|C4263	CAMI_low_RL_S001__insert_270_GoldStandardAssembly_Bin-2-refined_10.fna
RL|S1|C4264	CAMI_low_RL_S001__insert_270_GoldStandardAssembly_Bin-2-refined_10.fna
RL|S1|C4268	CAMI_low_RL_S001__insert_270_GoldStandardAssembly_Bin-2-refined_10.fna
RL|S1|C4277	CAMI_low_RL_S001__insert_270_GoldStandardAssembly_Bin-2-refined_10.fna
RL|S1|C4314	CAMI_low_RL_S001__insert_270_GoldStandardAssembly_Bin-2-refined_10.fna
RL|S1|C4389	CAMI_low_RL_S001__insert_270_GoldStandardAssembly_Bin-2-refined_10.fna
RL|S1|C4407	CAMI_low_RL_S001__insert_270_GoldStandardAssembly_Bin-2-refined_10.fna
RL|S1|C4424	CAMI_low_RL_S001__insert_270_GoldStandardAssembly_Bin-2-refined_10.fna
RL|S1|C4434	CAMI_low_RL_S001__insert_270_GoldStandardAssembly_Bin-2-refined_10.fna
RL|S1|C4448	CAMI_low_RL_S001__insert_270_GoldStandardAssembly_Bin-2-refined_10.fna
RL|S1|C4568	CAMI_low_RL_S001__insert_270_GoldStandardAssembly_Bin-2-refined_10.fna
RL|S1|C4580	CAMI_low_RL_S001__insert_270_GoldStandardAssembly_Bin-2-refined_10.fna
RL|S1|C4611	CAMI_low_RL_S001__insert_270_GoldStandardAssembly_Bin-2-refined_10.fna
RL|S1|C4641	CAMI_low_RL_S001__insert_270_GoldStandardAssembly_Bin-2-refined_10.fna
RL|S1|C4663	CAMI_low_RL_S001__insert_270_GoldStandardAssembly_Bin-2-refined_10.fna
RL|S1|C4665	CAMI_low_RL_S001__insert_270_GoldStandardAssembly_Bin-2-refined_10.fna
RL|S1|C4687	CAMI_low_RL_S001__insert_270_GoldStandardAssembly_Bin-2-refined_10.fna
RL|S1|C4734	CAMI_low_RL_S001__insert_270_GoldStandardAssembly_Bin-2-refined_10.fna
RL|S1|C4754	CAMI_low_RL_S001__insert_270_GoldStandardAssembly_Bin-2-refined_10.fna
RL|S1|C4775	CAMI_low_RL_S001__insert_270_GoldStandardAssembly_Bin-2-refined_10.fna
RL|S1|C4777	CAMI_low_RL_S001__insert_270_GoldStandardAssembly_Bin-2-refined_10.fna
RL|S1|C4827	CAMI_low_RL_S001__insert_270_GoldStandardAssembly_Bin-2-refined_10.fna
RL|S1|C4854	CAMI_low_RL_S001__insert_270_GoldStandardAssembly_Bin-2-refined_10.fna
RL|S1|C4880	CAMI_low_RL_S001__insert_270_GoldStandardAssembly_Bin-2-refined_10.fna
RL|S1|C4902	CAMI_low_RL_S001__insert_270_GoldStandardAssembly_Bin-2-refined_10.fna
RL|S1|C4920	CAMI_low_RL_S001__insert_270_GoldStandardAssembly_Bin-2-refined_10.fna
RL|S1|C4966	CAMI_low_RL_S001__insert_270_GoldStandardAssembly_Bin-2-refined_10.fna
RL|S1|C4979	CAMI_low_RL_S001__insert_270_GoldStandardAssembly_Bin-2-refined_10.fna
RL|S1|C4995	CAMI_low_RL_S001__insert_270_GoldStandardAssembly_Bin-2-refined_10.fna
RL|S1|C5130	CAMI_low_RL_S001__insert_270_GoldStandardAssembly_Bin-2-refined_10.fna
RL|S1|C5139	CAMI_low_RL_S001__insert_270_GoldStandardAssembly_Bin-2-refined_10.fna
RL|S1|C5171	CAMI_low_RL_S001__insert_270_GoldStandardAssembly_Bin-2-refined_10.fna
RL|S1|C5174	CAMI_low_RL_S001__insert_270_GoldStandardAssembly_Bin-2-refined_10.fna
RL|S1|C5178	CAMI_low_RL_S001__insert_270_GoldStandardAssembly_Bin-2-refined_10.fna
RL|S1|C5185	CAMI_low_RL_S001__insert_270_GoldStandardAssembly_Bin-2-refined_10.fna
RL|S1|C5204	CAMI_low_RL_S001__insert_270_GoldStandardAssembly_Bin-2-refined_10.fna
RL|S1|C5240	CAMI_low_RL_S001__insert_270_GoldStandardAssembly_Bin-2-refined_10.fna
RL|S1|C5340	CAMI_low_RL_S001__insert_270_GoldStandardAssembly_Bin-2-refined_10.fna
RL|S1|C5356	CAMI_low_RL_S001__insert_270_GoldStandardAssembly_Bin-2-refined_10.fna
RL|S1|C5365	CAMI_low_RL_S001__insert_270_GoldStandardAssembly_Bin-2-refined_10.fna
RL|S1|C5410	CAMI_low_RL_S001__insert_270_GoldStandardAssembly_Bin-2-refined_10.fna
RL|S1|C5428	CAMI_low_RL_S001__insert_270_GoldStandardAssembly_Bin-2-refined_10.fna
RL|S1|C5433	CAMI_low_RL_S001__insert_270_GoldStandardAssembly_Bin-2-refined_10.fna
RL|S1|C5445	CAMI_low_RL_S001__insert_270_GoldStandardAssembly_Bin-2-refined_10.fna
RL|S1|C5484	CAMI_low_RL_S001__insert_270_GoldStandardAssembly_Bin-2-refined_10.fna
RL|S1|C5507	CAMI_low_RL_S001__insert_270_GoldStandardAssembly_Bin-2-refined_10.fna
RL|S1|C5510	CAMI_low_RL_S001__insert_270_GoldStandardAssembly_Bin-2-refined_10.fna
RL|S1|C5514	CAMI_low_RL_S001__insert_270_GoldStandardAssembly_Bin-2-refined_10.fna
RL|S1|C5578	CAMI_low_RL_S001__insert_270_GoldStandardAssembly_Bin-2-refined_10.fna
RL|S1|C5581	CAMI_low_RL_S001__insert_270_GoldStandardAssembly_Bin-2-refined_10.fna
RL|S1|C5582	CAMI_low_RL_S001__insert_270_GoldStandardAssembly_Bin-2-refined_10.fna
RL|S1|C5583	CAMI_low_RL_S001__insert_270_GoldStandardAssembly_Bin-2-refined_10.fna
RL|S1|C5590	CAMI_low_RL_S001__insert_270_GoldStandardAssembly_Bin-2-refined_10.fna
RL|S1|C5692	CAMI_low_RL_S001__insert_270_GoldStandardAssembly_Bin-2-refined_10.fna
RL|S1|C5701	CAMI_low_RL_S001__insert_270_GoldStandardAssembly_Bin-2-refined_10.fna
RL|S1|C5788	CAMI_low_RL_S001__insert_270_GoldStandardAssembly_Bin-2-refined_10.fna
RL|S1|C5792	CAMI_low_RL_S001__insert_270_GoldStandardAssembly_Bin-2-refined_10.fna
RL|S1|C5829	CAMI_low_RL_S001__insert_270_GoldStandardAssembly_Bin-2-refined_10.fna
RL|S1|C5900	CAMI_low_RL_S001__insert_270_GoldStandardAssembly_Bin-2-refined_10.fna
RL|S1|C5930	CAMI_low_RL_S001__insert_270_GoldStandardAssembly_Bin-2-refined_10.fna
RL|S1|C5948	CAMI_low_RL_S001__insert_270_GoldStandardAssembly_Bin-2-refined_10.fna
RL|S1|C5951	CAMI_low_RL_S001__insert_270_GoldStandardAssembly_Bin-2-refined_10.fna
RL|S1|C5964	CAMI_low_RL_S001__insert_270_GoldStandardAssembly_Bin-2-refined_10.fna
RL|S1|C5965	CAMI_low_RL_S001__insert_270_GoldStandardAssembly_Bin-2-refined_10.fna
RL|S1|C5985	CAMI_low_RL_S001__insert_270_GoldStandardAssembly_Bin-2-refined_10.fna
RL|S1|C6062	CAMI_low_RL_S001__insert_270_GoldStandardAssembly_Bin-2-refined_10.fna
RL|S1|C6082	CAMI_low_RL_S001__insert_270_GoldStandardAssembly_Bin-2-refined_10.fna
RL|S1|C6151	CAMI_low_RL_S001__insert_270_GoldStandardAssembly_Bin-2-refined_10.fna
RL|S1|C6175	CAMI_low_RL_S001__insert_270_GoldStandardAssembly_Bin-2-refined_10.fna
RL|S1|C6189	CAMI_low_RL_S001__insert_270_GoldStandardAssembly_Bin-2-refined_10.fna
RL|S1|C6191	CAMI_low_RL_S001__insert_270_GoldStandardAssembly_Bin-2-refined_10.fna
RL|S1|C6288	CAMI_low_RL_S001__insert_270_GoldStandardAssembly_Bin-2-refined_10.fna
RL|S1|C6377	CAMI_low_RL_S001__insert_270_GoldStandardAssembly_Bin-2-refined_10.fna
RL|S1|C6415	CAMI_low_RL_S001__insert_270_GoldStandardAssembly_Bin-2-refined_10.fna
RL|S1|C6445	CAMI_low_RL_S001__insert_270_GoldStandardAssembly_Bin-2-refined_10.fna
RL|S1|C6480	CAMI_low_RL_S001__insert_270_GoldStandardAssembly_Bin-2-refined_10.fna
RL|S1|C6520	CAMI_low_RL_S001__insert_270_GoldStandardAssembly_Bin-2-refined_10.fna
RL|S1|C6530	CAMI_low_RL_S001__insert_270_GoldStandardAssembly_Bin-2-refined_10.fna
RL|S1|C6544	CAMI_low_RL_S001__insert_270_GoldStandardAssembly_Bin-2-refined_10.fna
RL|S1|C6600	CAMI_low_RL_S001__insert_270_GoldStandardAssembly_Bin-2-refined_10.fna
RL|S1|C6630	CAMI_low_RL_S001__insert_270_GoldStandardAssembly_Bin-2-refined_10.fna
RL|S1|C6639	CAMI_low_RL_S001__insert_270_GoldStandardAssembly_Bin-2-refined_10.fna
RL|S1|C6641	CAMI_low_RL_S001__insert_270_GoldStandardAssembly_Bin-2-refined_10.fna
RL|S1|C6661	CAMI_low_RL_S001__insert_270_GoldStandardAssembly_Bin-2-refined_10.fna
RL|S1|C6705	CAMI_low_RL_S001__insert_270_GoldStandardAssembly_Bin-2-refined_10.fna
RL|S1|C6840	CAMI_low_RL_S001__insert_270_GoldStandardAssembly_Bin-2-refined_10.fna
RL|S1|C6842	CAMI_low_RL_S001__insert_270_GoldStandardAssembly_Bin-2-refined_10.fna
RL|S1|C6893	CAMI_low_RL_S001__insert_270_GoldStandardAssembly_Bin-2-refined_10.fna
RL|S1|C6903	CAMI_low_RL_S001__insert_270_GoldStandardAssembly_Bin-2-refined_10.fna
RL|S1|C6931	CAMI_low_RL_S001__insert_270_GoldStandardAssembly_Bin-2-refined_10.fna
RL|S1|C6933	CAMI_low_RL_S001__insert_270_GoldStandardAssembly_Bin-2-refined_10.fna
RL|S1|C6990	CAMI_low_RL_S001__insert_270_GoldStandardAssembly_Bin-2-refined_10.fna
RL|S1|C7006	CAMI_low_RL_S001__insert_270_GoldStandardAssembly_Bin-2-refined_10.fna
RL|S1|C7038	CAMI_low_RL_S001__insert_270_GoldStandardAssembly_Bin-2-refined_10.fna
RL|S1|C7039	CAMI_low_RL_S001__insert_270_GoldStandardAssembly_Bin-2-refined_10.fna
RL|S1|C7053	CAMI_low_RL_S001__insert_270_GoldStandardAssembly_Bin-2-refined_10.fna
RL|S1|C7065	CAMI_low_RL_S001__insert_270_GoldStandardAssembly_Bin-2-refined_10.fna
RL|S1|C7111	CAMI_low_RL_S001__insert_270_GoldStandardAssembly_Bin-2-refined_10.fna
RL|S1|C7131	CAMI_low_RL_S001__insert_270_GoldStandardAssembly_Bin-2-refined_10.fna
RL|S1|C7132	CAMI_low_RL_S001__insert_270_GoldStandardAssembly_Bin-2-refined_10.fna
RL|S1|C7218	CAMI_low_RL_S001__insert_270_GoldStandardAssembly_Bin-2-refined_10.fna
RL|S1|C7226	CAMI_low_RL_S001__insert_270_GoldStandardAssembly_Bin-2-refined_10.fna
RL|S1|C7254	CAMI_low_RL_S001__insert_270_GoldStandardAssembly_Bin-2-refined_10.fna
RL|S1|C7298	CAMI_low_RL_S001__insert_270_GoldStandardAssembly_Bin-2-refined_10.fna
RL|S1|C7372	CAMI_low_RL_S001__insert_270_GoldStandardAssembly_Bin-2-refined_10.fna
RL|S1|C7376	CAMI_low_RL_S001__insert_270_GoldStandardAssembly_Bin-2-refined_10.fna
RL|S1|C7396	CAMI_low_RL_S001__insert_270_GoldStandardAssembly_Bin-2-refined_10.fna
RL|S1|C7397	CAMI_low_RL_S001__insert_270_GoldStandardAssembly_Bin-2-refined_10.fna
RL|S1|C7434	CAMI_low_RL_S001__insert_270_GoldStandardAssembly_Bin-2-refined_10.fna
RL|S1|C7435	CAMI_low_RL_S001__insert_270_GoldStandardAssembly_Bin-2-refined_10.fna
RL|S1|C7479	CAMI_low_RL_S001__insert_270_GoldStandardAssembly_Bin-2-refined_10.fna
RL|S1|C7513	CAMI_low_RL_S001__insert_270_GoldStandardAssembly_Bin-2-refined_10.fna
RL|S1|C7696	CAMI_low_RL_S001__insert_270_GoldStandardAssembly_Bin-2-refined_10.fna
RL|S1|C7705	CAMI_low_RL_S001__insert_270_GoldStandardAssembly_Bin-2-refined_10.fna
RL|S1|C7739	CAMI_low_RL_S001__insert_270_GoldStandardAssembly_Bin-2-refined_10.fna
RL|S1|C7759	CAMI_low_RL_S001__insert_270_GoldStandardAssembly_Bin-2-refined_10.fna
RL|S1|C7820	CAMI_low_RL_S001__insert_270_GoldStandardAssembly_Bin-2-refined_10.fna
RL|S1|C7914	CAMI_low_RL_S001__insert_270_GoldStandardAssembly_Bin-2-refined_10.fna
RL|S1|C7924	CAMI_low_RL_S001__insert_270_GoldStandardAssembly_Bin-2-refined_10.fna
RL|S1|C7990	CAMI_low_RL_S001__insert_270_GoldStandardAssembly_Bin-2-refined_10.fna
RL|S1|C8016	CAMI_low_RL_S001__insert_270_GoldStandardAssembly_Bin-2-refined_10.fna
RL|S1|C8022	CAMI_low_RL_S001__insert_270_GoldStandardAssembly_Bin-2-refined_10.fna
RL|S1|C8037	CAMI_low_RL_S001__insert_270_GoldStandardAssembly_Bin-2-refined_10.fna
RL|S1|C8165	CAMI_low_RL_S001__insert_270_GoldStandardAssembly_Bin-2-refined_10.fna
RL|S1|C8169	CAMI_low_RL_S001__insert_270_GoldStandardAssembly_Bin-2-refined_10.fna
RL|S1|C8227	CAMI_low_RL_S001__insert_270_GoldStandardAssembly_Bin-2-refined_10.fna
RL|S1|C8279	CAMI_low_RL_S001__insert_270_GoldStandardAssembly_Bin-2-refined_10.fna
RL|S1|C8337	CAMI_low_RL_S001__insert_270_GoldStandardAssembly_Bin-2-refined_10.fna
RL|S1|C8342	CAMI_low_RL_S001__insert_270_GoldStandardAssembly_Bin-2-refined_10.fna
RL|S1|C8364	CAMI_low_RL_S001__insert_270_GoldStandardAssembly_Bin-2-refined_10.fna
RL|S1|C8411	CAMI_low_RL_S001__insert_270_GoldStandardAssembly_Bin-2-refined_10.fna
RL|S1|C8422	CAMI_low_RL_S001__insert_270_GoldStandardAssembly_Bin-2-refined_10.fna
RL|S1|C8470	CAMI_low_RL_S001__insert_270_GoldStandardAssembly_Bin-2-refined_10.fna
RL|S1|C8558	CAMI_low_RL_S001__insert_270_GoldStandardAssembly_Bin-2-refined_10.fna
RL|S1|C8580	CAMI_low_RL_S001__insert_270_GoldStandardAssembly_Bin-2-refined_10.fna
RL|S1|C8623	CAMI_low_RL_S001__insert_270_GoldStandardAssembly_Bin-2-refined_10.fna
RL|S1|C8640	CAMI_low_RL_S001__insert_270_GoldStandardAssembly_Bin-2-refined_10.fna
RL|S1|C8647	CAMI_low_RL_S001__insert_270_GoldStandardAssembly_Bin-2-refined_10.fna
RL|S1|C8703	CAMI_low_RL_S001__insert_270_GoldStandardAssembly_Bin-2-refined_10.fna
RL|S1|C8763	CAMI_low_RL_S001__insert_270_GoldStandardAssembly_Bin-2-refined_10.fna
RL|S1|C8765	CAMI_low_RL_S001__insert_270_GoldStandardAssembly_Bin-2-refined_10.fna
RL|S1|C8821	CAMI_low_RL_S001__insert_270_GoldStandardAssembly_Bin-2-refined_10.fna
RL|S1|C8840	CAMI_low_RL_S001__insert_270_GoldStandardAssembly_Bin-2-refined_10.fna
RL|S1|C8870	CAMI_low_RL_S001__insert_270_GoldStandardAssembly_Bin-2-refined_10.fna
RL|S1|C8908	CAMI_low_RL_S001__insert_270_GoldStandardAssembly_Bin-2-refined_10.fna
RL|S1|C8920	CAMI_low_RL_S001__insert_270_GoldStandardAssembly_Bin-2-refined_10.fna
RL|S1|C8934	CAMI_low_RL_S001__insert_270_GoldStandardAssembly_Bin-2-refined_10.fna
RL|S1|C8935	CAMI_low_RL_S001__insert_270_GoldStandardAssembly_Bin-2-refined_10.fna
RL|S1|C8985	CAMI_low_RL_S001__insert_270_GoldStandardAssembly_Bin-2-refined_10.fna
RL|S1|C9029	CAMI_low_RL_S001__insert_270_GoldStandardAssembly_Bin-2-refined_10.fna
RL|S1|C9034	CAMI_low_RL_S001__insert_270_GoldStandardAssembly_Bin-2-refined_10.fna
RL|S1|C9058	CAMI_low_RL_S001__insert_270_GoldStandardAssembly_Bin-2-refined_10.fna
RL|S1|C9065	CAMI_low_RL_S001__insert_270_GoldStandardAssembly_Bin-2-refined_10.fna
RL|S1|C9094	CAMI_low_RL_S001__insert_270_GoldStandardAssembly_Bin-2-refined_10.fna
RL|S1|C9194	CAMI_low_RL_S001__insert_270_GoldStandardAssembly_Bin-2-refined_10.fna
RL|S1|C9208	CAMI_low_RL_S001__insert_270_GoldStandardAssembly_Bin-2-refined_10.fna
RL|S1|C9235	CAMI_low_RL_S001__insert_270_GoldStandardAssembly_Bin-2-refined_10.fna
RL|S1|C9317	CAMI_low_RL_S001__insert_270_GoldStandardAssembly_Bin-2-refined_10.fna
RL|S1|C9349	CAMI_low_RL_S001__insert_270_GoldStandardAssembly_Bin-2-refined_10.fna
RL|S1|C9355	CAMI_low_RL_S001__insert_270_GoldStandardAssembly_Bin-2-refined_10.fna
RL|S1|C9356	CAMI_low_RL_S001__insert_270_GoldStandardAssembly_Bin-2-refined_10.fna
RL|S1|C9395	CAMI_low_RL_S001__insert_270_GoldStandardAssembly_Bin-2-refined_10.fna
RL|S1|C9442	CAMI_low_RL_S001__insert_270_GoldStandardAssembly_Bin-2-refined_10.fna
RL|S1|C9443	CAMI_low_RL_S001__insert_270_GoldStandardAssembly_Bin-2-refined_10.fna
RL|S1|C9455	CAMI_low_RL_S001__insert_270_GoldStandardAssembly_Bin-2-refined_10.fna
RL|S1|C9475	CAMI_low_RL_S001__insert_270_GoldStandardAssembly_Bin-2-refined_10.fna
RL|S1|C9563	CAMI_low_RL_S001__insert_270_GoldStandardAssembly_Bin-2-refined_10.fna
RL|S1|C9567	CAMI_low_RL_S001__insert_270_GoldStandardAssembly_Bin-2-refined_10.fna
RL|S1|C9622	CAMI_low_RL_S001__insert_270_GoldStandardAssembly_Bin-2-refined_10.fna
RL|S1|C9626	CAMI_low_RL_S001__insert_270_GoldStandardAssembly_Bin-2-refined_10.fna
RL|S1|C9642	CAMI_low_RL_S001__insert_270_GoldStandardAssembly_Bin-2-refined_10.fna
RL|S1|C9667	CAMI_low_RL_S001__insert_270_GoldStandardAssembly_Bin-2-refined_10.fna
RL|S1|C9708	CAMI_low_RL_S001__insert_270_GoldStandardAssembly_Bin-2-refined_10.fna
RL|S1|C9745	CAMI_low_RL_S001__insert_270_GoldStandardAssembly_Bin-2-refined_10.fna
RL|S1|C9754	CAMI_low_RL_S001__insert_270_GoldStandardAssembly_Bin-2-refined_10.fna
RL|S1|C9792	CAMI_low_RL_S001__insert_270_GoldStandardAssembly_Bin-2-refined_10.fna
RL|S1|C9818	CAMI_low_RL_S001__insert_270_GoldStandardAssembly_Bin-2-refined_10.fna
RL|S1|C9841	CAMI_low_RL_S001__insert_270_GoldStandardAssembly_Bin-2-refined_10.fna
RL|S1|C9868	CAMI_low_RL_S001__insert_270_GoldStandardAssembly_Bin-2-refined_10.fna
RL|S1|C9877	CAMI_low_RL_S001__insert_270_GoldStandardAssembly_Bin-2-refined_10.fna
RL|S1|C9882	CAMI_low_RL_S001__insert_270_GoldStandardAssembly_Bin-2-refined_10.fna
RL|S1|C9897	CAMI_low_RL_S001__insert_270_GoldStandardAssembly_Bin-2-refined_10.fna
RL|S1|C9925	CAMI_low_RL_S001__insert_270_GoldStandardAssembly_Bin-2-refined_10.fna
RL|S1|C9979	CAMI_low_RL_S001__insert_270_GoldStandardAssembly_Bin-2-refined_10.fna
RL|S1|C9991	CAMI_low_RL_S001__insert_270_GoldStandardAssembly_Bin-2-refined_10.fna
RL|S1|C10002	CAMI_low_RL_S001__insert_270_GoldStandardAssembly_Bin-2-refined_10.fna
RL|S1|C10011	CAMI_low_RL_S001__insert_270_GoldStandardAssembly_Bin-2-refined_10.fna
RL|S1|C10187	CAMI_low_RL_S001__insert_270_GoldStandardAssembly_Bin-2-refined_10.fna
RL|S1|C10224	CAMI_low_RL_S001__insert_270_GoldStandardAssembly_Bin-2-refined_10.fna
RL|S1|C10252	CAMI_low_RL_S001__insert_270_GoldStandardAssembly_Bin-2-refined_10.fna
RL|S1|C10280	CAMI_low_RL_S001__insert_270_GoldStandardAssembly_Bin-2-refined_10.fna
RL|S1|C10307	CAMI_low_RL_S001__insert_270_GoldStandardAssembly_Bin-2-refined_10.fna
RL|S1|C10311	CAMI_low_RL_S001__insert_270_GoldStandardAssembly_Bin-2-refined_10.fna
RL|S1|C10323	CAMI_low_RL_S001__insert_270_GoldStandardAssembly_Bin-2-refined_10.fna
RL|S1|C10337	CAMI_low_RL_S001__insert_270_GoldStandardAssembly_Bin-2-refined_10.fna
RL|S1|C10390	CAMI_low_RL_S001__insert_270_GoldStandardAssembly_Bin-2-refined_10.fna
RL|S1|C10421	CAMI_low_RL_S001__insert_270_GoldStandardAssembly_Bin-2-refined_10.fna
RL|S1|C10442	CAMI_low_RL_S001__insert_270_GoldStandardAssembly_Bin-2-refined_10.fna
RL|S1|C10458	CAMI_low_RL_S001__insert_270_GoldStandardAssembly_Bin-2-refined_10.fna
RL|S1|C10463	CAMI_low_RL_S001__insert_270_GoldStandardAssembly_Bin-2-refined_10.fna
RL|S1|C10480	CAMI_low_RL_S001__insert_270_GoldStandardAssembly_Bin-2-refined_10.fna
RL|S1|C10525	CAMI_low_RL_S001__insert_270_GoldStandardAssembly_Bin-2-refined_10.fna
RL|S1|C10528	CAMI_low_RL_S001__insert_270_GoldStandardAssembly_Bin-2-refined_10.fna
RL|S1|C10532	CAMI_low_RL_S001__insert_270_GoldStandardAssembly_Bin-2-refined_10.fna
RL|S1|C10580	CAMI_low_RL_S001__insert_270_GoldStandardAssembly_Bin-2-refined_10.fna
RL|S1|C10631	CAMI_low_RL_S001__insert_270_GoldStandardAssembly_Bin-2-refined_10.fna
RL|S1|C10635	CAMI_low_RL_S001__insert_270_GoldStandardAssembly_Bin-2-refined_10.fna
RL|S1|C10706	CAMI_low_RL_S001__insert_270_GoldStandardAssembly_Bin-2-refined_10.fna
RL|S1|C10715	CAMI_low_RL_S001__insert_270_GoldStandardAssembly_Bin-2-refined_10.fna
RL|S1|C10742	CAMI_low_RL_S001__insert_270_GoldStandardAssembly_Bin-2-refined_10.fna
RL|S1|C10751	CAMI_low_RL_S001__insert_270_GoldStandardAssembly_Bin-2-refined_10.fna
RL|S1|C10824	CAMI_low_RL_S001__insert_270_GoldStandardAssembly_Bin-2-refined_10.fna
RL|S1|C10834	CAMI_low_RL_S001__insert_270_GoldStandardAssembly_Bin-2-refined_10.fna
RL|S1|C10835	CAMI_low_RL_S001__insert_270_GoldStandardAssembly_Bin-2-refined_10.fna
RL|S1|C10850	CAMI_low_RL_S001__insert_270_GoldStandardAssembly_Bin-2-refined_10.fna
RL|S1|C10893	CAMI_low_RL_S001__insert_270_GoldStandardAssembly_Bin-2-refined_10.fna
RL|S1|C10944	CAMI_low_RL_S001__insert_270_GoldStandardAssembly_Bin-2-refined_10.fna
RL|S1|C10981	CAMI_low_RL_S001__insert_270_GoldStandardAssembly_Bin-2-refined_10.fna
RL|S1|C10989	CAMI_low_RL_S001__insert_270_GoldStandardAssembly_Bin-2-refined_10.fna
RL|S1|C11025	CAMI_low_RL_S001__insert_270_GoldStandardAssembly_Bin-2-refined_10.fna
RL|S1|C11036	CAMI_low_RL_S001__insert_270_GoldStandardAssembly_Bin-2-refined_10.fna
RL|S1|C11039	CAMI_low_RL_S001__insert_270_GoldStandardAssembly_Bin-2-refined_10.fna
RL|S1|C11055	CAMI_low_RL_S001__insert_270_GoldStandardAssembly_Bin-2-refined_10.fna
RL|S1|C11081	CAMI_low_RL_S001__insert_270_GoldStandardAssembly_Bin-2-refined_10.fna
RL|S1|C11089	CAMI_low_RL_S001__insert_270_GoldStandardAssembly_Bin-2-refined_10.fna
RL|S1|C11100	CAMI_low_RL_S001__insert_270_GoldStandardAssembly_Bin-2-refined_10.fna
RL|S1|C11150	CAMI_low_RL_S001__insert_270_GoldStandardAssembly_Bin-2-refined_10.fna
RL|S1|C11241	CAMI_low_RL_S001__insert_270_GoldStandardAssembly_Bin-2-refined_10.fna
RL|S1|C11295	CAMI_low_RL_S001__insert_270_GoldStandardAssembly_Bin-2-refined_10.fna
RL|S1|C11319	CAMI_low_RL_S001__insert_270_GoldStandardAssembly_Bin-2-refined_10.fna
RL|S1|C11338	CAMI_low_RL_S001__insert_270_GoldStandardAssembly_Bin-2-refined_10.fna
RL|S1|C11364	CAMI_low_RL_S001__insert_270_GoldStandardAssembly_Bin-2-refined_10.fna
RL|S1|C11453	CAMI_low_RL_S001__insert_270_GoldStandardAssembly_Bin-2-refined_10.fna
RL|S1|C11476	CAMI_low_RL_S001__insert_270_GoldStandardAssembly_Bin-2-refined_10.fna
RL|S1|C11511	CAMI_low_RL_S001__insert_270_GoldStandardAssembly_Bin-2-refined_10.fna
RL|S1|C11527	CAMI_low_RL_S001__insert_270_GoldStandardAssembly_Bin-2-refined_10.fna
RL|S1|C11530	CAMI_low_RL_S001__insert_270_GoldStandardAssembly_Bin-2-refined_10.fna
RL|S1|C11539	CAMI_low_RL_S001__insert_270_GoldStandardAssembly_Bin-2-refined_10.fna
RL|S1|C11624	CAMI_low_RL_S001__insert_270_GoldStandardAssembly_Bin-2-refined_10.fna
RL|S1|C11687	CAMI_low_RL_S001__insert_270_GoldStandardAssembly_Bin-2-refined_10.fna
RL|S1|C11756	CAMI_low_RL_S001__insert_270_GoldStandardAssembly_Bin-2-refined_10.fna
RL|S1|C11769	CAMI_low_RL_S001__insert_270_GoldStandardAssembly_Bin-2-refined_10.fna
RL|S1|C11790	CAMI_low_RL_S001__insert_270_GoldStandardAssembly_Bin-2-refined_10.fna
RL|S1|C11858	CAMI_low_RL_S001__insert_270_GoldStandardAssembly_Bin-2-refined_10.fna
RL|S1|C11925	CAMI_low_RL_S001__insert_270_GoldStandardAssembly_Bin-2-refined_10.fna
RL|S1|C11933	CAMI_low_RL_S001__insert_270_GoldStandardAssembly_Bin-2-refined_10.fna
RL|S1|C11983	CAMI_low_RL_S001__insert_270_GoldStandardAssembly_Bin-2-refined_10.fna
RL|S1|C11984	CAMI_low_RL_S001__insert_270_GoldStandardAssembly_Bin-2-refined_10.fna
RL|S1|C12050	CAMI_low_RL_S001__insert_270_GoldStandardAssembly_Bin-2-refined_10.fna
RL|S1|C12060	CAMI_low_RL_S001__insert_270_GoldStandardAssembly_Bin-2-refined_10.fna
RL|S1|C12099	CAMI_low_RL_S001__insert_270_GoldStandardAssembly_Bin-2-refined_10.fna
RL|S1|C12110	CAMI_low_RL_S001__insert_270_GoldStandardAssembly_Bin-2-refined_10.fna
RL|S1|C12142	CAMI_low_RL_S001__insert_270_GoldStandardAssembly_Bin-2-refined_10.fna
RL|S1|C12156	CAMI_low_RL_S001__insert_270_GoldStandardAssembly_Bin-2-refined_10.fna
RL|S1|C12233	CAMI_low_RL_S001__insert_270_GoldStandardAssembly_Bin-2-refined_10.fna
RL|S1|C12299	CAMI_low_RL_S001__insert_270_GoldStandardAssembly_Bin-2-refined_10.fna
RL|S1|C12338	CAMI_low_RL_S001__insert_270_GoldStandardAssembly_Bin-2-refined_10.fna
RL|S1|C12421	CAMI_low_RL_S001__insert_270_GoldStandardAssembly_Bin-2-refined_10.fna
RL|S1|C12473	CAMI_low_RL_S001__insert_270_GoldStandardAssembly_Bin-2-refined_10.fna
RL|S1|C12483	CAMI_low_RL_S001__insert_270_GoldStandardAssembly_Bin-2-refined_10.fna
RL|S1|C12496	CAMI_low_RL_S001__insert_270_GoldStandardAssembly_Bin-2-refined_10.fna
RL|S1|C12501	CAMI_low_RL_S001__insert_270_GoldStandardAssembly_Bin-2-refined_10.fna
RL|S1|C12502	CAMI_low_RL_S001__insert_270_GoldStandardAssembly_Bin-2-refined_10.fna
RL|S1|C12521	CAMI_low_RL_S001__insert_270_GoldStandardAssembly_Bin-2-refined_10.fna
RL|S1|C12556	CAMI_low_RL_S001__insert_270_GoldStandardAssembly_Bin-2-refined_10.fna
RL|S1|C12570	CAMI_low_RL_S001__insert_270_GoldStandardAssembly_Bin-2-refined_10.fna
RL|S1|C12576	CAMI_low_RL_S001__insert_270_GoldStandardAssembly_Bin-2-refined_10.fna
RL|S1|C12604	CAMI_low_RL_S001__insert_270_GoldStandardAssembly_Bin-2-refined_10.fna
RL|S1|C12628	CAMI_low_RL_S001__insert_270_GoldStandardAssembly_Bin-2-refined_10.fna
RL|S1|C12642	CAMI_low_RL_S001__insert_270_GoldStandardAssembly_Bin-2-refined_10.fna
RL|S1|C12685	CAMI_low_RL_S001__insert_270_GoldStandardAssembly_Bin-2-refined_10.fna
RL|S1|C12751	CAMI_low_RL_S001__insert_270_GoldStandardAssembly_Bin-2-refined_10.fna
RL|S1|C12859	CAMI_low_RL_S001__insert_270_GoldStandardAssembly_Bin-2-refined_10.fna
RL|S1|C12860	CAMI_low_RL_S001__insert_270_GoldStandardAssembly_Bin-2-refined_10.fna
RL|S1|C12867	CAMI_low_RL_S001__insert_270_GoldStandardAssembly_Bin-2-refined_10.fna
RL|S1|C12883	CAMI_low_RL_S001__insert_270_GoldStandardAssembly_Bin-2-refined_10.fna
RL|S1|C12893	CAMI_low_RL_S001__insert_270_GoldStandardAssembly_Bin-2-refined_10.fna
RL|S1|C12903	CAMI_low_RL_S001__insert_270_GoldStandardAssembly_Bin-2-refined_10.fna
RL|S1|C12906	CAMI_low_RL_S001__insert_270_GoldStandardAssembly_Bin-2-refined_10.fna
RL|S1|C12936	CAMI_low_RL_S001__insert_270_GoldStandardAssembly_Bin-2-refined_10.fna
RL|S1|C12940	CAMI_low_RL_S001__insert_270_GoldStandardAssembly_Bin-2-refined_10.fna
RL|S1|C12960	CAMI_low_RL_S001__insert_270_GoldStandardAssembly_Bin-2-refined_10.fna
RL|S1|C13014	CAMI_low_RL_S001__insert_270_GoldStandardAssembly_Bin-2-refined_10.fna
RL|S1|C13028	CAMI_low_RL_S001__insert_270_GoldStandardAssembly_Bin-2-refined_10.fna
RL|S1|C13053	CAMI_low_RL_S001__insert_270_GoldStandardAssembly_Bin-2-refined_10.fna
RL|S1|C13065	CAMI_low_RL_S001__insert_270_GoldStandardAssembly_Bin-2-refined_10.fna
RL|S1|C13086	CAMI_low_RL_S001__insert_270_GoldStandardAssembly_Bin-2-refined_10.fna
RL|S1|C13150	CAMI_low_RL_S001__insert_270_GoldStandardAssembly_Bin-2-refined_10.fna
RL|S1|C13155	CAMI_low_RL_S001__insert_270_GoldStandardAssembly_Bin-2-refined_10.fna
RL|S1|C13159	CAMI_low_RL_S001__insert_270_GoldStandardAssembly_Bin-2-refined_10.fna
RL|S1|C13175	CAMI_low_RL_S001__insert_270_GoldStandardAssembly_Bin-2-refined_10.fna
RL|S1|C13195	CAMI_low_RL_S001__insert_270_GoldStandardAssembly_Bin-2-refined_10.fna
RL|S1|C13220	CAMI_low_RL_S001__insert_270_GoldStandardAssembly_Bin-2-refined_10.fna
RL|S1|C13226	CAMI_low_RL_S001__insert_270_GoldStandardAssembly_Bin-2-refined_10.fna
RL|S1|C13239	CAMI_low_RL_S001__insert_270_GoldStandardAssembly_Bin-2-refined_10.fna
RL|S1|C13264	CAMI_low_RL_S001__insert_270_GoldStandardAssembly_Bin-2-refined_10.fna
RL|S1|C13280	CAMI_low_RL_S001__insert_270_GoldStandardAssembly_Bin-2-refined_10.fna
RL|S1|C13283	CAMI_low_RL_S001__insert_270_GoldStandardAssembly_Bin-2-refined_10.fna
RL|S1|C13358	CAMI_low_RL_S001__insert_270_GoldStandardAssembly_Bin-2-refined_10.fna
RL|S1|C13468	CAMI_low_RL_S001__insert_270_GoldStandardAssembly_Bin-2-refined_10.fna
RL|S1|C13478	CAMI_low_RL_S001__insert_270_GoldStandardAssembly_Bin-2-refined_10.fna
RL|S1|C13488	CAMI_low_RL_S001__insert_270_GoldStandardAssembly_Bin-2-refined_10.fna
RL|S1|C13513	CAMI_low_RL_S001__insert_270_GoldStandardAssembly_Bin-2-refined_10.fna
RL|S1|C13530	CAMI_low_RL_S001__insert_270_GoldStandardAssembly_Bin-2-refined_10.fna
RL|S1|C13567	CAMI_low_RL_S001__insert_270_GoldStandardAssembly_Bin-2-refined_10.fna
RL|S1|C13568	CAMI_low_RL_S001__insert_270_GoldStandardAssembly_Bin-2-refined_10.fna
RL|S1|C13589	CAMI_low_RL_S001__insert_270_GoldStandardAssembly_Bin-2-refined_10.fna
RL|S1|C13643	CAMI_low_RL_S001__insert_270_GoldStandardAssembly_Bin-2-refined_10.fna
RL|S1|C13672	CAMI_low_RL_S001__insert_270_GoldStandardAssembly_Bin-2-refined_10.fna
RL|S1|C13759	CAMI_low_RL_S001__insert_270_GoldStandardAssembly_Bin-2-refined_10.fna
RL|S1|C13802	CAMI_low_RL_S001__insert_270_GoldStandardAssembly_Bin-2-refined_10.fna
RL|S1|C13856	CAMI_low_RL_S001__insert_270_GoldStandardAssembly_Bin-2-refined_10.fna
RL|S1|C13857	CAMI_low_RL_S001__insert_270_GoldStandardAssembly_Bin-2-refined_10.fna
RL|S1|C13887	CAMI_low_RL_S001__insert_270_GoldStandardAssembly_Bin-2-refined_10.fna
RL|S1|C13903	CAMI_low_RL_S001__insert_270_GoldStandardAssembly_Bin-2-refined_10.fna
RL|S1|C13922	CAMI_low_RL_S001__insert_270_GoldStandardAssembly_Bin-2-refined_10.fna
RL|S1|C13965	CAMI_low_RL_S001__insert_270_GoldStandardAssembly_Bin-2-refined_10.fna
RL|S1|C13981	CAMI_low_RL_S001__insert_270_GoldStandardAssembly_Bin-2-refined_10.fna
RL|S1|C13997	CAMI_low_RL_S001__insert_270_GoldStandardAssembly_Bin-2-refined_10.fna
RL|S1|C14033	CAMI_low_RL_S001__insert_270_GoldStandardAssembly_Bin-2-refined_10.fna
RL|S1|C14051	CAMI_low_RL_S001__insert_270_GoldStandardAssembly_Bin-2-refined_10.fna
RL|S1|C14079	CAMI_low_RL_S001__insert_270_GoldStandardAssembly_Bin-2-refined_10.fna
RL|S1|C14081	CAMI_low_RL_S001__insert_270_GoldStandardAssembly_Bin-2-refined_10.fna
RL|S1|C14083	CAMI_low_RL_S001__insert_270_GoldStandardAssembly_Bin-2-refined_10.fna
RL|S1|C14085	CAMI_low_RL_S001__insert_270_GoldStandardAssembly_Bin-2-refined_10.fna
RL|S1|C14092	CAMI_low_RL_S001__insert_270_GoldStandardAssembly_Bin-2-refined_10.fna
RL|S1|C14099	CAMI_low_RL_S001__insert_270_GoldStandardAssembly_Bin-2-refined_10.fna
RL|S1|C14109	CAMI_low_RL_S001__insert_270_GoldStandardAssembly_Bin-2-refined_10.fna
RL|S1|C14124	CAMI_low_RL_S001__insert_270_GoldStandardAssembly_Bin-2-refined_10.fna
RL|S1|C14132	CAMI_low_RL_S001__insert_270_GoldStandardAssembly_Bin-2-refined_10.fna
RL|S1|C14141	CAMI_low_RL_S001__insert_270_GoldStandardAssembly_Bin-2-refined_10.fna
RL|S1|C14241	CAMI_low_RL_S001__insert_270_GoldStandardAssembly_Bin-2-refined_10.fna
RL|S1|C14252	CAMI_low_RL_S001__insert_270_GoldStandardAssembly_Bin-2-refined_10.fna
RL|S1|C14289	CAMI_low_RL_S001__insert_270_GoldStandardAssembly_Bin-2-refined_10.fna
RL|S1|C14355	CAMI_low_RL_S001__insert_270_GoldStandardAssembly_Bin-2-refined_10.fna
RL|S1|C14357	CAMI_low_RL_S001__insert_270_GoldStandardAssembly_Bin-2-refined_10.fna
RL|S1|C14362	CAMI_low_RL_S001__insert_270_GoldStandardAssembly_Bin-2-refined_10.fna
RL|S1|C14420	CAMI_low_RL_S001__insert_270_GoldStandardAssembly_Bin-2-refined_10.fna
RL|S1|C14421	CAMI_low_RL_S001__insert_270_GoldStandardAssembly_Bin-2-refined_10.fna
RL|S1|C14449	CAMI_low_RL_S001__insert_270_GoldStandardAssembly_Bin-2-refined_10.fna
RL|S1|C14462	CAMI_low_RL_S001__insert_270_GoldStandardAssembly_Bin-2-refined_10.fna
RL|S1|C14506	CAMI_low_RL_S001__insert_270_GoldStandardAssembly_Bin-2-refined_10.fna
RL|S1|C14513	CAMI_low_RL_S001__insert_270_GoldStandardAssembly_Bin-2-refined_10.fna
RL|S1|C14567	CAMI_low_RL_S001__insert_270_GoldStandardAssembly_Bin-2-refined_10.fna
RL|S1|C14675	CAMI_low_RL_S001__insert_270_GoldStandardAssembly_Bin-2-refined_10.fna
RL|S1|C14731	CAMI_low_RL_S001__insert_270_GoldStandardAssembly_Bin-2-refined_10.fna
RL|S1|C14753	CAMI_low_RL_S001__insert_270_GoldStandardAssembly_Bin-2-refined_10.fna
RL|S1|C14786	CAMI_low_RL_S001__insert_270_GoldStandardAssembly_Bin-2-refined_10.fna
RL|S1|C14800	CAMI_low_RL_S001__insert_270_GoldStandardAssembly_Bin-2-refined_10.fna
RL|S1|C14805	CAMI_low_RL_S001__insert_270_GoldStandardAssembly_Bin-2-refined_10.fna
RL|S1|C14891	CAMI_low_RL_S001__insert_270_GoldStandardAssembly_Bin-2-refined_10.fna
RL|S1|C14909	CAMI_low_RL_S001__insert_270_GoldStandardAssembly_Bin-2-refined_10.fna
RL|S1|C14916	CAMI_low_RL_S001__insert_270_GoldStandardAssembly_Bin-2-refined_10.fna
RL|S1|C14947	CAMI_low_RL_S001__insert_270_GoldStandardAssembly_Bin-2-refined_10.fna
RL|S1|C14954	CAMI_low_RL_S001__insert_270_GoldStandardAssembly_Bin-2-refined_10.fna
RL|S1|C14976	CAMI_low_RL_S001__insert_270_GoldStandardAssembly_Bin-2-refined_10.fna
RL|S1|C14991	CAMI_low_RL_S001__insert_270_GoldStandardAssembly_Bin-2-refined_10.fna
RL|S1|C15026	CAMI_low_RL_S001__insert_270_GoldStandardAssembly_Bin-2-refined_10.fna
RL|S1|C15046	CAMI_low_RL_S001__insert_270_GoldStandardAssembly_Bin-2-refined_10.fna
RL|S1|C15054	CAMI_low_RL_S001__insert_270_GoldStandardAssembly_Bin-2-refined_10.fna
RL|S1|C15058	CAMI_low_RL_S001__insert_270_GoldStandardAssembly_Bin-2-refined_10.fna
RL|S1|C15195	CAMI_low_RL_S001__insert_270_GoldStandardAssembly_Bin-2-refined_10.fna
RL|S1|C15201	CAMI_low_RL_S001__insert_270_GoldStandardAssembly_Bin-2-refined_10.fna
RL|S1|C15224	CAMI_low_RL_S001__insert_270_GoldStandardAssembly_Bin-2-refined_10.fna
RL|S1|C15242	CAMI_low_RL_S001__insert_270_GoldStandardAssembly_Bin-2-refined_10.fna
RL|S1|C15249	CAMI_low_RL_S001__insert_270_GoldStandardAssembly_Bin-2-refined_10.fna
RL|S1|C15309	CAMI_low_RL_S001__insert_270_GoldStandardAssembly_Bin-2-refined_10.fna
RL|S1|C15318	CAMI_low_RL_S001__insert_270_GoldStandardAssembly_Bin-2-refined_10.fna
RL|S1|C15382	CAMI_low_RL_S001__insert_270_GoldStandardAssembly_Bin-2-refined_10.fna
RL|S1|C15417	CAMI_low_RL_S001__insert_270_GoldStandardAssembly_Bin-2-refined_10.fna
RL|S1|C15444	CAMI_low_RL_S001__insert_270_GoldStandardAssembly_Bin-2-refined_10.fna
RL|S1|C15455	CAMI_low_RL_S001__insert_270_GoldStandardAssembly_Bin-2-refined_10.fna
RL|S1|C15476	CAMI_low_RL_S001__insert_270_GoldStandardAssembly_Bin-2-refined_10.fna
RL|S1|C15486	CAMI_low_RL_S001__insert_270_GoldStandardAssembly_Bin-2-refined_10.fna
RL|S1|C15489	CAMI_low_RL_S001__insert_270_GoldStandardAssembly_Bin-2-refined_10.fna
RL|S1|C15515	CAMI_low_RL_S001__insert_270_GoldStandardAssembly_Bin-2-refined_10.fna
RL|S1|C15522	CAMI_low_RL_S001__insert_270_GoldStandardAssembly_Bin-2-refined_10.fna
RL|S1|C15536	CAMI_low_RL_S001__insert_270_GoldStandardAssembly_Bin-2-refined_10.fna
RL|S1|C15581	CAMI_low_RL_S001__insert_270_GoldStandardAssembly_Bin-2-refined_10.fna
RL|S1|C15595	CAMI_low_RL_S001__insert_270_GoldStandardAssembly_Bin-2-refined_10.fna
RL|S1|C15670	CAMI_low_RL_S001__insert_270_GoldStandardAssembly_Bin-2-refined_10.fna
RL|S1|C15673	CAMI_low_RL_S001__insert_270_GoldStandardAssembly_Bin-2-refined_10.fna
RL|S1|C15686	CAMI_low_RL_S001__insert_270_GoldStandardAssembly_Bin-2-refined_10.fna
RL|S1|C15723	CAMI_low_RL_S001__insert_270_GoldStandardAssembly_Bin-2-refined_10.fna
RL|S1|C15749	CAMI_low_RL_S001__insert_270_GoldStandardAssembly_Bin-2-refined_10.fna
RL|S1|C15917	CAMI_low_RL_S001__insert_270_GoldStandardAssembly_Bin-2-refined_10.fna
RL|S1|C15930	CAMI_low_RL_S001__insert_270_GoldStandardAssembly_Bin-2-refined_10.fna
RL|S1|C15979	CAMI_low_RL_S001__insert_270_GoldStandardAssembly_Bin-2-refined_10.fna
RL|S1|C15997	CAMI_low_RL_S001__insert_270_GoldStandardAssembly_Bin-2-refined_10.fna
RL|S1|C16091	CAMI_low_RL_S001__insert_270_GoldStandardAssembly_Bin-2-refined_10.fna
RL|S1|C16093	CAMI_low_RL_S001__insert_270_GoldStandardAssembly_Bin-2-refined_10.fna
RL|S1|C16102	CAMI_low_RL_S001__insert_270_GoldStandardAssembly_Bin-2-refined_10.fna
RL|S1|C16105	CAMI_low_RL_S001__insert_270_GoldStandardAssembly_Bin-2-refined_10.fna
RL|S1|C16218	CAMI_low_RL_S001__insert_270_GoldStandardAssembly_Bin-2-refined_10.fna
RL|S1|C16233	CAMI_low_RL_S001__insert_270_GoldStandardAssembly_Bin-2-refined_10.fna
RL|S1|C16276	CAMI_low_RL_S001__insert_270_GoldStandardAssembly_Bin-2-refined_10.fna
RL|S1|C16315	CAMI_low_RL_S001__insert_270_GoldStandardAssembly_Bin-2-refined_10.fna
RL|S1|C16320	CAMI_low_RL_S001__insert_270_GoldStandardAssembly_Bin-2-refined_10.fna
RL|S1|C16367	CAMI_low_RL_S001__insert_270_GoldStandardAssembly_Bin-2-refined_10.fna
RL|S1|C16433	CAMI_low_RL_S001__insert_270_GoldStandardAssembly_Bin-2-refined_10.fna
RL|S1|C16434	CAMI_low_RL_S001__insert_270_GoldStandardAssembly_Bin-2-refined_10.fna
RL|S1|C16461	CAMI_low_RL_S001__insert_270_GoldStandardAssembly_Bin-2-refined_10.fna
RL|S1|C16469	CAMI_low_RL_S001__insert_270_GoldStandardAssembly_Bin-2-refined_10.fna
RL|S1|C16497	CAMI_low_RL_S001__insert_270_GoldStandardAssembly_Bin-2-refined_10.fna
RL|S1|C16541	CAMI_low_RL_S001__insert_270_GoldStandardAssembly_Bin-2-refined_10.fna
RL|S1|C16610	CAMI_low_RL_S001__insert_270_GoldStandardAssembly_Bin-2-refined_10.fna
RL|S1|C16614	CAMI_low_RL_S001__insert_270_GoldStandardAssembly_Bin-2-refined_10.fna
RL|S1|C16647	CAMI_low_RL_S001__insert_270_GoldStandardAssembly_Bin-2-refined_10.fna
RL|S1|C16718	CAMI_low_RL_S001__insert_270_GoldStandardAssembly_Bin-2-refined_10.fna
RL|S1|C16727	CAMI_low_RL_S001__insert_270_GoldStandardAssembly_Bin-2-refined_10.fna
RL|S1|C16732	CAMI_low_RL_S001__insert_270_GoldStandardAssembly_Bin-2-refined_10.fna
RL|S1|C16751	CAMI_low_RL_S001__insert_270_GoldStandardAssembly_Bin-2-refined_10.fna
RL|S1|C16791	CAMI_low_RL_S001__insert_270_GoldStandardAssembly_Bin-2-refined_10.fna
RL|S1|C16797	CAMI_low_RL_S001__insert_270_GoldStandardAssembly_Bin-2-refined_10.fna
RL|S1|C16798	CAMI_low_RL_S001__insert_270_GoldStandardAssembly_Bin-2-refined_10.fna
RL|S1|C16807	CAMI_low_RL_S001__insert_270_GoldStandardAssembly_Bin-2-refined_10.fna
RL|S1|C16823	CAMI_low_RL_S001__insert_270_GoldStandardAssembly_Bin-2-refined_10.fna
RL|S1|C16839	CAMI_low_RL_S001__insert_270_GoldStandardAssembly_Bin-2-refined_10.fna
RL|S1|C16849	CAMI_low_RL_S001__insert_270_GoldStandardAssembly_Bin-2-refined_10.fna
RL|S1|C16863	CAMI_low_RL_S001__insert_270_GoldStandardAssembly_Bin-2-refined_10.fna
RL|S1|C16924	CAMI_low_RL_S001__insert_270_GoldStandardAssembly_Bin-2-refined_10.fna
RL|S1|C16928	CAMI_low_RL_S001__insert_270_GoldStandardAssembly_Bin-2-refined_10.fna
RL|S1|C16945	CAMI_low_RL_S001__insert_270_GoldStandardAssembly_Bin-2-refined_10.fna
RL|S1|C16963	CAMI_low_RL_S001__insert_270_GoldStandardAssembly_Bin-2-refined_10.fna
RL|S1|C17026	CAMI_low_RL_S001__insert_270_GoldStandardAssembly_Bin-2-refined_10.fna
RL|S1|C17044	CAMI_low_RL_S001__insert_270_GoldStandardAssembly_Bin-2-refined_10.fna
RL|S1|C17050	CAMI_low_RL_S001__insert_270_GoldStandardAssembly_Bin-2-refined_10.fna
RL|S1|C17161	CAMI_low_RL_S001__insert_270_GoldStandardAssembly_Bin-2-refined_10.fna
RL|S1|C17190	CAMI_low_RL_S001__insert_270_GoldStandardAssembly_Bin-2-refined_10.fna
RL|S1|C17191	CAMI_low_RL_S001__insert_270_GoldStandardAssembly_Bin-2-refined_10.fna
RL|S1|C17230	CAMI_low_RL_S001__insert_270_GoldStandardAssembly_Bin-2-refined_10.fna
RL|S1|C17231	CAMI_low_RL_S001__insert_270_GoldStandardAssembly_Bin-2-refined_10.fna
RL|S1|C17291	CAMI_low_RL_S001__insert_270_GoldStandardAssembly_Bin-2-refined_10.fna
RL|S1|C17304	CAMI_low_RL_S001__insert_270_GoldStandardAssembly_Bin-2-refined_10.fna
RL|S1|C17364	CAMI_low_RL_S001__insert_270_GoldStandardAssembly_Bin-2-refined_10.fna
RL|S1|C17375	CAMI_low_RL_S001__insert_270_GoldStandardAssembly_Bin-2-refined_10.fna
RL|S1|C17403	CAMI_low_RL_S001__insert_270_GoldStandardAssembly_Bin-2-refined_10.fna
RL|S1|C17404	CAMI_low_RL_S001__insert_270_GoldStandardAssembly_Bin-2-refined_10.fna
RL|S1|C17440	CAMI_low_RL_S001__insert_270_GoldStandardAssembly_Bin-2-refined_10.fna
RL|S1|C17444	CAMI_low_RL_S001__insert_270_GoldStandardAssembly_Bin-2-refined_10.fna
RL|S1|C17446	CAMI_low_RL_S001__insert_270_GoldStandardAssembly_Bin-2-refined_10.fna
RL|S1|C17607	CAMI_low_RL_S001__insert_270_GoldStandardAssembly_Bin-2-refined_10.fna
RL|S1|C17651	CAMI_low_RL_S001__insert_270_GoldStandardAssembly_Bin-2-refined_10.fna
RL|S1|C17692	CAMI_low_RL_S001__insert_270_GoldStandardAssembly_Bin-2-refined_10.fna
RL|S1|C17704	CAMI_low_RL_S001__insert_270_GoldStandardAssembly_Bin-2-refined_10.fna
RL|S1|C17735	CAMI_low_RL_S001__insert_270_GoldStandardAssembly_Bin-2-refined_10.fna
RL|S1|C17748	CAMI_low_RL_S001__insert_270_GoldStandardAssembly_Bin-2-refined_10.fna
RL|S1|C17750	CAMI_low_RL_S001__insert_270_GoldStandardAssembly_Bin-2-refined_10.fna
RL|S1|C17762	CAMI_low_RL_S001__insert_270_GoldStandardAssembly_Bin-2-refined_10.fna
RL|S1|C17769	CAMI_low_RL_S001__insert_270_GoldStandardAssembly_Bin-2-refined_10.fna
RL|S1|C17781	CAMI_low_RL_S001__insert_270_GoldStandardAssembly_Bin-2-refined_10.fna
RL|S1|C17789	CAMI_low_RL_S001__insert_270_GoldStandardAssembly_Bin-2-refined_10.fna
RL|S1|C17837	CAMI_low_RL_S001__insert_270_GoldStandardAssembly_Bin-2-refined_10.fna
RL|S1|C17915	CAMI_low_RL_S001__insert_270_GoldStandardAssembly_Bin-2-refined_10.fna
RL|S1|C17919	CAMI_low_RL_S001__insert_270_GoldStandardAssembly_Bin-2-refined_10.fna
RL|S1|C17933	CAMI_low_RL_S001__insert_270_GoldStandardAssembly_Bin-2-refined_10.fna
RL|S1|C17935	CAMI_low_RL_S001__insert_270_GoldStandardAssembly_Bin-2-refined_10.fna
RL|S1|C17941	CAMI_low_RL_S001__insert_270_GoldStandardAssembly_Bin-2-refined_10.fna
RL|S1|C17968	CAMI_low_RL_S001__insert_270_GoldStandardAssembly_Bin-2-refined_10.fna
RL|S1|C17983	CAMI_low_RL_S001__insert_270_GoldStandardAssembly_Bin-2-refined_10.fna
RL|S1|C17984	CAMI_low_RL_S001__insert_270_GoldStandardAssembly_Bin-2-refined_10.fna
RL|S1|C17991	CAMI_low_RL_S001__insert_270_GoldStandardAssembly_Bin-2-refined_10.fna
RL|S1|C18007	CAMI_low_RL_S001__insert_270_GoldStandardAssembly_Bin-2-refined_10.fna
RL|S1|C18069	CAMI_low_RL_S001__insert_270_GoldStandardAssembly_Bin-2-refined_10.fna
RL|S1|C18077	CAMI_low_RL_S001__insert_270_GoldStandardAssembly_Bin-2-refined_10.fna
RL|S1|C18109	CAMI_low_RL_S001__insert_270_GoldStandardAssembly_Bin-2-refined_10.fna
RL|S1|C18121	CAMI_low_RL_S001__insert_270_GoldStandardAssembly_Bin-2-refined_10.fna
RL|S1|C18131	CAMI_low_RL_S001__insert_270_GoldStandardAssembly_Bin-2-refined_10.fna
RL|S1|C18171	CAMI_low_RL_S001__insert_270_GoldStandardAssembly_Bin-2-refined_10.fna
RL|S1|C18222	CAMI_low_RL_S001__insert_270_GoldStandardAssembly_Bin-2-refined_10.fna
RL|S1|C18243	CAMI_low_RL_S001__insert_270_GoldStandardAssembly_Bin-2-refined_10.fna
RL|S1|C18265	CAMI_low_RL_S001__insert_270_GoldStandardAssembly_Bin-2-refined_10.fna
RL|S1|C18285	CAMI_low_RL_S001__insert_270_GoldStandardAssembly_Bin-2-refined_10.fna
RL|S1|C18289	CAMI_low_RL_S001__insert_270_GoldStandardAssembly_Bin-2-refined_10.fna
RL|S1|C18324	CAMI_low_RL_S001__insert_270_GoldStandardAssembly_Bin-2-refined_10.fna
RL|S1|C18346	CAMI_low_RL_S001__insert_270_GoldStandardAssembly_Bin-2-refined_10.fna
RL|S1|C18382	CAMI_low_RL_S001__insert_270_GoldStandardAssembly_Bin-2-refined_10.fna
RL|S1|C18393	CAMI_low_RL_S001__insert_270_GoldStandardAssembly_Bin-2-refined_10.fna
RL|S1|C18408	CAMI_low_RL_S001__insert_270_GoldStandardAssembly_Bin-2-refined_10.fna
RL|S1|C18412	CAMI_low_RL_S001__insert_270_GoldStandardAssembly_Bin-2-refined_10.fna
RL|S1|C18468	CAMI_low_RL_S001__insert_270_GoldStandardAssembly_Bin-2-refined_10.fna
RL|S1|C18475	CAMI_low_RL_S001__insert_270_GoldStandardAssembly_Bin-2-refined_10.fna
RL|S1|C18523	CAMI_low_RL_S001__insert_270_GoldStandardAssembly_Bin-2-refined_10.fna
RL|S1|C18525	CAMI_low_RL_S001__insert_270_GoldStandardAssembly_Bin-2-refined_10.fna
RL|S1|C18541	CAMI_low_RL_S001__insert_270_GoldStandardAssembly_Bin-2-refined_10.fna
RL|S1|C18593	CAMI_low_RL_S001__insert_270_GoldStandardAssembly_Bin-2-refined_10.fna
RL|S1|C18673	CAMI_low_RL_S001__insert_270_GoldStandardAssembly_Bin-2-refined_10.fna
RL|S1|C18757	CAMI_low_RL_S001__insert_270_GoldStandardAssembly_Bin-2-refined_10.fna
RL|S1|C18763	CAMI_low_RL_S001__insert_270_GoldStandardAssembly_Bin-2-refined_10.fna
RL|S1|C18778	CAMI_low_RL_S001__insert_270_GoldStandardAssembly_Bin-2-refined_10.fna
RL|S1|C18782	CAMI_low_RL_S001__insert_270_GoldStandardAssembly_Bin-2-refined_10.fna
RL|S1|C18809	CAMI_low_RL_S001__insert_270_GoldStandardAssembly_Bin-2-refined_10.fna
RL|S1|C18828	CAMI_low_RL_S001__insert_270_GoldStandardAssembly_Bin-2-refined_10.fna
RL|S1|C18849	CAMI_low_RL_S001__insert_270_GoldStandardAssembly_Bin-2-refined_10.fna
RL|S1|C18921	CAMI_low_RL_S001__insert_270_GoldStandardAssembly_Bin-2-refined_10.fna
RL|S1|C18922	CAMI_low_RL_S001__insert_270_GoldStandardAssembly_Bin-2-refined_10.fna
RL|S1|C18967	CAMI_low_RL_S001__insert_270_GoldStandardAssembly_Bin-2-refined_10.fna
RL|S1|C18992	CAMI_low_RL_S001__insert_270_GoldStandardAssembly_Bin-2-refined_10.fna
RL|S1|C19038	CAMI_low_RL_S001__insert_270_GoldStandardAssembly_Bin-2-refined_10.fna
RL|S1|C19039	CAMI_low_RL_S001__insert_270_GoldStandardAssembly_Bin-2-refined_10.fna
RL|S1|C19071	CAMI_low_RL_S001__insert_270_GoldStandardAssembly_Bin-2-refined_10.fna
RL|S1|C19107	CAMI_low_RL_S001__insert_270_GoldStandardAssembly_Bin-2-refined_10.fna
RL|S1|C19126	CAMI_low_RL_S001__insert_270_GoldStandardAssembly_Bin-2-refined_10.fna
RL|S1|C19133	CAMI_low_RL_S001__insert_270_GoldStandardAssembly_Bin-2-refined_10.fna
RL|S1|C19180	CAMI_low_RL_S001__insert_270_GoldStandardAssembly_Bin-2-refined_10.fna
RL|S1|C19210	CAMI_low_RL_S001__insert_270_GoldStandardAssembly_Bin-2-refined_10.fna
RL|S1|C19216	CAMI_low_RL_S001__insert_270_GoldStandardAssembly_Bin-2-refined_10.fna
RL|S1|C19273	CAMI_low_RL_S001__insert_270_GoldStandardAssembly_Bin-2-refined_10.fna
RL|S1|C19293	CAMI_low_RL_S001__insert_270_GoldStandardAssembly_Bin-2-refined_10.fna
RL|S1|C19310	CAMI_low_RL_S001__insert_270_GoldStandardAssembly_Bin-2-refined_10.fna
RL|S1|C19315	CAMI_low_RL_S001__insert_270_GoldStandardAssembly_Bin-2-refined_10.fna
RL|S1|C19327	CAMI_low_RL_S001__insert_270_GoldStandardAssembly_Bin-2-refined_10.fna
RL|S1|C19355	CAMI_low_RL_S001__insert_270_GoldStandardAssembly_Bin-2-refined_10.fna
RL|S1|C19391	CAMI_low_RL_S001__insert_270_GoldStandardAssembly_Bin-2-refined_10.fna
RL|S1|C19421	CAMI_low_RL_S001__insert_270_GoldStandardAssembly_Bin-2-refined_10.fna
RL|S1|C19463	CAMI_low_RL_S001__insert_270_GoldStandardAssembly_Bin-2-refined_10.fna
RL|S1|C21	CAMI_low_RL_S001__insert_270_GoldStandardAssembly_Bin-2-refined_11.fna
RL|S1|C30	CAMI_low_RL_S001__insert_270_GoldStandardAssembly_Bin-2-refined_11.fna
RL|S1|C39	CAMI_low_RL_S001__insert_270_GoldStandardAssembly_Bin-2-refined_11.fna
RL|S1|C70	CAMI_low_RL_S001__insert_270_GoldStandardAssembly_Bin-2-refined_11.fna
RL|S1|C109	CAMI_low_RL_S001__insert_270_GoldStandardAssembly_Bin-2-refined_11.fna
RL|S1|C127	CAMI_low_RL_S001__insert_270_GoldStandardAssembly_Bin-2-refined_11.fna
RL|S1|C162	CAMI_low_RL_S001__insert_270_GoldStandardAssembly_Bin-2-refined_11.fna
RL|S1|C172	CAMI_low_RL_S001__insert_270_GoldStandardAssembly_Bin-2-refined_11.fna
RL|S1|C193	CAMI_low_RL_S001__insert_270_GoldStandardAssembly_Bin-2-refined_11.fna
RL|S1|C333	CAMI_low_RL_S001__insert_270_GoldStandardAssembly_Bin-2-refined_11.fna
RL|S1|C464	CAMI_low_RL_S001__insert_270_GoldStandardAssembly_Bin-2-refined_11.fna
RL|S1|C476	CAMI_low_RL_S001__insert_270_GoldStandardAssembly_Bin-2-refined_11.fna
RL|S1|C574	CAMI_low_RL_S001__insert_270_GoldStandardAssembly_Bin-2-refined_11.fna
RL|S1|C616	CAMI_low_RL_S001__insert_270_GoldStandardAssembly_Bin-2-refined_11.fna
RL|S1|C623	CAMI_low_RL_S001__insert_270_GoldStandardAssembly_Bin-2-refined_11.fna
RL|S1|C653	CAMI_low_RL_S001__insert_270_GoldStandardAssembly_Bin-2-refined_11.fna
RL|S1|C745	CAMI_low_RL_S001__insert_270_GoldStandardAssembly_Bin-2-refined_11.fna
RL|S1|C851	CAMI_low_RL_S001__insert_270_GoldStandardAssembly_Bin-2-refined_11.fna
RL|S1|C865	CAMI_low_RL_S001__insert_270_GoldStandardAssembly_Bin-2-refined_11.fna
RL|S1|C882	CAMI_low_RL_S001__insert_270_GoldStandardAssembly_Bin-2-refined_11.fna
RL|S1|C906	CAMI_low_RL_S001__insert_270_GoldStandardAssembly_Bin-2-refined_11.fna
RL|S1|C939	CAMI_low_RL_S001__insert_270_GoldStandardAssembly_Bin-2-refined_11.fna
RL|S1|C1143	CAMI_low_RL_S001__insert_270_GoldStandardAssembly_Bin-2-refined_11.fna
RL|S1|C1163	CAMI_low_RL_S001__insert_270_GoldStandardAssembly_Bin-2-refined_11.fna
RL|S1|C1306	CAMI_low_RL_S001__insert_270_GoldStandardAssembly_Bin-2-refined_11.fna
RL|S1|C1330	CAMI_low_RL_S001__insert_270_GoldStandardAssembly_Bin-2-refined_11.fna
RL|S1|C1352	CAMI_low_RL_S001__insert_270_GoldStandardAssembly_Bin-2-refined_11.fna
RL|S1|C1400	CAMI_low_RL_S001__insert_270_GoldStandardAssembly_Bin-2-refined_11.fna
RL|S1|C1441	CAMI_low_RL_S001__insert_270_GoldStandardAssembly_Bin-2-refined_11.fna
RL|S1|C1443	CAMI_low_RL_S001__insert_270_GoldStandardAssembly_Bin-2-refined_11.fna
RL|S1|C1527	CAMI_low_RL_S001__insert_270_GoldStandardAssembly_Bin-2-refined_11.fna
RL|S1|C1590	CAMI_low_RL_S001__insert_270_GoldStandardAssembly_Bin-2-refined_11.fna
RL|S1|C1646	CAMI_low_RL_S001__insert_270_GoldStandardAssembly_Bin-2-refined_11.fna
RL|S1|C1650	CAMI_low_RL_S001__insert_270_GoldStandardAssembly_Bin-2-refined_11.fna
RL|S1|C1900	CAMI_low_RL_S001__insert_270_GoldStandardAssembly_Bin-2-refined_11.fna
RL|S1|C1989	CAMI_low_RL_S001__insert_270_GoldStandardAssembly_Bin-2-refined_11.fna
RL|S1|C2127	CAMI_low_RL_S001__insert_270_GoldStandardAssembly_Bin-2-refined_11.fna
RL|S1|C2128	CAMI_low_RL_S001__insert_270_GoldStandardAssembly_Bin-2-refined_11.fna
RL|S1|C2223	CAMI_low_RL_S001__insert_270_GoldStandardAssembly_Bin-2-refined_11.fna
RL|S1|C2263	CAMI_low_RL_S001__insert_270_GoldStandardAssembly_Bin-2-refined_11.fna
RL|S1|C2433	CAMI_low_RL_S001__insert_270_GoldStandardAssembly_Bin-2-refined_11.fna
RL|S1|C2441	CAMI_low_RL_S001__insert_270_GoldStandardAssembly_Bin-2-refined_11.fna
RL|S1|C2460	CAMI_low_RL_S001__insert_270_GoldStandardAssembly_Bin-2-refined_11.fna
RL|S1|C2471	CAMI_low_RL_S001__insert_270_GoldStandardAssembly_Bin-2-refined_11.fna
RL|S1|C2476	CAMI_low_RL_S001__insert_270_GoldStandardAssembly_Bin-2-refined_11.fna
RL|S1|C2494	CAMI_low_RL_S001__insert_270_GoldStandardAssembly_Bin-2-refined_11.fna
RL|S1|C2495	CAMI_low_RL_S001__insert_270_GoldStandardAssembly_Bin-2-refined_11.fna
RL|S1|C2592	CAMI_low_RL_S001__insert_270_GoldStandardAssembly_Bin-2-refined_11.fna
RL|S1|C2655	CAMI_low_RL_S001__insert_270_GoldStandardAssembly_Bin-2-refined_11.fna
RL|S1|C2710	CAMI_low_RL_S001__insert_270_GoldStandardAssembly_Bin-2-refined_11.fna
RL|S1|C2783	CAMI_low_RL_S001__insert_270_GoldStandardAssembly_Bin-2-refined_11.fna
RL|S1|C2788	CAMI_low_RL_S001__insert_270_GoldStandardAssembly_Bin-2-refined_11.fna
RL|S1|C2869	CAMI_low_RL_S001__insert_270_GoldStandardAssembly_Bin-2-refined_11.fna
RL|S1|C2939	CAMI_low_RL_S001__insert_270_GoldStandardAssembly_Bin-2-refined_11.fna
RL|S1|C3001	CAMI_low_RL_S001__insert_270_GoldStandardAssembly_Bin-2-refined_11.fna
RL|S1|C3071	CAMI_low_RL_S001__insert_270_GoldStandardAssembly_Bin-2-refined_11.fna
RL|S1|C3109	CAMI_low_RL_S001__insert_270_GoldStandardAssembly_Bin-2-refined_11.fna
RL|S1|C3137	CAMI_low_RL_S001__insert_270_GoldStandardAssembly_Bin-2-refined_11.fna
RL|S1|C3186	CAMI_low_RL_S001__insert_270_GoldStandardAssembly_Bin-2-refined_11.fna
RL|S1|C3255	CAMI_low_RL_S001__insert_270_GoldStandardAssembly_Bin-2-refined_11.fna
RL|S1|C3283	CAMI_low_RL_S001__insert_270_GoldStandardAssembly_Bin-2-refined_11.fna
RL|S1|C3284	CAMI_low_RL_S001__insert_270_GoldStandardAssembly_Bin-2-refined_11.fna
RL|S1|C3302	CAMI_low_RL_S001__insert_270_GoldStandardAssembly_Bin-2-refined_11.fna
RL|S1|C3492	CAMI_low_RL_S001__insert_270_GoldStandardAssembly_Bin-2-refined_11.fna
RL|S1|C3524	CAMI_low_RL_S001__insert_270_GoldStandardAssembly_Bin-2-refined_11.fna
RL|S1|C3555	CAMI_low_RL_S001__insert_270_GoldStandardAssembly_Bin-2-refined_11.fna
RL|S1|C3559	CAMI_low_RL_S001__insert_270_GoldStandardAssembly_Bin-2-refined_11.fna
RL|S1|C3579	CAMI_low_RL_S001__insert_270_GoldStandardAssembly_Bin-2-refined_11.fna
RL|S1|C3688	CAMI_low_RL_S001__insert_270_GoldStandardAssembly_Bin-2-refined_11.fna
RL|S1|C3752	CAMI_low_RL_S001__insert_270_GoldStandardAssembly_Bin-2-refined_11.fna
RL|S1|C3777	CAMI_low_RL_S001__insert_270_GoldStandardAssembly_Bin-2-refined_11.fna
RL|S1|C3783	CAMI_low_RL_S001__insert_270_GoldStandardAssembly_Bin-2-refined_11.fna
RL|S1|C3792	CAMI_low_RL_S001__insert_270_GoldStandardAssembly_Bin-2-refined_11.fna
RL|S1|C3941	CAMI_low_RL_S001__insert_270_GoldStandardAssembly_Bin-2-refined_11.fna
RL|S1|C3956	CAMI_low_RL_S001__insert_270_GoldStandardAssembly_Bin-2-refined_11.fna
RL|S1|C4031	CAMI_low_RL_S001__insert_270_GoldStandardAssembly_Bin-2-refined_11.fna
RL|S1|C4084	CAMI_low_RL_S001__insert_270_GoldStandardAssembly_Bin-2-refined_11.fna
RL|S1|C4155	CAMI_low_RL_S001__insert_270_GoldStandardAssembly_Bin-2-refined_11.fna
RL|S1|C4156	CAMI_low_RL_S001__insert_270_GoldStandardAssembly_Bin-2-refined_11.fna
RL|S1|C4186	CAMI_low_RL_S001__insert_270_GoldStandardAssembly_Bin-2-refined_11.fna
RL|S1|C4221	CAMI_low_RL_S001__insert_270_GoldStandardAssembly_Bin-2-refined_11.fna
RL|S1|C4306	CAMI_low_RL_S001__insert_270_GoldStandardAssembly_Bin-2-refined_11.fna
RL|S1|C4381	CAMI_low_RL_S001__insert_270_GoldStandardAssembly_Bin-2-refined_11.fna
RL|S1|C4522	CAMI_low_RL_S001__insert_270_GoldStandardAssembly_Bin-2-refined_11.fna
RL|S1|C4609	CAMI_low_RL_S001__insert_270_GoldStandardAssembly_Bin-2-refined_11.fna
RL|S1|C4688	CAMI_low_RL_S001__insert_270_GoldStandardAssembly_Bin-2-refined_11.fna
RL|S1|C4693	CAMI_low_RL_S001__insert_270_GoldStandardAssembly_Bin-2-refined_11.fna
RL|S1|C4803	CAMI_low_RL_S001__insert_270_GoldStandardAssembly_Bin-2-refined_11.fna
RL|S1|C4847	CAMI_low_RL_S001__insert_270_GoldStandardAssembly_Bin-2-refined_11.fna
RL|S1|C4861	CAMI_low_RL_S001__insert_270_GoldStandardAssembly_Bin-2-refined_11.fna
RL|S1|C4994	CAMI_low_RL_S001__insert_270_GoldStandardAssembly_Bin-2-refined_11.fna
RL|S1|C5192	CAMI_low_RL_S001__insert_270_GoldStandardAssembly_Bin-2-refined_11.fna
RL|S1|C5290	CAMI_low_RL_S001__insert_270_GoldStandardAssembly_Bin-2-refined_11.fna
RL|S1|C5370	CAMI_low_RL_S001__insert_270_GoldStandardAssembly_Bin-2-refined_11.fna
RL|S1|C5594	CAMI_low_RL_S001__insert_270_GoldStandardAssembly_Bin-2-refined_11.fna
RL|S1|C5613	CAMI_low_RL_S001__insert_270_GoldStandardAssembly_Bin-2-refined_11.fna
RL|S1|C5715	CAMI_low_RL_S001__insert_270_GoldStandardAssembly_Bin-2-refined_11.fna
RL|S1|C5830	CAMI_low_RL_S001__insert_270_GoldStandardAssembly_Bin-2-refined_11.fna
RL|S1|C5873	CAMI_low_RL_S001__insert_270_GoldStandardAssembly_Bin-2-refined_11.fna
RL|S1|C5942	CAMI_low_RL_S001__insert_270_GoldStandardAssembly_Bin-2-refined_11.fna
RL|S1|C6002	CAMI_low_RL_S001__insert_270_GoldStandardAssembly_Bin-2-refined_11.fna
RL|S1|C6006	CAMI_low_RL_S001__insert_270_GoldStandardAssembly_Bin-2-refined_11.fna
RL|S1|C6293	CAMI_low_RL_S001__insert_270_GoldStandardAssembly_Bin-2-refined_11.fna
RL|S1|C6384	CAMI_low_RL_S001__insert_270_GoldStandardAssembly_Bin-2-refined_11.fna
RL|S1|C6432	CAMI_low_RL_S001__insert_270_GoldStandardAssembly_Bin-2-refined_11.fna
RL|S1|C6444	CAMI_low_RL_S001__insert_270_GoldStandardAssembly_Bin-2-refined_11.fna
RL|S1|C6474	CAMI_low_RL_S001__insert_270_GoldStandardAssembly_Bin-2-refined_11.fna
RL|S1|C6554	CAMI_low_RL_S001__insert_270_GoldStandardAssembly_Bin-2-refined_11.fna
RL|S1|C6610	CAMI_low_RL_S001__insert_270_GoldStandardAssembly_Bin-2-refined_11.fna
RL|S1|C6625	CAMI_low_RL_S001__insert_270_GoldStandardAssembly_Bin-2-refined_11.fna
RL|S1|C6642	CAMI_low_RL_S001__insert_270_GoldStandardAssembly_Bin-2-refined_11.fna
RL|S1|C6686	CAMI_low_RL_S001__insert_270_GoldStandardAssembly_Bin-2-refined_11.fna
RL|S1|C6817	CAMI_low_RL_S001__insert_270_GoldStandardAssembly_Bin-2-refined_11.fna
RL|S1|C6857	CAMI_low_RL_S001__insert_270_GoldStandardAssembly_Bin-2-refined_11.fna
RL|S1|C6859	CAMI_low_RL_S001__insert_270_GoldStandardAssembly_Bin-2-refined_11.fna
RL|S1|C6870	CAMI_low_RL_S001__insert_270_GoldStandardAssembly_Bin-2-refined_11.fna
RL|S1|C6925	CAMI_low_RL_S001__insert_270_GoldStandardAssembly_Bin-2-refined_11.fna
RL|S1|C6945	CAMI_low_RL_S001__insert_270_GoldStandardAssembly_Bin-2-refined_11.fna
RL|S1|C6952	CAMI_low_RL_S001__insert_270_GoldStandardAssembly_Bin-2-refined_11.fna
RL|S1|C6975	CAMI_low_RL_S001__insert_270_GoldStandardAssembly_Bin-2-refined_11.fna
RL|S1|C7048	CAMI_low_RL_S001__insert_270_GoldStandardAssembly_Bin-2-refined_11.fna
RL|S1|C7112	CAMI_low_RL_S001__insert_270_GoldStandardAssembly_Bin-2-refined_11.fna
RL|S1|C7196	CAMI_low_RL_S001__insert_270_GoldStandardAssembly_Bin-2-refined_11.fna
RL|S1|C7204	CAMI_low_RL_S001__insert_270_GoldStandardAssembly_Bin-2-refined_11.fna
RL|S1|C7246	CAMI_low_RL_S001__insert_270_GoldStandardAssembly_Bin-2-refined_11.fna
RL|S1|C7284	CAMI_low_RL_S001__insert_270_GoldStandardAssembly_Bin-2-refined_11.fna
RL|S1|C7305	CAMI_low_RL_S001__insert_270_GoldStandardAssembly_Bin-2-refined_11.fna
RL|S1|C7537	CAMI_low_RL_S001__insert_270_GoldStandardAssembly_Bin-2-refined_11.fna
RL|S1|C7555	CAMI_low_RL_S001__insert_270_GoldStandardAssembly_Bin-2-refined_11.fna
RL|S1|C7604	CAMI_low_RL_S001__insert_270_GoldStandardAssembly_Bin-2-refined_11.fna
RL|S1|C7740	CAMI_low_RL_S001__insert_270_GoldStandardAssembly_Bin-2-refined_11.fna
RL|S1|C7782	CAMI_low_RL_S001__insert_270_GoldStandardAssembly_Bin-2-refined_11.fna
RL|S1|C7786	CAMI_low_RL_S001__insert_270_GoldStandardAssembly_Bin-2-refined_11.fna
RL|S1|C7812	CAMI_low_RL_S001__insert_270_GoldStandardAssembly_Bin-2-refined_11.fna
RL|S1|C7834	CAMI_low_RL_S001__insert_270_GoldStandardAssembly_Bin-2-refined_11.fna
RL|S1|C7848	CAMI_low_RL_S001__insert_270_GoldStandardAssembly_Bin-2-refined_11.fna
RL|S1|C7855	CAMI_low_RL_S001__insert_270_GoldStandardAssembly_Bin-2-refined_11.fna
RL|S1|C7882	CAMI_low_RL_S001__insert_270_GoldStandardAssembly_Bin-2-refined_11.fna
RL|S1|C7938	CAMI_low_RL_S001__insert_270_GoldStandardAssembly_Bin-2-refined_11.fna
RL|S1|C8041	CAMI_low_RL_S001__insert_270_GoldStandardAssembly_Bin-2-refined_11.fna
RL|S1|C8045	CAMI_low_RL_S001__insert_270_GoldStandardAssembly_Bin-2-refined_11.fna
RL|S1|C8050	CAMI_low_RL_S001__insert_270_GoldStandardAssembly_Bin-2-refined_11.fna
RL|S1|C8139	CAMI_low_RL_S001__insert_270_GoldStandardAssembly_Bin-2-refined_11.fna
RL|S1|C8217	CAMI_low_RL_S001__insert_270_GoldStandardAssembly_Bin-2-refined_11.fna
RL|S1|C8304	CAMI_low_RL_S001__insert_270_GoldStandardAssembly_Bin-2-refined_11.fna
RL|S1|C8417	CAMI_low_RL_S001__insert_270_GoldStandardAssembly_Bin-2-refined_11.fna
RL|S1|C8482	CAMI_low_RL_S001__insert_270_GoldStandardAssembly_Bin-2-refined_11.fna
RL|S1|C8488	CAMI_low_RL_S001__insert_270_GoldStandardAssembly_Bin-2-refined_11.fna
RL|S1|C8739	CAMI_low_RL_S001__insert_270_GoldStandardAssembly_Bin-2-refined_11.fna
RL|S1|C8740	CAMI_low_RL_S001__insert_270_GoldStandardAssembly_Bin-2-refined_11.fna
RL|S1|C8751	CAMI_low_RL_S001__insert_270_GoldStandardAssembly_Bin-2-refined_11.fna
RL|S1|C8764	CAMI_low_RL_S001__insert_270_GoldStandardAssembly_Bin-2-refined_11.fna
RL|S1|C8845	CAMI_low_RL_S001__insert_270_GoldStandardAssembly_Bin-2-refined_11.fna
RL|S1|C8907	CAMI_low_RL_S001__insert_270_GoldStandardAssembly_Bin-2-refined_11.fna
RL|S1|C8949	CAMI_low_RL_S001__insert_270_GoldStandardAssembly_Bin-2-refined_11.fna
RL|S1|C9021	CAMI_low_RL_S001__insert_270_GoldStandardAssembly_Bin-2-refined_11.fna
RL|S1|C9106	CAMI_low_RL_S001__insert_270_GoldStandardAssembly_Bin-2-refined_11.fna
RL|S1|C9134	CAMI_low_RL_S001__insert_270_GoldStandardAssembly_Bin-2-refined_11.fna
RL|S1|C9184	CAMI_low_RL_S001__insert_270_GoldStandardAssembly_Bin-2-refined_11.fna
RL|S1|C9217	CAMI_low_RL_S001__insert_270_GoldStandardAssembly_Bin-2-refined_11.fna
RL|S1|C9263	CAMI_low_RL_S001__insert_270_GoldStandardAssembly_Bin-2-refined_11.fna
RL|S1|C9345	CAMI_low_RL_S001__insert_270_GoldStandardAssembly_Bin-2-refined_11.fna
RL|S1|C9427	CAMI_low_RL_S001__insert_270_GoldStandardAssembly_Bin-2-refined_11.fna
RL|S1|C9457	CAMI_low_RL_S001__insert_270_GoldStandardAssembly_Bin-2-refined_11.fna
RL|S1|C9557	CAMI_low_RL_S001__insert_270_GoldStandardAssembly_Bin-2-refined_11.fna
RL|S1|C9559	CAMI_low_RL_S001__insert_270_GoldStandardAssembly_Bin-2-refined_11.fna
RL|S1|C9733	CAMI_low_RL_S001__insert_270_GoldStandardAssembly_Bin-2-refined_11.fna
RL|S1|C9765	CAMI_low_RL_S001__insert_270_GoldStandardAssembly_Bin-2-refined_11.fna
RL|S1|C9909	CAMI_low_RL_S001__insert_270_GoldStandardAssembly_Bin-2-refined_11.fna
RL|S1|C10059	CAMI_low_RL_S001__insert_270_GoldStandardAssembly_Bin-2-refined_11.fna
RL|S1|C10091	CAMI_low_RL_S001__insert_270_GoldStandardAssembly_Bin-2-refined_11.fna
RL|S1|C10184	CAMI_low_RL_S001__insert_270_GoldStandardAssembly_Bin-2-refined_11.fna
RL|S1|C10223	CAMI_low_RL_S001__insert_270_GoldStandardAssembly_Bin-2-refined_11.fna
RL|S1|C10243	CAMI_low_RL_S001__insert_270_GoldStandardAssembly_Bin-2-refined_11.fna
RL|S1|C10388	CAMI_low_RL_S001__insert_270_GoldStandardAssembly_Bin-2-refined_11.fna
RL|S1|C10521	CAMI_low_RL_S001__insert_270_GoldStandardAssembly_Bin-2-refined_11.fna
RL|S1|C10665	CAMI_low_RL_S001__insert_270_GoldStandardAssembly_Bin-2-refined_11.fna
RL|S1|C10668	CAMI_low_RL_S001__insert_270_GoldStandardAssembly_Bin-2-refined_11.fna
RL|S1|C10680	CAMI_low_RL_S001__insert_270_GoldStandardAssembly_Bin-2-refined_11.fna
RL|S1|C10725	CAMI_low_RL_S001__insert_270_GoldStandardAssembly_Bin-2-refined_11.fna
RL|S1|C10729	CAMI_low_RL_S001__insert_270_GoldStandardAssembly_Bin-2-refined_11.fna
RL|S1|C10730	CAMI_low_RL_S001__insert_270_GoldStandardAssembly_Bin-2-refined_11.fna
RL|S1|C10766	CAMI_low_RL_S001__insert_270_GoldStandardAssembly_Bin-2-refined_11.fna
RL|S1|C10938	CAMI_low_RL_S001__insert_270_GoldStandardAssembly_Bin-2-refined_11.fna
RL|S1|C10982	CAMI_low_RL_S001__insert_270_GoldStandardAssembly_Bin-2-refined_11.fna
RL|S1|C11130	CAMI_low_RL_S001__insert_270_GoldStandardAssembly_Bin-2-refined_11.fna
RL|S1|C11146	CAMI_low_RL_S001__insert_270_GoldStandardAssembly_Bin-2-refined_11.fna
RL|S1|C11162	CAMI_low_RL_S001__insert_270_GoldStandardAssembly_Bin-2-refined_11.fna
RL|S1|C11170	CAMI_low_RL_S001__insert_270_GoldStandardAssembly_Bin-2-refined_11.fna
RL|S1|C11240	CAMI_low_RL_S001__insert_270_GoldStandardAssembly_Bin-2-refined_11.fna
RL|S1|C11257	CAMI_low_RL_S001__insert_270_GoldStandardAssembly_Bin-2-refined_11.fna
RL|S1|C11429	CAMI_low_RL_S001__insert_270_GoldStandardAssembly_Bin-2-refined_11.fna
RL|S1|C11616	CAMI_low_RL_S001__insert_270_GoldStandardAssembly_Bin-2-refined_11.fna
RL|S1|C11635	CAMI_low_RL_S001__insert_270_GoldStandardAssembly_Bin-2-refined_11.fna
RL|S1|C11686	CAMI_low_RL_S001__insert_270_GoldStandardAssembly_Bin-2-refined_11.fna
RL|S1|C11738	CAMI_low_RL_S001__insert_270_GoldStandardAssembly_Bin-2-refined_11.fna
RL|S1|C11748	CAMI_low_RL_S001__insert_270_GoldStandardAssembly_Bin-2-refined_11.fna
RL|S1|C11751	CAMI_low_RL_S001__insert_270_GoldStandardAssembly_Bin-2-refined_11.fna
RL|S1|C11913	CAMI_low_RL_S001__insert_270_GoldStandardAssembly_Bin-2-refined_11.fna
RL|S1|C11935	CAMI_low_RL_S001__insert_270_GoldStandardAssembly_Bin-2-refined_11.fna
RL|S1|C12044	CAMI_low_RL_S001__insert_270_GoldStandardAssembly_Bin-2-refined_11.fna
RL|S1|C12052	CAMI_low_RL_S001__insert_270_GoldStandardAssembly_Bin-2-refined_11.fna
RL|S1|C12207	CAMI_low_RL_S001__insert_270_GoldStandardAssembly_Bin-2-refined_11.fna
RL|S1|C12344	CAMI_low_RL_S001__insert_270_GoldStandardAssembly_Bin-2-refined_11.fna
RL|S1|C12429	CAMI_low_RL_S001__insert_270_GoldStandardAssembly_Bin-2-refined_11.fna
RL|S1|C12441	CAMI_low_RL_S001__insert_270_GoldStandardAssembly_Bin-2-refined_11.fna
RL|S1|C12462	CAMI_low_RL_S001__insert_270_GoldStandardAssembly_Bin-2-refined_11.fna
RL|S1|C12545	CAMI_low_RL_S001__insert_270_GoldStandardAssembly_Bin-2-refined_11.fna
RL|S1|C12667	CAMI_low_RL_S001__insert_270_GoldStandardAssembly_Bin-2-refined_11.fna
RL|S1|C12748	CAMI_low_RL_S001__insert_270_GoldStandardAssembly_Bin-2-refined_11.fna
RL|S1|C12777	CAMI_low_RL_S001__insert_270_GoldStandardAssembly_Bin-2-refined_11.fna
RL|S1|C12948	CAMI_low_RL_S001__insert_270_GoldStandardAssembly_Bin-2-refined_11.fna
RL|S1|C12996	CAMI_low_RL_S001__insert_270_GoldStandardAssembly_Bin-2-refined_11.fna
RL|S1|C13295	CAMI_low_RL_S001__insert_270_GoldStandardAssembly_Bin-2-refined_11.fna
RL|S1|C13439	CAMI_low_RL_S001__insert_270_GoldStandardAssembly_Bin-2-refined_11.fna
RL|S1|C13520	CAMI_low_RL_S001__insert_270_GoldStandardAssembly_Bin-2-refined_11.fna
RL|S1|C13583	CAMI_low_RL_S001__insert_270_GoldStandardAssembly_Bin-2-refined_11.fna
RL|S1|C13631	CAMI_low_RL_S001__insert_270_GoldStandardAssembly_Bin-2-refined_11.fna
RL|S1|C13770	CAMI_low_RL_S001__insert_270_GoldStandardAssembly_Bin-2-refined_11.fna
RL|S1|C13966	CAMI_low_RL_S001__insert_270_GoldStandardAssembly_Bin-2-refined_11.fna
RL|S1|C14004	CAMI_low_RL_S001__insert_270_GoldStandardAssembly_Bin-2-refined_11.fna
RL|S1|C14060	CAMI_low_RL_S001__insert_270_GoldStandardAssembly_Bin-2-refined_11.fna
RL|S1|C14164	CAMI_low_RL_S001__insert_270_GoldStandardAssembly_Bin-2-refined_11.fna
RL|S1|C14173	CAMI_low_RL_S001__insert_270_GoldStandardAssembly_Bin-2-refined_11.fna
RL|S1|C14278	CAMI_low_RL_S001__insert_270_GoldStandardAssembly_Bin-2-refined_11.fna
RL|S1|C14327	CAMI_low_RL_S001__insert_270_GoldStandardAssembly_Bin-2-refined_11.fna
RL|S1|C14345	CAMI_low_RL_S001__insert_270_GoldStandardAssembly_Bin-2-refined_11.fna
RL|S1|C14705	CAMI_low_RL_S001__insert_270_GoldStandardAssembly_Bin-2-refined_11.fna
RL|S1|C14735	CAMI_low_RL_S001__insert_270_GoldStandardAssembly_Bin-2-refined_11.fna
RL|S1|C14788	CAMI_low_RL_S001__insert_270_GoldStandardAssembly_Bin-2-refined_11.fna
RL|S1|C14806	CAMI_low_RL_S001__insert_270_GoldStandardAssembly_Bin-2-refined_11.fna
RL|S1|C14820	CAMI_low_RL_S001__insert_270_GoldStandardAssembly_Bin-2-refined_11.fna
RL|S1|C14847	CAMI_low_RL_S001__insert_270_GoldStandardAssembly_Bin-2-refined_11.fna
RL|S1|C14886	CAMI_low_RL_S001__insert_270_GoldStandardAssembly_Bin-2-refined_11.fna
RL|S1|C14896	CAMI_low_RL_S001__insert_270_GoldStandardAssembly_Bin-2-refined_11.fna
RL|S1|C15038	CAMI_low_RL_S001__insert_270_GoldStandardAssembly_Bin-2-refined_11.fna
RL|S1|C15048	CAMI_low_RL_S001__insert_270_GoldStandardAssembly_Bin-2-refined_11.fna
RL|S1|C15084	CAMI_low_RL_S001__insert_270_GoldStandardAssembly_Bin-2-refined_11.fna
RL|S1|C15088	CAMI_low_RL_S001__insert_270_GoldStandardAssembly_Bin-2-refined_11.fna
RL|S1|C15115	CAMI_low_RL_S001__insert_270_GoldStandardAssembly_Bin-2-refined_11.fna
RL|S1|C15132	CAMI_low_RL_S001__insert_270_GoldStandardAssembly_Bin-2-refined_11.fna
RL|S1|C15169	CAMI_low_RL_S001__insert_270_GoldStandardAssembly_Bin-2-refined_11.fna
RL|S1|C15221	CAMI_low_RL_S001__insert_270_GoldStandardAssembly_Bin-2-refined_11.fna
RL|S1|C15270	CAMI_low_RL_S001__insert_270_GoldStandardAssembly_Bin-2-refined_11.fna
RL|S1|C15317	CAMI_low_RL_S001__insert_270_GoldStandardAssembly_Bin-2-refined_11.fna
RL|S1|C15375	CAMI_low_RL_S001__insert_270_GoldStandardAssembly_Bin-2-refined_11.fna
RL|S1|C15426	CAMI_low_RL_S001__insert_270_GoldStandardAssembly_Bin-2-refined_11.fna
RL|S1|C15428	CAMI_low_RL_S001__insert_270_GoldStandardAssembly_Bin-2-refined_11.fna
RL|S1|C15465	CAMI_low_RL_S001__insert_270_GoldStandardAssembly_Bin-2-refined_11.fna
RL|S1|C15549	CAMI_low_RL_S001__insert_270_GoldStandardAssembly_Bin-2-refined_11.fna
RL|S1|C15791	CAMI_low_RL_S001__insert_270_GoldStandardAssembly_Bin-2-refined_11.fna
RL|S1|C15821	CAMI_low_RL_S001__insert_270_GoldStandardAssembly_Bin-2-refined_11.fna
RL|S1|C15843	CAMI_low_RL_S001__insert_270_GoldStandardAssembly_Bin-2-refined_11.fna
RL|S1|C15890	CAMI_low_RL_S001__insert_270_GoldStandardAssembly_Bin-2-refined_11.fna
RL|S1|C15935	CAMI_low_RL_S001__insert_270_GoldStandardAssembly_Bin-2-refined_11.fna
RL|S1|C15994	CAMI_low_RL_S001__insert_270_GoldStandardAssembly_Bin-2-refined_11.fna
RL|S1|C16006	CAMI_low_RL_S001__insert_270_GoldStandardAssembly_Bin-2-refined_11.fna
RL|S1|C16021	CAMI_low_RL_S001__insert_270_GoldStandardAssembly_Bin-2-refined_11.fna
RL|S1|C16161	CAMI_low_RL_S001__insert_270_GoldStandardAssembly_Bin-2-refined_11.fna
RL|S1|C16162	CAMI_low_RL_S001__insert_270_GoldStandardAssembly_Bin-2-refined_11.fna
RL|S1|C16165	CAMI_low_RL_S001__insert_270_GoldStandardAssembly_Bin-2-refined_11.fna
RL|S1|C16239	CAMI_low_RL_S001__insert_270_GoldStandardAssembly_Bin-2-refined_11.fna
RL|S1|C16240	CAMI_low_RL_S001__insert_270_GoldStandardAssembly_Bin-2-refined_11.fna
RL|S1|C16274	CAMI_low_RL_S001__insert_270_GoldStandardAssembly_Bin-2-refined_11.fna
RL|S1|C16358	CAMI_low_RL_S001__insert_270_GoldStandardAssembly_Bin-2-refined_11.fna
RL|S1|C16383	CAMI_low_RL_S001__insert_270_GoldStandardAssembly_Bin-2-refined_11.fna
RL|S1|C16404	CAMI_low_RL_S001__insert_270_GoldStandardAssembly_Bin-2-refined_11.fna
RL|S1|C16746	CAMI_low_RL_S001__insert_270_GoldStandardAssembly_Bin-2-refined_11.fna
RL|S1|C16856	CAMI_low_RL_S001__insert_270_GoldStandardAssembly_Bin-2-refined_11.fna
RL|S1|C16902	CAMI_low_RL_S001__insert_270_GoldStandardAssembly_Bin-2-refined_11.fna
RL|S1|C16958	CAMI_low_RL_S001__insert_270_GoldStandardAssembly_Bin-2-refined_11.fna
RL|S1|C16994	CAMI_low_RL_S001__insert_270_GoldStandardAssembly_Bin-2-refined_11.fna
RL|S1|C17022	CAMI_low_RL_S001__insert_270_GoldStandardAssembly_Bin-2-refined_11.fna
RL|S1|C17097	CAMI_low_RL_S001__insert_270_GoldStandardAssembly_Bin-2-refined_11.fna
RL|S1|C17147	CAMI_low_RL_S001__insert_270_GoldStandardAssembly_Bin-2-refined_11.fna
RL|S1|C17160	CAMI_low_RL_S001__insert_270_GoldStandardAssembly_Bin-2-refined_11.fna
RL|S1|C17162	CAMI_low_RL_S001__insert_270_GoldStandardAssembly_Bin-2-refined_11.fna
RL|S1|C17188	CAMI_low_RL_S001__insert_270_GoldStandardAssembly_Bin-2-refined_11.fna
RL|S1|C17193	CAMI_low_RL_S001__insert_270_GoldStandardAssembly_Bin-2-refined_11.fna
RL|S1|C17194	CAMI_low_RL_S001__insert_270_GoldStandardAssembly_Bin-2-refined_11.fna
RL|S1|C17331	CAMI_low_RL_S001__insert_270_GoldStandardAssembly_Bin-2-refined_11.fna
RL|S1|C17421	CAMI_low_RL_S001__insert_270_GoldStandardAssembly_Bin-2-refined_11.fna
RL|S1|C17488	CAMI_low_RL_S001__insert_270_GoldStandardAssembly_Bin-2-refined_11.fna
RL|S1|C17547	CAMI_low_RL_S001__insert_270_GoldStandardAssembly_Bin-2-refined_11.fna
RL|S1|C17615	CAMI_low_RL_S001__insert_270_GoldStandardAssembly_Bin-2-refined_11.fna
RL|S1|C17685	CAMI_low_RL_S001__insert_270_GoldStandardAssembly_Bin-2-refined_11.fna
RL|S1|C17730	CAMI_low_RL_S001__insert_270_GoldStandardAssembly_Bin-2-refined_11.fna
RL|S1|C17768	CAMI_low_RL_S001__insert_270_GoldStandardAssembly_Bin-2-refined_11.fna
RL|S1|C17807	CAMI_low_RL_S001__insert_270_GoldStandardAssembly_Bin-2-refined_11.fna
RL|S1|C17815	CAMI_low_RL_S001__insert_270_GoldStandardAssembly_Bin-2-refined_11.fna
RL|S1|C17920	CAMI_low_RL_S001__insert_270_GoldStandardAssembly_Bin-2-refined_11.fna
RL|S1|C17928	CAMI_low_RL_S001__insert_270_GoldStandardAssembly_Bin-2-refined_11.fna
RL|S1|C17937	CAMI_low_RL_S001__insert_270_GoldStandardAssembly_Bin-2-refined_11.fna
RL|S1|C17958	CAMI_low_RL_S001__insert_270_GoldStandardAssembly_Bin-2-refined_11.fna
RL|S1|C17966	CAMI_low_RL_S001__insert_270_GoldStandardAssembly_Bin-2-refined_11.fna
RL|S1|C17971	CAMI_low_RL_S001__insert_270_GoldStandardAssembly_Bin-2-refined_11.fna
RL|S1|C18170	CAMI_low_RL_S001__insert_270_GoldStandardAssembly_Bin-2-refined_11.fna
RL|S1|C18201	CAMI_low_RL_S001__insert_270_GoldStandardAssembly_Bin-2-refined_11.fna
RL|S1|C18375	CAMI_low_RL_S001__insert_270_GoldStandardAssembly_Bin-2-refined_11.fna
RL|S1|C18421	CAMI_low_RL_S001__insert_270_GoldStandardAssembly_Bin-2-refined_11.fna
RL|S1|C18474	CAMI_low_RL_S001__insert_270_GoldStandardAssembly_Bin-2-refined_11.fna
RL|S1|C18516	CAMI_low_RL_S001__insert_270_GoldStandardAssembly_Bin-2-refined_11.fna
[truncated: 6,720 more rows]

## Sheet: bmc3c
SEQUENCEID	BINID
RL|S1|C8767	15.fa
RL|S1|C8765	2.fa
[truncated: 8,421 more rows]

## Sheet: cocacola
SEQUENCEID	BINID
[truncated: 19,499 more rows]

[truncated: 11 more sheets: concoct, dastool, groopm2, maxbin2, metabat_CAMI, metabat2, metawatt, metawrap, mycc, solidbin, vamb]
