# Supplementary material for: Evaluating metagenomics tools for genome binning with real metagenomic datasets and CAMI datasets
Source: BMC Bioinformatics. 2020 Jul 28;21:334. doi: 10.1186/s12859-020-03667-3 (PMC7469296; doi:10.1186/s12859-020-03667-3)
Supplement: Supplementary file 4 — Additional file 4: Table S4. Binning results for chicken gut metagenomic datasets. [file 12859_2020_3667_MOESM4_ESM.xlsx]

## Sheet: autometa
SEQUENCEID	BINID
NODE_1_length_612805_cov_36.841017	DBSCAN_round398_0
NODE_2_length_598207_cov_40.381251	DBSCAN_round5_1
NODE_3_length_538149_cov_193.391811	DBSCAN_round504_0
NODE_4_length_488996_cov_24.590118	DBSCAN_round3392_78
NODE_5_length_478861_cov_19.699580	DBSCAN_round106_8
NODE_6_length_451540_cov_25.953633	DBSCAN_round36_0
NODE_7_length_377761_cov_15.400923	DBSCAN_round7_3
NODE_8_length_357241_cov_89.788239	DBSCAN_round974_0
NODE_9_length_333821_cov_40.666029	unclustered
NODE_10_length_329886_cov_37.979138	DBSCAN_round3393_42
NODE_11_length_323586_cov_186.268701	DBSCAN_round504_0
NODE_12_length_323048_cov_10.139170	DBSCAN_round372_0
NODE_13_length_322037_cov_12.870356	DBSCAN_round7_5
NODE_14_length_321154_cov_175.589930	DBSCAN_round504_0
NODE_15_length_321153_cov_61.687584	DBSCAN_round1081_0
NODE_16_length_291942_cov_17.013115	DBSCAN_round7_3
NODE_17_length_269690_cov_59.546172	DBSCAN_round5_5
NODE_18_length_269027_cov_63.903064	DBSCAN_round5_5
NODE_19_length_267011_cov_14.889229	DBSCAN_round7_3
NODE_20_length_263741_cov_392.763909	DBSCAN_round1754_0
NODE_21_length_263003_cov_173.013155	DBSCAN_round3326_0
NODE_22_length_250447_cov_58.595107	DBSCAN_round1081_0
NODE_23_length_248906_cov_10.501879	DBSCAN_round122_0
NODE_24_length_248014_cov_435.285087	DBSCAN_round1754_0
NODE_25_length_247931_cov_8.012563	DBSCAN_round372_0
NODE_26_length_246098_cov_42.838484	unclustered
NODE_27_length_244832_cov_27.134110	DBSCAN_round2521_0
NODE_28_length_244312_cov_91.699853	unclustered
NODE_29_length_242263_cov_92.292699	DBSCAN_round3392_1
NODE_30_length_239752_cov_28.089801	DBSCAN_round5_1
NODE_31_length_236515_cov_37.220219	DBSCAN_round5_1
NODE_32_length_232963_cov_6.182102	unclustered
NODE_33_length_230234_cov_19.629805	unclustered
NODE_34_length_227903_cov_12.033162	DBSCAN_round3_2
NODE_35_length_227026_cov_65.743936	DBSCAN_round5_5
NODE_36_length_226637_cov_8.727366	DBSCAN_round372_0
NODE_37_length_222643_cov_137.317492	DBSCAN_round3392_17
NODE_38_length_220101_cov_21.602565	DBSCAN_round78_4
NODE_39_length_220039_cov_53.361026	DBSCAN_round3392_78
NODE_40_length_219028_cov_32.709348	DBSCAN_round3393_338
NODE_41_length_216653_cov_186.245639	DBSCAN_round3326_0
NODE_42_length_214514_cov_56.929884	DBSCAN_round1081_0
NODE_43_length_213678_cov_18.895400	DBSCAN_round2521_0
NODE_44_length_212975_cov_13.185732	DBSCAN_round2810_0
NODE_45_length_211806_cov_11.969488	DBSCAN_round71_1
NODE_46_length_208798_cov_13.758593	DBSCAN_round270_2
NODE_47_length_207097_cov_15.182132	DBSCAN_round3_2
NODE_48_length_204713_cov_12.504608	DBSCAN_round7_5
NODE_49_length_202025_cov_175.036699	DBSCAN_round3326_0
NODE_50_length_201153_cov_179.719614	DBSCAN_round41_8
NODE_51_length_200739_cov_8.663919	DBSCAN_round5_9
NODE_52_length_200495_cov_36.184329	DBSCAN_round3404_230
NODE_53_length_199818_cov_35.001376	unclustered
NODE_54_length_199815_cov_174.304986	DBSCAN_round41_8
NODE_55_length_199582_cov_13.357195	DBSCAN_round7_3
NODE_56_length_198445_cov_9.864005	DBSCAN_round372_0
NODE_57_length_198363_cov_12.805111	DBSCAN_round6_7
NODE_58_length_197435_cov_31.112722	DBSCAN_round36_0
NODE_59_length_196271_cov_31.479808	DBSCAN_round5_1
NODE_60_length_195975_cov_33.444957	DBSCAN_round5_1
NODE_61_length_195731_cov_31.609170	DBSCAN_round36_0
NODE_62_length_195331_cov_42.702790	DBSCAN_round5_1
NODE_63_length_195157_cov_228.877561	DBSCAN_round3026_0
NODE_65_length_193548_cov_69.125943	DBSCAN_round5_5
NODE_66_length_191679_cov_6.266078	DBSCAN_round2089_7
NODE_67_length_189955_cov_14.377915	DBSCAN_round7_5
NODE_68_length_189757_cov_45.858056	DBSCAN_round7_13
NODE_69_length_188801_cov_15.543381	DBSCAN_round8_14
NODE_70_length_186607_cov_94.181735	DBSCAN_round8_15
NODE_71_length_185036_cov_8.489007	DBSCAN_round3396_3354
NODE_72_length_184594_cov_16.228873	DBSCAN_round8_14
NODE_73_length_182670_cov_15.790088	DBSCAN_round2087_93
NODE_74_length_181710_cov_39.617423	DBSCAN_round398_0
NODE_75_length_181545_cov_32.332128	DBSCAN_round5_1
NODE_76_length_180538_cov_16.158541	DBSCAN_round8_14
NODE_77_length_179915_cov_7.724347	unclustered
NODE_78_length_179672_cov_7.497876	DBSCAN_round6_9
NODE_79_length_178864_cov_20.361626	DBSCAN_round78_4
NODE_80_length_177261_cov_445.088784	DBSCAN_round1754_0
NODE_81_length_175062_cov_7.059043	DBSCAN_round3_3
NODE_82_length_174417_cov_12.846824	DBSCAN_round7_5
NODE_83_length_173980_cov_7.378439	DBSCAN_round3399_762
NODE_84_length_173457_cov_8.285043	DBSCAN_round372_0
NODE_85_length_173124_cov_76.724393	DBSCAN_round4_10
NODE_86_length_172681_cov_56.558734	DBSCAN_round3139_0
NODE_87_length_172510_cov_14.616033	DBSCAN_round8_14
NODE_88_length_171650_cov_62.340744	DBSCAN_round1081_0
NODE_89_length_171488_cov_36.206081	DBSCAN_round3393_338
NODE_90_length_170164_cov_7.921151	DBSCAN_round5_9
NODE_91_length_169305_cov_18.980963	DBSCAN_round3_5
NODE_92_length_169156_cov_416.214410	DBSCAN_round1422_0
NODE_93_length_168713_cov_8.649634	DBSCAN_round3399_762
NODE_94_length_166476_cov_40.479110	DBSCAN_round3392_78
NODE_95_length_166454_cov_9.429360	DBSCAN_round3396_1161
NODE_97_length_164842_cov_12.884178	DBSCAN_round1116_0
NODE_98_length_164712_cov_13.546755	DBSCAN_round3_6
NODE_99_length_162748_cov_6.820343	DBSCAN_round3_7
NODE_100_length_161698_cov_197.976108	DBSCAN_round3326_0
NODE_101_length_160968_cov_15.707513	unclustered
NODE_102_length_160790_cov_69.496861	DBSCAN_round107_786
NODE_103_length_159781_cov_42.545090	DBSCAN_round2826_0
NODE_104_length_158497_cov_7.803613	DBSCAN_round5_9
NODE_105_length_158283_cov_9.322389	DBSCAN_round3477_23
NODE_106_length_156319_cov_22.903010	DBSCAN_round3394_278
NODE_107_length_156163_cov_11.554341	DBSCAN_round7_5
NODE_108_length_155993_cov_51.134489	DBSCAN_round3393_3
NODE_109_length_155871_cov_14.035131	DBSCAN_round3_8
NODE_110_length_155394_cov_20.469972	DBSCAN_round3158_0
NODE_111_length_153859_cov_12.523588	DBSCAN_round3394_752
NODE_113_length_153162_cov_7.900396	unclustered
NODE_114_length_152593_cov_11.113500	DBSCAN_round4_12
NODE_115_length_152543_cov_184.886752	DBSCAN_round41_8
NODE_116_length_152375_cov_10.117450	DBSCAN_round122_0
NODE_117_length_151912_cov_36.168915	DBSCAN_round5_1
NODE_118_length_151219_cov_19.694696	unclustered
NODE_119_length_150767_cov_16.607211	DBSCAN_round270_2
NODE_120_length_150579_cov_37.774913	DBSCAN_round2826_0
NODE_121_length_150510_cov_78.313436	DBSCAN_round107_218
NODE_122_length_149859_cov_13.989867	unclustered
NODE_123_length_149553_cov_14.259863	DBSCAN_round3_6
NODE_124_length_149404_cov_13.959451	unclustered
NODE_125_length_149251_cov_41.134105	DBSCAN_round2826_0
NODE_126_length_149221_cov_17.419868	DBSCAN_round3158_0
NODE_127_length_149117_cov_13.119266	DBSCAN_round1116_0
NODE_128_length_149110_cov_40.877287	DBSCAN_round3393_42
NODE_129_length_149022_cov_16.522612	unclustered
NODE_130_length_148157_cov_37.799793	unclustered
NODE_131_length_148144_cov_14.859875	DBSCAN_round270_2
NODE_132_length_146831_cov_27.874482	DBSCAN_round36_0
NODE_133_length_146647_cov_26.592024	DBSCAN_round3394_278
NODE_134_length_146297_cov_12.773991	DBSCAN_round71_1
NODE_135_length_146125_cov_28.605333	DBSCAN_round36_0
NODE_136_length_145734_cov_182.130650	DBSCAN_round41_8
NODE_137_length_145466_cov_7.655783	DBSCAN_round3_9
NODE_138_length_145180_cov_33.775035	DBSCAN_round36_0
NODE_139_length_145154_cov_8.887897	DBSCAN_round7_13
NODE_140_length_144553_cov_185.236515	DBSCAN_round41_8
NODE_141_length_144462_cov_164.606536	DBSCAN_round3326_0
NODE_143_length_143402_cov_15.447906	DBSCAN_round1116_0
NODE_144_length_143182_cov_36.855101	DBSCAN_round36_0
NODE_145_length_143015_cov_13.007632	DBSCAN_round3_2
NODE_146_length_142311_cov_6.847289	DBSCAN_round8_21
NODE_147_length_141518_cov_60.671384	unclustered
NODE_148_length_141459_cov_14.185999	DBSCAN_round1116_0
NODE_149_length_140865_cov_13.746467	DBSCAN_round3_6
NODE_150_length_139965_cov_40.170352	DBSCAN_round5_1
NODE_151_length_139456_cov_20.311927	DBSCAN_round2439_1
NODE_152_length_139067_cov_42.760589	DBSCAN_round3393_119
NODE_153_length_138830_cov_17.831706	unclustered
NODE_154_length_138703_cov_87.293657	DBSCAN_round107_786
NODE_155_length_138655_cov_14.181551	DBSCAN_round3479_4
NODE_156_length_138613_cov_11.260180	DBSCAN_round6_7
NODE_157_length_138365_cov_19.857537	DBSCAN_round3158_0
NODE_158_length_138337_cov_13.401961	DBSCAN_round7_5
NODE_159_length_138115_cov_7.539823	DBSCAN_round8_21
NODE_160_length_138001_cov_14.218760	DBSCAN_round106_71
NODE_161_length_137741_cov_26.206586	DBSCAN_round78_4
NODE_162_length_137317_cov_8.405116	DBSCAN_round5_9
NODE_163_length_137108_cov_75.921986	DBSCAN_round974_0
NODE_164_length_136506_cov_32.991037	DBSCAN_round5_1
NODE_165_length_136266_cov_14.304028	DBSCAN_round1116_0
NODE_166_length_136151_cov_115.033550	unclustered
NODE_167_length_136003_cov_11.907774	DBSCAN_round3479_4
NODE_168_length_135981_cov_61.039522	DBSCAN_round5_5
NODE_169_length_135902_cov_56.435490	DBSCAN_round3139_0
NODE_170_length_135809_cov_59.560160	DBSCAN_round3392_59
NODE_171_length_135602_cov_239.281290	DBSCAN_round2681_0
NODE_172_length_135255_cov_58.479623	DBSCAN_round5_5
NODE_173_length_135222_cov_12.416833	DBSCAN_round4_14
NODE_174_length_134931_cov_40.603139	DBSCAN_round398_0
NODE_175_length_134850_cov_183.770882	DBSCAN_round3026_0
NODE_176_length_134564_cov_29.068821	DBSCAN_round4_15
NODE_178_length_134360_cov_246.959525	DBSCAN_round3026_0
NODE_179_length_134360_cov_10.513972	DBSCAN_round372_0
NODE_180_length_134140_cov_56.716001	DBSCAN_round3392_59
NODE_181_length_133996_cov_13.437820	DBSCAN_round4_14
NODE_182_length_133354_cov_26.732564	DBSCAN_round5_15
NODE_183_length_133303_cov_35.610411	DBSCAN_round36_0
NODE_184_length_133151_cov_10.012292	DBSCAN_round7_20
NODE_185_length_132876_cov_24.177359	DBSCAN_round78_4
NODE_186_length_132724_cov_6.483783	DBSCAN_round3_10
NODE_187_length_132496_cov_176.053541	unclustered
NODE_188_length_132376_cov_66.148314	DBSCAN_round5_5
NODE_189_length_132229_cov_14.598696	DBSCAN_round3_6
NODE_190_length_132164_cov_15.671862	DBSCAN_round270_2
NODE_191_length_132121_cov_12.625642	DBSCAN_round3_11
NODE_192_length_131930_cov_29.613558	DBSCAN_round5_15
NODE_193_length_131852_cov_13.139282	DBSCAN_round3_2
NODE_194_length_131759_cov_38.814691	DBSCAN_round3393_119
NODE_196_length_131536_cov_7.206912	DBSCAN_round2985_0
NODE_197_length_131065_cov_21.367331	DBSCAN_round3394_258
NODE_198_length_130754_cov_7.207561	DBSCAN_round6_7
NODE_199_length_130462_cov_24.831182	DBSCAN_round3394_278
NODE_200_length_129788_cov_10.452406	DBSCAN_round122_0
NODE_201_length_128978_cov_403.283836	DBSCAN_round1754_0
NODE_202_length_128934_cov_36.710713	DBSCAN_round5_1
NODE_203_length_128829_cov_183.082594	DBSCAN_round41_8
NODE_204_length_128413_cov_70.645834	DBSCAN_round107_786
NODE_205_length_127697_cov_385.947752	DBSCAN_round1422_0
NODE_206_length_127352_cov_64.036969	DBSCAN_round5_5
NODE_207_length_126667_cov_7.859160	unclustered
NODE_208_length_126191_cov_216.285256	DBSCAN_round3026_0
NODE_209_length_126176_cov_16.834215	DBSCAN_round3015_0
NODE_210_length_125447_cov_27.481881	DBSCAN_round3_5
NODE_211_length_125384_cov_14.444654	DBSCAN_round3_2
NODE_212_length_125209_cov_40.776859	DBSCAN_round3392_78
NODE_213_length_125164_cov_44.774381	DBSCAN_round2826_0
NODE_214_length_125029_cov_26.699882	DBSCAN_round3394_278
NODE_215_length_124786_cov_23.569249	DBSCAN_round3_5
NODE_216_length_124636_cov_6.044614	DBSCAN_round372_1
NODE_217_length_124442_cov_16.450497	DBSCAN_round4_12
NODE_218_length_124117_cov_34.925827	DBSCAN_round7_21
NODE_219_length_123409_cov_8.926942	DBSCAN_round3477_23
NODE_220_length_123323_cov_37.949030	DBSCAN_round1217_0
NODE_221_length_123151_cov_25.086242	DBSCAN_round3_5
NODE_222_length_122996_cov_72.689233	DBSCAN_round3392_1
NODE_223_length_122763_cov_8.232511	DBSCAN_round5_9
NODE_224_length_122404_cov_5.876509	DBSCAN_round7_22
NODE_225_length_122239_cov_18.495089	DBSCAN_round3395_962
NODE_226_length_122226_cov_32.932783	DBSCAN_round36_0
NODE_227_length_121933_cov_41.136235	DBSCAN_round398_0
NODE_228_length_121807_cov_14.984033	DBSCAN_round270_2
NODE_229_length_121259_cov_10.756270	DBSCAN_round3_12
NODE_230_length_120701_cov_12.731786	DBSCAN_round2810_0
NODE_231_length_120451_cov_12.439657	DBSCAN_round3_2
NODE_232_length_119974_cov_18.792985	unclustered
NODE_233_length_119737_cov_28.527799	DBSCAN_round1217_0
NODE_234_length_119693_cov_8.158863	DBSCAN_round8_21
NODE_235_length_119486_cov_8.083094	unclustered
NODE_236_length_119374_cov_9.286199	DBSCAN_round7_13
NODE_237_length_119247_cov_241.096718	unclustered
NODE_238_length_119164_cov_17.666415	DBSCAN_round3_11
NODE_239_length_118972_cov_13.746571	unclustered
NODE_240_length_118903_cov_183.060784	DBSCAN_round504_0
NODE_241_length_118608_cov_86.705271	DBSCAN_round3392_1
NODE_242_length_118160_cov_15.586292	DBSCAN_round1116_0
NODE_243_length_117604_cov_35.729406	DBSCAN_round36_0
NODE_244_length_117533_cov_6.451659	DBSCAN_round3_13
NODE_245_length_117205_cov_62.917670	DBSCAN_round5_5
NODE_246_length_117047_cov_63.418063	DBSCAN_round1081_0
NODE_247_length_116869_cov_6.885998	DBSCAN_round6_7
NODE_248_length_116865_cov_14.032994	DBSCAN_round3_6
NODE_249_length_116839_cov_34.965329	DBSCAN_round5_1
NODE_250_length_116459_cov_39.786159	unclustered
NODE_251_length_116228_cov_10.334097	DBSCAN_round3_14
NODE_252_length_116024_cov_7.194586	DBSCAN_round2985_0
NODE_253_length_115763_cov_8.841299	unclustered
NODE_255_length_115421_cov_10.289461	DBSCAN_round6_7
NODE_256_length_115305_cov_9.969206	DBSCAN_round3477_23
NODE_257_length_115231_cov_16.541988	DBSCAN_round4_12
NODE_258_length_115135_cov_76.088469	DBSCAN_round4_10
NODE_259_length_114699_cov_8.692963	DBSCAN_round5_18
NODE_260_length_114572_cov_8.213147	DBSCAN_round3_12
NODE_261_length_114287_cov_9.048445	DBSCAN_round7_13
NODE_262_length_114249_cov_14.278176	DBSCAN_round7_3
NODE_263_length_113748_cov_14.932502	DBSCAN_round7_5
NODE_264_length_113565_cov_42.943855	DBSCAN_round3393_119
NODE_265_length_113540_cov_13.331876	DBSCAN_round270_2
NODE_266_length_113309_cov_15.629550	DBSCAN_round4_14
NODE_267_length_113211_cov_24.012496	unclustered
NODE_268_length_113157_cov_24.055048	DBSCAN_round3158_0
NODE_269_length_113113_cov_21.454590	DBSCAN_round4_15
NODE_270_length_112970_cov_22.821591	DBSCAN_round3394_20
NODE_271_length_112861_cov_26.233418	DBSCAN_round3393_12
NODE_272_length_112518_cov_41.530921	DBSCAN_round398_0
NODE_273_length_112094_cov_8.571131	DBSCAN_round3_3
NODE_274_length_112048_cov_7.437545	DBSCAN_round3_12
NODE_275_length_112014_cov_66.405800	DBSCAN_round1081_0
NODE_276_length_111931_cov_10.120705	DBSCAN_round190_0
NODE_277_length_111917_cov_26.033202	DBSCAN_round3394_20
NODE_278_length_111834_cov_11.606894	DBSCAN_round7_5
NODE_279_length_111445_cov_18.955705	unclustered
NODE_280_length_111367_cov_13.786070	DBSCAN_round122_0
NODE_281_length_111334_cov_179.861510	DBSCAN_round3326_0
NODE_282_length_110469_cov_9.627167	DBSCAN_round106_71
NODE_283_length_110248_cov_176.992949	DBSCAN_round41_8
NODE_284_length_109967_cov_39.752566	DBSCAN_round1217_0
NODE_285_length_109854_cov_51.436507	DBSCAN_round3139_0
NODE_286_length_109841_cov_6.288507	DBSCAN_round3396_33
NODE_287_length_109510_cov_37.451820	DBSCAN_round5_1
NODE_288_length_109307_cov_414.190569	DBSCAN_round1754_0
NODE_289_length_108909_cov_56.818178	DBSCAN_round3139_0
NODE_290_length_108741_cov_6.697330	unclustered
NODE_291_length_108286_cov_13.619850	DBSCAN_round4_19
NODE_292_length_107862_cov_7.989444	unclustered
NODE_293_length_107717_cov_9.992291	DBSCAN_round3396_1161
NODE_294_length_107460_cov_9.748876	DBSCAN_round6_7
NODE_295_length_107116_cov_7.488114	DBSCAN_round6_9
NODE_296_length_107033_cov_47.453794	DBSCAN_round3393_77
NODE_297_length_106950_cov_48.121587	DBSCAN_round398_0
NODE_298_length_106881_cov_14.126664	DBSCAN_round3_11
NODE_299_length_106525_cov_35.928637	DBSCAN_round3392_78
NODE_300_length_106478_cov_22.850455	DBSCAN_round659_0
NODE_301_length_106116_cov_14.585852	DBSCAN_round1389_0
NODE_302_length_106013_cov_9.139546	DBSCAN_round106_71
NODE_303_length_105703_cov_59.213113	DBSCAN_round107_786
NODE_304_length_105602_cov_8.422684	DBSCAN_round5_9
NODE_305_length_105505_cov_25.814756	DBSCAN_round3_5
NODE_306_length_105326_cov_13.456716	DBSCAN_round3068_0
NODE_307_length_105281_cov_32.601724	DBSCAN_round5_1
NODE_308_length_105105_cov_50.994136	DBSCAN_round3393_77
NODE_309_length_105100_cov_95.834947	DBSCAN_round1853_0
NODE_310_length_104864_cov_112.326938	DBSCAN_round1853_0
NODE_311_length_104763_cov_6.934026	DBSCAN_round7_24
NODE_312_length_104720_cov_9.151168	DBSCAN_round6_7
NODE_313_length_104641_cov_25.520854	DBSCAN_round3_16
NODE_314_length_104568_cov_18.941079	DBSCAN_round3395_387
NODE_315_length_104435_cov_26.227247	DBSCAN_round659_0
NODE_316_length_104390_cov_7.456712	DBSCAN_round3_8
NODE_317_length_104362_cov_69.421448	DBSCAN_round107_786
NODE_318_length_104270_cov_58.108641	DBSCAN_round3393_3
NODE_319_length_104198_cov_14.032859	DBSCAN_round4_12
NODE_320_length_104081_cov_13.334138	DBSCAN_round3158_0
NODE_321_length_104045_cov_30.269728	unclustered
NODE_323_length_103916_cov_10.643976	DBSCAN_round6_7
NODE_324_length_103771_cov_25.495970	DBSCAN_round3392_78
NODE_326_length_103737_cov_8.120609	DBSCAN_round1372_0
NODE_327_length_103678_cov_24.125937	DBSCAN_round3394_20
NODE_328_length_103495_cov_421.047061	DBSCAN_round1754_0
NODE_329_length_103417_cov_12.327509	DBSCAN_round7_5
NODE_330_length_103246_cov_15.875183	DBSCAN_round8_14
NODE_331_length_103190_cov_13.777282	DBSCAN_round107_491
NODE_332_length_103099_cov_16.661999	DBSCAN_round8_27
NODE_333_length_102924_cov_12.118889	DBSCAN_round107_491
NODE_334_length_102785_cov_23.677008	DBSCAN_round3393_12
NODE_335_length_102714_cov_12.940804	DBSCAN_round1116_0
NODE_336_length_102593_cov_8.721567	DBSCAN_round7_13
NODE_337_length_102486_cov_17.598286	DBSCAN_round107_491
NODE_338_length_102449_cov_16.836201	DBSCAN_round3395_387
NODE_340_length_101929_cov_37.235408	DBSCAN_round4_20
NODE_341_length_101874_cov_32.262898	DBSCAN_round3404_230
NODE_342_length_101823_cov_6.798365	DBSCAN_round3_13
NODE_343_length_101796_cov_192.795461	DBSCAN_round41_8
NODE_344_length_101211_cov_17.460269	DBSCAN_round270_2
NODE_345_length_101199_cov_6.372162	DBSCAN_round3_10
NODE_346_length_101108_cov_15.321604	DBSCAN_round3357_0
NODE_347_length_101044_cov_29.974472	DBSCAN_round1_1
NODE_348_length_100860_cov_44.212122	DBSCAN_round3393_77
NODE_349_length_100667_cov_7.448028	DBSCAN_round3394_497
NODE_350_length_100605_cov_36.162327	DBSCAN_round1782_0
NODE_351_length_100519_cov_17.622442	DBSCAN_round771_1
NODE_352_length_100369_cov_64.115557	DBSCAN_round4_10
NODE_353_length_100300_cov_22.999282	DBSCAN_round3394_278
NODE_354_length_100296_cov_61.141539	DBSCAN_round3392_59
NODE_355_length_100251_cov_13.586500	DBSCAN_round3_11
NODE_356_length_100221_cov_10.433500	DBSCAN_round7_13
NODE_357_length_100216_cov_102.731213	DBSCAN_round1853_0
NODE_358_length_100143_cov_9.026487	DBSCAN_round372_0
NODE_360_length_100139_cov_54.246113	DBSCAN_round2088_126
NODE_361_length_100112_cov_31.074867	DBSCAN_round3394_278
NODE_362_length_100105_cov_25.291624	DBSCAN_round3394_20
NODE_363_length_100095_cov_8.619232	DBSCAN_round5_18
NODE_364_length_100081_cov_57.829964	DBSCAN_round3393_3
NODE_365_length_99986_cov_34.544976	DBSCAN_round3393_338
NODE_366_length_99983_cov_40.521005	DBSCAN_round5_1
NODE_367_length_99927_cov_15.934977	DBSCAN_round270_2
NODE_368_length_99691_cov_15.434602	DBSCAN_round3_11
NODE_369_length_99463_cov_11.161556	unclustered
NODE_370_length_99292_cov_13.840886	DBSCAN_round4_14
NODE_371_length_99279_cov_41.770852	DBSCAN_round3393_119
NODE_372_length_99267_cov_17.279896	DBSCAN_round2644_0
NODE_373_length_98888_cov_71.635122	DBSCAN_round8_30
NODE_374_length_98723_cov_26.983115	DBSCAN_round3_18
NODE_375_length_98704_cov_13.924247	DBSCAN_round3158_0
NODE_376_length_98558_cov_53.386831	DBSCAN_round8_31
NODE_377_length_98492_cov_15.526154	DBSCAN_round4_14
NODE_378_length_98242_cov_12.298919	unclustered
NODE_379_length_98164_cov_31.722635	DBSCAN_round36_0
NODE_380_length_98100_cov_13.272763	DBSCAN_round7_3
NODE_381_length_97891_cov_28.124024	DBSCAN_round3393_12
NODE_382_length_97865_cov_35.266537	DBSCAN_round3393_338
NODE_383_length_97782_cov_10.600878	DBSCAN_round4_22
NODE_385_length_97437_cov_9.290567	DBSCAN_round106_71
NODE_386_length_97426_cov_43.346623	DBSCAN_round3393_119
NODE_387_length_97390_cov_35.170021	DBSCAN_round1826_0
NODE_388_length_97360_cov_191.796598	DBSCAN_round504_0
NODE_389_length_97336_cov_51.182770	DBSCAN_round8_31
NODE_390_length_97242_cov_47.784683	DBSCAN_round8_31
NODE_391_length_96972_cov_7.337351	unclustered
NODE_392_length_96872_cov_16.908095	DBSCAN_round270_2
NODE_393_length_96796_cov_22.734073	unclustered
NODE_394_length_96757_cov_10.146874	DBSCAN_round2810_0
NODE_395_length_96703_cov_37.572138	DBSCAN_round3392_78
NODE_396_length_96648_cov_6.079084	DBSCAN_round326_0
NODE_397_length_96624_cov_6.974412	unclustered
NODE_398_length_96449_cov_12.292000	DBSCAN_round3_11
NODE_399_length_96423_cov_25.262867	DBSCAN_round4_15
NODE_400_length_96399_cov_11.869156	DBSCAN_round3_8
NODE_401_length_96303_cov_14.210425	unclustered
NODE_402_length_95958_cov_11.321533	DBSCAN_round4_23
NODE_403_length_95790_cov_180.788834	unclustered
NODE_404_length_95694_cov_7.933197	unclustered
NODE_405_length_95213_cov_6.639358	DBSCAN_round335_7
NODE_406_length_95210_cov_83.014692	DBSCAN_round107_786
NODE_407_length_95195_cov_15.404562	DBSCAN_round107_491
NODE_408_length_95183_cov_15.709328	DBSCAN_round1116_0
NODE_409_length_95078_cov_56.846932	DBSCAN_round3392_78
NODE_410_length_95013_cov_5.924367	unclustered
NODE_411_length_94782_cov_8.835485	unclustered
NODE_412_length_94724_cov_410.120821	DBSCAN_round1754_0
NODE_413_length_94708_cov_9.698974	DBSCAN_round372_0
NODE_414_length_94414_cov_8.831261	DBSCAN_round2120_0
NODE_415_length_94325_cov_16.748785	DBSCAN_round3357_0
NODE_416_length_94278_cov_16.033431	unclustered
NODE_418_length_93934_cov_163.740719	DBSCAN_round4_25
NODE_419_length_93777_cov_11.857942	DBSCAN_round4_19
NODE_420_length_93701_cov_64.629584	DBSCAN_round3393_3
NODE_421_length_93629_cov_12.749033	DBSCAN_round3396_850
NODE_422_length_93618_cov_31.853874	unclustered
NODE_423_length_93577_cov_25.132653	DBSCAN_round3394_278
NODE_424_length_93392_cov_16.305977	DBSCAN_round771_1
NODE_425_length_93290_cov_25.747337	DBSCAN_round4_26
NODE_426_length_93290_cov_10.656889	unclustered
NODE_427_length_93193_cov_45.113584	DBSCAN_round3392_78
NODE_428_length_93158_cov_19.479770	DBSCAN_round41_8
NODE_429_length_92778_cov_32.714440	DBSCAN_round2521_0
NODE_430_length_92518_cov_40.714924	DBSCAN_round5_1
NODE_431_length_92305_cov_43.754146	unclustered
NODE_432_length_92241_cov_10.760929	DBSCAN_round4_23
NODE_433_length_92126_cov_13.452933	DBSCAN_round3_8
NODE_434_length_92086_cov_8.042236	DBSCAN_round8_21
NODE_435_length_91931_cov_46.849917	unclustered
NODE_436_length_91866_cov_16.849299	DBSCAN_round270_2
NODE_437_length_91847_cov_40.382027	DBSCAN_round2826_0
NODE_438_length_91792_cov_13.575580	DBSCAN_round3394_380
NODE_439_length_91749_cov_136.181593	DBSCAN_round8_15
NODE_440_length_91727_cov_6.710097	DBSCAN_round3_20
NODE_441_length_91685_cov_15.932413	DBSCAN_round3394_752
NODE_442_length_91475_cov_7.893098	unclustered
NODE_443_length_91402_cov_8.225634	DBSCAN_round5_9
NODE_444_length_91356_cov_58.542710	DBSCAN_round3393_3
NODE_445_length_91179_cov_9.277764	DBSCAN_round372_0
NODE_446_length_91025_cov_20.685973	DBSCAN_round3395_962
NODE_447_length_90909_cov_39.966375	DBSCAN_round3_21
NODE_448_length_90815_cov_207.604716	DBSCAN_round3026_0
NODE_449_length_90759_cov_15.889608	DBSCAN_round5_22
NODE_450_length_90746_cov_10.399136	DBSCAN_round3479_4
NODE_451_length_90676_cov_6.726002	DBSCAN_round8_21
NODE_452_length_90671_cov_54.202768	DBSCAN_round3392_59
NODE_453_length_90614_cov_81.650902	DBSCAN_round3392_1
NODE_454_length_90588_cov_32.658025	DBSCAN_round5_1
NODE_455_length_90484_cov_14.367504	DBSCAN_round4_12
NODE_456_length_90055_cov_61.946900	DBSCAN_round107_786
NODE_457_length_89959_cov_37.099195	DBSCAN_round3393_338
NODE_458_length_89788_cov_14.976709	DBSCAN_round3394_752
NODE_459_length_89729_cov_63.653790	DBSCAN_round1081_0
NODE_460_length_89691_cov_41.222344	DBSCAN_round3393_42
NODE_461_length_89671_cov_12.375067	DBSCAN_round3_11
NODE_463_length_89557_cov_23.583149	DBSCAN_round3394_258
NODE_464_length_89549_cov_44.177610	DBSCAN_round3392_78
NODE_465_length_89540_cov_34.983092	DBSCAN_round3393_338
NODE_466_length_89478_cov_23.735269	DBSCAN_round3_5
NODE_467_length_89441_cov_10.460754	DBSCAN_round314_1
NODE_468_length_89303_cov_15.563262	DBSCAN_round771_1
NODE_470_length_89115_cov_25.644846	DBSCAN_round5_15
NODE_471_length_89047_cov_13.421712	DBSCAN_round2644_0
NODE_472_length_88834_cov_6.611068	DBSCAN_round3_7
NODE_473_length_88739_cov_14.748354	DBSCAN_round3158_0
NODE_474_length_88682_cov_12.247182	DBSCAN_round122_0
NODE_475_length_88658_cov_7.006749	DBSCAN_round6_7
NODE_476_length_88478_cov_13.437239	DBSCAN_round3_6
NODE_477_length_88396_cov_34.738989	unclustered
NODE_478_length_88276_cov_9.142098	DBSCAN_round3_12
NODE_480_length_88134_cov_206.137661	unclustered
NODE_481_length_88030_cov_12.420199	DBSCAN_round122_0
NODE_482_length_88002_cov_64.371474	DBSCAN_round3392_183
NODE_483_length_87985_cov_40.544297	DBSCAN_round3393_77
NODE_484_length_87913_cov_16.671800	DBSCAN_round107_491
NODE_485_length_87880_cov_19.852935	DBSCAN_round4_15
NODE_486_length_87726_cov_22.184223	unclustered
NODE_487_length_87662_cov_5.984408	unclustered
NODE_488_length_87547_cov_79.125829	DBSCAN_round107_786
NODE_489_length_87355_cov_50.736117	DBSCAN_round4_10
NODE_490_length_87219_cov_11.513664	DBSCAN_round6_7
NODE_491_length_87212_cov_20.381656	DBSCAN_round78_4
NODE_492_length_87060_cov_9.447756	DBSCAN_round7_13
NODE_493_length_87044_cov_61.652531	DBSCAN_round107_786
NODE_494_length_87006_cov_7.369277	DBSCAN_round3_7
NODE_495_length_86868_cov_10.244860	DBSCAN_round3_14
NODE_496_length_86865_cov_17.241850	DBSCAN_round270_2
NODE_497_length_86553_cov_42.908576	DBSCAN_round3393_119
NODE_498_length_86515_cov_45.255864	DBSCAN_round8_31
NODE_499_length_86476_cov_6.789484	DBSCAN_round3_22
NODE_500_length_86403_cov_82.991291	DBSCAN_round8_30
NODE_501_length_86213_cov_175.476439	DBSCAN_round41_8
NODE_502_length_86151_cov_30.049724	unclustered
NODE_503_length_86026_cov_13.899303	DBSCAN_round4_14
NODE_504_length_85944_cov_11.227328	DBSCAN_round3397_6913
NODE_505_length_85942_cov_30.836867	DBSCAN_round3_23
NODE_506_length_85913_cov_38.369913	DBSCAN_round7_21
NODE_507_length_85888_cov_8.726702	DBSCAN_round3396_3354
NODE_508_length_85866_cov_30.034320	DBSCAN_round2521_0
NODE_509_length_85835_cov_10.737701	DBSCAN_round7_13
NODE_510_length_85820_cov_11.158363	DBSCAN_round3394_752
NODE_511_length_85795_cov_6.981152	unclustered
NODE_512_length_85789_cov_13.601197	DBSCAN_round2810_1
NODE_513_length_85742_cov_34.641474	DBSCAN_round36_0
NODE_514_length_85601_cov_360.265296	DBSCAN_round1754_0
NODE_515_length_85545_cov_34.784794	unclustered
NODE_516_length_85529_cov_16.533273	DBSCAN_round8_37
NODE_517_length_85397_cov_6.592768	DBSCAN_round3_20
NODE_518_length_85276_cov_9.198097	DBSCAN_round5_9
NODE_519_length_85113_cov_24.715794	DBSCAN_round4_15
NODE_520_length_85074_cov_77.864736	DBSCAN_round974_0
NODE_521_length_85073_cov_16.869087	unclustered
NODE_522_length_85062_cov_18.354277	DBSCAN_round41_8
NODE_523_length_84959_cov_12.138992	DBSCAN_round6_7
NODE_524_length_84942_cov_10.659547	DBSCAN_round3477_23
NODE_525_length_84937_cov_12.539679	DBSCAN_round2810_1
NODE_526_length_84769_cov_14.982293	DBSCAN_round3357_0
NODE_527_length_84767_cov_16.858249	DBSCAN_round771_1
NODE_528_length_84749_cov_16.610740	DBSCAN_round107_218
NODE_529_length_84595_cov_16.580542	unclustered
NODE_530_length_84494_cov_8.025640	DBSCAN_round5_9
NODE_531_length_84415_cov_132.510514	DBSCAN_round4_10
NODE_532_length_84411_cov_17.112736	unclustered
NODE_533_length_84402_cov_6.631759	DBSCAN_round7_13
NODE_534_length_84379_cov_12.089903	DBSCAN_round5_18
NODE_535_length_84370_cov_15.508379	DBSCAN_round8_37
NODE_536_length_84310_cov_19.878998	unclustered
NODE_537_length_84279_cov_137.458895	unclustered
NODE_538_length_84275_cov_16.613132	unclustered
NODE_539_length_84255_cov_35.226093	DBSCAN_round7_21
NODE_540_length_83912_cov_15.979680	unclustered
NODE_541_length_83854_cov_75.503049	DBSCAN_round3392_1
NODE_542_length_83813_cov_12.335001	DBSCAN_round3068_0
NODE_543_length_83797_cov_27.004323	DBSCAN_round5_15
NODE_544_length_83568_cov_7.361477	DBSCAN_round3_3
NODE_545_length_83565_cov_8.871201	unclustered
NODE_546_length_83459_cov_7.650904	DBSCAN_round235_0
NODE_547_length_83372_cov_6.707851	unclustered
NODE_548_length_83243_cov_10.046257	DBSCAN_round372_0
NODE_549_length_83170_cov_122.053252	DBSCAN_round1853_0
NODE_550_length_83136_cov_373.213190	unclustered
NODE_551_length_83108_cov_12.418877	DBSCAN_round3_24
NODE_552_length_83101_cov_12.591937	DBSCAN_round3158_0
NODE_553_length_83089_cov_19.369776	unclustered
NODE_554_length_83025_cov_8.540111	DBSCAN_round3_12
NODE_555_length_83020_cov_26.887061	DBSCAN_round5_15
NODE_556_length_82973_cov_9.282207	DBSCAN_round106_71
NODE_557_length_82868_cov_52.272010	DBSCAN_round3392_59
NODE_558_length_82708_cov_8.401449	DBSCAN_round3_20
NODE_559_length_82559_cov_11.432997	DBSCAN_round7_34
NODE_560_length_82412_cov_18.330367	DBSCAN_round523_2
NODE_561_length_82367_cov_11.561498	DBSCAN_round3_11
NODE_562_length_82361_cov_17.565560	DBSCAN_round4_12
NODE_563_length_82294_cov_27.032600	DBSCAN_round3393_12
NODE_564_length_82290_cov_25.000900	DBSCAN_round3_5
NODE_565_length_82284_cov_7.194822	DBSCAN_round3_20
NODE_566_length_82240_cov_11.804161	DBSCAN_round2810_1
NODE_567_length_82169_cov_13.246828	DBSCAN_round106_71
NODE_568_length_82103_cov_10.067253	DBSCAN_round106_71
NODE_569_length_82078_cov_7.413079	DBSCAN_round3396_3354
NODE_570_length_81984_cov_14.272065	DBSCAN_round7_5
NODE_571_length_81980_cov_6.595813	DBSCAN_round1754_0
NODE_572_length_81971_cov_33.371551	DBSCAN_round5_1
NODE_573_length_81913_cov_112.175023	DBSCAN_round8_15
NODE_574_length_81910_cov_60.984925	DBSCAN_round8_30
NODE_575_length_81887_cov_44.241641	DBSCAN_round2826_0
NODE_576_length_81473_cov_7.638446	unclustered
NODE_578_length_81405_cov_33.396263	DBSCAN_round3_21
NODE_579_length_81296_cov_6.804545	DBSCAN_round6_9
NODE_580_length_81284_cov_7.079356	DBSCAN_round3_25
NODE_581_length_81145_cov_29.940991	DBSCAN_round3392_78
NODE_582_length_81053_cov_28.379145	DBSCAN_round5_15
NODE_583_length_80995_cov_5.996368	DBSCAN_round7_22
NODE_584_length_80992_cov_197.459777	unclustered
NODE_585_length_80973_cov_14.810549	DBSCAN_round270_2
NODE_586_length_80949_cov_13.767684	DBSCAN_round330_6
NODE_587_length_80756_cov_9.321037	DBSCAN_round7_13
NODE_588_length_80619_cov_7.381808	DBSCAN_round6_9
NODE_589_length_80387_cov_37.796507	DBSCAN_round3404_230
NODE_590_length_80370_cov_7.420283	DBSCAN_round8_21
NODE_592_length_80254_cov_398.778426	DBSCAN_round1754_0
NODE_593_length_80247_cov_35.574222	DBSCAN_round2088_128
NODE_594_length_80217_cov_50.471670	DBSCAN_round3392_183
NODE_595_length_80188_cov_27.766663	DBSCAN_round523_2
NODE_596_length_80084_cov_55.799285	DBSCAN_round3393_3
NODE_597_length_80055_cov_9.462037	DBSCAN_round372_0
NODE_598_length_80049_cov_8.722217	DBSCAN_round3_3
NODE_599_length_80000_cov_67.125149	DBSCAN_round5_5
NODE_600_length_79986_cov_23.549724	DBSCAN_round3402_2
NODE_601_length_79942_cov_14.097813	DBSCAN_round3_11
NODE_602_length_79919_cov_39.887271	DBSCAN_round398_0
NODE_604_length_79915_cov_21.596018	DBSCAN_round270_2
NODE_605_length_79801_cov_7.765104	DBSCAN_round8_21
NODE_606_length_79754_cov_382.252174	DBSCAN_round1754_0
NODE_607_length_79727_cov_6.914738	DBSCAN_round94_23
NODE_608_length_79724_cov_8.893271	DBSCAN_round8_43
NODE_609_length_79720_cov_13.689199	DBSCAN_round8_37
NODE_610_length_79697_cov_33.625989	DBSCAN_round3394_798
NODE_611_length_79645_cov_35.458600	DBSCAN_round3393_42
NODE_612_length_79612_cov_8.231318	DBSCAN_round5_9
NODE_613_length_79524_cov_58.619348	DBSCAN_round3393_3
NODE_614_length_79501_cov_21.356582	DBSCAN_round3395_962
NODE_615_length_79369_cov_13.327559	DBSCAN_round7_36
NODE_616_length_79308_cov_37.277971	DBSCAN_round3404_230
NODE_617_length_79235_cov_10.978959	DBSCAN_round3_14
NODE_618_length_79157_cov_44.007092	DBSCAN_round2826_0
NODE_619_length_79156_cov_202.816323	DBSCAN_round3026_0
NODE_620_length_79126_cov_15.896827	DBSCAN_round3357_0
NODE_621_length_79033_cov_8.120996	DBSCAN_round3_12
NODE_622_length_79015_cov_15.151900	DBSCAN_round8_14
NODE_623_length_78972_cov_10.662709	unclustered
NODE_624_length_78970_cov_9.650345	DBSCAN_round3_27
NODE_625_length_78909_cov_9.949514	unclustered
NODE_626_length_78901_cov_35.077886	DBSCAN_round659_0
NODE_627_length_78856_cov_13.853492	DBSCAN_round2810_0
NODE_628_length_78824_cov_13.849370	DBSCAN_round3_6
NODE_629_length_78809_cov_7.906773	DBSCAN_round6_7
NODE_630_length_78505_cov_53.861836	DBSCAN_round3139_0
NODE_631_length_78505_cov_13.801619	DBSCAN_round7_5
NODE_632_length_78468_cov_16.986252	DBSCAN_round3_8
NODE_633_length_78422_cov_28.201769	DBSCAN_round1217_0
NODE_634_length_78283_cov_12.254218	DBSCAN_round4_14
NODE_635_length_78229_cov_11.678678	unclustered
NODE_636_length_78216_cov_6.459372	DBSCAN_round3394_489
NODE_637_length_78211_cov_40.623458	DBSCAN_round315_3
NODE_638_length_78171_cov_17.664589	DBSCAN_round3398_304
NODE_639_length_78151_cov_15.568108	DBSCAN_round107_218
NODE_640_length_78120_cov_8.957087	DBSCAN_round372_0
NODE_641_length_78045_cov_10.095897	DBSCAN_round3_8
NODE_642_length_77963_cov_15.079774	DBSCAN_round8_14
NODE_643_length_77961_cov_22.460234	DBSCAN_round3_16
NODE_644_length_77951_cov_23.598002	DBSCAN_round3393_12
NODE_645_length_77948_cov_82.028180	DBSCAN_round107_786
NODE_646_length_77918_cov_13.695786	unclustered
NODE_647_length_77840_cov_16.334987	DBSCAN_round4_19
NODE_648_length_77834_cov_42.348860	DBSCAN_round398_0
NODE_649_length_77817_cov_75.190684	DBSCAN_round974_0
NODE_650_length_77811_cov_13.575428	DBSCAN_round3_8
NODE_651_length_77720_cov_7.685985	DBSCAN_round3399_762
NODE_652_length_77689_cov_21.004392	unclustered
NODE_653_length_77622_cov_60.114275	DBSCAN_round3393_3
NODE_654_length_77550_cov_51.628312	DBSCAN_round3393_77
NODE_655_length_77531_cov_23.917445	DBSCAN_round3394_1251
NODE_656_length_77443_cov_58.308032	DBSCAN_round1081_0
NODE_657_length_77383_cov_245.499573	DBSCAN_round2681_0
NODE_658_length_77371_cov_38.775351	DBSCAN_round2826_0
NODE_659_length_77310_cov_57.296628	DBSCAN_round4_10
NODE_660_length_77306_cov_63.031184	DBSCAN_round5_5
NODE_661_length_77297_cov_7.650734	DBSCAN_round141_0
NODE_662_length_77225_cov_35.575703	DBSCAN_round2985_0
NODE_663_length_77150_cov_9.832103	DBSCAN_round7_13
NODE_664_length_77131_cov_6.699803	DBSCAN_round3_28
NODE_665_length_77051_cov_41.359668	DBSCAN_round1826_0
NODE_666_length_76979_cov_48.977198	DBSCAN_round3394_799
NODE_667_length_76941_cov_388.996059	DBSCAN_round1754_0
NODE_668_length_76861_cov_7.809025	unclustered
NODE_669_length_76829_cov_52.644346	DBSCAN_round3393_77
NODE_670_length_76770_cov_40.804393	DBSCAN_round3393_77
NODE_671_length_76743_cov_5.983283	DBSCAN_round335_7
NODE_672_length_76440_cov_163.307272	unclustered
NODE_673_length_76420_cov_13.761867	DBSCAN_round3396_2012
NODE_674_length_76387_cov_6.631675	DBSCAN_round235_0
NODE_675_length_76336_cov_47.117906	DBSCAN_round3393_77
NODE_676_length_76330_cov_24.266654	DBSCAN_round3_11
NODE_677_length_76214_cov_248.102969	DBSCAN_round3026_0
NODE_678_length_76175_cov_40.990909	DBSCAN_round5_1
NODE_679_length_76159_cov_11.877155	DBSCAN_round3479_4
NODE_680_length_76131_cov_9.325490	unclustered
NODE_681_length_76117_cov_5.870369	DBSCAN_round7_22
NODE_682_length_76093_cov_15.079434	DBSCAN_round1116_0
NODE_683_length_76040_cov_10.016043	DBSCAN_round3477_23
NODE_684_length_75928_cov_17.301425	DBSCAN_round330_6
NODE_685_length_75913_cov_14.499947	DBSCAN_round2810_0
NODE_687_length_75712_cov_31.856087	DBSCAN_round1217_0
NODE_688_length_75629_cov_33.971895	DBSCAN_round3401_1691
NODE_689_length_75579_cov_12.296515	unclustered
NODE_690_length_75554_cov_45.926184	unclustered
NODE_691_length_75520_cov_13.915312	DBSCAN_round2810_0
NODE_692_length_75497_cov_10.399048	DBSCAN_round7_13
NODE_693_length_75476_cov_9.668580	DBSCAN_round7_13
NODE_694_length_75435_cov_15.468188	DBSCAN_round4_14
NODE_695_length_75405_cov_10.516709	DBSCAN_round3395_384
NODE_696_length_75363_cov_12.206804	unclustered
NODE_697_length_75358_cov_9.313573	DBSCAN_round372_0
NODE_698_length_75322_cov_15.683885	DBSCAN_round3394_752
NODE_699_length_75259_cov_19.950947	DBSCAN_round3_11
NODE_700_length_75253_cov_9.551943	DBSCAN_round5_26
NODE_701_length_75192_cov_12.572581	DBSCAN_round107_491
NODE_702_length_75174_cov_6.288076	DBSCAN_round4_30
NODE_703_length_75173_cov_10.316169	DBSCAN_round6_7
NODE_704_length_75153_cov_6.734427	DBSCAN_round6_9
NODE_705_length_75116_cov_27.513329	unclustered
NODE_706_length_75071_cov_11.939720	DBSCAN_round2810_0
NODE_708_length_74860_cov_48.101664	unclustered
NODE_710_length_74846_cov_11.355965	unclustered
NODE_711_length_74826_cov_8.461195	DBSCAN_round2357_0
NODE_712_length_74801_cov_14.666377	DBSCAN_round7_40
NODE_713_length_74733_cov_16.545315	DBSCAN_round4_14
NODE_714_length_74696_cov_15.816964	DBSCAN_round1116_0
NODE_715_length_74636_cov_8.000429	DBSCAN_round3394_497
NODE_716_length_74575_cov_9.664332	DBSCAN_round3477_23
NODE_717_length_74470_cov_6.954619	DBSCAN_round3_3
NODE_719_length_74403_cov_10.450301	DBSCAN_round3395_384
NODE_720_length_74370_cov_37.116935	DBSCAN_round36_0
NODE_721_length_74279_cov_75.581631	DBSCAN_round107_786
NODE_723_length_74116_cov_13.156803	DBSCAN_round4_12
NODE_724_length_74113_cov_11.844203	unclustered
NODE_725_length_74060_cov_12.791082	DBSCAN_round4_12
NODE_726_length_74017_cov_9.523701	DBSCAN_round7_20
NODE_727_length_73994_cov_38.306726	DBSCAN_round659_0
NODE_728_length_73942_cov_14.009866	unclustered
NODE_729_length_73927_cov_65.230493	DBSCAN_round1081_0
NODE_730_length_73883_cov_39.881644	DBSCAN_round5_1
NODE_731_length_73864_cov_7.566747	DBSCAN_round93_13
NODE_732_length_73820_cov_30.482668	DBSCAN_round3394_278
NODE_733_length_73716_cov_53.672540	DBSCAN_round3393_77
NODE_734_length_73711_cov_46.201002	DBSCAN_round3393_77
NODE_735_length_73690_cov_50.482977	DBSCAN_round8_31
NODE_736_length_73654_cov_18.126578	DBSCAN_round3357_0
NODE_737_length_73574_cov_8.155429	DBSCAN_round372_0
NODE_738_length_73540_cov_6.596462	DBSCAN_round3_22
NODE_739_length_73499_cov_5.670593	DBSCAN_round3_10
NODE_740_length_73461_cov_5.641405	unclustered
NODE_741_length_73459_cov_46.350648	DBSCAN_round2826_0
NODE_742_length_73433_cov_87.425959	DBSCAN_round1853_0
NODE_743_length_73306_cov_7.940888	DBSCAN_round3_27
NODE_744_length_73187_cov_28.325247	DBSCAN_round4_26
NODE_745_length_73162_cov_14.191746	DBSCAN_round2644_0
NODE_746_length_73147_cov_35.208860	DBSCAN_round7_21
NODE_747_length_73119_cov_388.583078	DBSCAN_round1754_0
NODE_748_length_73110_cov_29.509205	DBSCAN_round3_21
NODE_749_length_73095_cov_46.416621	DBSCAN_round3394_799
NODE_750_length_73090_cov_24.115342	DBSCAN_round3394_20
NODE_751_length_73078_cov_179.655424	DBSCAN_round41_8
NODE_752_length_73043_cov_12.892037	DBSCAN_round71_1
NODE_753_length_73028_cov_10.644211	DBSCAN_round7_13
NODE_754_length_72930_cov_108.399465	unclustered
NODE_755_length_72914_cov_37.847802	DBSCAN_round4_15
NODE_756_length_72906_cov_8.008813	DBSCAN_round5_18
NODE_757_length_72890_cov_12.777703	DBSCAN_round4_14
NODE_758_length_72877_cov_18.767090	unclustered
NODE_759_length_72858_cov_22.572628	DBSCAN_round3394_278
NODE_760_length_72839_cov_11.553556	DBSCAN_round7_43
NODE_761_length_72746_cov_43.477982	DBSCAN_round3393_119
NODE_762_length_72709_cov_42.427079	DBSCAN_round3393_77
NODE_763_length_72674_cov_11.203225	DBSCAN_round3479_4
NODE_764_length_72665_cov_27.416375	unclustered
NODE_765_length_72571_cov_41.717138	DBSCAN_round3393_77
NODE_766_length_72514_cov_24.361115	DBSCAN_round4_26
NODE_767_length_72475_cov_26.985556	DBSCAN_round3_23
NODE_768_length_72443_cov_15.062994	DBSCAN_round1116_0
NODE_769_length_72435_cov_32.840868	DBSCAN_round3392_28
NODE_770_length_72401_cov_9.864913	DBSCAN_round3_30
NODE_771_length_72388_cov_28.999972	DBSCAN_round36_0
NODE_772_length_72363_cov_31.694958	DBSCAN_round1217_0
NODE_773_length_72331_cov_12.983508	DBSCAN_round7_43
NODE_774_length_72297_cov_5.793015	DBSCAN_round7_22
NODE_775_length_72240_cov_29.009060	DBSCAN_round36_0
NODE_776_length_72204_cov_40.730876	DBSCAN_round4082_42
NODE_777_length_72204_cov_11.801854	DBSCAN_round4_22
NODE_778_length_72176_cov_67.878413	DBSCAN_round8_30
NODE_779_length_72127_cov_210.613609	DBSCAN_round1826_0
NODE_780_length_72111_cov_6.572069	DBSCAN_round2866_0
NODE_781_length_72028_cov_22.374446	DBSCAN_round659_0
NODE_782_length_72025_cov_184.356315	DBSCAN_round41_8
NODE_783_length_71995_cov_11.911065	unclustered
NODE_784_length_71942_cov_6.195334	DBSCAN_round372_1
NODE_785_length_71907_cov_16.306227	DBSCAN_round7_3
NODE_786_length_71876_cov_66.742652	DBSCAN_round3393_3
NODE_787_length_71866_cov_7.733495	DBSCAN_round8_21
NODE_788_length_71854_cov_42.613240	unclustered
NODE_789_length_71840_cov_17.944278	DBSCAN_round4_15
NODE_790_length_71774_cov_33.748853	DBSCAN_round5_1
NODE_791_length_71677_cov_23.171679	DBSCAN_round2521_0
NODE_792_length_71667_cov_13.958540	DBSCAN_round3396_850
NODE_793_length_71659_cov_7.211441	DBSCAN_round141_0
NODE_794_length_71642_cov_6.946359	DBSCAN_round3_13
NODE_795_length_71612_cov_14.646352	DBSCAN_round906_0
NODE_797_length_71497_cov_20.097338	DBSCAN_round3_5
NODE_798_length_71477_cov_46.050251	DBSCAN_round3394_799
NODE_799_length_71466_cov_421.961827	DBSCAN_round1422_0
NODE_800_length_71453_cov_21.640998	DBSCAN_round4_34
NODE_801_length_71435_cov_82.340740	DBSCAN_round1853_0
NODE_802_length_71318_cov_32.442291	DBSCAN_round3404_230
NODE_803_length_71275_cov_84.301418	DBSCAN_round3392_1
NODE_804_length_71236_cov_12.032101	DBSCAN_round2810_1
NODE_805_length_71201_cov_36.582535	DBSCAN_round3_21
NODE_806_length_71154_cov_94.176627	DBSCAN_round8_15
NODE_807_length_71152_cov_57.863117	DBSCAN_round2088_126
NODE_808_length_71129_cov_16.376326	DBSCAN_round107_218
NODE_809_length_71128_cov_12.171359	DBSCAN_round3396_850
NODE_810_length_71125_cov_12.565977	DBSCAN_round4_19
NODE_812_length_71077_cov_8.174678	DBSCAN_round2357_0
NODE_813_length_71072_cov_22.235338	DBSCAN_round106_8
NODE_814_length_71048_cov_8.688688	DBSCAN_round3396_3354
NODE_815_length_71010_cov_6.024508	DBSCAN_round3_13
NODE_816_length_70952_cov_43.626232	DBSCAN_round3393_119
NODE_817_length_70942_cov_12.777068	DBSCAN_round8_37
NODE_818_length_70897_cov_32.557678	DBSCAN_round1782_0
NODE_819_length_70866_cov_148.814252	DBSCAN_round4_10
NODE_820_length_70800_cov_20.436709	DBSCAN_round4_34
NODE_821_length_70787_cov_8.938840	DBSCAN_round3_32
NODE_822_length_70733_cov_176.911500	DBSCAN_round3026_0
NODE_823_length_70733_cov_5.682999	DBSCAN_round335_8
NODE_825_length_70603_cov_12.985896	DBSCAN_round3396_3874
NODE_826_length_70563_cov_14.161230	DBSCAN_round3431_1279
NODE_827_length_70533_cov_65.132041	DBSCAN_round8_30
NODE_828_length_70495_cov_11.416156	DBSCAN_round3_27
NODE_829_length_70494_cov_9.587743	DBSCAN_round7_13
NODE_830_length_70485_cov_14.396095	DBSCAN_round2810_1
NODE_831_length_70478_cov_10.339903	DBSCAN_round3_12
NODE_832_length_70467_cov_6.085653	DBSCAN_round4_35
NODE_833_length_70362_cov_25.113004	DBSCAN_round659_0
NODE_834_length_70350_cov_14.141774	DBSCAN_round3_6
NODE_836_length_70340_cov_18.755282	DBSCAN_round3402_260
NODE_837_length_70320_cov_22.955896	DBSCAN_round3394_278
NODE_838_length_70306_cov_11.962349	DBSCAN_round4_19
NODE_839_length_70239_cov_64.320158	DBSCAN_round107_786
NODE_840_length_70229_cov_28.159432	DBSCAN_round1_1
NODE_841_length_70214_cov_39.275902	unclustered
NODE_842_length_70194_cov_91.459003	DBSCAN_round1853_0
NODE_843_length_70191_cov_37.509981	DBSCAN_round5_1
NODE_844_length_70154_cov_10.137919	unclustered
NODE_845_length_70123_cov_8.816849	DBSCAN_round3_12
NODE_846_length_70082_cov_10.196738	DBSCAN_round7_13
NODE_847_length_70032_cov_5.863055	DBSCAN_round235_0
NODE_848_length_69995_cov_20.482585	DBSCAN_round4_36
NODE_849_length_69964_cov_7.250383	DBSCAN_round8_21
NODE_850_length_69936_cov_6.798829	DBSCAN_round4_30
NODE_851_length_69928_cov_4.978819	DBSCAN_round3_10
NODE_852_length_69915_cov_128.914500	DBSCAN_round3392_17
NODE_853_length_69895_cov_8.700200	DBSCAN_round5_9
NODE_854_length_69877_cov_76.434978	DBSCAN_round1853_0
NODE_855_length_69871_cov_14.939283	DBSCAN_round330_6
NODE_856_length_69851_cov_5.875322	DBSCAN_round4_37
NODE_857_length_69823_cov_11.693685	DBSCAN_round2810_1
NODE_858_length_69786_cov_356.601626	unclustered
NODE_859_length_69777_cov_5.919638	DBSCAN_round273_4
NODE_860_length_69768_cov_17.902113	unclustered
NODE_861_length_69745_cov_24.268747	DBSCAN_round3394_278
NODE_862_length_69696_cov_5.819374	DBSCAN_round3_25
NODE_863_length_69656_cov_37.555840	DBSCAN_round2826_0
NODE_864_length_69606_cov_5.158488	DBSCAN_round3_34
NODE_865_length_69601_cov_22.337733	DBSCAN_round3394_278
NODE_866_length_69601_cov_8.116915	unclustered
NODE_867_length_69530_cov_14.741965	DBSCAN_round107_491
NODE_868_length_69526_cov_8.815952	DBSCAN_round3_27
NODE_869_length_69520_cov_43.586036	unclustered
NODE_870_length_69510_cov_161.578144	DBSCAN_round302_1
NODE_871_length_69504_cov_37.268974	DBSCAN_round3_21
NODE_872_length_69475_cov_142.875281	DBSCAN_round3392_17
NODE_873_length_69437_cov_28.159148	DBSCAN_round3_18
NODE_874_length_69432_cov_6.051617	DBSCAN_round3396_33
NODE_875_length_69353_cov_13.014228	DBSCAN_round8_14
NODE_876_length_69253_cov_18.026215	DBSCAN_round3395_962
NODE_877_length_69249_cov_5.983091	DBSCAN_round3_13
NODE_878_length_69245_cov_18.193872	DBSCAN_round2439_1
NODE_879_length_69223_cov_41.012925	DBSCAN_round3393_42
NODE_880_length_69186_cov_6.486034	DBSCAN_round372_1
NODE_881_length_69177_cov_14.411331	DBSCAN_round7_3
NODE_882_length_69132_cov_13.011958	DBSCAN_round270_2
NODE_884_length_69069_cov_28.045339	DBSCAN_round3402_2
NODE_885_length_69066_cov_26.220936	DBSCAN_round3_18
NODE_886_length_69045_cov_33.477547	DBSCAN_round41_8
NODE_887_length_69011_cov_9.114102	DBSCAN_round3396_3354
NODE_888_length_69009_cov_5.649331	DBSCAN_round3_28
NODE_889_length_68969_cov_7.758511	DBSCAN_round2357_0
NODE_890_length_68967_cov_7.270925	DBSCAN_round107_228
NODE_891_length_68959_cov_10.926623	DBSCAN_round7_13
NODE_892_length_68930_cov_200.758388	DBSCAN_round1826_0
NODE_893_length_68923_cov_25.828542	unclustered
NODE_894_length_68883_cov_12.098230	DBSCAN_round3158_0
NODE_896_length_68828_cov_7.821107	DBSCAN_round8_21
NODE_897_length_68784_cov_12.782319	DBSCAN_round7_43
NODE_898_length_68778_cov_23.596380	DBSCAN_round3394_278
NODE_899_length_68754_cov_13.157601	DBSCAN_round3430_684
NODE_900_length_68720_cov_14.355902	unclustered
NODE_901_length_68714_cov_13.801017	DBSCAN_round3_6
NODE_902_length_68648_cov_9.307422	DBSCAN_round3396_3354
NODE_903_length_68617_cov_21.902439	DBSCAN_round3396_3302
NODE_904_length_68550_cov_6.464267	DBSCAN_round279_0
NODE_905_length_68533_cov_14.657014	DBSCAN_round3_6
NODE_906_length_68532_cov_9.415132	DBSCAN_round3398_2283
NODE_907_length_68500_cov_140.955643	DBSCAN_round3392_17
NODE_908_length_68392_cov_5.841448	DBSCAN_round300_2
NODE_909_length_68340_cov_22.125093	DBSCAN_round78_4
NODE_910_length_68338_cov_30.536869	DBSCAN_round3_18
NODE_911_length_68312_cov_14.720908	DBSCAN_round3_11
NODE_912_length_68297_cov_49.128220	DBSCAN_round3393_77
NODE_913_length_68261_cov_13.085975	DBSCAN_round3_6
NODE_914_length_68246_cov_25.869338	DBSCAN_round5_15
NODE_915_length_68221_cov_28.673958	DBSCAN_round3393_12
NODE_916_length_68204_cov_12.602591	DBSCAN_round2810_1
NODE_918_length_68145_cov_13.504156	DBSCAN_round3394_752
NODE_919_length_68131_cov_177.495814	DBSCAN_round3026_0
NODE_920_length_68092_cov_194.062628	DBSCAN_round3026_0
NODE_921_length_68072_cov_197.858976	unclustered
NODE_922_length_68070_cov_17.601191	DBSCAN_round4_15
NODE_923_length_68046_cov_59.144902	DBSCAN_round3393_3
NODE_924_length_68020_cov_43.132053	DBSCAN_round3393_77
NODE_925_length_67944_cov_30.042452	DBSCAN_round3393_12
NODE_926_length_67912_cov_9.226196	DBSCAN_round7_20
NODE_927_length_67889_cov_13.816670	DBSCAN_round3394_444
NODE_928_length_67854_cov_19.983009	DBSCAN_round3_11
NODE_929_length_67782_cov_30.376453	unclustered
NODE_930_length_67772_cov_6.326772	DBSCAN_round4_30
NODE_931_length_67769_cov_47.303497	unclustered
NODE_932_length_67758_cov_12.164055	DBSCAN_round3479_4
NODE_933_length_67734_cov_11.209844	DBSCAN_round3397_6913
NODE_934_length_67688_cov_69.968048	unclustered
NODE_935_length_67644_cov_6.500007	DBSCAN_round335_7
NODE_936_length_67588_cov_8.964255	DBSCAN_round1754_0
NODE_937_length_67563_cov_35.699887	DBSCAN_round5_1
NODE_938_length_67528_cov_25.503016	DBSCAN_round3393_12
NODE_939_length_67521_cov_33.253683	DBSCAN_round1217_0
NODE_940_length_67473_cov_137.160476	DBSCAN_round3392_17
NODE_941_length_67456_cov_9.099034	DBSCAN_round3_12
NODE_942_length_67448_cov_12.620747	DBSCAN_round3_8
NODE_943_length_67442_cov_8.685622	DBSCAN_round372_0
NODE_944_length_67415_cov_7.173070	DBSCAN_round3_3
NODE_945_length_67375_cov_6.422475	unclustered
NODE_946_length_67338_cov_193.805389	DBSCAN_round3026_0
NODE_948_length_67297_cov_14.887243	DBSCAN_round1116_0
NODE_949_length_67286_cov_5.751454	DBSCAN_round372_1
NODE_950_length_67267_cov_12.499167	DBSCAN_round4_14
NODE_951_length_67237_cov_27.829433	DBSCAN_round94_26
NODE_952_length_67175_cov_25.314884	DBSCAN_round5_15
NODE_953_length_67165_cov_16.860736	DBSCAN_round8_56
NODE_954_length_67147_cov_19.882594	DBSCAN_round11_18
NODE_955_length_67086_cov_6.905656	DBSCAN_round3_27
NODE_956_length_67077_cov_37.708723	DBSCAN_round1217_0
NODE_957_length_67068_cov_6.918120	DBSCAN_round6_9
NODE_958_length_67055_cov_16.966104	DBSCAN_round270_2
NODE_959_length_67018_cov_60.893613	DBSCAN_round5_5
NODE_960_length_67005_cov_16.016669	DBSCAN_round107_491
NODE_961_length_66926_cov_12.172436	DBSCAN_round331_14
NODE_962_length_66869_cov_81.201365	DBSCAN_round974_0
NODE_965_length_66776_cov_6.809490	DBSCAN_round6_9
NODE_966_length_66671_cov_6.520145	DBSCAN_round3_8
NODE_967_length_66617_cov_34.305655	DBSCAN_round36_0
NODE_968_length_66614_cov_26.340976	unclustered
NODE_969_length_66572_cov_13.315543	DBSCAN_round7_36
NODE_970_length_66549_cov_22.991383	DBSCAN_round3394_278
NODE_971_length_66543_cov_17.829217	DBSCAN_round4_15
NODE_972_length_66523_cov_6.980863	DBSCAN_round3_25
NODE_973_length_66491_cov_99.319646	DBSCAN_round4_10
NODE_974_length_66484_cov_13.490795	DBSCAN_round4_14
NODE_975_length_66479_cov_24.049591	DBSCAN_round3393_12
NODE_976_length_66473_cov_107.967057	DBSCAN_round1853_0
NODE_977_length_66469_cov_5.776388	DBSCAN_round7_22
NODE_978_length_66402_cov_20.408172	DBSCAN_round3394_281
NODE_979_length_66343_cov_25.548470	DBSCAN_round3_16
NODE_980_length_66338_cov_6.763197	DBSCAN_round3397_940
NODE_983_length_66245_cov_35.415032	DBSCAN_round659_0
NODE_984_length_66242_cov_11.047849	DBSCAN_round4_23
NODE_985_length_66240_cov_21.576671	DBSCAN_round3_5
NODE_986_length_66240_cov_9.045615	DBSCAN_round5_9
NODE_987_length_66199_cov_7.103789	DBSCAN_round93_17
NODE_988_length_66112_cov_30.234525	unclustered
NODE_990_length_66047_cov_14.193796	DBSCAN_round8_14
NODE_991_length_66023_cov_12.675737	DBSCAN_round3394_380
NODE_992_length_66002_cov_6.263348	DBSCAN_round372_1
NODE_993_length_65968_cov_13.650979	DBSCAN_round107_491
NODE_994_length_65925_cov_14.596068	DBSCAN_round71_1
NODE_995_length_65924_cov_104.065630	DBSCAN_round8_15
NODE_996_length_65874_cov_11.969219	DBSCAN_round7_43
NODE_997_length_65754_cov_8.390310	DBSCAN_round7_34
NODE_998_length_65731_cov_41.638209	DBSCAN_round2681_0
NODE_999_length_65672_cov_25.003703	DBSCAN_round2521_0
NODE_1000_length_65652_cov_16.684467	DBSCAN_round2644_0
NODE_1001_length_65628_cov_6.731765	unclustered
NODE_1002_length_65617_cov_35.762515	DBSCAN_round1217_0
NODE_1003_length_65574_cov_13.604039	DBSCAN_round2810_1
NODE_1004_length_65545_cov_9.945259	DBSCAN_round3395_384
NODE_1005_length_65530_cov_12.705567	DBSCAN_round8_37
NODE_1006_length_65520_cov_19.304071	DBSCAN_round4_34
NODE_1007_length_65480_cov_21.744731	unclustered
NODE_1008_length_65415_cov_112.087424	DBSCAN_round4_10
NODE_1009_length_65412_cov_40.302339	DBSCAN_round659_0
NODE_1010_length_65411_cov_7.341285	unclustered
NODE_1011_length_65336_cov_6.910403	DBSCAN_round8_21
NODE_1012_length_65227_cov_13.997146	unclustered
NODE_1013_length_65161_cov_40.504623	DBSCAN_round3394_628
NODE_1014_length_65066_cov_132.589900	DBSCAN_round8_15
NODE_1015_length_65048_cov_10.330451	DBSCAN_round3_12
NODE_1016_length_65022_cov_22.189065	DBSCAN_round3_16
NODE_1017_length_65022_cov_6.893854	DBSCAN_round3_27
NODE_1018_length_65013_cov_14.125543	DBSCAN_round3_6
NODE_1019_length_64969_cov_21.619250	DBSCAN_round659_0
NODE_1021_length_64915_cov_15.784921	unclustered
NODE_1022_length_64817_cov_90.078364	DBSCAN_round8_15
NODE_1023_length_64815_cov_6.022267	DBSCAN_round6_9
NODE_1025_length_64783_cov_56.458766	DBSCAN_round4_10
NODE_1026_length_64754_cov_9.167360	DBSCAN_round2357_0
NODE_1027_length_64718_cov_14.803597	DBSCAN_round3_6
NODE_1028_length_64649_cov_25.184011	DBSCAN_round3394_278
NODE_1029_length_64645_cov_10.947469	DBSCAN_round3_11
NODE_1030_length_64629_cov_118.455462	DBSCAN_round4_10
NODE_1031_length_64607_cov_13.255190	DBSCAN_round270_2
NODE_1032_length_64565_cov_12.736537	DBSCAN_round7_40
NODE_1033_length_64561_cov_49.956144	DBSCAN_round3392_183
NODE_1034_length_64557_cov_67.184940	unclustered
NODE_1035_length_64551_cov_14.758807	DBSCAN_round2644_0
NODE_1036_length_64484_cov_10.722454	DBSCAN_round4_39
NODE_1037_length_64482_cov_146.994086	DBSCAN_round3404_2596
NODE_1038_length_64465_cov_5.105481	DBSCAN_round2866_0
NODE_1039_length_64459_cov_23.835662	DBSCAN_round3_5
NODE_1040_length_64438_cov_33.250066	unclustered
NODE_1041_length_64414_cov_6.448702	DBSCAN_round3397_118
NODE_1042_length_64344_cov_12.712066	DBSCAN_round3396_850
NODE_1043_length_64298_cov_7.500179	DBSCAN_round3_8
NODE_1044_length_64225_cov_25.363269	DBSCAN_round523_2
NODE_1045_length_64214_cov_134.774809	DBSCAN_round3392_17
NODE_1046_length_64185_cov_15.145439	DBSCAN_round3_6
NODE_1047_length_64181_cov_20.650407	DBSCAN_round3394_281
NODE_1048_length_64177_cov_6.647609	DBSCAN_round7_24
NODE_1049_length_64173_cov_16.579962	DBSCAN_round3_11
NODE_1050_length_64155_cov_14.026225	DBSCAN_round343_6
NODE_1051_length_64150_cov_11.517591	DBSCAN_round4_19
NODE_1052_length_64148_cov_48.589081	DBSCAN_round3394_799
NODE_1053_length_64139_cov_9.367596	DBSCAN_round3395_384
NODE_1054_length_64131_cov_14.429474	DBSCAN_round2810_0
NODE_1055_length_64123_cov_6.592215	DBSCAN_round2985_0
NODE_1056_length_64121_cov_115.304530	DBSCAN_round1853_0
NODE_1057_length_64109_cov_5.515253	DBSCAN_round94_23
NODE_1058_length_64066_cov_72.951977	unclustered
NODE_1059_length_64021_cov_16.769831	DBSCAN_round8_27
NODE_1060_length_63993_cov_35.996387	DBSCAN_round1782_0
NODE_1061_length_63985_cov_57.780682	unclustered
NODE_1062_length_63904_cov_13.406522	DBSCAN_round8_14
NODE_1063_length_63902_cov_65.398139	DBSCAN_round3393_3
NODE_1064_length_63860_cov_9.731009	DBSCAN_round3015_0
NODE_1065_length_63855_cov_16.877665	DBSCAN_round3357_0
NODE_1066_length_63853_cov_43.779664	DBSCAN_round398_0
NODE_1067_length_63852_cov_7.330125	unclustered
NODE_1068_length_63817_cov_10.220947	DBSCAN_round3_14
NODE_1069_length_63744_cov_14.659031	DBSCAN_round906_0
NODE_1070_length_63702_cov_16.124719	DBSCAN_round771_1
NODE_1071_length_63687_cov_27.040498	DBSCAN_round5_15
NODE_1072_length_63682_cov_6.734720	DBSCAN_round6_9
NODE_1073_length_63600_cov_7.399559	unclustered
NODE_1074_length_63588_cov_11.208459	DBSCAN_round4_22
NODE_1075_length_63555_cov_21.923748	DBSCAN_round4_15
NODE_1076_length_63529_cov_119.094322	DBSCAN_round1853_0
NODE_1077_length_63492_cov_14.835553	DBSCAN_round3_6
NODE_1078_length_63457_cov_7.722580	unclustered
NODE_1079_length_63423_cov_41.093565	DBSCAN_round2826_0
NODE_1080_length_63394_cov_15.023714	DBSCAN_round8_14
NODE_1082_length_63360_cov_20.286297	DBSCAN_round3_5
NODE_1083_length_63329_cov_100.137418	DBSCAN_round8_15
NODE_1084_length_63313_cov_12.125059	DBSCAN_round4_22
NODE_1085_length_63305_cov_37.067051	DBSCAN_round1782_0
NODE_1086_length_63302_cov_10.961279	DBSCAN_round3_27
NODE_1087_length_63269_cov_7.569905	DBSCAN_round6_9
NODE_1088_length_63196_cov_18.472039	DBSCAN_round4_15
NODE_1089_length_63184_cov_40.649781	DBSCAN_round5_1
NODE_1090_length_63177_cov_5.796188	DBSCAN_round4_30
NODE_1091_length_63162_cov_24.887366	DBSCAN_round3394_1251
NODE_1092_length_63124_cov_5.599455	DBSCAN_round3396_1363
NODE_1094_length_63102_cov_359.000460	DBSCAN_round1422_0
NODE_1095_length_63091_cov_32.244939	DBSCAN_round1217_0
NODE_1096_length_63075_cov_15.375881	DBSCAN_round7_43
NODE_1097_length_63020_cov_415.592504	DBSCAN_round1360_0
NODE_1098_length_62956_cov_9.874597	DBSCAN_round3398_2283
NODE_1099_length_62918_cov_19.452953	DBSCAN_round3394_281
NODE_1100_length_62836_cov_11.297606	DBSCAN_round7_43
NODE_1101_length_62829_cov_29.524070	DBSCAN_round5_15
NODE_1102_length_62821_cov_14.834688	DBSCAN_round3_6
NODE_1103_length_62711_cov_25.269408	DBSCAN_round3394_1251
NODE_1104_length_62708_cov_20.198857	DBSCAN_round3394_281
NODE_1105_length_62706_cov_7.428166	DBSCAN_round4_35
NODE_1106_length_62695_cov_14.831194	DBSCAN_round1116_0
NODE_1107_length_62689_cov_29.375228	unclustered
NODE_1108_length_62689_cov_10.908085	unclustered
NODE_1109_length_62658_cov_41.960385	unclustered
NODE_1110_length_62656_cov_9.823821	DBSCAN_round7_13
NODE_1111_length_62644_cov_23.387416	DBSCAN_round659_0
NODE_1112_length_62612_cov_28.478907	DBSCAN_round3_21
NODE_1113_length_62612_cov_13.622712	DBSCAN_round8_37
NODE_1114_length_62591_cov_34.490054	DBSCAN_round7_21
NODE_1115_length_62571_cov_16.098647	DBSCAN_round2088_76
NODE_1116_length_62558_cov_55.371662	DBSCAN_round3139_0
NODE_1117_length_62538_cov_117.603508	DBSCAN_round1853_0
NODE_1118_length_62532_cov_28.505562	DBSCAN_round3146_0
NODE_1119_length_62523_cov_12.794903	DBSCAN_round2810_0
NODE_1120_length_62492_cov_18.900316	DBSCAN_round3398_304
NODE_1121_length_62474_cov_5.858248	DBSCAN_round3397_118
NODE_1122_length_62471_cov_34.173465	DBSCAN_round3_21
NODE_1123_length_62466_cov_48.280303	unclustered
NODE_1124_length_62426_cov_10.284299	DBSCAN_round3477_23
NODE_1125_length_62417_cov_20.723357	unclustered
NODE_1126_length_62381_cov_89.037111	unclustered
NODE_1128_length_62314_cov_5.986990	DBSCAN_round3_13
NODE_1129_length_62258_cov_12.546967	DBSCAN_round3068_0
NODE_1130_length_62243_cov_9.339069	DBSCAN_round7_13
NODE_1131_length_62240_cov_60.760151	DBSCAN_round3393_3
NODE_1132_length_62239_cov_8.366911	DBSCAN_round5_18
NODE_1133_length_62236_cov_7.973014	DBSCAN_round372_0
NODE_1134_length_62233_cov_12.651452	DBSCAN_round8_56
NODE_1135_length_62230_cov_88.186232	DBSCAN_round1853_0
NODE_1136_length_62213_cov_5.142331	DBSCAN_round3397_897
NODE_1137_length_62210_cov_20.290467	unclustered
NODE_1138_length_62199_cov_12.742678	DBSCAN_round4_19
NODE_1139_length_62149_cov_10.731745	DBSCAN_round106_71
NODE_1140_length_62126_cov_6.923217	DBSCAN_round4_35
NODE_1141_length_62073_cov_7.500580	DBSCAN_round5_18
NODE_1142_length_62030_cov_13.511997	DBSCAN_round7_3
NODE_1143_length_62017_cov_8.741955	DBSCAN_round5_26
NODE_1144_length_61961_cov_5.503958	DBSCAN_round3_34
NODE_1146_length_61885_cov_7.104771	DBSCAN_round3396_753
NODE_1148_length_61858_cov_19.521722	DBSCAN_round3395_962
NODE_1149_length_61857_cov_5.134963	DBSCAN_round7_22
NODE_1150_length_61846_cov_9.903999	DBSCAN_round6_7
NODE_1151_length_61792_cov_18.601989	DBSCAN_round3395_962
NODE_1152_length_61791_cov_22.226464	unclustered
NODE_1153_length_61751_cov_18.910189	DBSCAN_round3_11
NODE_1154_length_61732_cov_11.701720	DBSCAN_round3403_444
NODE_1155_length_61721_cov_25.414540	DBSCAN_round3394_278
NODE_1156_length_61706_cov_32.621953	DBSCAN_round3404_230
NODE_1157_length_61630_cov_6.023646	DBSCAN_round68_1
NODE_1158_length_61590_cov_4.583765	unclustered
NODE_1161_length_61507_cov_7.927993	DBSCAN_round3_3
NODE_1162_length_61495_cov_19.840088	DBSCAN_round2414_0
NODE_1163_length_61493_cov_9.455174	DBSCAN_round7_13
NODE_1164_length_61470_cov_16.193780	DBSCAN_round7_43
NODE_1165_length_61420_cov_14.432119	DBSCAN_round8_56
NODE_1166_length_61409_cov_59.362601	DBSCAN_round1081_0
NODE_1167_length_61374_cov_13.127726	DBSCAN_round7_52
NODE_1168_length_61335_cov_5.303215	DBSCAN_round3397_897
NODE_1169_length_61331_cov_32.213003	DBSCAN_round3404_230
NODE_1170_length_61291_cov_15.103762	DBSCAN_round8_14
NODE_1171_length_61232_cov_11.961244	DBSCAN_round3_14
NODE_1172_length_61215_cov_7.661069	unclustered
NODE_1173_length_61190_cov_10.378081	DBSCAN_round4_23
NODE_1174_length_61182_cov_11.776204	DBSCAN_round1116_0
NODE_1175_length_61178_cov_8.981954	DBSCAN_round1422_0
NODE_1176_length_61174_cov_6.636218	DBSCAN_round3_3
NODE_1177_length_61167_cov_12.110011	DBSCAN_round3397_6913
NODE_1178_length_61137_cov_30.217527	DBSCAN_round3393_12
NODE_1179_length_61129_cov_76.499067	unclustered
NODE_1180_length_61129_cov_9.908930	DBSCAN_round1360_0
NODE_1181_length_61105_cov_7.617248	DBSCAN_round3394_497
NODE_1182_length_61072_cov_24.896357	DBSCAN_round659_0
NODE_1183_length_61040_cov_38.584373	DBSCAN_round3393_42
NODE_1184_length_61036_cov_15.740296	DBSCAN_round270_2
NODE_1185_length_61034_cov_6.936454	DBSCAN_round8_21
NODE_1186_length_60971_cov_180.911632	DBSCAN_round41_8
NODE_1187_length_60951_cov_39.329496	DBSCAN_round3393_119
NODE_1189_length_60910_cov_8.488933	unclustered
NODE_1190_length_60819_cov_5.597262	DBSCAN_round3_34
NODE_1192_length_60803_cov_10.101847	DBSCAN_round7_20
NODE_1193_length_60735_cov_17.205916	DBSCAN_round3_11
NODE_1195_length_60677_cov_15.662713	unclustered
NODE_1196_length_60653_cov_6.412027	DBSCAN_round3_13
NODE_1197_length_60632_cov_39.291695	DBSCAN_round7_21
NODE_1198_length_60580_cov_7.142635	DBSCAN_round93_17
NODE_1199_length_60561_cov_19.122071	DBSCAN_round3357_0
NODE_1200_length_60540_cov_14.393717	DBSCAN_round3_6
NODE_1201_length_60530_cov_16.827813	unclustered
NODE_1202_length_60528_cov_11.678683	DBSCAN_round7_43
NODE_1203_length_60494_cov_20.326461	unclustered
NODE_1204_length_60442_cov_14.314472	DBSCAN_round3431_1279
NODE_1206_length_60387_cov_9.015945	DBSCAN_round2051_0
NODE_1207_length_60369_cov_7.427662	unclustered
NODE_1208_length_60310_cov_29.413791	DBSCAN_round1217_0
NODE_1209_length_60273_cov_34.130924	DBSCAN_round5_1
NODE_1210_length_60234_cov_8.758039	DBSCAN_round3_9
NODE_1211_length_60179_cov_13.105299	unclustered
NODE_1212_length_60176_cov_8.610785	DBSCAN_round3396_3354
NODE_1213_length_60146_cov_17.325689	unclustered
NODE_1214_length_60144_cov_48.030455	DBSCAN_round8_31
NODE_1215_length_60125_cov_26.671933	unclustered
NODE_1216_length_60077_cov_121.808337	unclustered
NODE_1217_length_60070_cov_6.716471	DBSCAN_round1372_0
NODE_1218_length_60038_cov_6.096161	DBSCAN_round3652_251
NODE_1219_length_60018_cov_5.567817	unclustered
NODE_1220_length_59983_cov_36.962238	DBSCAN_round5_1
NODE_1221_length_59982_cov_49.750580	DBSCAN_round3393_77
NODE_1222_length_59977_cov_22.324989	DBSCAN_round3394_278
NODE_1223_length_59939_cov_4.908740	DBSCAN_round94_33
NODE_1224_length_59919_cov_36.183984	DBSCAN_round3404_230
NODE_1225_length_59894_cov_25.631762	DBSCAN_round3394_278
NODE_1226_length_59882_cov_10.075150	unclustered
NODE_1227_length_59876_cov_130.062052	unclustered
NODE_1229_length_59788_cov_5.534830	unclustered
NODE_1230_length_59779_cov_13.109638	DBSCAN_round1116_0
NODE_1231_length_59765_cov_125.881996	DBSCAN_round3392_17
NODE_1232_length_59764_cov_20.850291	DBSCAN_round3394_281
NODE_1233_length_59751_cov_19.839420	DBSCAN_round78_4
NODE_1234_length_59727_cov_8.098757	DBSCAN_round1389_0
NODE_1235_length_59707_cov_96.890565	unclustered
NODE_1236_length_59700_cov_33.932802	DBSCAN_round3404_230
NODE_1237_length_59690_cov_5.089880	DBSCAN_round7_22
NODE_1238_length_59687_cov_27.537983	DBSCAN_round3394_278
NODE_1239_length_59655_cov_23.395822	DBSCAN_round906_0
NODE_1240_length_59653_cov_16.757676	DBSCAN_round270_2
NODE_1241_length_59639_cov_16.693475	unclustered
NODE_1242_length_59596_cov_6.947028	DBSCAN_round3_3
NODE_1243_length_59586_cov_15.878853	unclustered
NODE_1244_length_59584_cov_80.904685	unclustered
NODE_1245_length_59574_cov_11.521161	DBSCAN_round122_0
NODE_1246_length_59572_cov_40.135474	DBSCAN_round3_35
NODE_1247_length_59549_cov_346.431640	DBSCAN_round1754_0
NODE_1248_length_59466_cov_9.717695	DBSCAN_round3477_23
NODE_1249_length_59458_cov_8.176186	unclustered
NODE_1250_length_59442_cov_8.850186	DBSCAN_round372_0
NODE_1251_length_59432_cov_57.473803	DBSCAN_round3392_183
NODE_1252_length_59419_cov_6.114362	unclustered
NODE_1253_length_59385_cov_5.968347	DBSCAN_round3_34
NODE_1254_length_59325_cov_13.209752	DBSCAN_round8_14
NODE_1255_length_59318_cov_28.559759	DBSCAN_round42_44
NODE_1256_length_59303_cov_25.370848	unclustered
NODE_1257_length_59268_cov_84.788746	DBSCAN_round1853_0
NODE_1258_length_59254_cov_26.107536	unclustered
NODE_1259_length_59249_cov_12.212978	DBSCAN_round7_52
NODE_1260_length_59245_cov_211.827268	DBSCAN_round3026_0
NODE_1261_length_59205_cov_6.612595	DBSCAN_round93_13
NODE_1262_length_59191_cov_7.508151	DBSCAN_round2120_0
NODE_1263_length_59170_cov_88.893462	DBSCAN_round273_4
NODE_1264_length_59139_cov_13.369660	DBSCAN_round8_14
NODE_1265_length_59118_cov_192.987319	unclustered
NODE_1266_length_59100_cov_12.026116	DBSCAN_round5_35
NODE_1267_length_59088_cov_36.162214	unclustered
NODE_1268_length_59040_cov_8.516352	DBSCAN_round279_0
NODE_1269_length_59023_cov_38.136074	DBSCAN_round2826_0
NODE_1270_length_59017_cov_38.940233	DBSCAN_round5_1
NODE_1271_length_58986_cov_15.733672	DBSCAN_round3_24
NODE_1272_length_58977_cov_13.407013	DBSCAN_round3_36
NODE_1273_length_58972_cov_5.376360	unclustered
NODE_1274_length_58955_cov_25.158710	DBSCAN_round5_15
NODE_1275_length_58931_cov_87.598308	DBSCAN_round1853_0
NODE_1276_length_58931_cov_38.675233	DBSCAN_round3404_230
NODE_1277_length_58917_cov_14.204427	DBSCAN_round3431_1279
NODE_1278_length_58899_cov_21.217592	unclustered
NODE_1279_length_58888_cov_13.338059	unclustered
NODE_1280_length_58842_cov_10.585061	DBSCAN_round7_13
NODE_1281_length_58839_cov_6.695121	DBSCAN_round5658_0
NODE_1282_length_58796_cov_9.693655	DBSCAN_round6_7
NODE_1283_length_58781_cov_33.012005	DBSCAN_round1_1
NODE_1284_length_58767_cov_95.136514	DBSCAN_round1853_0
NODE_1285_length_58725_cov_174.202267	DBSCAN_round3326_0
NODE_1286_length_58700_cov_32.786239	unclustered
NODE_1287_length_58575_cov_11.995591	unclustered
NODE_1288_length_58557_cov_6.331031	DBSCAN_round271_19
NODE_1289_length_58543_cov_60.565090	DBSCAN_round3393_3
NODE_1290_length_58521_cov_34.651769	unclustered
NODE_1291_length_58508_cov_15.779994	DBSCAN_round3_6
NODE_1292_length_58482_cov_136.888784	DBSCAN_round3392_17
NODE_1293_length_58450_cov_5.780615	DBSCAN_round335_7
NODE_1294_length_58449_cov_26.988475	DBSCAN_round106_8
NODE_1295_length_58449_cov_16.292530	DBSCAN_round7_36
NODE_1296_length_58448_cov_8.282123	DBSCAN_round372_0
NODE_1297_length_58432_cov_36.628844	DBSCAN_round3393_119
NODE_1298_length_58419_cov_156.357549	unclustered
NODE_1299_length_58406_cov_10.515381	DBSCAN_round3_12
NODE_1300_length_58391_cov_78.561180	DBSCAN_round3392_1
NODE_1301_length_58387_cov_13.077693	DBSCAN_round8_14
NODE_1302_length_58371_cov_34.723901	DBSCAN_round4_20
NODE_1303_length_58321_cov_5.346051	DBSCAN_round910_230
NODE_1304_length_58316_cov_14.758930	DBSCAN_round3357_0
NODE_1305_length_58305_cov_98.501185	DBSCAN_round1853_0
NODE_1306_length_58268_cov_26.057530	DBSCAN_round5_15
NODE_1307_length_58263_cov_25.638778	DBSCAN_round3394_20
NODE_1308_length_58260_cov_7.424551	DBSCAN_round8_21
NODE_1309_length_58214_cov_40.939906	DBSCAN_round2826_0
NODE_1310_length_58209_cov_22.688310	unclustered
NODE_1311_length_58187_cov_23.282891	unclustered
NODE_1312_length_58175_cov_14.995664	DBSCAN_round6_31
NODE_1313_length_58166_cov_5.291425	DBSCAN_round94_23
NODE_1314_length_58163_cov_9.376403	DBSCAN_round6_7
NODE_1315_length_58116_cov_149.018274	DBSCAN_round3404_2596
NODE_1316_length_58073_cov_11.637750	DBSCAN_round3_11
NODE_1317_length_58069_cov_9.479660	DBSCAN_round1372_0
NODE_1319_length_58045_cov_40.621659	DBSCAN_round5_1
NODE_1320_length_58030_cov_27.500405	unclustered
NODE_1321_length_58002_cov_11.416018	DBSCAN_round343_6
NODE_1322_length_57994_cov_13.313865	unclustered
NODE_1323_length_57987_cov_6.869744	DBSCAN_round3_7
NODE_1324_length_57951_cov_10.277895	DBSCAN_round3_14
NODE_1326_length_57924_cov_32.988163	DBSCAN_round3_37
NODE_1327_length_57918_cov_8.512953	unclustered
NODE_1328_length_57894_cov_14.062864	DBSCAN_round8_14
NODE_1329_length_57871_cov_16.063114	DBSCAN_round3_11
NODE_1330_length_57862_cov_8.721349	DBSCAN_round7_13
NODE_1331_length_57839_cov_6.326596	DBSCAN_round3_3
NODE_1332_length_57831_cov_5.920798	DBSCAN_round3396_33
NODE_1333_length_57812_cov_36.932268	DBSCAN_round4082_42
NODE_1334_length_57793_cov_10.595622	DBSCAN_round3398_11
NODE_1335_length_57775_cov_8.601022	DBSCAN_round372_0
NODE_1336_length_57747_cov_14.710549	DBSCAN_round4_12
NODE_1337_length_57687_cov_360.490838	DBSCAN_round1422_0
NODE_1338_length_57663_cov_14.908259	DBSCAN_round4_14
NODE_1339_length_57654_cov_31.494957	DBSCAN_round3394_18
NODE_1340_length_57645_cov_11.861990	unclustered
NODE_1341_length_57613_cov_35.672035	DBSCAN_round1217_0
NODE_1343_length_57597_cov_4.889698	unclustered
NODE_1344_length_57579_cov_378.889785	DBSCAN_round1754_0
NODE_1345_length_57527_cov_11.309420	DBSCAN_round2551_0
NODE_1346_length_57486_cov_19.710696	DBSCAN_round3146_0
NODE_1347_length_57460_cov_46.618134	unclustered
NODE_1348_length_57451_cov_9.895010	DBSCAN_round372_0
NODE_1349_length_57447_cov_65.303788	DBSCAN_round4_10
NODE_1350_length_57443_cov_6.615826	DBSCAN_round3_3
NODE_1351_length_57423_cov_6.430257	DBSCAN_round6_9
NODE_1352_length_57414_cov_7.141390	DBSCAN_round8_21
NODE_1353_length_57391_cov_9.076305	unclustered
NODE_1354_length_57389_cov_27.456797	unclustered
NODE_1355_length_57260_cov_8.946316	DBSCAN_round372_0
NODE_1356_length_57241_cov_12.224530	DBSCAN_round4_23
NODE_1357_length_57241_cov_11.745497	DBSCAN_round343_6
NODE_1359_length_57139_cov_9.674690	DBSCAN_round2357_0
NODE_1360_length_57116_cov_8.116454	DBSCAN_round3_20
NODE_1361_length_57115_cov_25.943042	DBSCAN_round78_4
NODE_1362_length_57096_cov_15.492085	DBSCAN_round373_6
NODE_1363_length_57090_cov_24.533567	DBSCAN_round1178_1
NODE_1364_length_57057_cov_6.065524	DBSCAN_round3396_33
NODE_1365_length_57043_cov_22.285867	DBSCAN_round3394_1251
NODE_1366_length_57034_cov_35.426719	DBSCAN_round3393_338
NODE_1367_length_56956_cov_5.765505	DBSCAN_round273_4
NODE_1368_length_56942_cov_27.039306	DBSCAN_round1217_0
NODE_1369_length_56895_cov_37.618209	DBSCAN_round36_0
NODE_1370_length_56875_cov_5.514643	DBSCAN_round1564_0
NODE_1371_length_56869_cov_13.505914	DBSCAN_round3394_444
NODE_1372_length_56856_cov_10.972800	DBSCAN_round2087_59
NODE_1373_length_56851_cov_14.814212	DBSCAN_round8_66
NODE_1374_length_56792_cov_9.028271	DBSCAN_round1360_0
NODE_1375_length_56755_cov_19.722557	DBSCAN_round906_0
NODE_1376_length_56719_cov_5.465816	DBSCAN_round3397_3049
NODE_1377_length_56717_cov_7.076824	DBSCAN_round8_21
NODE_1379_length_56701_cov_32.199255	DBSCAN_round4_15
NODE_1380_length_56672_cov_20.219298	DBSCAN_round3158_0
NODE_1381_length_56610_cov_12.947768	DBSCAN_round2810_0
NODE_1382_length_56590_cov_9.605218	DBSCAN_round3398_2283
NODE_1383_length_56583_cov_25.906790	DBSCAN_round3_21
NODE_1384_length_56562_cov_6.990214	DBSCAN_round5_18
NODE_1385_length_56539_cov_43.894218	unclustered
NODE_1386_length_56444_cov_21.404423	DBSCAN_round3_5
NODE_1387_length_56363_cov_10.329829	DBSCAN_round3_32
NODE_1388_length_56361_cov_19.348897	DBSCAN_round4_15
NODE_1389_length_56350_cov_10.206875	unclustered
NODE_1390_length_56302_cov_32.697406	DBSCAN_round1782_0
NODE_1391_length_56227_cov_8.324165	unclustered
NODE_1392_length_56219_cov_9.019870	unclustered
NODE_1393_length_56217_cov_9.317991	DBSCAN_round106_71
NODE_1394_length_56203_cov_13.341134	DBSCAN_round7_43
NODE_1395_length_56201_cov_5.600577	DBSCAN_round272_14
NODE_1396_length_56161_cov_5.141375	unclustered
NODE_1397_length_56147_cov_12.130643	DBSCAN_round7_43
NODE_1398_length_56135_cov_6.351070	DBSCAN_round235_0
NODE_1399_length_56111_cov_10.653739	DBSCAN_round4_19
NODE_1400_length_56044_cov_17.646931	DBSCAN_round4_15
NODE_1401_length_56027_cov_8.844386	DBSCAN_round2985_0
NODE_1402_length_56001_cov_6.785615	DBSCAN_round6_9
NODE_1403_length_55970_cov_12.502853	DBSCAN_round8_67
NODE_1404_length_55961_cov_22.573838	DBSCAN_round523_2
NODE_1405_length_55946_cov_11.740119	DBSCAN_round3068_0
NODE_1406_length_55927_cov_6.089830	DBSCAN_round3_34
NODE_1407_length_55907_cov_22.699420	DBSCAN_round3394_20
NODE_1408_length_55898_cov_103.319986	unclustered
NODE_1409_length_55888_cov_6.408253	unclustered
NODE_1411_length_55820_cov_15.759527	DBSCAN_round906_0
NODE_1412_length_55794_cov_13.937602	DBSCAN_round7_3
NODE_1414_length_55782_cov_183.289375	DBSCAN_round504_0
NODE_1415_length_55776_cov_5.541681	DBSCAN_round94_23
NODE_1416_length_55769_cov_9.029077	unclustered
NODE_1417_length_55754_cov_31.534570	DBSCAN_round1217_0
NODE_1418_length_55751_cov_44.545264	unclustered
NODE_1419_length_55747_cov_33.685844	DBSCAN_round3394_798
NODE_1421_length_55746_cov_22.848342	DBSCAN_round1_1
NODE_1422_length_55742_cov_10.115413	unclustered
NODE_1423_length_55739_cov_10.791017	DBSCAN_round3_11
NODE_1424_length_55738_cov_20.989961	DBSCAN_round3394_281
NODE_1425_length_55695_cov_5.954457	unclustered
NODE_1426_length_55680_cov_12.980638	DBSCAN_round4_23
NODE_1428_length_55670_cov_13.490803	DBSCAN_round4_12
NODE_1429_length_55655_cov_5.689371	DBSCAN_round335_7
NODE_1430_length_55654_cov_27.365402	DBSCAN_round5_15
NODE_1431_length_55649_cov_16.195165	unclustered
NODE_1432_length_55609_cov_40.130900	DBSCAN_round909_17
NODE_1433_length_55598_cov_13.343698	DBSCAN_round8_67
NODE_1434_length_55563_cov_13.497640	DBSCAN_round3_11
NODE_1435_length_55559_cov_32.671123	DBSCAN_round4_15
NODE_1436_length_55551_cov_6.382424	unclustered
NODE_1438_length_55515_cov_22.343184	DBSCAN_round659_0
NODE_1439_length_55514_cov_205.962603	DBSCAN_round3026_0
NODE_1440_length_55512_cov_132.106299	unclustered
NODE_1441_length_55466_cov_8.013030	DBSCAN_round3_27
NODE_1442_length_55426_cov_27.123639	DBSCAN_round1217_0
NODE_1443_length_55391_cov_9.647752	DBSCAN_round122_0
NODE_1444_length_55386_cov_54.138693	DBSCAN_round2681_0
NODE_1445_length_55361_cov_27.903934	DBSCAN_round659_0
NODE_1446_length_55360_cov_12.265166	DBSCAN_round107_491
NODE_1447_length_55345_cov_8.780521	DBSCAN_round6_7
NODE_1448_length_55343_cov_13.509080	DBSCAN_round4_19
NODE_1450_length_55295_cov_8.923135	DBSCAN_round3_12
NODE_1451_length_55280_cov_22.096931	DBSCAN_round106_71
NODE_1452_length_55264_cov_27.998225	DBSCAN_round2521_0
NODE_1453_length_55236_cov_7.850365	DBSCAN_round5_18
NODE_1454_length_55234_cov_33.516120	DBSCAN_round3393_42
NODE_1455_length_55124_cov_13.974832	DBSCAN_round8_27
NODE_1457_length_55085_cov_145.697910	unclustered
NODE_1458_length_55066_cov_22.837814	DBSCAN_round78_4
NODE_1459_length_55058_cov_13.613785	DBSCAN_round3394_752
NODE_1460_length_55034_cov_8.739937	DBSCAN_round3186_0
NODE_1461_length_55030_cov_10.763001	DBSCAN_round3_11
NODE_1462_length_55014_cov_29.671519	DBSCAN_round1177_2
NODE_1463_length_54994_cov_9.914414	DBSCAN_round3_8
NODE_1464_length_54986_cov_45.868380	DBSCAN_round3393_77
NODE_1465_length_54984_cov_13.554042	DBSCAN_round8_14
NODE_1466_length_54948_cov_32.529776	DBSCAN_round5_1
NODE_1467_length_54932_cov_38.730397	DBSCAN_round659_0
NODE_1468_length_54902_cov_33.930826	DBSCAN_round7_21
NODE_1469_length_54897_cov_106.434284	unclustered
NODE_1470_length_54896_cov_22.294907	DBSCAN_round3_5
NODE_1471_length_54889_cov_147.386257	DBSCAN_round3392_17
NODE_1472_length_54872_cov_6.444205	DBSCAN_round3_13
NODE_1473_length_54869_cov_25.903255	DBSCAN_round3_5
NODE_1474_length_54848_cov_12.438998	DBSCAN_round2810_0
NODE_1475_length_54836_cov_8.073128	DBSCAN_round5_18
NODE_1477_length_54800_cov_8.062490	DBSCAN_round5_18
NODE_1478_length_54780_cov_14.435395	DBSCAN_round107_491
NODE_1479_length_54760_cov_60.158139	DBSCAN_round3393_3
NODE_1480_length_54756_cov_7.536992	DBSCAN_round6_9
NODE_1481_length_54754_cov_13.200881	DBSCAN_round3430_684
NODE_1482_length_54751_cov_6.800534	DBSCAN_round3_22
NODE_1483_length_54737_cov_6.232947	DBSCAN_round3397_118
NODE_1484_length_54729_cov_7.216849	DBSCAN_round2985_0
NODE_1486_length_54717_cov_124.070762	unclustered
NODE_1487_length_54702_cov_4.069208	unclustered
NODE_1488_length_54685_cov_7.037781	DBSCAN_round2985_0
NODE_1489_length_54676_cov_45.626243	DBSCAN_round1826_0
NODE_1490_length_54662_cov_14.129983	DBSCAN_round3357_0
NODE_1492_length_54606_cov_5.185496	DBSCAN_round4_41
NODE_1493_length_54601_cov_37.516793	DBSCAN_round3393_42
NODE_1494_length_54599_cov_5.405947	DBSCAN_round1_3
NODE_1495_length_54584_cov_13.272974	DBSCAN_round8_14
NODE_1496_length_54568_cov_9.847339	DBSCAN_round7_13
NODE_1497_length_54567_cov_16.778618	DBSCAN_round3357_0
NODE_1498_length_54564_cov_9.907960	DBSCAN_round7_13
NODE_1499_length_54554_cov_39.348392	DBSCAN_round3394_628
NODE_1500_length_54550_cov_31.937352	DBSCAN_round1_1
NODE_1501_length_54537_cov_23.217760	DBSCAN_round3394_20
NODE_1502_length_54501_cov_11.659828	DBSCAN_round3479_4
NODE_1503_length_54492_cov_14.320242	DBSCAN_round270_2
NODE_1504_length_54491_cov_14.396943	DBSCAN_round3068_0
NODE_1505_length_54481_cov_5.153346	DBSCAN_round3_13
NODE_1506_length_54479_cov_13.307052	DBSCAN_round8_14
NODE_1507_length_54469_cov_5.802477	DBSCAN_round335_7
NODE_1508_length_54464_cov_16.645610	DBSCAN_round4_14
NODE_1509_length_54461_cov_12.195420	DBSCAN_round4_22
NODE_1510_length_54420_cov_22.577099	DBSCAN_round2521_0
NODE_1511_length_54409_cov_141.959985	unclustered
NODE_1512_length_54395_cov_13.569010	unclustered
NODE_1513_length_54394_cov_7.438304	DBSCAN_round3_20
NODE_1514_length_54374_cov_11.221175	DBSCAN_round2644_0
NODE_1515_length_54361_cov_5.317018	DBSCAN_round3_38
NODE_1516_length_54342_cov_43.932323	unclustered
NODE_1517_length_54315_cov_11.274125	DBSCAN_round4_22
NODE_1518_length_54298_cov_37.333481	unclustered
NODE_1519_length_54287_cov_7.171080	DBSCAN_round107_179
NODE_1520_length_54273_cov_40.574717	DBSCAN_round5_1
NODE_1521_length_54240_cov_40.067694	DBSCAN_round1782_0
NODE_1522_length_54233_cov_9.459818	unclustered
NODE_1523_length_54225_cov_108.543880	DBSCAN_round4_10
NODE_1524_length_54222_cov_7.156221	DBSCAN_round1372_0
NODE_1525_length_54221_cov_6.758612	DBSCAN_round3_34
NODE_1526_length_54182_cov_6.311859	DBSCAN_round3396_1363
NODE_1527_length_54168_cov_14.928113	DBSCAN_round8_56
NODE_1528_length_54165_cov_13.063242	DBSCAN_round3_24
NODE_1529_length_54146_cov_25.567932	DBSCAN_round4255_5
NODE_1530_length_54132_cov_9.719160	DBSCAN_round3479_4
NODE_1531_length_54081_cov_15.210732	DBSCAN_round3394_752
NODE_1532_length_54073_cov_9.890111	unclustered
NODE_1533_length_54060_cov_5.952079	unclustered
NODE_1534_length_54053_cov_19.157413	DBSCAN_round4_36
NODE_1535_length_54043_cov_11.311921	DBSCAN_round3479_4
NODE_1536_length_54018_cov_6.987491	unclustered
NODE_1537_length_54011_cov_86.795630	DBSCAN_round1853_0
NODE_1538_length_53964_cov_65.797900	DBSCAN_round3392_183
NODE_1539_length_53924_cov_78.404741	DBSCAN_round2621_0
NODE_1540_length_53919_cov_44.007463	DBSCAN_round3392_183
NODE_1541_length_53910_cov_36.269130	DBSCAN_round3394_798
NODE_1542_length_53891_cov_12.098540	DBSCAN_round2810_1
NODE_1543_length_53879_cov_9.924922	DBSCAN_round8_67
NODE_1544_length_53837_cov_32.615596	DBSCAN_round5_1
NODE_1545_length_53819_cov_20.856781	unclustered
NODE_1546_length_53807_cov_6.247042	DBSCAN_round94_23
NODE_1547_length_53787_cov_16.522780	DBSCAN_round8_14
NODE_1548_length_53780_cov_17.583955	unclustered
NODE_1549_length_53759_cov_6.890660	DBSCAN_round3_20
NODE_1550_length_53753_cov_25.747458	DBSCAN_round5_15
NODE_1551_length_53732_cov_13.172402	DBSCAN_round4_14
NODE_1552_length_53727_cov_6.484424	unclustered
NODE_1553_length_53718_cov_7.436968	DBSCAN_round8_21
NODE_1554_length_53705_cov_7.312898	unclustered
NODE_1555_length_53690_cov_43.801380	unclustered
NODE_1556_length_53672_cov_13.567003	DBSCAN_round8_14
NODE_1557_length_53663_cov_26.703925	DBSCAN_round1178_1
NODE_1558_length_53657_cov_6.091321	DBSCAN_round8_68
NODE_1559_length_53579_cov_12.317558	unclustered
NODE_1560_length_53575_cov_33.699084	DBSCAN_round3401_1691
NODE_1561_length_53550_cov_23.587027	DBSCAN_round906_0
NODE_1562_length_53511_cov_7.268501	DBSCAN_round6_9
NODE_1563_length_53505_cov_13.824135	DBSCAN_round3_40
NODE_1564_length_53504_cov_31.358491	DBSCAN_round5_15
NODE_1565_length_53497_cov_11.550747	DBSCAN_round3357_0
NODE_1566_length_53452_cov_14.739686	DBSCAN_round3396_3874
NODE_1567_length_53449_cov_6.755141	DBSCAN_round3_20
NODE_1568_length_53420_cov_40.495914	unclustered
NODE_1569_length_53395_cov_22.201425	DBSCAN_round3396_3302
NODE_1570_length_53354_cov_16.850466	DBSCAN_round3398_304
NODE_1571_length_53325_cov_29.070621	DBSCAN_round659_0
NODE_1572_length_53311_cov_32.456080	DBSCAN_round3394_798
NODE_1573_length_53311_cov_20.995287	DBSCAN_round906_0
NODE_1574_length_53271_cov_45.837004	DBSCAN_round3394_799
NODE_1575_length_53247_cov_14.310235	DBSCAN_round4_19
NODE_1577_length_53222_cov_27.411345	DBSCAN_round3_18
NODE_1578_length_53206_cov_7.954902	DBSCAN_round3397_917
NODE_1579_length_53201_cov_19.265363	DBSCAN_round771_1
NODE_1580_length_53199_cov_7.143026	DBSCAN_round3_27
NODE_1582_length_53183_cov_25.039433	DBSCAN_round3394_278
NODE_1583_length_53152_cov_37.048647	DBSCAN_round2088_126
NODE_1584_length_53137_cov_9.539053	DBSCAN_round3395_384
NODE_1585_length_53127_cov_107.485510	DBSCAN_round8_15
NODE_1586_length_53127_cov_24.301195	unclustered
NODE_1587_length_53120_cov_7.242175	DBSCAN_round279_0
NODE_1588_length_53073_cov_14.528292	DBSCAN_round2810_0
NODE_1589_length_53069_cov_15.208888	DBSCAN_round3357_0
NODE_1590_length_53058_cov_67.995019	DBSCAN_round107_786
NODE_1591_length_53023_cov_9.498584	DBSCAN_round372_0
NODE_1592_length_53022_cov_13.505975	DBSCAN_round2810_1
NODE_1593_length_53008_cov_16.176968	DBSCAN_round7_43
NODE_1594_length_52971_cov_24.565198	DBSCAN_round3394_20
NODE_1595_length_52939_cov_22.555253	unclustered
NODE_1596_length_52927_cov_36.821815	DBSCAN_round3393_119
NODE_1597_length_52910_cov_36.130943	DBSCAN_round1217_0
NODE_1599_length_52898_cov_12.136309	DBSCAN_round331_14
NODE_1600_length_52889_cov_7.220332	DBSCAN_round2985_0
NODE_1601_length_52877_cov_75.114252	DBSCAN_round5_5
NODE_1602_length_52864_cov_8.182980	DBSCAN_round7_13
NODE_1603_length_52853_cov_11.405015	unclustered
NODE_1604_length_52852_cov_33.818361	DBSCAN_round2088_128
NODE_1605_length_52842_cov_6.708205	DBSCAN_round6_9
NODE_1606_length_52834_cov_12.592963	unclustered
NODE_1607_length_52829_cov_5.932922	DBSCAN_round1360_0
NODE_1608_length_52826_cov_15.951886	DBSCAN_round4_12
NODE_1609_length_52784_cov_76.097100	DBSCAN_round8_30
NODE_1610_length_52768_cov_42.539525	unclustered
NODE_1611_length_52703_cov_10.488433	DBSCAN_round3_14
NODE_1612_length_52697_cov_13.570552	DBSCAN_round7_43
NODE_1613_length_52697_cov_8.731070	DBSCAN_round6_7
NODE_1614_length_52669_cov_9.753963	DBSCAN_round372_0
NODE_1615_length_52663_cov_13.405528	DBSCAN_round8_37
NODE_1616_length_52642_cov_9.881320	DBSCAN_round3_9
NODE_1618_length_52623_cov_65.414891	DBSCAN_round3393_3
NODE_1619_length_52617_cov_10.575986	DBSCAN_round3429_83
NODE_1620_length_52581_cov_23.298367	DBSCAN_round106_8
NODE_1621_length_52580_cov_6.338372	DBSCAN_round3_3
NODE_1622_length_52575_cov_42.517612	DBSCAN_round398_0
NODE_1624_length_52554_cov_7.397398	DBSCAN_round3399_8
NODE_1625_length_52535_cov_37.212919	DBSCAN_round909_17
NODE_1626_length_52529_cov_31.307867	DBSCAN_round3394_798
NODE_1627_length_52518_cov_61.404933	DBSCAN_round3393_3
NODE_1629_length_52496_cov_6.084514	DBSCAN_round3_13
NODE_1630_length_52495_cov_96.886995	DBSCAN_round4_10
NODE_1631_length_52483_cov_6.682918	DBSCAN_round3_13
NODE_1632_length_52460_cov_13.240359	DBSCAN_round3_24
NODE_1633_length_52430_cov_6.438606	DBSCAN_round6_9
NODE_1634_length_52423_cov_6.913210	DBSCAN_round335_7
NODE_1635_length_52416_cov_14.329043	DBSCAN_round8_67
NODE_1636_length_52414_cov_24.996677	DBSCAN_round106_8
NODE_1637_length_52389_cov_160.857645	DBSCAN_round3392_17
NODE_1638_length_52383_cov_15.554502	DBSCAN_round3394_444
NODE_1639_length_52348_cov_25.700629	DBSCAN_round78_4
NODE_1640_length_52299_cov_35.360271	DBSCAN_round3394_798
NODE_1641_length_52259_cov_14.548157	DBSCAN_round8_37
NODE_1642_length_52245_cov_52.929680	DBSCAN_round3393_3
NODE_1643_length_52243_cov_31.339791	DBSCAN_round1217_0
NODE_1644_length_52206_cov_14.127553	DBSCAN_round8_67
NODE_1645_length_52171_cov_21.123513	DBSCAN_round3394_281
NODE_1646_length_52135_cov_7.572811	DBSCAN_round3_20
NODE_1647_length_52126_cov_32.649402	DBSCAN_round7_21
NODE_1648_length_52093_cov_77.795822	DBSCAN_round3392_1
NODE_1649_length_52076_cov_13.065704	DBSCAN_round3396_850
NODE_1650_length_52074_cov_7.650897	DBSCAN_round3_3
NODE_1651_length_52051_cov_402.261059	DBSCAN_round1754_0
NODE_1652_length_52026_cov_11.157646	unclustered
NODE_1653_length_52020_cov_96.955085	DBSCAN_round8_15
NODE_1654_length_52012_cov_21.940701	DBSCAN_round3396_3302
NODE_1655_length_51973_cov_5.812204	DBSCAN_round3397_118
NODE_1656_length_51944_cov_121.178227	unclustered
NODE_1657_length_51922_cov_16.590665	DBSCAN_round3396_952
NODE_1658_length_51919_cov_90.613412	DBSCAN_round1853_0
NODE_1659_length_51913_cov_17.057291	DBSCAN_round7_36
NODE_1660_length_51913_cov_7.751475	DBSCAN_round279_0
NODE_1661_length_51912_cov_40.772663	DBSCAN_round4_20
NODE_1662_length_51893_cov_41.927389	DBSCAN_round1754_0
NODE_1663_length_51870_cov_11.632095	DBSCAN_round4_23
NODE_1664_length_51805_cov_6.044715	unclustered
NODE_1665_length_51802_cov_66.697181	DBSCAN_round8_30
NODE_1666_length_51799_cov_19.567583	DBSCAN_round3395_962
NODE_1667_length_51796_cov_9.824646	DBSCAN_round3477_23
NODE_1668_length_51793_cov_30.276257	DBSCAN_round3_18
NODE_1669_length_51773_cov_8.458506	DBSCAN_round7_34
NODE_1670_length_51735_cov_47.514067	DBSCAN_round3393_119
NODE_1671_length_51726_cov_5.778232	DBSCAN_round3_34
NODE_1672_length_51696_cov_7.502372	unclustered
NODE_1673_length_51684_cov_13.160801	DBSCAN_round8_14
NODE_1674_length_51683_cov_38.615151	unclustered
NODE_1675_length_51681_cov_13.004668	DBSCAN_round3_24
NODE_1676_length_51672_cov_11.965554	unclustered
NODE_1677_length_51660_cov_5.143436	DBSCAN_round2120_0
NODE_1678_length_51657_cov_12.513178	DBSCAN_round906_0
NODE_1679_length_51628_cov_170.230372	DBSCAN_round41_8
NODE_1680_length_51585_cov_9.471939	DBSCAN_round372_0
NODE_1681_length_51584_cov_65.890159	DBSCAN_round3393_3
NODE_1682_length_51578_cov_33.802574	unclustered
NODE_1683_length_51556_cov_23.096251	DBSCAN_round4_26
NODE_1684_length_51553_cov_38.950445	DBSCAN_round3393_42
NODE_1685_length_51545_cov_50.937153	DBSCAN_round3392_78
NODE_1686_length_51541_cov_15.139048	DBSCAN_round771_1
NODE_1687_length_51521_cov_28.299227	DBSCAN_round5_15
NODE_1688_length_51495_cov_6.745665	DBSCAN_round3394_497
NODE_1689_length_51465_cov_26.341354	DBSCAN_round659_0
NODE_1690_length_51463_cov_28.688550	DBSCAN_round3393_12
NODE_1691_length_51462_cov_11.525493	DBSCAN_round3479_4
NODE_1692_length_51442_cov_8.133730	DBSCAN_round8_21
NODE_1693_length_51428_cov_6.726062	unclustered
NODE_1694_length_51420_cov_35.025212	DBSCAN_round3393_42
NODE_1696_length_51409_cov_13.824103	DBSCAN_round3396_2012
NODE_1697_length_51380_cov_7.887501	DBSCAN_round3_3
NODE_1698_length_51376_cov_7.506167	DBSCAN_round141_0
NODE_1699_length_51350_cov_7.909465	DBSCAN_round3397_80
NODE_1700_length_51344_cov_35.178362	DBSCAN_round4_20
NODE_1701_length_51341_cov_64.815193	DBSCAN_round3393_3
NODE_1702_length_51339_cov_20.855569	DBSCAN_round3_16
NODE_1703_length_51334_cov_13.816358	DBSCAN_round3394_380
NODE_1704_length_51330_cov_5.870132	DBSCAN_round3397_118
NODE_1705_length_51327_cov_59.878296	DBSCAN_round3392_183
NODE_1707_length_51289_cov_5.835968	DBSCAN_round271_19
NODE_1708_length_51275_cov_27.807966	DBSCAN_round2521_0
NODE_1709_length_51267_cov_22.022905	DBSCAN_round1217_0
NODE_1710_length_51254_cov_31.825075	DBSCAN_round3_37
NODE_1711_length_51252_cov_25.921265	DBSCAN_round4_26
NODE_1712_length_51244_cov_6.540937	DBSCAN_round3_3
NODE_1713_length_51225_cov_11.382685	DBSCAN_round3397_6913
NODE_1714_length_51224_cov_14.408333	DBSCAN_round3_36
NODE_1715_length_51202_cov_15.161965	DBSCAN_round7_36
NODE_1716_length_51160_cov_132.155112	DBSCAN_round3392_17
NODE_1717_length_51156_cov_10.953543	DBSCAN_round7_43
NODE_1718_length_51154_cov_5.232372	DBSCAN_round1_3
NODE_1719_length_51134_cov_101.953503	DBSCAN_round273_4
NODE_1721_length_51100_cov_6.965814	unclustered
NODE_1722_length_51088_cov_5.901299	DBSCAN_round94_23
NODE_1723_length_51069_cov_8.041459	DBSCAN_round3396_3354
NODE_1724_length_51057_cov_15.492490	DBSCAN_round8_56
NODE_1725_length_51043_cov_9.864184	DBSCAN_round7_13
NODE_1726_length_51038_cov_83.539258	DBSCAN_round3392_1
NODE_1727_length_51026_cov_19.333798	DBSCAN_round3394_288
NODE_1728_length_51022_cov_82.499029	DBSCAN_round3392_1
NODE_1729_length_51016_cov_108.900296	DBSCAN_round1853_0
NODE_1730_length_50966_cov_6.252067	DBSCAN_round335_7
NODE_1731_length_50963_cov_27.629567	unclustered
NODE_1732_length_50938_cov_6.045634	DBSCAN_round3396_1363
NODE_1733_length_50903_cov_12.654283	DBSCAN_round3_11
NODE_1734_length_50892_cov_27.087161	DBSCAN_round42_44
NODE_1735_length_50879_cov_10.131414	DBSCAN_round3477_23
NODE_1736_length_50871_cov_12.758167	DBSCAN_round3396_668
NODE_1737_length_50861_cov_13.860883	DBSCAN_round107_491
NODE_1738_length_50851_cov_58.234231	unclustered
NODE_1739_length_50841_cov_17.273245	DBSCAN_round771_1
NODE_1740_length_50834_cov_173.530771	unclustered
NODE_1741_length_50831_cov_21.267252	DBSCAN_round3396_3302
NODE_1742_length_50826_cov_7.920762	DBSCAN_round2866_0
NODE_1743_length_50772_cov_74.767553	DBSCAN_round3392_1
NODE_1744_length_50736_cov_14.976678	DBSCAN_round4_14
NODE_1745_length_50711_cov_179.293529	DBSCAN_round4_25
NODE_1746_length_50647_cov_8.071691	unclustered
NODE_1747_length_50646_cov_63.419798	DBSCAN_round5_5
NODE_1748_length_50636_cov_30.777921	DBSCAN_round3394_278
NODE_1749_length_50623_cov_6.845950	DBSCAN_round7_13
NODE_1750_length_50623_cov_6.398829	DBSCAN_round273_4
NODE_1751_length_50622_cov_12.789566	DBSCAN_round3479_4
NODE_1752_length_50601_cov_207.964864	unclustered
NODE_1753_length_50594_cov_5.065257	DBSCAN_round3396_1363
NODE_1754_length_50582_cov_17.174422	DBSCAN_round771_1
NODE_1755_length_50552_cov_7.404935	DBSCAN_round235_0
NODE_1756_length_50548_cov_42.674450	DBSCAN_round2826_0
NODE_1757_length_50548_cov_10.005644	DBSCAN_round7_13
NODE_1758_length_50547_cov_5.805098	DBSCAN_round94_23
NODE_1759_length_50541_cov_19.626966	DBSCAN_round3394_288
NODE_1760_length_50539_cov_100.439644	DBSCAN_round1422_0
NODE_1761_length_50511_cov_32.594994	unclustered
NODE_1762_length_50505_cov_12.737978	DBSCAN_round7_43
NODE_1763_length_50499_cov_424.089664	DBSCAN_round1754_0
NODE_1764_length_50499_cov_9.692907	DBSCAN_round3479_4
NODE_1765_length_50490_cov_8.622782	DBSCAN_round3399_762
NODE_1766_length_50484_cov_7.907236	DBSCAN_round5_18
NODE_1767_length_50477_cov_9.634326	DBSCAN_round5_18
NODE_1768_length_50467_cov_139.332480	unclustered
NODE_1769_length_50453_cov_9.136672	DBSCAN_round8_67
NODE_1770_length_50436_cov_5.059447	DBSCAN_round3964_1
NODE_1771_length_50432_cov_12.702166	DBSCAN_round270_2
NODE_1772_length_50428_cov_19.868997	DBSCAN_round3402_260
NODE_1773_length_50424_cov_26.205245	DBSCAN_round4_15
NODE_1774_length_50402_cov_10.338054	DBSCAN_round3396_1161
NODE_1775_length_50391_cov_14.375159	DBSCAN_round4_12
NODE_1776_length_50388_cov_7.321260	DBSCAN_round3394_497
NODE_1777_length_50373_cov_87.941552	DBSCAN_round107_786
NODE_1778_length_50347_cov_7.494134	DBSCAN_round8_21
NODE_1779_length_50335_cov_14.361217	DBSCAN_round3_6
NODE_1780_length_50304_cov_6.118490	DBSCAN_round3_22
NODE_1781_length_50301_cov_87.252816	DBSCAN_round8_15
NODE_1782_length_50285_cov_36.388453	DBSCAN_round3393_338
NODE_1783_length_50269_cov_8.835146	DBSCAN_round372_0
NODE_1784_length_50264_cov_35.454301	unclustered
NODE_1785_length_50254_cov_42.112751	DBSCAN_round3392_78
NODE_1786_length_50250_cov_58.437414	DBSCAN_round5_5
NODE_1787_length_50242_cov_69.769861	unclustered
NODE_1788_length_50240_cov_7.767460	DBSCAN_round2120_0
NODE_1789_length_50237_cov_18.298753	DBSCAN_round5_22
NODE_1790_length_50218_cov_12.902199	unclustered
NODE_1791_length_50159_cov_205.347517	DBSCAN_round3026_0
NODE_1792_length_50126_cov_63.736115	DBSCAN_round8_30
NODE_1793_length_50115_cov_35.877487	DBSCAN_round2985_0
NODE_1794_length_50109_cov_9.287430	DBSCAN_round3477_23
NODE_1795_length_50094_cov_35.309399	DBSCAN_round5_1
NODE_1796_length_50059_cov_423.563115	DBSCAN_round1754_0
NODE_1797_length_50059_cov_13.324954	DBSCAN_round1116_0
NODE_1798_length_50057_cov_6.627495	unclustered
NODE_1799_length_50056_cov_11.644507	DBSCAN_round3_27
NODE_1800_length_50041_cov_14.770116	DBSCAN_round3_2
NODE_1801_length_50039_cov_6.091609	DBSCAN_round4_35
NODE_1802_length_50024_cov_12.757009	DBSCAN_round7_36
NODE_1803_length_49991_cov_5.549003	DBSCAN_round3_41
NODE_1804_length_49987_cov_5.485020	DBSCAN_round3_28
NODE_1805_length_49986_cov_154.997517	DBSCAN_round3392_17
NODE_1806_length_49978_cov_34.981391	DBSCAN_round3393_42
NODE_1807_length_49959_cov_9.302841	DBSCAN_round3_9
NODE_1808_length_49953_cov_23.436430	DBSCAN_round3394_20
NODE_1809_length_49937_cov_8.790425	DBSCAN_round8_43
NODE_1810_length_49919_cov_7.669581	DBSCAN_round3_3
NODE_1811_length_49892_cov_5.798403	unclustered
NODE_1812_length_49886_cov_11.433224	DBSCAN_round3396_1162
NODE_1813_length_49872_cov_12.276452	DBSCAN_round8_56
NODE_1814_length_49858_cov_6.789290	DBSCAN_round7_24
NODE_1815_length_49846_cov_241.534032	unclustered
NODE_1816_length_49834_cov_66.405874	DBSCAN_round3405_13
NODE_1817_length_49821_cov_8.950850	DBSCAN_round3_30
NODE_1819_length_49772_cov_13.248929	unclustered
NODE_1820_length_49771_cov_66.273493	unclustered
NODE_1822_length_49697_cov_7.534547	DBSCAN_round2866_0
NODE_1823_length_49696_cov_19.505046	unclustered
NODE_1824_length_49695_cov_5.706084	unclustered
NODE_1825_length_49692_cov_40.349074	DBSCAN_round3393_119
NODE_1826_length_49684_cov_15.030627	DBSCAN_round8_30
NODE_1827_length_49666_cov_26.594263	DBSCAN_round42_44
NODE_1828_length_49585_cov_5.183626	DBSCAN_round3397_3049
NODE_1829_length_49577_cov_72.136606	unclustered
NODE_1830_length_49561_cov_22.202905	DBSCAN_round5_15
NODE_1831_length_49519_cov_12.347263	DBSCAN_round4_23
NODE_1833_length_49455_cov_8.292976	unclustered
NODE_1834_length_49424_cov_33.266179	DBSCAN_round3394_798
NODE_1835_length_49421_cov_16.769315	unclustered
NODE_1836_length_49418_cov_11.444706	DBSCAN_round4_23
NODE_1837_length_49417_cov_44.289534	DBSCAN_round3393_119
NODE_1838_length_49400_cov_7.453562	DBSCAN_round291_12
NODE_1839_length_49375_cov_6.314416	unclustered
NODE_1840_length_49364_cov_9.572107	unclustered
NODE_1841_length_49330_cov_12.068453	DBSCAN_round7_43
NODE_1842_length_49316_cov_14.194495	DBSCAN_round3_6
NODE_1843_length_49307_cov_12.722103	DBSCAN_round1116_0
NODE_1844_length_49274_cov_13.430769	DBSCAN_round3_6
NODE_1845_length_49265_cov_38.888823	DBSCAN_round5_1
NODE_1846_length_49250_cov_6.182762	DBSCAN_round4_35
NODE_1847_length_49246_cov_8.407046	DBSCAN_round6_7
NODE_1848_length_49239_cov_13.167311	DBSCAN_round3068_0
NODE_1849_length_49223_cov_28.930321	unclustered
NODE_1850_length_49159_cov_8.251344	DBSCAN_round7_13
NODE_1851_length_49159_cov_8.180718	DBSCAN_round3399_762
NODE_1852_length_49122_cov_14.752502	DBSCAN_round8_56
NODE_1853_length_49121_cov_6.815575	unclustered
NODE_1854_length_49093_cov_34.522044	DBSCAN_round3394_798
NODE_1855_length_49092_cov_104.677101	DBSCAN_round1853_0
NODE_1856_length_49077_cov_29.403798	DBSCAN_round1217_0
NODE_1857_length_49068_cov_12.500010	DBSCAN_round2810_0
NODE_1858_length_49062_cov_22.424143	DBSCAN_round3_21
NODE_1859_length_49019_cov_8.008047	unclustered
NODE_1860_length_49006_cov_6.224674	DBSCAN_round2120_0
NODE_1861_length_48997_cov_53.296106	DBSCAN_round8_31
NODE_1862_length_48976_cov_41.604526	DBSCAN_round3393_42
NODE_1863_length_48954_cov_46.203337	DBSCAN_round3393_77
NODE_1864_length_48938_cov_53.773214	unclustered
NODE_1865_length_48905_cov_5.591505	DBSCAN_round3397_3049
NODE_1866_length_48900_cov_33.891493	unclustered
NODE_1867_length_48895_cov_9.681347	DBSCAN_round3_32
NODE_1868_length_48894_cov_5.414198	DBSCAN_round3397_897
NODE_1869_length_48890_cov_6.989454	DBSCAN_round3397_80
NODE_1870_length_48880_cov_11.719590	DBSCAN_round71_1
NODE_1871_length_48877_cov_9.178833	DBSCAN_round7_13
NODE_1872_length_48872_cov_41.727964	DBSCAN_round3404_230
NODE_1873_length_48866_cov_15.002213	unclustered
NODE_1874_length_48864_cov_34.922535	unclustered
NODE_1876_length_48848_cov_5.454430	unclustered
NODE_1877_length_48829_cov_5.474372	DBSCAN_round7_22
NODE_1878_length_48828_cov_14.327230	DBSCAN_round3394_380
NODE_1880_length_48811_cov_15.354520	DBSCAN_round1116_0
NODE_1881_length_48801_cov_14.066488	unclustered
NODE_1882_length_48796_cov_82.451837	DBSCAN_round107_218
NODE_1883_length_48783_cov_6.224327	DBSCAN_round3_28
NODE_1884_length_48758_cov_8.726649	DBSCAN_round2120_0
NODE_1885_length_48752_cov_6.220547	DBSCAN_round2120_0
NODE_1886_length_48751_cov_151.121858	unclustered
NODE_1887_length_48748_cov_11.269423	DBSCAN_round4_23
NODE_1888_length_48744_cov_9.337345	DBSCAN_round372_1
NODE_1889_length_48743_cov_5.321434	DBSCAN_round271_19
NODE_1890_length_48707_cov_5.650189	unclustered
NODE_1891_length_48684_cov_37.649263	unclustered
NODE_1893_length_48672_cov_13.865788	DBSCAN_round329_14
NODE_1895_length_48642_cov_13.336180	DBSCAN_round1116_0
NODE_1896_length_48604_cov_14.093287	DBSCAN_round8_14
NODE_1897_length_48593_cov_20.394371	unclustered
NODE_1898_length_48582_cov_9.640303	DBSCAN_round3_32
NODE_1899_length_48580_cov_11.752087	DBSCAN_round4_22
NODE_1900_length_48565_cov_25.034900	DBSCAN_round3_11
NODE_1901_length_48564_cov_41.446762	DBSCAN_round3393_119
NODE_1902_length_48545_cov_8.547061	DBSCAN_round2985_0
NODE_1903_length_48510_cov_14.204788	DBSCAN_round3394_752
NODE_1904_length_48508_cov_7.169793	unclustered
NODE_1905_length_48499_cov_5.988729	DBSCAN_round3396_33
NODE_1906_length_48495_cov_18.664348	unclustered
NODE_1908_length_48462_cov_60.229120	unclustered
NODE_1909_length_48462_cov_5.288264	unclustered
NODE_1910_length_48426_cov_28.405739	DBSCAN_round3_18
NODE_1911_length_48418_cov_40.118458	DBSCAN_round1217_0
NODE_1912_length_48403_cov_56.442583	DBSCAN_round3139_0
NODE_1913_length_48381_cov_20.599594	DBSCAN_round4_36
NODE_1914_length_48354_cov_8.381664	DBSCAN_round3399_762
NODE_1915_length_48349_cov_18.163022	DBSCAN_round270_2
NODE_1916_length_48331_cov_11.809657	DBSCAN_round7_43
NODE_1917_length_48306_cov_25.488508	DBSCAN_round4_15
NODE_1918_length_48297_cov_8.402326	DBSCAN_round279_0
NODE_1919_length_48293_cov_5.971516	DBSCAN_round3397_3115
NODE_1920_length_48278_cov_27.657031	DBSCAN_round5_15
NODE_1921_length_48263_cov_455.323971	DBSCAN_round1853_0
NODE_1923_length_48245_cov_9.848516	DBSCAN_round7_20
NODE_1924_length_48219_cov_379.505606	DBSCAN_round1754_0
NODE_1925_length_48213_cov_7.966568	DBSCAN_round7_34
NODE_1926_length_48202_cov_9.344819	DBSCAN_round3398_2283
NODE_1927_length_48136_cov_6.140554	DBSCAN_round3_13
NODE_1929_length_48126_cov_24.611658	DBSCAN_round2592_0
NODE_1931_length_48106_cov_46.602422	unclustered
NODE_1932_length_48096_cov_9.473991	DBSCAN_round3477_23
NODE_1934_length_48076_cov_14.289894	DBSCAN_round906_0
NODE_1935_length_48056_cov_7.756609	DBSCAN_round3399_1007
NODE_1936_length_48055_cov_11.181917	DBSCAN_round3_14
NODE_1937_length_48016_cov_12.748254	DBSCAN_round7_40
NODE_1938_length_47997_cov_11.767365	DBSCAN_round3430_684
NODE_1939_length_47975_cov_6.214274	DBSCAN_round3397_940
NODE_1940_length_47966_cov_5.814677	unclustered
NODE_1941_length_47954_cov_13.984384	DBSCAN_round3396_2012
NODE_1942_length_47939_cov_5.104983	DBSCAN_round7_61
NODE_1943_length_47927_cov_15.304771	DBSCAN_round3_6
NODE_1944_length_47924_cov_40.360421	DBSCAN_round3394_798
NODE_1945_length_47923_cov_4.193052	DBSCAN_round335_15
NODE_1946_length_47920_cov_12.731516	DBSCAN_round3398_11
NODE_1947_length_47908_cov_13.210436	DBSCAN_round8_14
NODE_1948_length_47897_cov_8.016387	DBSCAN_round3396_3354
NODE_1949_length_47866_cov_8.817427	DBSCAN_round3_14
NODE_1950_length_47864_cov_18.609822	DBSCAN_round107_218
NODE_1951_length_47861_cov_9.887002	unclustered
NODE_1952_length_47843_cov_23.200992	unclustered
NODE_1953_length_47815_cov_27.282077	DBSCAN_round3394_20
NODE_1955_length_47784_cov_29.988938	DBSCAN_round3_21
NODE_1956_length_47769_cov_7.255250	DBSCAN_round5_18
NODE_1957_length_47763_cov_14.866542	DBSCAN_round331_14
NODE_1958_length_47756_cov_7.228213	DBSCAN_round7_34
NODE_1959_length_47755_cov_28.128553	DBSCAN_round3_23
NODE_1960_length_47749_cov_22.446618	unclustered
NODE_1961_length_47745_cov_142.239065	DBSCAN_round3392_17
NODE_1962_length_47731_cov_5.759984	DBSCAN_round3_20
NODE_1963_length_47697_cov_37.211431	DBSCAN_round1217_0
NODE_1965_length_47668_cov_14.702266	DBSCAN_round3396_3874
NODE_1966_length_47664_cov_30.182697	unclustered
NODE_1967_length_47659_cov_13.778464	DBSCAN_round3068_0
NODE_1968_length_47657_cov_13.445128	DBSCAN_round4_12
NODE_1969_length_47643_cov_19.377238	DBSCAN_round3395_387
NODE_1970_length_47642_cov_6.461849	unclustered
NODE_1971_length_47626_cov_21.756974	DBSCAN_round2521_0
NODE_1972_length_47613_cov_11.772509	unclustered
NODE_1973_length_47589_cov_6.197438	DBSCAN_round4_30
NODE_1974_length_47581_cov_9.763771	DBSCAN_round3398_2283
NODE_1975_length_47549_cov_56.863204	DBSCAN_round8_30
NODE_1976_length_47514_cov_7.285784	DBSCAN_round2985_0
NODE_1977_length_47509_cov_35.041872	unclustered
NODE_1978_length_47505_cov_16.360232	DBSCAN_round771_1
NODE_1979_length_47487_cov_6.410946	unclustered
NODE_1980_length_47486_cov_23.001687	DBSCAN_round4_15
NODE_1981_length_47465_cov_36.465703	DBSCAN_round3_21
NODE_1982_length_47461_cov_7.084631	DBSCAN_round2357_0
NODE_1983_length_47430_cov_50.744296	DBSCAN_round3392_78
NODE_1984_length_47412_cov_9.567899	DBSCAN_round372_0
NODE_1985_length_47396_cov_15.786908	DBSCAN_round771_1
NODE_1986_length_47385_cov_17.684872	DBSCAN_round107_218
NODE_1987_length_47370_cov_66.623460	unclustered
NODE_1988_length_47367_cov_182.919090	DBSCAN_round1826_0
NODE_1989_length_47343_cov_94.108421	unclustered
NODE_1990_length_47343_cov_48.343597	DBSCAN_round2681_0
NODE_1991_length_47339_cov_14.258333	DBSCAN_round1372_0
NODE_1992_length_47327_cov_8.287083	DBSCAN_round7_13
NODE_1993_length_47302_cov_14.423477	DBSCAN_round4_19
NODE_1994_length_47283_cov_175.483400	DBSCAN_round3026_0
NODE_1995_length_47279_cov_38.374746	DBSCAN_round3394_628
NODE_1997_length_47255_cov_37.629386	DBSCAN_round974_0
NODE_1998_length_47249_cov_23.794508	DBSCAN_round3394_20
NODE_1999_length_47245_cov_22.697394	DBSCAN_round3394_278
NODE_2000_length_47233_cov_12.558989	DBSCAN_round123_31
NODE_2001_length_47232_cov_52.092354	DBSCAN_round2088_126
NODE_2002_length_47221_cov_16.275665	DBSCAN_round3396_952
NODE_2003_length_47209_cov_14.208975	unclustered
NODE_2004_length_47194_cov_14.420225	DBSCAN_round3068_0
NODE_2005_length_47192_cov_23.916902	DBSCAN_round4_34
NODE_2006_length_47188_cov_15.272102	DBSCAN_round3357_0
NODE_2007_length_47178_cov_55.226068	DBSCAN_round3393_3
NODE_2009_length_47163_cov_5.203193	DBSCAN_round3_28
NODE_2010_length_47148_cov_22.156626	DBSCAN_round3394_1251
NODE_2011_length_47147_cov_31.057037	DBSCAN_round3392_78
NODE_2012_length_47144_cov_14.387606	DBSCAN_round7_36
NODE_2013_length_47142_cov_36.734513	DBSCAN_round2088_126
NODE_2014_length_47127_cov_15.034713	DBSCAN_round4_14
NODE_2015_length_47117_cov_29.332668	unclustered
NODE_2016_length_47107_cov_8.062994	DBSCAN_round8_21
NODE_2018_length_47074_cov_12.701993	unclustered
NODE_2019_length_47050_cov_8.651495	DBSCAN_round3_3
NODE_2020_length_47021_cov_121.936252	DBSCAN_round8_15
NODE_2021_length_47019_cov_37.313027	DBSCAN_round3404_230
NODE_2022_length_46997_cov_14.146223	DBSCAN_round3396_7239
NODE_2023_length_46978_cov_29.769750	DBSCAN_round3402_2
NODE_2024_length_46952_cov_15.708638	DBSCAN_round3357_0
NODE_2025_length_46943_cov_23.893811	DBSCAN_round4_26
NODE_2026_length_46927_cov_6.745328	unclustered
NODE_2027_length_46884_cov_5.549638	DBSCAN_round335_7
NODE_2028_length_46868_cov_25.314485	DBSCAN_round3394_278
NODE_2029_length_46860_cov_16.886209	DBSCAN_round373_6
NODE_2030_length_46826_cov_15.891450	DBSCAN_round3395_387
NODE_2031_length_46826_cov_8.054927	DBSCAN_round3_3
NODE_2032_length_46800_cov_6.369794	DBSCAN_round3397_118
NODE_2033_length_46784_cov_38.002097	unclustered
NODE_2034_length_46746_cov_13.004926	DBSCAN_round8_74
NODE_2035_length_46740_cov_12.297140	DBSCAN_round7_36
NODE_2037_length_46736_cov_24.616953	DBSCAN_round4_26
NODE_2038_length_46733_cov_14.693646	DBSCAN_round3396_850
NODE_2039_length_46718_cov_54.803399	DBSCAN_round3139_0
NODE_2040_length_46705_cov_14.004287	DBSCAN_round329_14
NODE_2041_length_46695_cov_6.171977	DBSCAN_round3397_1893
NODE_2042_length_46682_cov_18.825466	unclustered
NODE_2043_length_46681_cov_134.328658	unclustered
NODE_2044_length_46676_cov_133.078849	unclustered
NODE_2045_length_46673_cov_33.696255	DBSCAN_round4_15
NODE_2046_length_46673_cov_15.424364	DBSCAN_round3395_387
NODE_2047_length_46669_cov_171.016840	unclustered
NODE_2048_length_46653_cov_13.064273	DBSCAN_round2810_0
NODE_2049_length_46650_cov_16.350638	DBSCAN_round1419_0
NODE_2050_length_46640_cov_18.559665	DBSCAN_round3_21
NODE_2051_length_46637_cov_25.962260	DBSCAN_round36_0
NODE_2052_length_46629_cov_8.270494	unclustered
NODE_2053_length_46607_cov_10.828364	DBSCAN_round8_67
NODE_2055_length_46520_cov_112.123620	DBSCAN_round1853_0
NODE_2056_length_46492_cov_22.174624	DBSCAN_round3394_288
NODE_2057_length_46487_cov_19.399014	DBSCAN_round4_15
NODE_2058_length_46475_cov_18.031301	DBSCAN_round3357_0
NODE_2059_length_46468_cov_11.012734	DBSCAN_round2810_1
NODE_2060_length_46452_cov_180.076578	DBSCAN_round3026_0
NODE_2061_length_46446_cov_13.933716	DBSCAN_round3015_0
NODE_2062_length_46441_cov_12.545402	DBSCAN_round4_12
NODE_2063_length_46434_cov_13.942970	DBSCAN_round3_6
NODE_2064_length_46428_cov_6.607466	DBSCAN_round2120_0
NODE_2065_length_46427_cov_14.799922	DBSCAN_round2551_0
NODE_2066_length_46425_cov_13.654691	DBSCAN_round3396_3874
NODE_2067_length_46414_cov_16.359456	DBSCAN_round3158_0
NODE_2068_length_46405_cov_137.857174	DBSCAN_round8_15
NODE_2069_length_46384_cov_22.518164	DBSCAN_round906_0
NODE_2070_length_46366_cov_5.983827	DBSCAN_round3_42
NODE_2071_length_46364_cov_15.913494	DBSCAN_round107_218
NODE_2072_length_46344_cov_32.230444	unclustered
NODE_2073_length_46336_cov_6.561937	DBSCAN_round3652_251
NODE_2074_length_46334_cov_18.796971	DBSCAN_round3357_0
NODE_2075_length_46308_cov_8.482628	DBSCAN_round5_18
NODE_2076_length_46275_cov_55.331566	DBSCAN_round1782_0
NODE_2077_length_46274_cov_34.778165	unclustered
NODE_2078_length_46269_cov_10.063076	DBSCAN_round2357_0
NODE_2079_length_46217_cov_6.858845	DBSCAN_round3397_80
NODE_2080_length_46153_cov_24.614712	DBSCAN_round2592_0
NODE_2081_length_46153_cov_13.791488	DBSCAN_round8_14
NODE_2082_length_46122_cov_45.142380	DBSCAN_round8_31
NODE_2083_length_46109_cov_23.201177	DBSCAN_round1419_0
NODE_2084_length_46107_cov_6.780075	DBSCAN_round2120_0
NODE_2086_length_46045_cov_11.904023	DBSCAN_round3_11
NODE_2087_length_46036_cov_10.248951	DBSCAN_round7_20
NODE_2088_length_46034_cov_35.138542	DBSCAN_round659_0
NODE_2089_length_46020_cov_6.937670	DBSCAN_round291_12
NODE_2090_length_46005_cov_83.326855	DBSCAN_round8_30
NODE_2091_length_45990_cov_7.500337	DBSCAN_round3394_497
NODE_2093_length_45985_cov_5.902939	DBSCAN_round2439_1
NODE_2094_length_45980_cov_8.995166	unclustered
NODE_2095_length_45964_cov_7.731752	DBSCAN_round107_179
[truncated: 107,250 more rows]

## Sheet: binning-refiner
SEQUENCEID	BINID
NODE_108_length_155993_cov_51.134489	metabat2-groopm2-autometa_100.fasta
NODE_318_length_104270_cov_58.108641	metabat2-groopm2-autometa_100.fasta
NODE_364_length_100081_cov_57.829964	metabat2-groopm2-autometa_100.fasta
NODE_420_length_93701_cov_64.629584	metabat2-groopm2-autometa_100.fasta
NODE_444_length_91356_cov_58.542710	metabat2-groopm2-autometa_100.fasta
NODE_596_length_80084_cov_55.799285	metabat2-groopm2-autometa_100.fasta
NODE_613_length_79524_cov_58.619348	metabat2-groopm2-autometa_100.fasta
NODE_786_length_71876_cov_66.742652	metabat2-groopm2-autometa_100.fasta
NODE_1063_length_63902_cov_65.398139	metabat2-groopm2-autometa_100.fasta
NODE_1131_length_62240_cov_60.760151	metabat2-groopm2-autometa_100.fasta
NODE_1289_length_58543_cov_60.565090	metabat2-groopm2-autometa_100.fasta
NODE_1479_length_54760_cov_60.158139	metabat2-groopm2-autometa_100.fasta
NODE_1618_length_52623_cov_65.414891	metabat2-groopm2-autometa_100.fasta
NODE_1627_length_52518_cov_61.404933	metabat2-groopm2-autometa_100.fasta
NODE_1642_length_52245_cov_52.929680	metabat2-groopm2-autometa_100.fasta
NODE_1701_length_51341_cov_64.815193	metabat2-groopm2-autometa_100.fasta
NODE_2007_length_47178_cov_55.226068	metabat2-groopm2-autometa_100.fasta
NODE_2143_length_45565_cov_57.032191	metabat2-groopm2-autometa_100.fasta
NODE_2409_length_42834_cov_63.138105	metabat2-groopm2-autometa_100.fasta
NODE_2668_length_40692_cov_53.958388	metabat2-groopm2-autometa_100.fasta
NODE_3692_length_34212_cov_51.740668	metabat2-groopm2-autometa_100.fasta
NODE_4300_length_31390_cov_55.935950	metabat2-groopm2-autometa_100.fasta
NODE_4653_length_29911_cov_62.330788	metabat2-groopm2-autometa_100.fasta
NODE_5188_length_28175_cov_61.937055	metabat2-groopm2-autometa_100.fasta
NODE_5246_length_28046_cov_62.074738	metabat2-groopm2-autometa_100.fasta
NODE_5726_length_26712_cov_57.342349	metabat2-groopm2-autometa_100.fasta
NODE_6173_length_25521_cov_63.870298	metabat2-groopm2-autometa_100.fasta
NODE_6837_length_23981_cov_53.597843	metabat2-groopm2-autometa_100.fasta
NODE_14949_length_14422_cov_56.450477	metabat2-groopm2-autometa_100.fasta
NODE_45540_length_6220_cov_58.169505	metabat2-groopm2-autometa_100.fasta
NODE_173_length_135222_cov_12.416833	metabat2-groopm2-autometa_101.fasta
NODE_181_length_133996_cov_13.437820	metabat2-groopm2-autometa_101.fasta
NODE_266_length_113309_cov_15.629550	metabat2-groopm2-autometa_101.fasta
NODE_370_length_99292_cov_13.840886	metabat2-groopm2-autometa_101.fasta
NODE_377_length_98492_cov_15.526154	metabat2-groopm2-autometa_101.fasta
NODE_503_length_86026_cov_13.899303	metabat2-groopm2-autometa_101.fasta
NODE_634_length_78283_cov_12.254218	metabat2-groopm2-autometa_101.fasta
NODE_694_length_75435_cov_15.468188	metabat2-groopm2-autometa_101.fasta
NODE_713_length_74733_cov_16.545315	metabat2-groopm2-autometa_101.fasta
NODE_757_length_72890_cov_12.777703	metabat2-groopm2-autometa_101.fasta
NODE_950_length_67267_cov_12.499167	metabat2-groopm2-autometa_101.fasta
NODE_974_length_66484_cov_13.490795	metabat2-groopm2-autometa_101.fasta
NODE_1338_length_57663_cov_14.908259	metabat2-groopm2-autometa_101.fasta
NODE_1508_length_54464_cov_16.645610	metabat2-groopm2-autometa_101.fasta
NODE_1551_length_53732_cov_13.172402	metabat2-groopm2-autometa_101.fasta
NODE_1744_length_50736_cov_14.976678	metabat2-groopm2-autometa_101.fasta
NODE_2014_length_47127_cov_15.034713	metabat2-groopm2-autometa_101.fasta
NODE_2430_length_42702_cov_12.909958	metabat2-groopm2-autometa_101.fasta
NODE_3373_length_35914_cov_18.089071	metabat2-groopm2-autometa_101.fasta
NODE_4567_length_30223_cov_17.964631	metabat2-groopm2-autometa_101.fasta
NODE_6347_length_25087_cov_15.387943	metabat2-groopm2-autometa_101.fasta
NODE_6574_length_24606_cov_17.352002	metabat2-groopm2-autometa_101.fasta
NODE_8070_length_21655_cov_14.318704	metabat2-groopm2-autometa_101.fasta
NODE_12638_length_16204_cov_12.439656	metabat2-groopm2-autometa_101.fasta
NODE_13859_length_15224_cov_14.692795	metabat2-groopm2-autometa_101.fasta
NODE_13946_length_15160_cov_16.976961	metabat2-groopm2-autometa_101.fasta
NODE_16897_length_13231_cov_15.763054	metabat2-groopm2-autometa_101.fasta
NODE_20283_length_11550_cov_12.770683	metabat2-groopm2-autometa_101.fasta
NODE_26262_length_9533_cov_15.188858	metabat2-groopm2-autometa_101.fasta
NODE_54949_length_5371_cov_18.599511	metabat2-groopm2-autometa_101.fasta
NODE_67454_length_4575_cov_16.024336	metabat2-groopm2-autometa_101.fasta
NODE_86948_length_3737_cov_13.589082	metabat2-groopm2-autometa_101.fasta
NODE_102_length_160790_cov_69.496861	metabat2-groopm2-autometa_102.fasta
NODE_204_length_128413_cov_70.645834	metabat2-groopm2-autometa_102.fasta
NODE_303_length_105703_cov_59.213113	metabat2-groopm2-autometa_102.fasta
NODE_317_length_104362_cov_69.421448	metabat2-groopm2-autometa_102.fasta
NODE_406_length_95210_cov_83.014692	metabat2-groopm2-autometa_102.fasta
NODE_456_length_90055_cov_61.946900	metabat2-groopm2-autometa_102.fasta
NODE_488_length_87547_cov_79.125829	metabat2-groopm2-autometa_102.fasta
NODE_493_length_87044_cov_61.652531	metabat2-groopm2-autometa_102.fasta
NODE_645_length_77948_cov_82.028180	metabat2-groopm2-autometa_102.fasta
NODE_721_length_74279_cov_75.581631	metabat2-groopm2-autometa_102.fasta
NODE_839_length_70239_cov_64.320158	metabat2-groopm2-autometa_102.fasta
NODE_1590_length_53058_cov_67.995019	metabat2-groopm2-autometa_102.fasta
NODE_1777_length_50373_cov_87.941552	metabat2-groopm2-autometa_102.fasta
NODE_2141_length_45579_cov_70.363720	metabat2-groopm2-autometa_102.fasta
NODE_2245_length_44559_cov_67.706049	metabat2-groopm2-autometa_102.fasta
NODE_2883_length_39033_cov_75.300375	metabat2-groopm2-autometa_102.fasta
NODE_5325_length_27807_cov_63.075346	metabat2-groopm2-autometa_102.fasta
NODE_6090_length_25699_cov_78.045157	metabat2-groopm2-autometa_102.fasta
NODE_6623_length_24498_cov_76.592849	metabat2-groopm2-autometa_102.fasta
NODE_6905_length_23827_cov_61.605713	metabat2-groopm2-autometa_102.fasta
NODE_7247_length_23143_cov_76.036772	metabat2-groopm2-autometa_102.fasta
NODE_8517_length_20892_cov_65.787829	metabat2-groopm2-autometa_102.fasta
NODE_9723_length_19153_cov_61.181223	metabat2-groopm2-autometa_102.fasta
NODE_10421_length_18357_cov_68.003114	metabat2-groopm2-autometa_102.fasta
NODE_11118_length_17585_cov_71.513748	metabat2-groopm2-autometa_102.fasta
NODE_13001_length_15887_cov_65.006569	metabat2-groopm2-autometa_102.fasta
NODE_13951_length_15155_cov_84.992583	metabat2-groopm2-autometa_102.fasta
NODE_16596_length_13410_cov_80.409959	metabat2-groopm2-autometa_102.fasta
NODE_20481_length_11465_cov_59.789395	metabat2-groopm2-autometa_102.fasta
NODE_21217_length_11166_cov_76.585276	metabat2-groopm2-autometa_102.fasta
NODE_22092_length_10845_cov_87.685728	metabat2-groopm2-autometa_102.fasta
NODE_22386_length_10735_cov_69.964045	metabat2-groopm2-autometa_102.fasta
NODE_25915_length_9634_cov_80.334482	metabat2-groopm2-autometa_102.fasta
NODE_26549_length_9457_cov_64.410445	metabat2-groopm2-autometa_102.fasta
NODE_29565_length_8696_cov_79.768777	metabat2-groopm2-autometa_102.fasta
NODE_31647_length_8265_cov_84.742631	metabat2-groopm2-autometa_102.fasta
NODE_10901_length_17822_cov_4.540384	metabat2-groopm2-autometa_103.fasta
NODE_11639_length_17092_cov_4.485062	metabat2-groopm2-autometa_103.fasta
NODE_12653_length_16195_cov_4.692503	metabat2-groopm2-autometa_103.fasta
NODE_12672_length_16176_cov_4.090379	metabat2-groopm2-autometa_103.fasta
NODE_13996_length_15126_cov_4.592330	metabat2-groopm2-autometa_103.fasta
NODE_14111_length_15041_cov_3.793407	metabat2-groopm2-autometa_103.fasta
NODE_14457_length_14779_cov_3.852893	metabat2-groopm2-autometa_103.fasta
NODE_15758_length_13896_cov_3.416372	metabat2-groopm2-autometa_103.fasta
NODE_16034_length_13732_cov_4.366528	metabat2-groopm2-autometa_103.fasta
NODE_16428_length_13503_cov_4.172070	metabat2-groopm2-autometa_103.fasta
NODE_16491_length_13464_cov_4.149004	metabat2-groopm2-autometa_103.fasta
NODE_16702_length_13352_cov_4.584117	metabat2-groopm2-autometa_103.fasta
NODE_17017_length_13165_cov_3.461632	metabat2-groopm2-autometa_103.fasta
NODE_17798_length_12760_cov_4.335931	metabat2-groopm2-autometa_103.fasta
NODE_17882_length_12712_cov_3.471360	metabat2-groopm2-autometa_103.fasta
NODE_18833_length_12203_cov_4.615986	metabat2-groopm2-autometa_103.fasta
NODE_19757_length_11783_cov_3.959840	metabat2-groopm2-autometa_103.fasta
NODE_20946_length_11284_cov_3.623208	metabat2-groopm2-autometa_103.fasta
NODE_21228_length_11163_cov_3.406644	metabat2-groopm2-autometa_103.fasta
NODE_21320_length_11126_cov_3.850420	metabat2-groopm2-autometa_103.fasta
NODE_21439_length_11078_cov_4.231607	metabat2-groopm2-autometa_103.fasta
NODE_21750_length_10967_cov_4.349615	metabat2-groopm2-autometa_103.fasta
NODE_21771_length_10957_cov_3.855348	metabat2-groopm2-autometa_103.fasta
NODE_23246_length_10436_cov_4.463828	metabat2-groopm2-autometa_103.fasta
NODE_23294_length_10421_cov_5.362435	metabat2-groopm2-autometa_103.fasta
NODE_23770_length_10268_cov_4.561245	metabat2-groopm2-autometa_103.fasta
NODE_23816_length_10249_cov_4.548362	metabat2-groopm2-autometa_103.fasta
NODE_24814_length_9942_cov_3.848387	metabat2-groopm2-autometa_103.fasta
NODE_25010_length_9882_cov_4.899868	metabat2-groopm2-autometa_103.fasta
NODE_25041_length_9870_cov_4.558023	metabat2-groopm2-autometa_103.fasta
NODE_25420_length_9763_cov_3.276782	metabat2-groopm2-autometa_103.fasta
NODE_25914_length_9635_cov_3.397077	metabat2-groopm2-autometa_103.fasta
NODE_26023_length_9604_cov_3.795476	metabat2-groopm2-autometa_103.fasta
NODE_26489_length_9475_cov_4.878450	metabat2-groopm2-autometa_103.fasta
NODE_26632_length_9437_cov_3.845555	metabat2-groopm2-autometa_103.fasta
NODE_26775_length_9400_cov_5.534189	metabat2-groopm2-autometa_103.fasta
NODE_26868_length_9376_cov_5.337088	metabat2-groopm2-autometa_103.fasta
NODE_27047_length_9329_cov_4.706923	metabat2-groopm2-autometa_103.fasta
NODE_27148_length_9300_cov_3.583775	metabat2-groopm2-autometa_103.fasta
NODE_27261_length_9267_cov_3.365284	metabat2-groopm2-autometa_103.fasta
NODE_27815_length_9113_cov_4.566129	metabat2-groopm2-autometa_103.fasta
NODE_27885_length_9094_cov_3.898108	metabat2-groopm2-autometa_103.fasta
NODE_27971_length_9076_cov_4.107305	metabat2-groopm2-autometa_103.fasta
NODE_27978_length_9075_cov_2.933259	metabat2-groopm2-autometa_103.fasta
NODE_28048_length_9057_cov_3.588758	metabat2-groopm2-autometa_103.fasta
NODE_29326_length_8750_cov_3.976308	metabat2-groopm2-autometa_103.fasta
NODE_29359_length_8743_cov_4.196593	metabat2-groopm2-autometa_103.fasta
NODE_29492_length_8712_cov_4.878364	metabat2-groopm2-autometa_103.fasta
NODE_29590_length_8692_cov_4.452125	metabat2-groopm2-autometa_103.fasta
NODE_29731_length_8658_cov_4.223294	metabat2-groopm2-autometa_103.fasta
NODE_30904_length_8415_cov_4.407177	metabat2-groopm2-autometa_103.fasta
NODE_30962_length_8402_cov_3.683839	metabat2-groopm2-autometa_103.fasta
NODE_31671_length_8261_cov_4.374360	metabat2-groopm2-autometa_103.fasta
NODE_31699_length_8255_cov_3.581341	metabat2-groopm2-autometa_103.fasta
NODE_32334_length_8133_cov_2.972518	metabat2-groopm2-autometa_103.fasta
NODE_33596_length_7895_cov_4.060587	metabat2-groopm2-autometa_103.fasta
NODE_33652_length_7884_cov_4.555116	metabat2-groopm2-autometa_103.fasta
NODE_34242_length_7774_cov_3.970203	metabat2-groopm2-autometa_103.fasta
NODE_34432_length_7734_cov_4.769241	metabat2-groopm2-autometa_103.fasta
NODE_34667_length_7694_cov_3.692761	metabat2-groopm2-autometa_103.fasta
NODE_34863_length_7661_cov_4.322903	metabat2-groopm2-autometa_103.fasta
NODE_35146_length_7615_cov_3.429630	metabat2-groopm2-autometa_103.fasta
NODE_35740_length_7513_cov_3.976401	metabat2-groopm2-autometa_103.fasta
NODE_36363_length_7413_cov_3.353493	metabat2-groopm2-autometa_103.fasta
NODE_36619_length_7376_cov_4.397350	metabat2-groopm2-autometa_103.fasta
NODE_36882_length_7333_cov_4.108272	metabat2-groopm2-autometa_103.fasta
NODE_37485_length_7238_cov_4.327997	metabat2-groopm2-autometa_103.fasta
NODE_37533_length_7231_cov_3.610925	metabat2-groopm2-autometa_103.fasta
NODE_37774_length_7195_cov_5.359524	metabat2-groopm2-autometa_103.fasta
NODE_38435_length_7087_cov_4.019482	metabat2-groopm2-autometa_103.fasta
NODE_38495_length_7078_cov_3.890503	metabat2-groopm2-autometa_103.fasta
NODE_38520_length_7074_cov_3.125232	metabat2-groopm2-autometa_103.fasta
NODE_38584_length_7066_cov_3.883469	metabat2-groopm2-autometa_103.fasta
NODE_38959_length_7013_cov_3.822506	metabat2-groopm2-autometa_103.fasta
NODE_39183_length_6984_cov_4.059893	metabat2-groopm2-autometa_103.fasta
NODE_39516_length_6941_cov_3.127069	metabat2-groopm2-autometa_103.fasta
NODE_40731_length_6779_cov_4.376115	metabat2-groopm2-autometa_103.fasta
NODE_40899_length_6757_cov_4.125634	metabat2-groopm2-autometa_103.fasta
NODE_40965_length_6749_cov_4.671796	metabat2-groopm2-autometa_103.fasta
NODE_41180_length_6721_cov_3.221572	metabat2-groopm2-autometa_103.fasta
NODE_41263_length_6712_cov_4.554154	metabat2-groopm2-autometa_103.fasta
NODE_42481_length_6560_cov_3.315142	metabat2-groopm2-autometa_103.fasta
NODE_42710_length_6529_cov_4.247760	metabat2-groopm2-autometa_103.fasta
NODE_42784_length_6521_cov_4.670275	metabat2-groopm2-autometa_103.fasta
NODE_42897_length_6508_cov_4.652720	metabat2-groopm2-autometa_103.fasta
NODE_43129_length_6482_cov_4.071106	metabat2-groopm2-autometa_103.fasta
NODE_43866_length_6403_cov_4.039382	metabat2-groopm2-autometa_103.fasta
NODE_43889_length_6400_cov_3.621907	metabat2-groopm2-autometa_103.fasta
NODE_43973_length_6390_cov_4.121863	metabat2-groopm2-autometa_103.fasta
NODE_44344_length_6349_cov_3.473785	metabat2-groopm2-autometa_103.fasta
NODE_44511_length_6329_cov_4.131176	metabat2-groopm2-autometa_103.fasta
NODE_44844_length_6295_cov_3.954487	metabat2-groopm2-autometa_103.fasta
NODE_45780_length_6194_cov_4.091872	metabat2-groopm2-autometa_103.fasta
NODE_46099_length_6162_cov_4.319797	metabat2-groopm2-autometa_103.fasta
NODE_46175_length_6155_cov_3.506721	metabat2-groopm2-autometa_103.fasta
NODE_46659_length_6102_cov_4.314205	metabat2-groopm2-autometa_103.fasta
NODE_46848_length_6086_cov_3.481346	metabat2-groopm2-autometa_103.fasta
NODE_46860_length_6085_cov_3.250746	metabat2-groopm2-autometa_103.fasta
NODE_47470_length_6027_cov_3.770596	metabat2-groopm2-autometa_103.fasta
NODE_47562_length_6016_cov_3.459654	metabat2-groopm2-autometa_103.fasta
NODE_47656_length_6007_cov_4.163642	metabat2-groopm2-autometa_103.fasta
NODE_49056_length_5875_cov_3.705842	metabat2-groopm2-autometa_103.fasta
NODE_49350_length_5846_cov_3.776723	metabat2-groopm2-autometa_103.fasta
NODE_49715_length_5812_cov_4.211221	metabat2-groopm2-autometa_103.fasta
NODE_50180_length_5770_cov_4.489764	metabat2-groopm2-autometa_103.fasta
NODE_50447_length_5747_cov_3.877547	metabat2-groopm2-autometa_103.fasta
NODE_51514_length_5654_cov_3.284336	metabat2-groopm2-autometa_103.fasta
NODE_51699_length_5637_cov_3.371910	metabat2-groopm2-autometa_103.fasta
NODE_52100_length_5602_cov_4.106724	metabat2-groopm2-autometa_103.fasta
NODE_52431_length_5576_cov_4.232748	metabat2-groopm2-autometa_103.fasta
NODE_52960_length_5531_cov_3.810993	metabat2-groopm2-autometa_103.fasta
NODE_53246_length_5508_cov_4.521548	metabat2-groopm2-autometa_103.fasta
NODE_54727_length_5388_cov_3.975061	metabat2-groopm2-autometa_103.fasta
NODE_54794_length_5383_cov_3.435435	metabat2-groopm2-autometa_103.fasta
NODE_54883_length_5377_cov_3.776212	metabat2-groopm2-autometa_103.fasta
NODE_55065_length_5362_cov_4.031279	metabat2-groopm2-autometa_103.fasta
NODE_55835_length_5305_cov_3.769143	metabat2-groopm2-autometa_103.fasta
NODE_56044_length_5291_cov_4.617456	metabat2-groopm2-autometa_103.fasta
NODE_56045_length_5291_cov_4.139037	metabat2-groopm2-autometa_103.fasta
NODE_56046_length_5291_cov_3.944423	metabat2-groopm2-autometa_103.fasta
NODE_56224_length_5278_cov_3.477120	metabat2-groopm2-autometa_103.fasta
NODE_56659_length_5246_cov_4.333654	metabat2-groopm2-autometa_103.fasta
NODE_57012_length_5223_cov_3.153444	metabat2-groopm2-autometa_103.fasta
NODE_57196_length_5209_cov_4.192084	metabat2-groopm2-autometa_103.fasta
NODE_57228_length_5207_cov_4.497671	metabat2-groopm2-autometa_103.fasta
NODE_57393_length_5196_cov_3.247228	metabat2-groopm2-autometa_103.fasta
NODE_57630_length_5179_cov_4.083919	metabat2-groopm2-autometa_103.fasta
NODE_57642_length_5178_cov_4.053289	metabat2-groopm2-autometa_103.fasta
NODE_57645_length_5178_cov_3.252977	metabat2-groopm2-autometa_103.fasta
NODE_57942_length_5156_cov_4.828073	metabat2-groopm2-autometa_103.fasta
NODE_57988_length_5153_cov_5.251471	metabat2-groopm2-autometa_103.fasta
NODE_58278_length_5132_cov_3.687020	metabat2-groopm2-autometa_103.fasta
NODE_58506_length_5118_cov_3.317203	metabat2-groopm2-autometa_103.fasta
NODE_58571_length_5113_cov_6.092329	metabat2-groopm2-autometa_103.fasta
NODE_58613_length_5110_cov_4.098714	metabat2-groopm2-autometa_103.fasta
NODE_58622_length_5109_cov_3.438267	metabat2-groopm2-autometa_103.fasta
NODE_58671_length_5106_cov_3.140170	metabat2-groopm2-autometa_103.fasta
NODE_58959_length_5087_cov_4.242647	metabat2-groopm2-autometa_103.fasta
NODE_58986_length_5086_cov_2.927052	metabat2-groopm2-autometa_103.fasta
NODE_60146_length_5007_cov_3.476171	metabat2-groopm2-autometa_103.fasta
NODE_60299_length_4997_cov_4.882234	metabat2-groopm2-autometa_103.fasta
NODE_60317_length_4996_cov_3.821494	metabat2-groopm2-autometa_103.fasta
NODE_61154_length_4942_cov_3.410068	metabat2-groopm2-autometa_103.fasta
NODE_61396_length_4926_cov_5.212482	metabat2-groopm2-autometa_103.fasta
NODE_61419_length_4925_cov_4.096920	metabat2-groopm2-autometa_103.fasta
NODE_61438_length_4924_cov_3.939207	metabat2-groopm2-autometa_103.fasta
NODE_61666_length_4909_cov_3.724145	metabat2-groopm2-autometa_103.fasta
NODE_61670_length_4909_cov_3.329831	metabat2-groopm2-autometa_103.fasta
NODE_62409_length_4863_cov_4.321547	metabat2-groopm2-autometa_103.fasta
NODE_62410_length_4863_cov_3.849002	metabat2-groopm2-autometa_103.fasta
NODE_62601_length_4852_cov_3.760684	metabat2-groopm2-autometa_103.fasta
NODE_62784_length_4841_cov_3.810907	metabat2-groopm2-autometa_103.fasta
NODE_62952_length_4831_cov_3.323911	metabat2-groopm2-autometa_103.fasta
NODE_63075_length_4824_cov_3.908786	metabat2-groopm2-autometa_103.fasta
NODE_63157_length_4819_cov_4.340470	metabat2-groopm2-autometa_103.fasta
NODE_64828_length_4721_cov_3.279683	metabat2-groopm2-autometa_103.fasta
NODE_66277_length_4641_cov_4.124291	metabat2-groopm2-autometa_103.fasta
NODE_66828_length_4610_cov_4.263008	metabat2-groopm2-autometa_103.fasta
NODE_67168_length_4592_cov_3.268019	metabat2-groopm2-autometa_103.fasta
NODE_67241_length_4588_cov_3.853519	metabat2-groopm2-autometa_103.fasta
NODE_67342_length_4582_cov_3.456373	metabat2-groopm2-autometa_103.fasta
NODE_67499_length_4573_cov_5.600044	metabat2-groopm2-autometa_103.fasta
NODE_67737_length_4561_cov_3.810697	metabat2-groopm2-autometa_103.fasta
NODE_67834_length_4556_cov_3.019773	metabat2-groopm2-autometa_103.fasta
NODE_67880_length_4553_cov_3.638506	metabat2-groopm2-autometa_103.fasta
NODE_67916_length_4551_cov_2.549377	metabat2-groopm2-autometa_103.fasta
NODE_68126_length_4541_cov_4.919082	metabat2-groopm2-autometa_103.fasta
NODE_68442_length_4524_cov_2.687850	metabat2-groopm2-autometa_103.fasta
NODE_68667_length_4512_cov_3.726946	metabat2-groopm2-autometa_103.fasta
NODE_69613_length_4464_cov_3.576094	metabat2-groopm2-autometa_103.fasta
NODE_70096_length_4439_cov_3.215785	metabat2-groopm2-autometa_103.fasta
NODE_70194_length_4434_cov_5.746517	metabat2-groopm2-autometa_103.fasta
NODE_70467_length_4419_cov_2.918423	metabat2-groopm2-autometa_103.fasta
NODE_70506_length_4417_cov_3.152224	metabat2-groopm2-autometa_103.fasta
NODE_70551_length_4414_cov_3.669878	metabat2-groopm2-autometa_103.fasta
NODE_70893_length_4395_cov_3.522120	metabat2-groopm2-autometa_103.fasta
NODE_71282_length_4376_cov_3.823883	metabat2-groopm2-autometa_103.fasta
NODE_71612_length_4360_cov_3.267596	metabat2-groopm2-autometa_103.fasta
NODE_72486_length_4317_cov_4.446504	metabat2-groopm2-autometa_103.fasta
NODE_73097_length_4289_cov_4.282711	metabat2-groopm2-autometa_103.fasta
NODE_73978_length_4250_cov_4.147080	metabat2-groopm2-autometa_103.fasta
NODE_74012_length_4249_cov_3.354077	metabat2-groopm2-autometa_103.fasta
NODE_74113_length_4244_cov_4.034376	metabat2-groopm2-autometa_103.fasta
NODE_74248_length_4238_cov_3.553909	metabat2-groopm2-autometa_103.fasta
NODE_74456_length_4229_cov_3.837566	metabat2-groopm2-autometa_103.fasta
NODE_74609_length_4223_cov_4.044866	metabat2-groopm2-autometa_103.fasta
NODE_75008_length_4206_cov_3.195375	metabat2-groopm2-autometa_103.fasta
NODE_75216_length_4197_cov_3.721873	metabat2-groopm2-autometa_103.fasta
NODE_75316_length_4193_cov_3.894393	metabat2-groopm2-autometa_103.fasta
NODE_75359_length_4191_cov_3.025145	metabat2-groopm2-autometa_103.fasta
NODE_75457_length_4187_cov_3.793804	metabat2-groopm2-autometa_103.fasta
NODE_75461_length_4187_cov_3.404405	metabat2-groopm2-autometa_103.fasta
NODE_75993_length_4162_cov_2.880205	metabat2-groopm2-autometa_103.fasta
NODE_76243_length_4150_cov_4.214896	metabat2-groopm2-autometa_103.fasta
NODE_76425_length_4143_cov_3.079746	metabat2-groopm2-autometa_103.fasta
NODE_76675_length_4132_cov_4.417464	metabat2-groopm2-autometa_103.fasta
NODE_77433_length_4099_cov_4.132047	metabat2-groopm2-autometa_103.fasta
NODE_77459_length_4098_cov_3.471679	metabat2-groopm2-autometa_103.fasta
NODE_77653_length_4090_cov_3.646344	metabat2-groopm2-autometa_103.fasta
NODE_77674_length_4089_cov_3.036688	metabat2-groopm2-autometa_103.fasta
NODE_77959_length_4077_cov_5.436350	metabat2-groopm2-autometa_103.fasta
NODE_79061_length_4031_cov_3.728370	metabat2-groopm2-autometa_103.fasta
NODE_79069_length_4031_cov_2.904175	metabat2-groopm2-autometa_103.fasta
NODE_79214_length_4025_cov_3.588917	metabat2-groopm2-autometa_103.fasta
NODE_79564_length_4010_cov_3.631100	metabat2-groopm2-autometa_103.fasta
NODE_79638_length_4007_cov_3.563765	metabat2-groopm2-autometa_103.fasta
NODE_80084_length_3990_cov_2.726302	metabat2-groopm2-autometa_103.fasta
NODE_80465_length_3976_cov_3.631982	metabat2-groopm2-autometa_103.fasta
NODE_81002_length_3956_cov_2.995642	metabat2-groopm2-autometa_103.fasta
NODE_81329_length_3944_cov_3.858318	metabat2-groopm2-autometa_103.fasta
NODE_81390_length_3942_cov_3.129406	metabat2-groopm2-autometa_103.fasta
NODE_82159_length_3913_cov_3.688180	metabat2-groopm2-autometa_103.fasta
NODE_82315_length_3907_cov_3.413292	metabat2-groopm2-autometa_103.fasta
NODE_82853_length_3887_cov_3.501044	metabat2-groopm2-autometa_103.fasta
NODE_83589_length_3859_cov_3.169821	metabat2-groopm2-autometa_103.fasta
NODE_83776_length_3852_cov_3.110087	metabat2-groopm2-autometa_103.fasta
NODE_83803_length_3851_cov_3.105111	metabat2-groopm2-autometa_103.fasta
NODE_84353_length_3830_cov_3.222252	metabat2-groopm2-autometa_103.fasta
NODE_84600_length_3822_cov_2.681710	metabat2-groopm2-autometa_103.fasta
NODE_84799_length_3815_cov_3.017021	metabat2-groopm2-autometa_103.fasta
NODE_85204_length_3800_cov_2.711883	metabat2-groopm2-autometa_103.fasta
NODE_85754_length_3780_cov_3.022819	metabat2-groopm2-autometa_103.fasta
NODE_86138_length_3766_cov_3.801132	metabat2-groopm2-autometa_103.fasta
NODE_87172_length_3730_cov_3.102313	metabat2-groopm2-autometa_103.fasta
NODE_87414_length_3722_cov_4.310063	metabat2-groopm2-autometa_103.fasta
NODE_88586_length_3684_cov_3.065583	metabat2-groopm2-autometa_103.fasta
NODE_88657_length_3681_cov_4.208770	metabat2-groopm2-autometa_103.fasta
NODE_89007_length_3669_cov_3.027393	metabat2-groopm2-autometa_103.fasta
NODE_90163_length_3632_cov_4.101761	metabat2-groopm2-autometa_103.fasta
NODE_90893_length_3610_cov_3.705767	metabat2-groopm2-autometa_103.fasta
NODE_91199_length_3601_cov_3.624083	metabat2-groopm2-autometa_103.fasta
NODE_92652_length_3555_cov_3.094857	metabat2-groopm2-autometa_103.fasta
NODE_93129_length_3540_cov_3.564132	metabat2-groopm2-autometa_103.fasta
NODE_93572_length_3527_cov_3.660138	metabat2-groopm2-autometa_103.fasta
NODE_93874_length_3518_cov_2.997690	metabat2-groopm2-autometa_103.fasta
NODE_94365_length_3503_cov_3.308585	metabat2-groopm2-autometa_103.fasta
NODE_94831_length_3490_cov_3.764192	metabat2-groopm2-autometa_103.fasta
NODE_94835_length_3490_cov_3.536245	metabat2-groopm2-autometa_103.fasta
NODE_94862_length_3489_cov_3.658998	metabat2-groopm2-autometa_103.fasta
NODE_97291_length_3415_cov_4.324405	metabat2-groopm2-autometa_103.fasta
NODE_98041_length_3395_cov_3.547305	metabat2-groopm2-autometa_103.fasta
NODE_98427_length_3384_cov_3.042956	metabat2-groopm2-autometa_103.fasta
NODE_98897_length_3371_cov_3.765682	metabat2-groopm2-autometa_103.fasta
NODE_99677_length_3351_cov_3.894417	metabat2-groopm2-autometa_103.fasta
NODE_100639_length_3324_cov_3.602937	metabat2-groopm2-autometa_103.fasta
NODE_100980_length_3315_cov_4.000920	metabat2-groopm2-autometa_103.fasta
NODE_100983_length_3315_cov_3.739877	metabat2-groopm2-autometa_103.fasta
NODE_101187_length_3310_cov_2.922888	metabat2-groopm2-autometa_103.fasta
NODE_102041_length_3288_cov_4.085679	metabat2-groopm2-autometa_103.fasta
NODE_102086_length_3287_cov_4.341584	metabat2-groopm2-autometa_103.fasta
NODE_102287_length_3283_cov_2.755886	metabat2-groopm2-autometa_103.fasta
NODE_102641_length_3273_cov_4.490988	metabat2-groopm2-autometa_103.fasta
NODE_103068_length_3262_cov_4.657936	metabat2-groopm2-autometa_103.fasta
NODE_103576_length_3250_cov_4.041002	metabat2-groopm2-autometa_103.fasta
NODE_103635_length_3249_cov_3.151221	metabat2-groopm2-autometa_103.fasta
NODE_103778_length_3245_cov_3.929781	metabat2-groopm2-autometa_103.fasta
NODE_104274_length_3232_cov_3.716714	metabat2-groopm2-autometa_103.fasta
NODE_104699_length_3222_cov_2.261446	metabat2-groopm2-autometa_103.fasta
NODE_105562_length_3200_cov_3.309062	metabat2-groopm2-autometa_103.fasta
NODE_105860_length_3193_cov_3.594646	metabat2-groopm2-autometa_103.fasta
NODE_106086_length_3188_cov_3.365145	metabat2-groopm2-autometa_103.fasta
NODE_106427_length_3180_cov_3.411840	metabat2-groopm2-autometa_103.fasta
NODE_107683_length_3151_cov_3.076873	metabat2-groopm2-autometa_103.fasta
NODE_107821_length_3148_cov_2.951827	metabat2-groopm2-autometa_103.fasta
NODE_108917_length_3123_cov_2.953716	metabat2-groopm2-autometa_103.fasta
NODE_108955_length_3122_cov_3.479622	metabat2-groopm2-autometa_103.fasta
NODE_2498_length_42076_cov_7.685324	metabat2-groopm2-autometa_104.fasta
NODE_3784_length_33684_cov_7.215707	metabat2-groopm2-autometa_104.fasta
NODE_3853_length_33350_cov_6.000481	metabat2-groopm2-autometa_104.fasta
NODE_4173_length_31870_cov_6.720006	metabat2-groopm2-autometa_104.fasta
NODE_4382_length_31012_cov_7.002229	metabat2-groopm2-autometa_104.fasta
NODE_4414_length_30883_cov_7.603867	metabat2-groopm2-autometa_104.fasta
NODE_5004_length_28738_cov_6.688701	metabat2-groopm2-autometa_104.fasta
NODE_5640_length_26916_cov_6.005659	metabat2-groopm2-autometa_104.fasta
NODE_5998_length_25977_cov_7.198133	metabat2-groopm2-autometa_104.fasta
NODE_6367_length_25048_cov_7.327492	metabat2-groopm2-autometa_104.fasta
NODE_6938_length_23761_cov_6.716865	metabat2-groopm2-autometa_104.fasta
NODE_7018_length_23597_cov_7.209031	metabat2-groopm2-autometa_104.fasta
NODE_8300_length_21240_cov_7.475525	metabat2-groopm2-autometa_104.fasta
NODE_9045_length_20120_cov_5.721106	metabat2-groopm2-autometa_104.fasta
NODE_9348_length_19679_cov_7.996993	metabat2-groopm2-autometa_104.fasta
NODE_10573_length_18186_cov_6.160554	metabat2-groopm2-autometa_104.fasta
NODE_10634_length_18120_cov_6.058898	metabat2-groopm2-autometa_104.fasta
NODE_10659_length_18095_cov_7.524058	metabat2-groopm2-autometa_104.fasta
NODE_11074_length_17631_cov_7.077492	metabat2-groopm2-autometa_104.fasta
NODE_11303_length_17394_cov_7.355615	metabat2-groopm2-autometa_104.fasta
NODE_11660_length_17071_cov_7.545722	metabat2-groopm2-autometa_104.fasta
NODE_11864_length_16889_cov_6.510990	metabat2-groopm2-autometa_104.fasta
NODE_11865_length_16888_cov_6.248262	metabat2-groopm2-autometa_104.fasta
NODE_12231_length_16565_cov_6.946336	metabat2-groopm2-autometa_104.fasta
NODE_12292_length_16512_cov_7.510543	metabat2-groopm2-autometa_104.fasta
NODE_12472_length_16347_cov_6.910385	metabat2-groopm2-autometa_104.fasta
NODE_12480_length_16344_cov_6.312358	metabat2-groopm2-autometa_104.fasta
NODE_13436_length_15558_cov_6.920273	metabat2-groopm2-autometa_104.fasta
NODE_13534_length_15483_cov_7.808271	metabat2-groopm2-autometa_104.fasta
NODE_13927_length_15176_cov_8.057999	metabat2-groopm2-autometa_104.fasta
NODE_13957_length_15152_cov_5.992383	metabat2-groopm2-autometa_104.fasta
NODE_13993_length_15127_cov_6.891388	metabat2-groopm2-autometa_104.fasta
NODE_14102_length_15046_cov_5.824962	metabat2-groopm2-autometa_104.fasta
NODE_14202_length_14970_cov_6.796178	metabat2-groopm2-autometa_104.fasta
NODE_14362_length_14854_cov_4.471721	metabat2-groopm2-autometa_104.fasta
NODE_14633_length_14639_cov_6.022833	metabat2-groopm2-autometa_104.fasta
NODE_15459_length_14079_cov_6.281232	metabat2-groopm2-autometa_104.fasta
NODE_16232_length_13614_cov_7.081274	metabat2-groopm2-autometa_104.fasta
NODE_16299_length_13575_cov_6.511686	metabat2-groopm2-autometa_104.fasta
NODE_16398_length_13518_cov_6.256704	metabat2-groopm2-autometa_104.fasta
NODE_16400_length_13518_cov_4.900914	metabat2-groopm2-autometa_104.fasta
NODE_16504_length_13456_cov_7.076114	metabat2-groopm2-autometa_104.fasta
NODE_16639_length_13386_cov_7.570175	metabat2-groopm2-autometa_104.fasta
NODE_16748_length_13331_cov_5.864492	metabat2-groopm2-autometa_104.fasta
NODE_16901_length_13230_cov_6.490778	metabat2-groopm2-autometa_104.fasta
NODE_17125_length_13098_cov_6.458330	metabat2-groopm2-autometa_104.fasta
NODE_17656_length_12821_cov_5.621495	metabat2-groopm2-autometa_104.fasta
NODE_17740_length_12785_cov_6.038413	metabat2-groopm2-autometa_104.fasta
NODE_17845_length_12732_cov_5.307013	metabat2-groopm2-autometa_104.fasta
NODE_18107_length_12597_cov_5.876495	metabat2-groopm2-autometa_104.fasta
NODE_18225_length_12537_cov_6.788976	metabat2-groopm2-autometa_104.fasta
NODE_18560_length_12365_cov_6.619171	metabat2-groopm2-autometa_104.fasta
NODE_19275_length_11997_cov_6.104589	metabat2-groopm2-autometa_104.fasta
NODE_19351_length_11971_cov_6.196962	metabat2-groopm2-autometa_104.fasta
NODE_20142_length_11614_cov_7.619085	metabat2-groopm2-autometa_104.fasta
NODE_22651_length_10646_cov_5.424889	metabat2-groopm2-autometa_104.fasta
NODE_22847_length_10580_cov_8.027648	metabat2-groopm2-autometa_104.fasta
NODE_22943_length_10545_cov_5.924214	metabat2-groopm2-autometa_104.fasta
NODE_23663_length_10302_cov_5.550405	metabat2-groopm2-autometa_104.fasta
NODE_24600_length_10005_cov_5.521307	metabat2-groopm2-autometa_104.fasta
NODE_24712_length_9968_cov_6.874609	metabat2-groopm2-autometa_104.fasta
NODE_24798_length_9946_cov_7.248205	metabat2-groopm2-autometa_104.fasta
NODE_24970_length_9895_cov_7.794919	metabat2-groopm2-autometa_104.fasta
NODE_25592_length_9719_cov_5.992653	metabat2-groopm2-autometa_104.fasta
NODE_25606_length_9715_cov_6.373602	metabat2-groopm2-autometa_104.fasta
NODE_25840_length_9653_cov_8.558554	metabat2-groopm2-autometa_104.fasta
NODE_26187_length_9555_cov_5.461895	metabat2-groopm2-autometa_104.fasta
NODE_26516_length_9467_cov_6.493519	metabat2-groopm2-autometa_104.fasta
NODE_27224_length_9276_cov_6.714022	metabat2-groopm2-autometa_104.fasta
NODE_27446_length_9218_cov_6.634945	metabat2-groopm2-autometa_104.fasta
NODE_27716_length_9138_cov_7.896620	metabat2-groopm2-autometa_104.fasta
NODE_27781_length_9120_cov_7.130612	metabat2-groopm2-autometa_104.fasta
NODE_27923_length_9086_cov_7.854169	metabat2-groopm2-autometa_104.fasta
NODE_29258_length_8763_cov_6.044097	metabat2-groopm2-autometa_104.fasta
NODE_29889_length_8623_cov_7.512722	metabat2-groopm2-autometa_104.fasta
NODE_30059_length_8589_cov_5.727678	metabat2-groopm2-autometa_104.fasta
NODE_30755_length_8441_cov_5.538278	metabat2-groopm2-autometa_104.fasta
NODE_30918_length_8412_cov_5.551274	metabat2-groopm2-autometa_104.fasta
NODE_31125_length_8368_cov_6.028028	metabat2-groopm2-autometa_104.fasta
NODE_31780_length_8239_cov_7.043622	metabat2-groopm2-autometa_104.fasta
NODE_32114_length_8174_cov_6.169109	metabat2-groopm2-autometa_104.fasta
NODE_32770_length_8049_cov_6.112584	metabat2-groopm2-autometa_104.fasta
NODE_33045_length_7996_cov_5.000252	metabat2-groopm2-autometa_104.fasta
NODE_35400_length_7571_cov_6.122938	metabat2-groopm2-autometa_104.fasta
NODE_35901_length_7486_cov_5.192437	metabat2-groopm2-autometa_104.fasta
NODE_35925_length_7482_cov_6.977111	metabat2-groopm2-autometa_104.fasta
NODE_36156_length_7448_cov_7.610037	metabat2-groopm2-autometa_104.fasta
NODE_36399_length_7408_cov_6.206990	metabat2-groopm2-autometa_104.fasta
NODE_36607_length_7378_cov_7.665711	metabat2-groopm2-autometa_104.fasta
NODE_37109_length_7293_cov_6.799254	metabat2-groopm2-autometa_104.fasta
NODE_37513_length_7234_cov_6.021730	metabat2-groopm2-autometa_104.fasta
NODE_38498_length_7077_cov_5.860439	metabat2-groopm2-autometa_104.fasta
NODE_39114_length_6992_cov_5.547499	metabat2-groopm2-autometa_104.fasta
NODE_40772_length_6774_cov_5.467034	metabat2-groopm2-autometa_104.fasta
NODE_41284_length_6710_cov_6.255748	metabat2-groopm2-autometa_104.fasta
NODE_42195_length_6594_cov_5.778712	metabat2-groopm2-autometa_104.fasta
NODE_42379_length_6574_cov_5.671422	metabat2-groopm2-autometa_104.fasta
NODE_43062_length_6489_cov_5.629468	metabat2-groopm2-autometa_104.fasta
NODE_43392_length_6453_cov_7.434511	metabat2-groopm2-autometa_104.fasta
NODE_43906_length_6398_cov_6.614693	metabat2-groopm2-autometa_104.fasta
NODE_44248_length_6360_cov_9.259635	metabat2-groopm2-autometa_104.fasta
NODE_45223_length_6255_cov_5.848871	metabat2-groopm2-autometa_104.fasta
NODE_46807_length_6090_cov_6.868103	metabat2-groopm2-autometa_104.fasta
NODE_47569_length_6015_cov_6.733725	metabat2-groopm2-autometa_104.fasta
NODE_48062_length_5964_cov_6.514977	metabat2-groopm2-autometa_104.fasta
NODE_48417_length_5931_cov_6.663376	metabat2-groopm2-autometa_104.fasta
NODE_50046_length_5781_cov_5.653685	metabat2-groopm2-autometa_104.fasta
NODE_50986_length_5700_cov_4.124535	metabat2-groopm2-autometa_104.fasta
NODE_51187_length_5682_cov_7.794384	metabat2-groopm2-autometa_104.fasta
NODE_52477_length_5572_cov_6.641109	metabat2-groopm2-autometa_104.fasta
NODE_52990_length_5529_cov_7.426014	metabat2-groopm2-autometa_104.fasta
NODE_53209_length_5511_cov_4.091642	metabat2-groopm2-autometa_104.fasta
NODE_55420_length_5336_cov_6.906457	metabat2-groopm2-autometa_104.fasta
NODE_55720_length_5313_cov_7.270825	metabat2-groopm2-autometa_104.fasta
NODE_56749_length_5240_cov_5.581292	metabat2-groopm2-autometa_104.fasta
NODE_57306_length_5202_cov_6.389159	metabat2-groopm2-autometa_104.fasta
NODE_57458_length_5191_cov_7.055296	metabat2-groopm2-autometa_104.fasta
NODE_57987_length_5153_cov_5.344645	metabat2-groopm2-autometa_104.fasta
NODE_59328_length_5064_cov_7.096626	metabat2-groopm2-autometa_104.fasta
NODE_60032_length_5016_cov_7.093530	metabat2-groopm2-autometa_104.fasta
NODE_60375_length_4992_cov_5.602390	metabat2-groopm2-autometa_104.fasta
NODE_60944_length_4956_cov_7.984289	metabat2-groopm2-autometa_104.fasta
NODE_62235_length_4873_cov_6.463055	metabat2-groopm2-autometa_104.fasta
NODE_62728_length_4844_cov_7.207141	metabat2-groopm2-autometa_104.fasta
NODE_63546_length_4795_cov_5.766878	metabat2-groopm2-autometa_104.fasta
NODE_64028_length_4766_cov_5.410529	metabat2-groopm2-autometa_104.fasta
NODE_64660_length_4731_cov_5.150128	metabat2-groopm2-autometa_104.fasta
NODE_65090_length_4705_cov_7.788172	metabat2-groopm2-autometa_104.fasta
NODE_65423_length_4687_cov_7.593264	metabat2-groopm2-autometa_104.fasta
NODE_65992_length_4657_cov_5.794872	metabat2-groopm2-autometa_104.fasta
NODE_66820_length_4610_cov_6.565093	metabat2-groopm2-autometa_104.fasta
NODE_68331_length_4530_cov_4.730503	metabat2-groopm2-autometa_104.fasta
NODE_68488_length_4521_cov_7.330721	metabat2-groopm2-autometa_104.fasta
NODE_72455_length_4318_cov_7.395965	metabat2-groopm2-autometa_104.fasta
NODE_73588_length_4266_cov_6.038708	metabat2-groopm2-autometa_104.fasta
NODE_73861_length_4255_cov_5.712381	metabat2-groopm2-autometa_104.fasta
NODE_76496_length_4139_cov_5.438541	metabat2-groopm2-autometa_104.fasta
NODE_78180_length_4067_cov_5.435444	metabat2-groopm2-autometa_104.fasta
NODE_79284_length_4022_cov_5.441644	metabat2-groopm2-autometa_104.fasta
NODE_80157_length_3987_cov_7.428026	metabat2-groopm2-autometa_104.fasta
NODE_83191_length_3874_cov_6.781095	metabat2-groopm2-autometa_104.fasta
NODE_86292_length_3761_cov_5.663519	metabat2-groopm2-autometa_104.fasta
NODE_86791_length_3743_cov_5.931399	metabat2-groopm2-autometa_104.fasta
NODE_90605_length_3619_cov_5.473064	metabat2-groopm2-autometa_104.fasta
NODE_91042_length_3605_cov_6.509577	metabat2-groopm2-autometa_104.fasta
NODE_92361_length_3564_cov_7.760046	metabat2-groopm2-autometa_104.fasta
NODE_96167_length_3448_cov_7.778662	metabat2-groopm2-autometa_104.fasta
NODE_97763_length_3402_cov_6.315805	metabat2-groopm2-autometa_104.fasta
NODE_102490_length_3277_cov_6.177529	metabat2-groopm2-autometa_104.fasta
NODE_106590_length_3176_cov_5.719321	metabat2-groopm2-autometa_104.fasta
NODE_109430_length_3111_cov_7.188809	metabat2-groopm2-autometa_104.fasta
NODE_110047_length_3096_cov_5.607037	metabat2-groopm2-autometa_104.fasta
NODE_580_length_81284_cov_7.079356	metabat2-groopm2-autometa_105.fasta
NODE_862_length_69696_cov_5.819374	metabat2-groopm2-autometa_105.fasta
NODE_972_length_66523_cov_6.980863	metabat2-groopm2-autometa_105.fasta
NODE_2634_length_41002_cov_7.470511	metabat2-groopm2-autometa_105.fasta
NODE_3200_length_36946_cov_6.313735	metabat2-groopm2-autometa_105.fasta
NODE_3374_length_35887_cov_6.646657	metabat2-groopm2-autometa_105.fasta
NODE_3513_length_35140_cov_5.622745	metabat2-groopm2-autometa_105.fasta
NODE_3561_length_34950_cov_6.915547	metabat2-groopm2-autometa_105.fasta
NODE_3929_length_33001_cov_6.261367	metabat2-groopm2-autometa_105.fasta
NODE_3970_length_32811_cov_6.153865	metabat2-groopm2-autometa_105.fasta
NODE_4115_length_32113_cov_5.613887	metabat2-groopm2-autometa_105.fasta
NODE_4159_length_31931_cov_5.533536	metabat2-groopm2-autometa_105.fasta
NODE_4537_length_30358_cov_6.011682	metabat2-groopm2-autometa_105.fasta
NODE_4613_length_30056_cov_5.992467	metabat2-groopm2-autometa_105.fasta
NODE_4743_length_29556_cov_6.065049	metabat2-groopm2-autometa_105.fasta
NODE_4939_length_28945_cov_5.907788	metabat2-groopm2-autometa_105.fasta
NODE_5485_length_27365_cov_7.891981	metabat2-groopm2-autometa_105.fasta
NODE_6085_length_25716_cov_6.597054	metabat2-groopm2-autometa_105.fasta
NODE_6271_length_25254_cov_6.101274	metabat2-groopm2-autometa_105.fasta
NODE_6525_length_24682_cov_6.699801	metabat2-groopm2-autometa_105.fasta
NODE_7643_length_22425_cov_6.192490	metabat2-groopm2-autometa_105.fasta
NODE_7675_length_22373_cov_7.107940	metabat2-groopm2-autometa_105.fasta
NODE_8417_length_21043_cov_6.305031	metabat2-groopm2-autometa_105.fasta
NODE_8692_length_20645_cov_6.319961	metabat2-groopm2-autometa_105.fasta
NODE_8830_length_20443_cov_6.456004	metabat2-groopm2-autometa_105.fasta
NODE_9108_length_20030_cov_6.072040	metabat2-groopm2-autometa_105.fasta
NODE_9125_length_19995_cov_7.357723	metabat2-groopm2-autometa_105.fasta
NODE_9508_length_19434_cov_5.717323	metabat2-groopm2-autometa_105.fasta
NODE_9921_length_18913_cov_6.433238	metabat2-groopm2-autometa_105.fasta
NODE_10011_length_18814_cov_5.954635	metabat2-groopm2-autometa_105.fasta
NODE_10168_length_18632_cov_5.326048	metabat2-groopm2-autometa_105.fasta
NODE_10628_length_18126_cov_5.918488	metabat2-groopm2-autometa_105.fasta
NODE_11427_length_17274_cov_6.724839	metabat2-groopm2-autometa_105.fasta
NODE_11480_length_17229_cov_6.525911	metabat2-groopm2-autometa_105.fasta
NODE_11996_length_16768_cov_7.948124	metabat2-groopm2-autometa_105.fasta
NODE_12171_length_16616_cov_5.961476	metabat2-groopm2-autometa_105.fasta
NODE_13050_length_15861_cov_6.116158	metabat2-groopm2-autometa_105.fasta
NODE_13922_length_15179_cov_6.737636	metabat2-groopm2-autometa_105.fasta
NODE_14900_length_14453_cov_7.044381	metabat2-groopm2-autometa_105.fasta
NODE_15008_length_14385_cov_6.903559	metabat2-groopm2-autometa_105.fasta
NODE_15088_length_14327_cov_6.190373	metabat2-groopm2-autometa_105.fasta
NODE_15426_length_14105_cov_5.916512	metabat2-groopm2-autometa_105.fasta
NODE_16665_length_13371_cov_7.415440	metabat2-groopm2-autometa_105.fasta
NODE_16712_length_13347_cov_6.156259	metabat2-groopm2-autometa_105.fasta
NODE_16735_length_13336_cov_6.558392	metabat2-groopm2-autometa_105.fasta
NODE_16917_length_13216_cov_5.924778	metabat2-groopm2-autometa_105.fasta
NODE_17628_length_12838_cov_7.404052	metabat2-groopm2-autometa_105.fasta
NODE_18918_length_12166_cov_6.251177	metabat2-groopm2-autometa_105.fasta
NODE_19097_length_12082_cov_8.203708	metabat2-groopm2-autometa_105.fasta
NODE_19162_length_12053_cov_6.305551	metabat2-groopm2-autometa_105.fasta
NODE_19554_length_11884_cov_5.854003	metabat2-groopm2-autometa_105.fasta
NODE_19922_length_11713_cov_7.407531	metabat2-groopm2-autometa_105.fasta
NODE_20614_length_11414_cov_6.544502	metabat2-groopm2-autometa_105.fasta
NODE_21151_length_11193_cov_6.182528	metabat2-groopm2-autometa_105.fasta
NODE_21513_length_11050_cov_6.102319	metabat2-groopm2-autometa_105.fasta
NODE_22528_length_10692_cov_5.747297	metabat2-groopm2-autometa_105.fasta
NODE_22705_length_10627_cov_8.034147	metabat2-groopm2-autometa_105.fasta
NODE_22889_length_10565_cov_4.990866	metabat2-groopm2-autometa_105.fasta
NODE_22918_length_10555_cov_7.220762	metabat2-groopm2-autometa_105.fasta
NODE_24066_length_10165_cov_6.119189	metabat2-groopm2-autometa_105.fasta
NODE_24568_length_10016_cov_7.579058	metabat2-groopm2-autometa_105.fasta
NODE_24570_length_10015_cov_5.015863	metabat2-groopm2-autometa_105.fasta
NODE_24926_length_9912_cov_6.178858	metabat2-groopm2-autometa_105.fasta
NODE_25508_length_9741_cov_6.033347	metabat2-groopm2-autometa_105.fasta
NODE_25634_length_9707_cov_7.142147	metabat2-groopm2-autometa_105.fasta
NODE_25964_length_9618_cov_5.956917	metabat2-groopm2-autometa_105.fasta
NODE_25981_length_9614_cov_8.040590	metabat2-groopm2-autometa_105.fasta
NODE_27402_length_9230_cov_6.759564	metabat2-groopm2-autometa_105.fasta
NODE_27411_length_9228_cov_5.293252	metabat2-groopm2-autometa_105.fasta
NODE_28089_length_9046_cov_7.174285	metabat2-groopm2-autometa_105.fasta
NODE_28905_length_8849_cov_6.584831	metabat2-groopm2-autometa_105.fasta
NODE_29225_length_8770_cov_6.072289	metabat2-groopm2-autometa_105.fasta
NODE_29602_length_8689_cov_5.256428	metabat2-groopm2-autometa_105.fasta
NODE_32971_length_8009_cov_7.039603	metabat2-groopm2-autometa_105.fasta
NODE_35319_length_7586_cov_5.577347	metabat2-groopm2-autometa_105.fasta
NODE_37193_length_7280_cov_7.505882	metabat2-groopm2-autometa_105.fasta
NODE_39352_length_6961_cov_5.356936	metabat2-groopm2-autometa_105.fasta
NODE_40970_length_6748_cov_7.630958	metabat2-groopm2-autometa_105.fasta
NODE_41362_length_6699_cov_6.332330	metabat2-groopm2-autometa_105.fasta
NODE_43852_length_6404_cov_6.986455	metabat2-groopm2-autometa_105.fasta
NODE_43959_length_6392_cov_6.364526	metabat2-groopm2-autometa_105.fasta
NODE_44014_length_6386_cov_6.344969	metabat2-groopm2-autometa_105.fasta
NODE_46823_length_6088_cov_5.990055	metabat2-groopm2-autometa_105.fasta
NODE_61014_length_4952_cov_8.010006	metabat2-groopm2-autometa_105.fasta
NODE_72849_length_4300_cov_5.439105	metabat2-groopm2-autometa_105.fasta
NODE_73374_length_4275_cov_8.008768	metabat2-groopm2-autometa_105.fasta
NODE_73447_length_4272_cov_6.911786	metabat2-groopm2-autometa_105.fasta
NODE_75161_length_4199_cov_5.625241	metabat2-groopm2-autometa_105.fasta
NODE_88849_length_3674_cov_5.977618	metabat2-groopm2-autometa_105.fasta
NODE_89190_length_3663_cov_6.549889	metabat2-groopm2-autometa_105.fasta
NODE_95219_length_3477_cov_4.828463	metabat2-groopm2-autometa_105.fasta
NODE_98563_length_3380_cov_6.464662	metabat2-groopm2-autometa_105.fasta
NODE_102779_length_3269_cov_7.204107	metabat2-groopm2-autometa_105.fasta
NODE_103387_length_3254_cov_5.923726	metabat2-groopm2-autometa_105.fasta
NODE_103517_length_3251_cov_7.775657	metabat2-groopm2-autometa_105.fasta
NODE_1803_length_49991_cov_5.549003	metabat2-groopm2-autometa_106.fasta
NODE_2299_length_43914_cov_5.970861	metabat2-groopm2-autometa_106.fasta
NODE_4192_length_31814_cov_5.002991	metabat2-groopm2-autometa_106.fasta
NODE_4999_length_28751_cov_5.059764	metabat2-groopm2-autometa_106.fasta
NODE_5058_length_28550_cov_5.259765	metabat2-groopm2-autometa_106.fasta
NODE_5431_length_27516_cov_5.189323	metabat2-groopm2-autometa_106.fasta
NODE_5509_length_27286_cov_5.939003	metabat2-groopm2-autometa_106.fasta
NODE_6023_length_25897_cov_5.366264	metabat2-groopm2-autometa_106.fasta
NODE_6117_length_25636_cov_5.718463	metabat2-groopm2-autometa_106.fasta
NODE_6305_length_25185_cov_6.454238	metabat2-groopm2-autometa_106.fasta
NODE_6558_length_24635_cov_5.551871	metabat2-groopm2-autometa_106.fasta
NODE_6680_length_24346_cov_6.449920	metabat2-groopm2-autometa_106.fasta
NODE_6705_length_24305_cov_5.909526	metabat2-groopm2-autometa_106.fasta
NODE_7508_length_22648_cov_5.782455	metabat2-groopm2-autometa_106.fasta
NODE_7617_length_22476_cov_5.271041	metabat2-groopm2-autometa_106.fasta
NODE_7929_length_21897_cov_6.461771	metabat2-groopm2-autometa_106.fasta
NODE_8155_length_21512_cov_6.215967	metabat2-groopm2-autometa_106.fasta
NODE_8251_length_21327_cov_5.683387	metabat2-groopm2-autometa_106.fasta
NODE_9181_length_19920_cov_5.751976	metabat2-groopm2-autometa_106.fasta
NODE_9521_length_19413_cov_6.265368	metabat2-groopm2-autometa_106.fasta
NODE_9574_length_19325_cov_4.805449	metabat2-groopm2-autometa_106.fasta
NODE_9818_length_19042_cov_6.749039	metabat2-groopm2-autometa_106.fasta
NODE_10089_length_18716_cov_5.507475	metabat2-groopm2-autometa_106.fasta
NODE_10175_length_18623_cov_5.642773	metabat2-groopm2-autometa_106.fasta
NODE_10480_length_18295_cov_5.414529	metabat2-groopm2-autometa_106.fasta
NODE_10588_length_18173_cov_5.388674	metabat2-groopm2-autometa_106.fasta
NODE_10636_length_18119_cov_6.379982	metabat2-groopm2-autometa_106.fasta
NODE_10739_length_18009_cov_6.496992	metabat2-groopm2-autometa_106.fasta
NODE_10888_length_17831_cov_6.022390	metabat2-groopm2-autometa_106.fasta
NODE_11923_length_16835_cov_5.484982	metabat2-groopm2-autometa_106.fasta
NODE_12385_length_16421_cov_5.441281	metabat2-groopm2-autometa_106.fasta
NODE_12671_length_16176_cov_5.299175	metabat2-groopm2-autometa_106.fasta
NODE_12714_length_16142_cov_6.686144	metabat2-groopm2-autometa_106.fasta
NODE_13188_length_15751_cov_5.346585	metabat2-groopm2-autometa_106.fasta
NODE_14179_length_14989_cov_6.314115	metabat2-groopm2-autometa_106.fasta
NODE_14245_length_14937_cov_5.917283	metabat2-groopm2-autometa_106.fasta
NODE_14295_length_14902_cov_5.326800	metabat2-groopm2-autometa_106.fasta
NODE_15401_length_14122_cov_5.589962	metabat2-groopm2-autometa_106.fasta
NODE_15413_length_14115_cov_4.858464	metabat2-groopm2-autometa_106.fasta
NODE_15606_length_13991_cov_6.856415	metabat2-groopm2-autometa_106.fasta
NODE_16109_length_13683_cov_5.619020	metabat2-groopm2-autometa_106.fasta
NODE_16833_length_13274_cov_6.603298	metabat2-groopm2-autometa_106.fasta
NODE_17128_length_13095_cov_5.356365	metabat2-groopm2-autometa_106.fasta
NODE_17392_length_12957_cov_5.741900	metabat2-groopm2-autometa_106.fasta
NODE_17526_length_12887_cov_5.885521	metabat2-groopm2-autometa_106.fasta
NODE_18191_length_12559_cov_5.627159	metabat2-groopm2-autometa_106.fasta
NODE_18201_length_12551_cov_6.037692	metabat2-groopm2-autometa_106.fasta
NODE_18319_length_12486_cov_5.970477	metabat2-groopm2-autometa_106.fasta
NODE_18640_length_12315_cov_4.856362	metabat2-groopm2-autometa_106.fasta
NODE_18815_length_12214_cov_6.049922	metabat2-groopm2-autometa_106.fasta
NODE_19100_length_12081_cov_5.002328	metabat2-groopm2-autometa_106.fasta
NODE_19457_length_11923_cov_5.940007	metabat2-groopm2-autometa_106.fasta
NODE_19493_length_11910_cov_5.139772	metabat2-groopm2-autometa_106.fasta
NODE_20338_length_11530_cov_4.961917	metabat2-groopm2-autometa_106.fasta
NODE_21128_length_11203_cov_5.646753	metabat2-groopm2-autometa_106.fasta
NODE_21178_length_11185_cov_7.135400	metabat2-groopm2-autometa_106.fasta
NODE_21311_length_11128_cov_5.647611	metabat2-groopm2-autometa_106.fasta
NODE_22400_length_10732_cov_5.492273	metabat2-groopm2-autometa_106.fasta
NODE_22521_length_10694_cov_6.182066	metabat2-groopm2-autometa_106.fasta
NODE_22650_length_10647_cov_5.244524	metabat2-groopm2-autometa_106.fasta
NODE_22754_length_10609_cov_5.773356	metabat2-groopm2-autometa_106.fasta
NODE_22983_length_10533_cov_4.980149	metabat2-groopm2-autometa_106.fasta
NODE_23071_length_10498_cov_4.633534	metabat2-groopm2-autometa_106.fasta
NODE_23240_length_10437_cov_5.984011	metabat2-groopm2-autometa_106.fasta
NODE_23275_length_10427_cov_7.268608	metabat2-groopm2-autometa_106.fasta
NODE_24316_length_10087_cov_5.085028	metabat2-groopm2-autometa_106.fasta
NODE_24423_length_10057_cov_5.101980	metabat2-groopm2-autometa_106.fasta
NODE_24803_length_9945_cov_5.858342	metabat2-groopm2-autometa_106.fasta
NODE_25214_length_9821_cov_5.763875	metabat2-groopm2-autometa_106.fasta
NODE_25296_length_9796_cov_5.884817	metabat2-groopm2-autometa_106.fasta
NODE_25635_length_9707_cov_5.711770	metabat2-groopm2-autometa_106.fasta
NODE_25846_length_9652_cov_5.900177	metabat2-groopm2-autometa_106.fasta
NODE_26081_length_9589_cov_6.274806	metabat2-groopm2-autometa_106.fasta
NODE_26733_length_9410_cov_5.011438	metabat2-groopm2-autometa_106.fasta
NODE_27285_length_9260_cov_5.449864	metabat2-groopm2-autometa_106.fasta
NODE_27783_length_9120_cov_5.712852	metabat2-groopm2-autometa_106.fasta
NODE_28786_length_8878_cov_6.596736	metabat2-groopm2-autometa_106.fasta
NODE_29447_length_8721_cov_4.645973	metabat2-groopm2-autometa_106.fasta
NODE_29873_length_8626_cov_4.402987	metabat2-groopm2-autometa_106.fasta
NODE_29890_length_8623_cov_5.835434	metabat2-groopm2-autometa_106.fasta
NODE_30127_length_8574_cov_5.957742	metabat2-groopm2-autometa_106.fasta
NODE_30156_length_8566_cov_5.526848	metabat2-groopm2-autometa_106.fasta
NODE_30459_length_8499_cov_5.021672	metabat2-groopm2-autometa_106.fasta
NODE_30483_length_8494_cov_5.280246	metabat2-groopm2-autometa_106.fasta
NODE_30569_length_8477_cov_5.708027	metabat2-groopm2-autometa_106.fasta
NODE_31026_length_8389_cov_5.084713	metabat2-groopm2-autometa_106.fasta
NODE_31476_length_8300_cov_6.228138	metabat2-groopm2-autometa_106.fasta
NODE_31976_length_8197_cov_5.988086	metabat2-groopm2-autometa_106.fasta
NODE_32791_length_8045_cov_5.378598	metabat2-groopm2-autometa_106.fasta
NODE_33025_length_8000_cov_5.215356	metabat2-groopm2-autometa_106.fasta
NODE_35296_length_7592_cov_5.548892	metabat2-groopm2-autometa_106.fasta
NODE_37312_length_7264_cov_4.934249	metabat2-groopm2-autometa_106.fasta
NODE_37975_length_7162_cov_4.854088	metabat2-groopm2-autometa_106.fasta
NODE_38382_length_7096_cov_4.978838	metabat2-groopm2-autometa_106.fasta
NODE_41901_length_6634_cov_6.392613	metabat2-groopm2-autometa_106.fasta
NODE_41975_length_6623_cov_5.504111	metabat2-groopm2-autometa_106.fasta
NODE_46153_length_6157_cov_6.201082	metabat2-groopm2-autometa_106.fasta
NODE_46777_length_6092_cov_4.262713	metabat2-groopm2-autometa_106.fasta
NODE_46996_length_6073_cov_4.339980	metabat2-groopm2-autometa_106.fasta
NODE_48352_length_5937_cov_5.447297	metabat2-groopm2-autometa_106.fasta
NODE_48860_length_5893_cov_4.090956	metabat2-groopm2-autometa_106.fasta
NODE_49188_length_5861_cov_5.390630	metabat2-groopm2-autometa_106.fasta
NODE_49287_length_5851_cov_6.923913	metabat2-groopm2-autometa_106.fasta
NODE_50694_length_5724_cov_6.655495	metabat2-groopm2-autometa_106.fasta
NODE_51725_length_5635_cov_5.507348	metabat2-groopm2-autometa_106.fasta
NODE_52132_length_5600_cov_4.851398	metabat2-groopm2-autometa_106.fasta
NODE_52308_length_5586_cov_5.074851	metabat2-groopm2-autometa_106.fasta
NODE_55794_length_5308_cov_5.063012	metabat2-groopm2-autometa_106.fasta
NODE_57244_length_5206_cov_6.418948	metabat2-groopm2-autometa_106.fasta
NODE_57973_length_5154_cov_5.530104	metabat2-groopm2-autometa_106.fasta
NODE_60420_length_4989_cov_5.453385	metabat2-groopm2-autometa_106.fasta
NODE_60997_length_4953_cov_6.519192	metabat2-groopm2-autometa_106.fasta
NODE_61953_length_4891_cov_5.812655	metabat2-groopm2-autometa_106.fasta
NODE_65092_length_4705_cov_6.104946	metabat2-groopm2-autometa_106.fasta
NODE_66060_length_4653_cov_5.026316	metabat2-groopm2-autometa_106.fasta
NODE_67237_length_4588_cov_6.329142	metabat2-groopm2-autometa_106.fasta
NODE_68672_length_4511_cov_5.529399	metabat2-groopm2-autometa_106.fasta
NODE_69432_length_4472_cov_6.112973	metabat2-groopm2-autometa_106.fasta
NODE_76495_length_4139_cov_5.819050	metabat2-groopm2-autometa_106.fasta
NODE_79281_length_4022_cov_5.761281	metabat2-groopm2-autometa_106.fasta
NODE_80425_length_3977_cov_7.453085	metabat2-groopm2-autometa_106.fasta
NODE_81325_length_3944_cov_4.837490	metabat2-groopm2-autometa_106.fasta
NODE_84036_length_3842_cov_4.529179	metabat2-groopm2-autometa_106.fasta
NODE_85082_length_3804_cov_5.132035	metabat2-groopm2-autometa_106.fasta
NODE_87158_length_3730_cov_5.989116	metabat2-groopm2-autometa_106.fasta
NODE_88628_length_3682_cov_4.985387	metabat2-groopm2-autometa_106.fasta
NODE_91045_length_3605_cov_4.487887	metabat2-groopm2-autometa_106.fasta
NODE_92533_length_3559_cov_5.932363	metabat2-groopm2-autometa_106.fasta
NODE_1288_length_58557_cov_6.331031	metabat2-groopm2-autometa_107.fasta
NODE_1707_length_51289_cov_5.835968	metabat2-groopm2-autometa_107.fasta
NODE_1889_length_48743_cov_5.321434	metabat2-groopm2-autometa_107.fasta
NODE_2160_length_45411_cov_7.822052	metabat2-groopm2-autometa_107.fasta
NODE_2799_length_39635_cov_6.690323	metabat2-groopm2-autometa_107.fasta
NODE_3556_length_34985_cov_7.413914	metabat2-groopm2-autometa_107.fasta
NODE_3592_length_34802_cov_6.627133	metabat2-groopm2-autometa_107.fasta
NODE_4197_length_31801_cov_6.680243	metabat2-groopm2-autometa_107.fasta
NODE_4199_length_31799_cov_6.338111	metabat2-groopm2-autometa_107.fasta
NODE_4870_length_29193_cov_7.841238	metabat2-groopm2-autometa_107.fasta
NODE_5019_length_28685_cov_7.754453	metabat2-groopm2-autometa_107.fasta
NODE_5192_length_28170_cov_6.413231	metabat2-groopm2-autometa_107.fasta
NODE_5229_length_28085_cov_7.191438	metabat2-groopm2-autometa_107.fasta
NODE_5252_length_28021_cov_5.080920	metabat2-groopm2-autometa_107.fasta
NODE_5699_length_26786_cov_8.574165	metabat2-groopm2-autometa_107.fasta
NODE_5704_length_26776_cov_10.378653	metabat2-groopm2-autometa_107.fasta
NODE_5751_length_26652_cov_6.506486	metabat2-groopm2-autometa_107.fasta
NODE_6294_length_25208_cov_7.160935	metabat2-groopm2-autometa_107.fasta
NODE_6377_length_25024_cov_6.120910	metabat2-groopm2-autometa_107.fasta
NODE_6945_length_23731_cov_8.841527	metabat2-groopm2-autometa_107.fasta
NODE_7052_length_23528_cov_10.098198	metabat2-groopm2-autometa_107.fasta
NODE_7877_length_21981_cov_7.585013	metabat2-groopm2-autometa_107.fasta
NODE_8299_length_21241_cov_6.101246	metabat2-groopm2-autometa_107.fasta
NODE_9074_length_20085_cov_7.546131	metabat2-groopm2-autometa_107.fasta
NODE_9295_length_19755_cov_7.344873	metabat2-groopm2-autometa_107.fasta
NODE_9710_length_19174_cov_8.701135	metabat2-groopm2-autometa_107.fasta
NODE_9834_length_19023_cov_6.086830	metabat2-groopm2-autometa_107.fasta
NODE_10915_length_17806_cov_5.544702	metabat2-groopm2-autometa_107.fasta
NODE_11956_length_16808_cov_6.864323	metabat2-groopm2-autometa_107.fasta
NODE_12692_length_16161_cov_6.792562	metabat2-groopm2-autometa_107.fasta
NODE_12717_length_16139_cov_6.014113	metabat2-groopm2-autometa_107.fasta
NODE_12764_length_16096_cov_7.283399	metabat2-groopm2-autometa_107.fasta
NODE_13499_length_15508_cov_6.231670	metabat2-groopm2-autometa_107.fasta
NODE_13868_length_15219_cov_8.786006	metabat2-groopm2-autometa_107.fasta
NODE_14398_length_14823_cov_7.505282	metabat2-groopm2-autometa_107.fasta
NODE_14424_length_14803_cov_5.367779	metabat2-groopm2-autometa_107.fasta
NODE_14444_length_14786_cov_5.429299	metabat2-groopm2-autometa_107.fasta
NODE_15107_length_14315_cov_7.699579	metabat2-groopm2-autometa_107.fasta
NODE_15226_length_14234_cov_8.050145	metabat2-groopm2-autometa_107.fasta
NODE_15723_length_13919_cov_5.975260	metabat2-groopm2-autometa_107.fasta
NODE_16446_length_13490_cov_6.384146	metabat2-groopm2-autometa_107.fasta
NODE_16761_length_13320_cov_8.784772	metabat2-groopm2-autometa_107.fasta
NODE_17032_length_13154_cov_6.394534	metabat2-groopm2-autometa_107.fasta
NODE_17056_length_13138_cov_7.706260	metabat2-groopm2-autometa_107.fasta
NODE_17585_length_12858_cov_7.745450	metabat2-groopm2-autometa_107.fasta
NODE_17713_length_12797_cov_6.271621	metabat2-groopm2-autometa_107.fasta
NODE_18702_length_12284_cov_7.406247	metabat2-groopm2-autometa_107.fasta
NODE_19613_length_11855_cov_7.363814	metabat2-groopm2-autometa_107.fasta
NODE_20181_length_11594_cov_6.924950	metabat2-groopm2-autometa_107.fasta
NODE_20334_length_11531_cov_7.911816	metabat2-groopm2-autometa_107.fasta
NODE_20850_length_11321_cov_5.995917	metabat2-groopm2-autometa_107.fasta
NODE_21235_length_11159_cov_6.630223	metabat2-groopm2-autometa_107.fasta
NODE_21371_length_11103_cov_5.900434	metabat2-groopm2-autometa_107.fasta
NODE_22180_length_10815_cov_5.701301	metabat2-groopm2-autometa_107.fasta
NODE_22341_length_10751_cov_5.653983	metabat2-groopm2-autometa_107.fasta
NODE_22428_length_10722_cov_9.036936	metabat2-groopm2-autometa_107.fasta
NODE_22505_length_10697_cov_8.233697	metabat2-groopm2-autometa_107.fasta
NODE_22588_length_10670_cov_8.673104	metabat2-groopm2-autometa_107.fasta
NODE_22694_length_10630_cov_10.380804	metabat2-groopm2-autometa_107.fasta
NODE_23128_length_10476_cov_6.185395	metabat2-groopm2-autometa_107.fasta
NODE_23609_length_10319_cov_7.913581	metabat2-groopm2-autometa_107.fasta
NODE_24332_length_10083_cov_7.836757	metabat2-groopm2-autometa_107.fasta
NODE_24541_length_10022_cov_7.407746	metabat2-groopm2-autometa_107.fasta
NODE_24856_length_9935_cov_6.250202	metabat2-groopm2-autometa_107.fasta
NODE_25096_length_9853_cov_5.263319	metabat2-groopm2-autometa_107.fasta
NODE_25647_length_9704_cov_8.094207	metabat2-groopm2-autometa_107.fasta
NODE_25879_length_9645_cov_10.329927	metabat2-groopm2-autometa_107.fasta
NODE_26952_length_9353_cov_7.667993	metabat2-groopm2-autometa_107.fasta
NODE_27294_length_9258_cov_6.788656	metabat2-groopm2-autometa_107.fasta
NODE_27605_length_9175_cov_5.928728	metabat2-groopm2-autometa_107.fasta
NODE_27666_length_9153_cov_4.991427	metabat2-groopm2-autometa_107.fasta
NODE_28617_length_8920_cov_5.847716	metabat2-groopm2-autometa_107.fasta
NODE_28796_length_8875_cov_8.114853	metabat2-groopm2-autometa_107.fasta
NODE_30028_length_8594_cov_6.116173	metabat2-groopm2-autometa_107.fasta
NODE_30060_length_8589_cov_5.512890	metabat2-groopm2-autometa_107.fasta
NODE_32093_length_8178_cov_6.668226	metabat2-groopm2-autometa_107.fasta
NODE_33464_length_7919_cov_7.472915	metabat2-groopm2-autometa_107.fasta
NODE_33742_length_7865_cov_5.817542	metabat2-groopm2-autometa_107.fasta
NODE_34158_length_7791_cov_5.609100	metabat2-groopm2-autometa_107.fasta
NODE_35544_length_7547_cov_4.824880	metabat2-groopm2-autometa_107.fasta
NODE_36536_length_7390_cov_7.151193	metabat2-groopm2-autometa_107.fasta
NODE_37086_length_7297_cov_5.838581	metabat2-groopm2-autometa_107.fasta
NODE_38265_length_7116_cov_6.579238	metabat2-groopm2-autometa_107.fasta
NODE_38725_length_7046_cov_6.297955	metabat2-groopm2-autometa_107.fasta
NODE_45138_length_6265_cov_8.173269	metabat2-groopm2-autometa_107.fasta
NODE_45755_length_6196_cov_8.765836	metabat2-groopm2-autometa_107.fasta
NODE_45988_length_6174_cov_5.538487	metabat2-groopm2-autometa_107.fasta
NODE_46856_length_6085_cov_6.017081	metabat2-groopm2-autometa_107.fasta
NODE_46880_length_6083_cov_4.981918	metabat2-groopm2-autometa_107.fasta
NODE_49594_length_5822_cov_5.594417	metabat2-groopm2-autometa_107.fasta
NODE_51097_length_5690_cov_5.321029	metabat2-groopm2-autometa_107.fasta
NODE_53990_length_5444_cov_6.329375	metabat2-groopm2-autometa_107.fasta
NODE_54309_length_5421_cov_4.843459	metabat2-groopm2-autometa_107.fasta
NODE_57375_length_5197_cov_6.379813	metabat2-groopm2-autometa_107.fasta
NODE_57598_length_5181_cov_8.341202	metabat2-groopm2-autometa_107.fasta
NODE_60006_length_5018_cov_8.204513	metabat2-groopm2-autometa_107.fasta
NODE_61395_length_4926_cov_6.172654	metabat2-groopm2-autometa_107.fasta
NODE_61680_length_4908_cov_5.608284	metabat2-groopm2-autometa_107.fasta
NODE_69829_length_4452_cov_7.940641	metabat2-groopm2-autometa_107.fasta
NODE_72424_length_4320_cov_5.504338	metabat2-groopm2-autometa_107.fasta
NODE_72426_length_4320_cov_4.953341	metabat2-groopm2-autometa_107.fasta
NODE_74581_length_4224_cov_5.486448	metabat2-groopm2-autometa_107.fasta
NODE_74934_length_4209_cov_6.250602	metabat2-groopm2-autometa_107.fasta
NODE_78351_length_4060_cov_6.004994	metabat2-groopm2-autometa_107.fasta
NODE_81161_length_3950_cov_4.608216	metabat2-groopm2-autometa_107.fasta
NODE_82627_length_3895_cov_5.777865	metabat2-groopm2-autometa_107.fasta
NODE_83402_length_3865_cov_5.865092	metabat2-groopm2-autometa_107.fasta
NODE_88678_length_3680_cov_5.104552	metabat2-groopm2-autometa_107.fasta
NODE_98928_length_3370_cov_5.717345	metabat2-groopm2-autometa_107.fasta
NODE_13_length_322037_cov_12.870356	metabat2-groopm2-autometa_108.fasta
NODE_48_length_204713_cov_12.504608	metabat2-groopm2-autometa_108.fasta
NODE_82_length_174417_cov_12.846824	metabat2-groopm2-autometa_108.fasta
NODE_107_length_156163_cov_11.554341	metabat2-groopm2-autometa_108.fasta
NODE_158_length_138337_cov_13.401961	metabat2-groopm2-autometa_108.fasta
NODE_263_length_113748_cov_14.932502	metabat2-groopm2-autometa_108.fasta
NODE_278_length_111834_cov_11.606894	metabat2-groopm2-autometa_108.fasta
NODE_329_length_103417_cov_12.327509	metabat2-groopm2-autometa_108.fasta
NODE_570_length_81984_cov_14.272065	metabat2-groopm2-autometa_108.fasta
NODE_631_length_78505_cov_13.801619	metabat2-groopm2-autometa_108.fasta
NODE_2809_length_39580_cov_12.733966	metabat2-groopm2-autometa_108.fasta
NODE_2871_length_39114_cov_12.592053	metabat2-groopm2-autometa_108.fasta
NODE_9922_length_18911_cov_13.220619	metabat2-groopm2-autometa_108.fasta
NODE_1136_length_62213_cov_5.142331	metabat2-groopm2-autometa_109.fasta
NODE_1168_length_61335_cov_5.303215	metabat2-groopm2-autometa_109.fasta
NODE_1868_length_48894_cov_5.414198	metabat2-groopm2-autometa_109.fasta
NODE_2643_length_40923_cov_4.775325	metabat2-groopm2-autometa_109.fasta
NODE_4415_length_30871_cov_5.471379	metabat2-groopm2-autometa_109.fasta
NODE_4497_length_30500_cov_5.067203	metabat2-groopm2-autometa_109.fasta
NODE_4659_length_29902_cov_5.428686	metabat2-groopm2-autometa_109.fasta
NODE_4678_length_29823_cov_5.371775	metabat2-groopm2-autometa_109.fasta
NODE_4830_length_29286_cov_5.094489	metabat2-groopm2-autometa_109.fasta
NODE_5373_length_27673_cov_5.532841	metabat2-groopm2-autometa_109.fasta
NODE_5978_length_26011_cov_4.884189	metabat2-groopm2-autometa_109.fasta
NODE_6003_length_25964_cov_4.938631	metabat2-groopm2-autometa_109.fasta
NODE_6080_length_25726_cov_4.984184	metabat2-groopm2-autometa_109.fasta
NODE_6399_length_24972_cov_4.753823	metabat2-groopm2-autometa_109.fasta
NODE_6502_length_24733_cov_6.054786	metabat2-groopm2-autometa_109.fasta
NODE_6516_length_24701_cov_5.120141	metabat2-groopm2-autometa_109.fasta
NODE_6644_length_24439_cov_5.679380	metabat2-groopm2-autometa_109.fasta
NODE_6703_length_24309_cov_4.528820	metabat2-groopm2-autometa_109.fasta
NODE_6737_length_24233_cov_4.862478	metabat2-groopm2-autometa_109.fasta
NODE_6784_length_24105_cov_4.499626	metabat2-groopm2-autometa_109.fasta
NODE_6789_length_24094_cov_5.634760	metabat2-groopm2-autometa_109.fasta
NODE_7806_length_22116_cov_5.120393	metabat2-groopm2-autometa_109.fasta
NODE_8637_length_20721_cov_4.598810	metabat2-groopm2-autometa_109.fasta
NODE_9616_length_19270_cov_5.296851	metabat2-groopm2-autometa_109.fasta
NODE_9718_length_19158_cov_5.199550	metabat2-groopm2-autometa_109.fasta
NODE_10304_length_18483_cov_4.988767	metabat2-groopm2-autometa_109.fasta
NODE_11036_length_17672_cov_4.666913	metabat2-groopm2-autometa_109.fasta
NODE_11086_length_17614_cov_5.933538	metabat2-groopm2-autometa_109.fasta
NODE_12114_length_16669_cov_5.178645	metabat2-groopm2-autometa_109.fasta
NODE_12524_length_16306_cov_5.077718	metabat2-groopm2-autometa_109.fasta
NODE_13083_length_15834_cov_5.707903	metabat2-groopm2-autometa_109.fasta
NODE_13389_length_15595_cov_5.711583	metabat2-groopm2-autometa_109.fasta
NODE_13895_length_15202_cov_4.763716	metabat2-groopm2-autometa_109.fasta
NODE_14591_length_14677_cov_4.785255	metabat2-groopm2-autometa_109.fasta
NODE_14699_length_14593_cov_4.411680	metabat2-groopm2-autometa_109.fasta
NODE_14712_length_14585_cov_5.239917	metabat2-groopm2-autometa_109.fasta
NODE_15152_length_14285_cov_5.486226	metabat2-groopm2-autometa_109.fasta
NODE_15245_length_14221_cov_4.468728	metabat2-groopm2-autometa_109.fasta
NODE_16024_length_13738_cov_5.108821	metabat2-groopm2-autometa_109.fasta
NODE_16224_length_13618_cov_4.386566	metabat2-groopm2-autometa_109.fasta
NODE_16266_length_13592_cov_4.018025	metabat2-groopm2-autometa_109.fasta
NODE_16848_length_13264_cov_5.828602	metabat2-groopm2-autometa_109.fasta
NODE_17095_length_13114_cov_4.966307	metabat2-groopm2-autometa_109.fasta
NODE_17310_length_12999_cov_5.064277	metabat2-groopm2-autometa_109.fasta
NODE_17981_length_12661_cov_5.490877	metabat2-groopm2-autometa_109.fasta
NODE_18291_length_12502_cov_5.239817	metabat2-groopm2-autometa_109.fasta
NODE_18631_length_12318_cov_4.467830	metabat2-groopm2-autometa_109.fasta
NODE_18703_length_12284_cov_4.463816	metabat2-groopm2-autometa_109.fasta
NODE_19617_length_11851_cov_5.449135	metabat2-groopm2-autometa_109.fasta
NODE_20392_length_11506_cov_4.232119	metabat2-groopm2-autometa_109.fasta
NODE_21826_length_10935_cov_5.803125	metabat2-groopm2-autometa_109.fasta
NODE_22169_length_10820_cov_4.840223	metabat2-groopm2-autometa_109.fasta
NODE_22294_length_10767_cov_5.282767	metabat2-groopm2-autometa_109.fasta
NODE_22314_length_10761_cov_4.593499	metabat2-groopm2-autometa_109.fasta
NODE_22577_length_10675_cov_4.742561	metabat2-groopm2-autometa_109.fasta
NODE_22865_length_10574_cov_5.814431	metabat2-groopm2-autometa_109.fasta
NODE_23228_length_10441_cov_4.504814	metabat2-groopm2-autometa_109.fasta
NODE_23340_length_10407_cov_5.059988	metabat2-groopm2-autometa_109.fasta
NODE_23677_length_10298_cov_4.765791	metabat2-groopm2-autometa_109.fasta
NODE_24465_length_10044_cov_4.860547	metabat2-groopm2-autometa_109.fasta
NODE_24482_length_10038_cov_5.270360	metabat2-groopm2-autometa_109.fasta
NODE_24894_length_9922_cov_5.109658	metabat2-groopm2-autometa_109.fasta
NODE_25636_length_9707_cov_4.593038	metabat2-groopm2-autometa_109.fasta
NODE_25679_length_9696_cov_5.675552	metabat2-groopm2-autometa_109.fasta
NODE_28088_length_9047_cov_5.433830	metabat2-groopm2-autometa_109.fasta
NODE_28203_length_9017_cov_5.561482	metabat2-groopm2-autometa_109.fasta
NODE_28225_length_9012_cov_5.318968	metabat2-groopm2-autometa_109.fasta
NODE_28296_length_8995_cov_5.133110	metabat2-groopm2-autometa_109.fasta
NODE_28773_length_8882_cov_5.178656	metabat2-groopm2-autometa_109.fasta
NODE_28883_length_8856_cov_5.167822	metabat2-groopm2-autometa_109.fasta
NODE_30106_length_8578_cov_4.289335	metabat2-groopm2-autometa_109.fasta
NODE_32697_length_8059_cov_5.763118	metabat2-groopm2-autometa_109.fasta
NODE_32771_length_8049_cov_5.218789	metabat2-groopm2-autometa_109.fasta
NODE_32991_length_8006_cov_5.882027	metabat2-groopm2-autometa_109.fasta
NODE_33665_length_7882_cov_4.380095	metabat2-groopm2-autometa_109.fasta
NODE_33812_length_7852_cov_5.117994	metabat2-groopm2-autometa_109.fasta
NODE_34355_length_7751_cov_5.195296	metabat2-groopm2-autometa_109.fasta
NODE_34427_length_7735_cov_5.876693	metabat2-groopm2-autometa_109.fasta
NODE_34602_length_7705_cov_4.399216	metabat2-groopm2-autometa_109.fasta
NODE_35353_length_7579_cov_5.195109	metabat2-groopm2-autometa_109.fasta
NODE_38005_length_7158_cov_5.726313	metabat2-groopm2-autometa_109.fasta
NODE_38345_length_7102_cov_5.164183	metabat2-groopm2-autometa_109.fasta
NODE_39229_length_6978_cov_5.463672	metabat2-groopm2-autometa_109.fasta
NODE_39300_length_6969_cov_5.525889	metabat2-groopm2-autometa_109.fasta
NODE_39385_length_6957_cov_5.505506	metabat2-groopm2-autometa_109.fasta
NODE_40098_length_6858_cov_5.482287	metabat2-groopm2-autometa_109.fasta
NODE_41151_length_6724_cov_4.489129	metabat2-groopm2-autometa_109.fasta
NODE_44242_length_6361_cov_5.001903	metabat2-groopm2-autometa_109.fasta
NODE_46573_length_6112_cov_5.220901	metabat2-groopm2-autometa_109.fasta
NODE_46927_length_6078_cov_4.704300	metabat2-groopm2-autometa_109.fasta
NODE_49299_length_5850_cov_4.393615	metabat2-groopm2-autometa_109.fasta
NODE_50179_length_5770_cov_5.058968	metabat2-groopm2-autometa_109.fasta
NODE_51272_length_5675_cov_5.058541	metabat2-groopm2-autometa_109.fasta
NODE_51282_length_5674_cov_5.088806	metabat2-groopm2-autometa_109.fasta
NODE_51537_length_5652_cov_5.108987	metabat2-groopm2-autometa_109.fasta
NODE_51802_length_5627_cov_5.498026	metabat2-groopm2-autometa_109.fasta
NODE_54341_length_5419_cov_4.395041	metabat2-groopm2-autometa_109.fasta
NODE_58592_length_5112_cov_3.947004	metabat2-groopm2-autometa_109.fasta
NODE_58715_length_5103_cov_4.842314	metabat2-groopm2-autometa_109.fasta
NODE_61185_length_4940_cov_5.645036	metabat2-groopm2-autometa_109.fasta
NODE_61252_length_4936_cov_5.342758	metabat2-groopm2-autometa_109.fasta
NODE_64721_length_4728_cov_4.363364	metabat2-groopm2-autometa_109.fasta
NODE_64752_length_4726_cov_4.743952	metabat2-groopm2-autometa_109.fasta
NODE_65540_length_4680_cov_4.751351	metabat2-groopm2-autometa_109.fasta
NODE_66751_length_4614_cov_4.524018	metabat2-groopm2-autometa_109.fasta
NODE_66910_length_4605_cov_4.267912	metabat2-groopm2-autometa_109.fasta
NODE_68344_length_4529_cov_5.845552	metabat2-groopm2-autometa_109.fasta
NODE_76696_length_4131_cov_4.415604	metabat2-groopm2-autometa_109.fasta
NODE_76886_length_4122_cov_4.304155	metabat2-groopm2-autometa_109.fasta
NODE_78135_length_4069_cov_5.501246	metabat2-groopm2-autometa_109.fasta
NODE_86368_length_3758_cov_5.044288	metabat2-groopm2-autometa_109.fasta
NODE_88052_length_3701_cov_4.222710	metabat2-groopm2-autometa_109.fasta
NODE_88906_length_3672_cov_5.182195	metabat2-groopm2-autometa_109.fasta
NODE_90918_length_3609_cov_4.691615	metabat2-groopm2-autometa_109.fasta
NODE_97265_length_3416_cov_5.414162	metabat2-groopm2-autometa_109.fasta
NODE_100253_length_3334_cov_4.786215	metabat2-groopm2-autometa_109.fasta
NODE_103310_length_3256_cov_4.903155	metabat2-groopm2-autometa_109.fasta
NODE_107412_length_3157_cov_4.047389	metabat2-groopm2-autometa_109.fasta
NODE_191_length_132121_cov_12.625642	metabat2-groopm2-autometa_10.fasta
NODE_238_length_119164_cov_17.666415	metabat2-groopm2-autometa_10.fasta
NODE_298_length_106881_cov_14.126664	metabat2-groopm2-autometa_10.fasta
NODE_355_length_100251_cov_13.586500	metabat2-groopm2-autometa_10.fasta
NODE_368_length_99691_cov_15.434602	metabat2-groopm2-autometa_10.fasta
NODE_398_length_96449_cov_12.292000	metabat2-groopm2-autometa_10.fasta
NODE_461_length_89671_cov_12.375067	metabat2-groopm2-autometa_10.fasta
NODE_561_length_82367_cov_11.561498	metabat2-groopm2-autometa_10.fasta
NODE_601_length_79942_cov_14.097813	metabat2-groopm2-autometa_10.fasta
NODE_676_length_76330_cov_24.266654	metabat2-groopm2-autometa_10.fasta
NODE_699_length_75259_cov_19.950947	metabat2-groopm2-autometa_10.fasta
NODE_911_length_68312_cov_14.720908	metabat2-groopm2-autometa_10.fasta
NODE_928_length_67854_cov_19.983009	metabat2-groopm2-autometa_10.fasta
NODE_1029_length_64645_cov_10.947469	metabat2-groopm2-autometa_10.fasta
NODE_1049_length_64173_cov_16.579962	metabat2-groopm2-autometa_10.fasta
NODE_1153_length_61751_cov_18.910189	metabat2-groopm2-autometa_10.fasta
NODE_1193_length_60735_cov_17.205916	metabat2-groopm2-autometa_10.fasta
NODE_1316_length_58073_cov_11.637750	metabat2-groopm2-autometa_10.fasta
NODE_1329_length_57871_cov_16.063114	metabat2-groopm2-autometa_10.fasta
NODE_1423_length_55739_cov_10.791017	metabat2-groopm2-autometa_10.fasta
NODE_1434_length_55563_cov_13.497640	metabat2-groopm2-autometa_10.fasta
NODE_1461_length_55030_cov_10.763001	metabat2-groopm2-autometa_10.fasta
NODE_1900_length_48565_cov_25.034900	metabat2-groopm2-autometa_10.fasta
NODE_2086_length_46045_cov_11.904023	metabat2-groopm2-autometa_10.fasta
NODE_2277_length_44226_cov_22.709289	metabat2-groopm2-autometa_10.fasta
NODE_2346_length_43452_cov_16.371523	metabat2-groopm2-autometa_10.fasta
NODE_2562_length_41514_cov_25.477677	metabat2-groopm2-autometa_10.fasta
NODE_2644_length_40907_cov_17.734285	metabat2-groopm2-autometa_10.fasta
NODE_3007_length_38160_cov_13.507624	metabat2-groopm2-autometa_10.fasta
NODE_3378_length_35874_cov_23.224099	metabat2-groopm2-autometa_10.fasta
NODE_3440_length_35457_cov_21.077566	metabat2-groopm2-autometa_10.fasta
NODE_3545_length_35008_cov_22.388579	metabat2-groopm2-autometa_10.fasta
NODE_3971_length_32806_cov_16.702208	metabat2-groopm2-autometa_10.fasta
NODE_4583_length_30173_cov_25.154725	metabat2-groopm2-autometa_10.fasta
NODE_4875_length_29180_cov_15.659159	metabat2-groopm2-autometa_10.fasta
NODE_5057_length_28552_cov_11.650665	metabat2-groopm2-autometa_10.fasta
NODE_5549_length_27193_cov_18.996168	metabat2-groopm2-autometa_10.fasta
NODE_6329_length_25131_cov_23.144999	metabat2-groopm2-autometa_10.fasta
NODE_6342_length_25099_cov_22.646782	metabat2-groopm2-autometa_10.fasta
NODE_7012_length_23602_cov_18.402132	metabat2-groopm2-autometa_10.fasta
NODE_7266_length_23122_cov_23.748298	metabat2-groopm2-autometa_10.fasta
NODE_7367_length_22939_cov_24.066247	metabat2-groopm2-autometa_10.fasta
NODE_7655_length_22400_cov_17.424704	metabat2-groopm2-autometa_10.fasta
NODE_9462_length_19511_cov_19.962582	metabat2-groopm2-autometa_10.fasta
NODE_10221_length_18569_cov_15.299989	metabat2-groopm2-autometa_10.fasta
NODE_10697_length_18053_cov_21.166796	metabat2-groopm2-autometa_10.fasta
NODE_12753_length_16112_cov_13.885284	metabat2-groopm2-autometa_10.fasta
NODE_14284_length_14908_cov_21.092843	metabat2-groopm2-autometa_10.fasta
NODE_14674_length_14612_cov_12.499279	metabat2-groopm2-autometa_10.fasta
NODE_15846_length_13848_cov_11.507286	metabat2-groopm2-autometa_10.fasta
NODE_16085_length_13696_cov_17.582435	metabat2-groopm2-autometa_10.fasta
NODE_17643_length_12827_cov_18.200517	metabat2-groopm2-autometa_10.fasta
NODE_18728_length_12263_cov_13.530062	metabat2-groopm2-autometa_10.fasta
NODE_19309_length_11984_cov_16.711627	metabat2-groopm2-autometa_10.fasta
NODE_19873_length_11733_cov_18.644888	metabat2-groopm2-autometa_10.fasta
NODE_19953_length_11699_cov_16.212041	metabat2-groopm2-autometa_10.fasta
NODE_21467_length_11067_cov_17.769070	metabat2-groopm2-autometa_10.fasta
NODE_21921_length_10905_cov_18.063963	metabat2-groopm2-autometa_10.fasta
NODE_22195_length_10807_cov_12.082403	metabat2-groopm2-autometa_10.fasta
NODE_23583_length_10326_cov_16.035537	metabat2-groopm2-autometa_10.fasta
NODE_24836_length_9937_cov_10.837786	metabat2-groopm2-autometa_10.fasta
NODE_25927_length_9631_cov_20.811195	metabat2-groopm2-autometa_10.fasta
NODE_29988_length_8602_cov_17.919738	metabat2-groopm2-autometa_10.fasta
NODE_33889_length_7838_cov_12.366954	metabat2-groopm2-autometa_10.fasta
NODE_34554_length_7712_cov_13.836098	metabat2-groopm2-autometa_10.fasta
NODE_38467_length_7083_cov_14.495020	metabat2-groopm2-autometa_10.fasta
NODE_49110_length_5868_cov_22.294856	metabat2-groopm2-autometa_10.fasta
NODE_61603_length_4912_cov_20.716286	metabat2-groopm2-autometa_10.fasta
NODE_63285_length_4810_cov_11.626709	metabat2-groopm2-autometa_10.fasta
NODE_76405_length_4143_cov_13.505137	metabat2-groopm2-autometa_10.fasta
NODE_84212_length_3835_cov_13.590212	metabat2-groopm2-autometa_10.fasta
NODE_2591_length_41256_cov_9.324604	metabat2-groopm2-autometa_110.fasta
NODE_2960_length_38531_cov_8.220527	metabat2-groopm2-autometa_110.fasta
NODE_3364_length_35970_cov_7.547793	metabat2-groopm2-autometa_110.fasta
NODE_3412_length_35619_cov_7.609465	metabat2-groopm2-autometa_110.fasta
NODE_3444_length_35443_cov_9.086329	metabat2-groopm2-autometa_110.fasta
NODE_3450_length_35430_cov_9.124410	metabat2-groopm2-autometa_110.fasta
NODE_3874_length_33248_cov_8.353328	metabat2-groopm2-autometa_110.fasta
NODE_4369_length_31046_cov_7.770256	metabat2-groopm2-autometa_110.fasta
NODE_5376_length_27662_cov_8.489622	metabat2-groopm2-autometa_110.fasta
NODE_5510_length_27284_cov_8.024422	metabat2-groopm2-autometa_110.fasta
NODE_6334_length_25121_cov_8.026051	metabat2-groopm2-autometa_110.fasta
NODE_6371_length_25034_cov_7.331078	metabat2-groopm2-autometa_110.fasta
NODE_6520_length_24692_cov_8.192191	metabat2-groopm2-autometa_110.fasta
NODE_6552_length_24640_cov_7.180801	metabat2-groopm2-autometa_110.fasta
NODE_6576_length_24602_cov_8.896158	metabat2-groopm2-autometa_110.fasta
NODE_6664_length_24384_cov_7.891446	metabat2-groopm2-autometa_110.fasta
NODE_6736_length_24234_cov_8.180239	metabat2-groopm2-autometa_110.fasta
NODE_6832_length_23995_cov_8.167878	metabat2-groopm2-autometa_110.fasta
NODE_6866_length_23910_cov_8.115867	metabat2-groopm2-autometa_110.fasta
NODE_7257_length_23134_cov_9.474457	metabat2-groopm2-autometa_110.fasta
NODE_7849_length_22046_cov_6.923696	metabat2-groopm2-autometa_110.fasta
NODE_7855_length_22039_cov_9.326192	metabat2-groopm2-autometa_110.fasta
NODE_8098_length_21607_cov_8.580225	metabat2-groopm2-autometa_110.fasta
NODE_8207_length_21413_cov_8.771280	metabat2-groopm2-autometa_110.fasta
NODE_8252_length_21314_cov_8.888800	metabat2-groopm2-autometa_110.fasta
NODE_8857_length_20390_cov_8.019916	metabat2-groopm2-autometa_110.fasta
NODE_8960_length_20224_cov_8.220536	metabat2-groopm2-autometa_110.fasta
NODE_9668_length_19217_cov_7.859044	metabat2-groopm2-autometa_110.fasta
NODE_9803_length_19053_cov_8.197073	metabat2-groopm2-autometa_110.fasta
NODE_10083_length_18723_cov_9.007982	metabat2-groopm2-autometa_110.fasta
NODE_10267_length_18522_cov_9.483565	metabat2-groopm2-autometa_110.fasta
NODE_10355_length_18426_cov_9.108541	metabat2-groopm2-autometa_110.fasta
NODE_10934_length_17788_cov_7.586364	metabat2-groopm2-autometa_110.fasta
NODE_11039_length_17669_cov_8.827694	metabat2-groopm2-autometa_110.fasta
NODE_11887_length_16864_cov_8.883693	metabat2-groopm2-autometa_110.fasta
NODE_11888_length_16863_cov_7.508865	metabat2-groopm2-autometa_110.fasta
NODE_12041_length_16728_cov_7.771787	metabat2-groopm2-autometa_110.fasta
NODE_12664_length_16183_cov_7.122272	metabat2-groopm2-autometa_110.fasta
NODE_13013_length_15881_cov_7.323202	metabat2-groopm2-autometa_110.fasta
NODE_13059_length_15849_cov_7.918640	metabat2-groopm2-autometa_110.fasta
NODE_13108_length_15816_cov_9.075376	metabat2-groopm2-autometa_110.fasta
NODE_13198_length_15745_cov_8.578713	metabat2-groopm2-autometa_110.fasta
NODE_13538_length_15481_cov_8.777843	metabat2-groopm2-autometa_110.fasta
NODE_13754_length_15310_cov_7.921468	metabat2-groopm2-autometa_110.fasta
NODE_13782_length_15291_cov_8.192636	metabat2-groopm2-autometa_110.fasta
NODE_13825_length_15253_cov_6.794249	metabat2-groopm2-autometa_110.fasta
NODE_13894_length_15202_cov_7.682775	metabat2-groopm2-autometa_110.fasta
NODE_13968_length_15145_cov_8.015043	metabat2-groopm2-autometa_110.fasta
NODE_14397_length_14823_cov_8.546926	metabat2-groopm2-autometa_110.fasta
NODE_14481_length_14767_cov_7.921765	metabat2-groopm2-autometa_110.fasta
NODE_14592_length_14674_cov_7.418975	metabat2-groopm2-autometa_110.fasta
NODE_15682_length_13941_cov_7.467737	metabat2-groopm2-autometa_110.fasta
NODE_16352_length_13547_cov_7.934850	metabat2-groopm2-autometa_110.fasta
NODE_18165_length_12571_cov_9.095558	metabat2-groopm2-autometa_110.fasta
NODE_19304_length_11987_cov_7.482484	metabat2-groopm2-autometa_110.fasta
NODE_19459_length_11922_cov_8.977332	metabat2-groopm2-autometa_110.fasta
NODE_19580_length_11871_cov_8.206161	metabat2-groopm2-autometa_110.fasta
NODE_20114_length_11623_cov_7.627680	metabat2-groopm2-autometa_110.fasta
NODE_21205_length_11173_cov_7.187174	metabat2-groopm2-autometa_110.fasta
NODE_21377_length_11101_cov_8.165218	metabat2-groopm2-autometa_110.fasta
NODE_21728_length_10974_cov_8.325213	metabat2-groopm2-autometa_110.fasta
NODE_22034_length_10865_cov_8.146809	metabat2-groopm2-autometa_110.fasta
NODE_22079_length_10849_cov_8.268205	metabat2-groopm2-autometa_110.fasta
NODE_22690_length_10632_cov_8.626170	metabat2-groopm2-autometa_110.fasta
NODE_22852_length_10579_cov_8.159255	metabat2-groopm2-autometa_110.fasta
NODE_23264_length_10429_cov_8.812126	metabat2-groopm2-autometa_110.fasta
NODE_23787_length_10261_cov_8.250343	metabat2-groopm2-autometa_110.fasta
NODE_24809_length_9943_cov_9.195995	metabat2-groopm2-autometa_110.fasta
NODE_24838_length_9937_cov_7.996964	metabat2-groopm2-autometa_110.fasta
NODE_25418_length_9763_cov_8.515348	metabat2-groopm2-autometa_110.fasta
NODE_25537_length_9733_cov_8.464972	metabat2-groopm2-autometa_110.fasta
NODE_26423_length_9492_cov_9.057434	metabat2-groopm2-autometa_110.fasta
NODE_26529_length_9463_cov_8.857462	metabat2-groopm2-autometa_110.fasta
NODE_26558_length_9455_cov_7.878404	metabat2-groopm2-autometa_110.fasta
NODE_27236_length_9273_cov_8.014103	metabat2-groopm2-autometa_110.fasta
NODE_27647_length_9159_cov_7.405756	metabat2-groopm2-autometa_110.fasta
NODE_27733_length_9134_cov_6.746558	metabat2-groopm2-autometa_110.fasta
NODE_27866_length_9099_cov_7.590336	metabat2-groopm2-autometa_110.fasta
NODE_28170_length_9026_cov_8.726117	metabat2-groopm2-autometa_110.fasta
NODE_28461_length_8951_cov_8.585769	metabat2-groopm2-autometa_110.fasta
NODE_29116_length_8797_cov_8.610844	metabat2-groopm2-autometa_110.fasta
NODE_29293_length_8756_cov_8.176187	metabat2-groopm2-autometa_110.fasta
NODE_29801_length_8642_cov_7.962152	metabat2-groopm2-autometa_110.fasta
NODE_29921_length_8616_cov_8.545147	metabat2-groopm2-autometa_110.fasta
NODE_31162_length_8361_cov_8.637009	metabat2-groopm2-autometa_110.fasta
NODE_31761_length_8243_cov_8.503420	metabat2-groopm2-autometa_110.fasta
NODE_32207_length_8154_cov_7.711199	metabat2-groopm2-autometa_110.fasta
NODE_32811_length_8041_cov_9.148635	metabat2-groopm2-autometa_110.fasta
NODE_33123_length_7981_cov_8.568509	metabat2-groopm2-autometa_110.fasta
NODE_34187_length_7784_cov_8.916807	metabat2-groopm2-autometa_110.fasta
NODE_36934_length_7323_cov_7.194689	metabat2-groopm2-autometa_110.fasta
NODE_40188_length_6847_cov_8.575236	metabat2-groopm2-autometa_110.fasta
NODE_45740_length_6198_cov_9.413642	metabat2-groopm2-autometa_110.fasta
NODE_45749_length_6197_cov_7.891078	metabat2-groopm2-autometa_110.fasta
NODE_51476_length_5657_cov_8.019100	metabat2-groopm2-autometa_110.fasta
NODE_55335_length_5342_cov_8.648194	metabat2-groopm2-autometa_110.fasta
NODE_56331_length_5269_cov_8.856924	metabat2-groopm2-autometa_110.fasta
NODE_65748_length_4669_cov_8.530342	metabat2-groopm2-autometa_110.fasta
NODE_74482_length_4228_cov_7.889528	metabat2-groopm2-autometa_110.fasta
NODE_80713_length_3967_cov_7.978783	metabat2-groopm2-autometa_110.fasta
NODE_271_length_112861_cov_26.233418	metabat2-groopm2-autometa_111.fasta
NODE_334_length_102785_cov_23.677008	metabat2-groopm2-autometa_111.fasta
NODE_381_length_97891_cov_28.124024	metabat2-groopm2-autometa_111.fasta
NODE_563_length_82294_cov_27.032600	metabat2-groopm2-autometa_111.fasta
NODE_915_length_68221_cov_28.673958	metabat2-groopm2-autometa_111.fasta
NODE_925_length_67944_cov_30.042452	metabat2-groopm2-autometa_111.fasta
NODE_938_length_67528_cov_25.503016	metabat2-groopm2-autometa_111.fasta
NODE_975_length_66479_cov_24.049591	metabat2-groopm2-autometa_111.fasta
NODE_1178_length_61137_cov_30.217527	metabat2-groopm2-autometa_111.fasta
NODE_1690_length_51463_cov_28.688550	metabat2-groopm2-autometa_111.fasta
NODE_2137_length_45604_cov_29.411974	metabat2-groopm2-autometa_111.fasta
NODE_2547_length_41650_cov_26.365068	metabat2-groopm2-autometa_111.fasta
NODE_2867_length_39128_cov_29.119085	metabat2-groopm2-autometa_111.fasta
NODE_2923_length_38801_cov_27.570820	metabat2-groopm2-autometa_111.fasta
NODE_3342_length_36139_cov_24.968435	metabat2-groopm2-autometa_111.fasta
NODE_3495_length_35203_cov_26.095027	metabat2-groopm2-autometa_111.fasta
NODE_3939_length_32958_cov_29.220193	metabat2-groopm2-autometa_111.fasta
NODE_7195_length_23237_cov_29.482702	metabat2-groopm2-autometa_111.fasta
NODE_7757_length_22210_cov_29.276822	metabat2-groopm2-autometa_111.fasta
NODE_8572_length_20808_cov_27.170000	metabat2-groopm2-autometa_111.fasta
NODE_8669_length_20678_cov_26.633855	metabat2-groopm2-autometa_111.fasta
NODE_9272_length_19785_cov_29.114242	metabat2-groopm2-autometa_111.fasta
NODE_9317_length_19719_cov_30.513019	metabat2-groopm2-autometa_111.fasta
NODE_10690_length_18056_cov_25.404255	metabat2-groopm2-autometa_111.fasta
NODE_11192_length_17495_cov_24.297649	metabat2-groopm2-autometa_111.fasta
NODE_12129_length_16658_cov_27.552370	metabat2-groopm2-autometa_111.fasta
NODE_12987_length_15900_cov_28.058189	metabat2-groopm2-autometa_111.fasta
NODE_14692_length_14598_cov_28.890325	metabat2-groopm2-autometa_111.fasta
NODE_16636_length_13389_cov_30.434903	metabat2-groopm2-autometa_111.fasta
NODE_16739_length_13334_cov_26.891709	metabat2-groopm2-autometa_111.fasta
NODE_17445_length_12927_cov_27.877098	metabat2-groopm2-autometa_111.fasta
NODE_17658_length_12820_cov_31.368508	metabat2-groopm2-autometa_111.fasta
NODE_18783_length_12228_cov_30.474986	metabat2-groopm2-autometa_111.fasta
NODE_19019_length_12118_cov_30.689464	metabat2-groopm2-autometa_111.fasta
NODE_19224_length_12020_cov_24.626494	metabat2-groopm2-autometa_111.fasta
NODE_19408_length_11947_cov_30.923394	metabat2-groopm2-autometa_111.fasta
NODE_19792_length_11769_cov_27.209151	metabat2-groopm2-autometa_111.fasta
NODE_19797_length_11768_cov_27.699565	metabat2-groopm2-autometa_111.fasta
NODE_21112_length_11209_cov_32.079613	metabat2-groopm2-autometa_111.fasta
NODE_21555_length_11036_cov_25.614061	metabat2-groopm2-autometa_111.fasta
NODE_21709_length_10982_cov_27.838290	metabat2-groopm2-autometa_111.fasta
NODE_26118_length_9576_cov_27.447852	metabat2-groopm2-autometa_111.fasta
NODE_26134_length_9571_cov_26.980034	metabat2-groopm2-autometa_111.fasta
NODE_26406_length_9496_cov_27.709671	metabat2-groopm2-autometa_111.fasta
NODE_27267_length_9265_cov_31.518784	metabat2-groopm2-autometa_111.fasta
NODE_28813_length_8871_cov_26.845168	metabat2-groopm2-autometa_111.fasta
NODE_29115_length_8797_cov_27.516472	metabat2-groopm2-autometa_111.fasta
NODE_32707_length_8056_cov_32.642045	metabat2-groopm2-autometa_111.fasta
NODE_33195_length_7966_cov_30.294527	metabat2-groopm2-autometa_111.fasta
NODE_37440_length_7244_cov_31.749757	metabat2-groopm2-autometa_111.fasta
NODE_38587_length_7065_cov_28.546933	metabat2-groopm2-autometa_111.fasta
NODE_39260_length_6974_cov_25.141205	metabat2-groopm2-autometa_111.fasta
NODE_43002_length_6495_cov_25.053882	metabat2-groopm2-autometa_111.fasta
NODE_43273_length_6466_cov_30.960537	metabat2-groopm2-autometa_111.fasta
NODE_46853_length_6085_cov_26.047595	metabat2-groopm2-autometa_111.fasta
NODE_48511_length_5922_cov_27.844895	metabat2-groopm2-autometa_111.fasta
NODE_50160_length_5771_cov_29.683345	metabat2-groopm2-autometa_111.fasta
NODE_51984_length_5610_cov_31.000000	metabat2-groopm2-autometa_111.fasta
NODE_58287_length_5131_cov_26.073877	metabat2-groopm2-autometa_111.fasta
NODE_63649_length_4789_cov_28.668568	metabat2-groopm2-autometa_111.fasta
NODE_68623_length_4514_cov_25.957390	metabat2-groopm2-autometa_111.fasta
NODE_77897_length_4079_cov_27.175696	metabat2-groopm2-autometa_111.fasta
NODE_87431_length_3721_cov_31.346154	metabat2-groopm2-autometa_111.fasta
NODE_88039_length_3701_cov_27.653319	metabat2-groopm2-autometa_111.fasta
NODE_92864_length_3547_cov_27.530069	metabat2-groopm2-autometa_111.fasta
NODE_340_length_101929_cov_37.235408	metabat2-groopm2-autometa_112.fasta
NODE_1302_length_58371_cov_34.723901	metabat2-groopm2-autometa_112.fasta
NODE_1661_length_51912_cov_40.772663	metabat2-groopm2-autometa_112.fasta
NODE_1700_length_51344_cov_35.178362	metabat2-groopm2-autometa_112.fasta
NODE_2481_length_42230_cov_39.831796	metabat2-groopm2-autometa_112.fasta
NODE_2707_length_40361_cov_39.375527	metabat2-groopm2-autometa_112.fasta
NODE_2842_length_39315_cov_34.133367	metabat2-groopm2-autometa_112.fasta
NODE_2993_length_38299_cov_32.842720	metabat2-groopm2-autometa_112.fasta
NODE_4270_length_31470_cov_34.163266	metabat2-groopm2-autometa_112.fasta
NODE_4329_length_31218_cov_40.923210	metabat2-groopm2-autometa_112.fasta
NODE_4641_length_29956_cov_37.296311	metabat2-groopm2-autometa_112.fasta
NODE_4728_length_29612_cov_40.908042	metabat2-groopm2-autometa_112.fasta
NODE_5005_length_28737_cov_40.361795	metabat2-groopm2-autometa_112.fasta
NODE_5914_length_26183_cov_37.843157	metabat2-groopm2-autometa_112.fasta
NODE_6094_length_25695_cov_32.816693	metabat2-groopm2-autometa_112.fasta
NODE_6272_length_25253_cov_41.446901	metabat2-groopm2-autometa_112.fasta
NODE_6395_length_24983_cov_36.084283	metabat2-groopm2-autometa_112.fasta
NODE_6478_length_24806_cov_39.059836	metabat2-groopm2-autometa_112.fasta
NODE_7021_length_23593_cov_34.499490	metabat2-groopm2-autometa_112.fasta
NODE_7111_length_23420_cov_33.158742	metabat2-groopm2-autometa_112.fasta
NODE_7277_length_23103_cov_37.414613	metabat2-groopm2-autometa_112.fasta
NODE_7691_length_22338_cov_31.519006	metabat2-groopm2-autometa_112.fasta
NODE_7739_length_22247_cov_37.516537	metabat2-groopm2-autometa_112.fasta
NODE_7804_length_22121_cov_33.660156	metabat2-groopm2-autometa_112.fasta
NODE_8520_length_20885_cov_39.712050	metabat2-groopm2-autometa_112.fasta
NODE_8628_length_20728_cov_43.459875	metabat2-groopm2-autometa_112.fasta
NODE_8800_length_20485_cov_36.013803	metabat2-groopm2-autometa_112.fasta
NODE_9002_length_20183_cov_35.989219	metabat2-groopm2-autometa_112.fasta
NODE_9891_length_18949_cov_29.984810	metabat2-groopm2-autometa_112.fasta
NODE_10007_length_18816_cov_36.213954	metabat2-groopm2-autometa_112.fasta
NODE_10087_length_18717_cov_34.730951	metabat2-groopm2-autometa_112.fasta
NODE_11021_length_17682_cov_33.671130	metabat2-groopm2-autometa_112.fasta
NODE_11517_length_17194_cov_34.238345	metabat2-groopm2-autometa_112.fasta
NODE_11919_length_16838_cov_31.160520	metabat2-groopm2-autometa_112.fasta
NODE_12199_length_16592_cov_40.817198	metabat2-groopm2-autometa_112.fasta
NODE_12464_length_16354_cov_30.399534	metabat2-groopm2-autometa_112.fasta
NODE_15070_length_14336_cov_34.213150	metabat2-groopm2-autometa_112.fasta
NODE_15135_length_14295_cov_42.095014	metabat2-groopm2-autometa_112.fasta
NODE_15581_length_14007_cov_41.098337	metabat2-groopm2-autometa_112.fasta
NODE_15937_length_13791_cov_35.271986	metabat2-groopm2-autometa_112.fasta
NODE_16953_length_13198_cov_42.021456	metabat2-groopm2-autometa_112.fasta
NODE_17874_length_12715_cov_35.495024	metabat2-groopm2-autometa_112.fasta
NODE_18129_length_12585_cov_32.925698	metabat2-groopm2-autometa_112.fasta
NODE_18513_length_12389_cov_38.332496	metabat2-groopm2-autometa_112.fasta
NODE_19195_length_12034_cov_40.080140	metabat2-groopm2-autometa_112.fasta
NODE_19372_length_11962_cov_31.162593	metabat2-groopm2-autometa_112.fasta
NODE_19669_length_11825_cov_38.962957	metabat2-groopm2-autometa_112.fasta
NODE_20180_length_11594_cov_42.679002	metabat2-groopm2-autometa_112.fasta
NODE_21193_length_11178_cov_31.468399	metabat2-groopm2-autometa_112.fasta
NODE_21331_length_11121_cov_43.500361	metabat2-groopm2-autometa_112.fasta
NODE_21887_length_10915_cov_30.866206	metabat2-groopm2-autometa_112.fasta
NODE_21952_length_10896_cov_43.777511	metabat2-groopm2-autometa_112.fasta
NODE_21966_length_10890_cov_36.197139	metabat2-groopm2-autometa_112.fasta
NODE_24668_length_9984_cov_35.236680	metabat2-groopm2-autometa_112.fasta
NODE_25315_length_9788_cov_41.907531	metabat2-groopm2-autometa_112.fasta
NODE_25908_length_9636_cov_44.432001	metabat2-groopm2-autometa_112.fasta
NODE_26559_length_9454_cov_35.154804	metabat2-groopm2-autometa_112.fasta
NODE_27694_length_9144_cov_38.202883	metabat2-groopm2-autometa_112.fasta
NODE_28132_length_9034_cov_44.302484	metabat2-groopm2-autometa_112.fasta
NODE_28229_length_9011_cov_33.826708	metabat2-groopm2-autometa_112.fasta
NODE_29678_length_8669_cov_35.524031	metabat2-groopm2-autometa_112.fasta
NODE_30814_length_8430_cov_38.317015	metabat2-groopm2-autometa_112.fasta
NODE_32913_length_8022_cov_44.295469	metabat2-groopm2-autometa_112.fasta
NODE_32934_length_8017_cov_26.805576	metabat2-groopm2-autometa_112.fasta
NODE_34837_length_7663_cov_35.491193	metabat2-groopm2-autometa_112.fasta
NODE_39532_length_6937_cov_26.988085	metabat2-groopm2-autometa_112.fasta
NODE_39945_length_6878_cov_35.055401	metabat2-groopm2-autometa_112.fasta
NODE_40503_length_6806_cov_33.711006	metabat2-groopm2-autometa_112.fasta
NODE_40662_length_6787_cov_37.418598	metabat2-groopm2-autometa_112.fasta
NODE_40884_length_6758_cov_33.247799	metabat2-groopm2-autometa_112.fasta
NODE_42313_length_6580_cov_39.571648	metabat2-groopm2-autometa_112.fasta
NODE_42550_length_6549_cov_32.105944	metabat2-groopm2-autometa_112.fasta
NODE_42883_length_6509_cov_32.063836	metabat2-groopm2-autometa_112.fasta
NODE_46013_length_6171_cov_42.489372	metabat2-groopm2-autometa_112.fasta
NODE_46027_length_6170_cov_41.295012	metabat2-groopm2-autometa_112.fasta
NODE_49277_length_5852_cov_41.385372	metabat2-groopm2-autometa_112.fasta
NODE_49421_length_5838_cov_43.134186	metabat2-groopm2-autometa_112.fasta
NODE_50668_length_5726_cov_35.840416	metabat2-groopm2-autometa_112.fasta
NODE_50786_length_5716_cov_33.148914	metabat2-groopm2-autometa_112.fasta
NODE_54813_length_5381_cov_33.969020	metabat2-groopm2-autometa_112.fasta
NODE_54907_length_5374_cov_40.341606	metabat2-groopm2-autometa_112.fasta
NODE_56762_length_5239_cov_31.948688	metabat2-groopm2-autometa_112.fasta
NODE_57672_length_5175_cov_35.573242	metabat2-groopm2-autometa_112.fasta
NODE_62096_length_4882_cov_43.256888	metabat2-groopm2-autometa_112.fasta
NODE_64156_length_4759_cov_40.644345	metabat2-groopm2-autometa_112.fasta
NODE_65574_length_4678_cov_35.268657	metabat2-groopm2-autometa_112.fasta
NODE_72223_length_4329_cov_45.850725	metabat2-groopm2-autometa_112.fasta
NODE_72646_length_4309_cov_39.771274	metabat2-groopm2-autometa_112.fasta
NODE_74470_length_4228_cov_41.087227	metabat2-groopm2-autometa_112.fasta
NODE_80174_length_3986_cov_38.906385	metabat2-groopm2-autometa_112.fasta
NODE_80804_length_3963_cov_29.063204	metabat2-groopm2-autometa_112.fasta
NODE_82093_length_3915_cov_37.381865	metabat2-groopm2-autometa_112.fasta
NODE_83626_length_3857_cov_36.584955	metabat2-groopm2-autometa_112.fasta
NODE_85117_length_3802_cov_42.648786	metabat2-groopm2-autometa_112.fasta
NODE_93771_length_3520_cov_28.904185	metabat2-groopm2-autometa_112.fasta
NODE_97251_length_3416_cov_41.715858	metabat2-groopm2-autometa_112.fasta
NODE_98874_length_3371_cov_43.203559	metabat2-groopm2-autometa_112.fasta
NODE_101415_length_3303_cov_34.823276	metabat2-groopm2-autometa_112.fasta
NODE_104735_length_3220_cov_44.939336	metabat2-groopm2-autometa_112.fasta
NODE_110461_length_3087_cov_33.926781	metabat2-groopm2-autometa_112.fasta
NODE_111792_length_3059_cov_38.215379	metabat2-groopm2-autometa_112.fasta
NODE_113098_length_3031_cov_40.823589	metabat2-groopm2-autometa_112.fasta
NODE_934_length_67688_cov_69.968048	metabat2-groopm2-autometa_113.fasta
NODE_1787_length_50242_cov_69.769861	metabat2-groopm2-autometa_113.fasta
NODE_1989_length_47343_cov_94.108421	metabat2-groopm2-autometa_113.fasta
NODE_2792_length_39707_cov_70.143322	metabat2-groopm2-autometa_113.fasta
NODE_2802_length_39628_cov_81.804260	metabat2-groopm2-autometa_113.fasta
NODE_3372_length_35919_cov_70.706670	metabat2-groopm2-autometa_113.fasta
NODE_3612_length_34679_cov_68.633549	metabat2-groopm2-autometa_113.fasta
NODE_3751_length_33818_cov_86.230459	metabat2-groopm2-autometa_113.fasta
NODE_4135_length_32041_cov_89.566091	metabat2-groopm2-autometa_113.fasta
NODE_4595_length_30132_cov_83.702962	metabat2-groopm2-autometa_113.fasta
NODE_5046_length_28587_cov_86.046089	metabat2-groopm2-autometa_113.fasta
NODE_5375_length_27669_cov_70.441008	metabat2-groopm2-autometa_113.fasta
NODE_5573_length_27104_cov_87.536767	metabat2-groopm2-autometa_113.fasta
NODE_6238_length_25337_cov_86.702357	metabat2-groopm2-autometa_113.fasta
NODE_6587_length_24579_cov_77.652871	metabat2-groopm2-autometa_113.fasta
NODE_6600_length_24551_cov_80.975506	metabat2-groopm2-autometa_113.fasta
NODE_6616_length_24511_cov_68.843924	metabat2-groopm2-autometa_113.fasta
NODE_6803_length_24055_cov_70.646625	metabat2-groopm2-autometa_113.fasta
NODE_6869_length_23905_cov_78.864990	metabat2-groopm2-autometa_113.fasta
NODE_6966_length_23670_cov_87.276985	metabat2-groopm2-autometa_113.fasta
NODE_7784_length_22152_cov_81.473141	metabat2-groopm2-autometa_113.fasta
NODE_8424_length_21028_cov_83.023125	metabat2-groopm2-autometa_113.fasta
NODE_8432_length_21018_cov_72.373515	metabat2-groopm2-autometa_113.fasta
NODE_8804_length_20481_cov_85.843631	metabat2-groopm2-autometa_113.fasta
NODE_9330_length_19701_cov_82.653670	metabat2-groopm2-autometa_113.fasta
NODE_9436_length_19542_cov_79.829219	metabat2-groopm2-autometa_113.fasta
NODE_9621_length_19266_cov_93.688980	metabat2-groopm2-autometa_113.fasta
NODE_10065_length_18741_cov_71.511024	metabat2-groopm2-autometa_113.fasta
NODE_10875_length_17839_cov_84.932973	metabat2-groopm2-autometa_113.fasta
NODE_11989_length_16771_cov_88.760529	metabat2-groopm2-autometa_113.fasta
NODE_12377_length_16426_cov_76.555739	metabat2-groopm2-autometa_113.fasta
NODE_14384_length_14831_cov_95.510152	metabat2-groopm2-autometa_113.fasta
NODE_14792_length_14525_cov_81.297581	metabat2-groopm2-autometa_113.fasta
NODE_15326_length_14170_cov_70.907758	metabat2-groopm2-autometa_113.fasta
NODE_15934_length_13792_cov_84.417704	metabat2-groopm2-autometa_113.fasta
NODE_16592_length_13411_cov_89.154537	metabat2-groopm2-autometa_113.fasta
NODE_17618_length_12844_cov_96.083587	metabat2-groopm2-autometa_113.fasta
NODE_18022_length_12639_cov_98.544104	metabat2-groopm2-autometa_113.fasta
NODE_19502_length_11906_cov_67.932833	metabat2-groopm2-autometa_113.fasta
NODE_21038_length_11246_cov_94.644715	metabat2-groopm2-autometa_113.fasta
NODE_21723_length_10977_cov_72.106116	metabat2-groopm2-autometa_113.fasta
NODE_22596_length_10666_cov_84.487890	metabat2-groopm2-autometa_113.fasta
NODE_22602_length_10662_cov_75.617234	metabat2-groopm2-autometa_113.fasta
NODE_22741_length_10613_cov_65.153722	metabat2-groopm2-autometa_113.fasta
NODE_22910_length_10557_cov_86.388783	metabat2-groopm2-autometa_113.fasta
NODE_23158_length_10464_cov_93.832453	metabat2-groopm2-autometa_113.fasta
NODE_23180_length_10456_cov_90.333910	metabat2-groopm2-autometa_113.fasta
NODE_24602_length_10004_cov_77.552015	metabat2-groopm2-autometa_113.fasta
NODE_25172_length_9831_cov_87.154971	metabat2-groopm2-autometa_113.fasta
NODE_25818_length_9658_cov_70.000937	metabat2-groopm2-autometa_113.fasta
NODE_25990_length_9611_cov_72.508058	metabat2-groopm2-autometa_113.fasta
NODE_26228_length_9546_cov_73.777579	metabat2-groopm2-autometa_113.fasta
NODE_26602_length_9443_cov_76.015232	metabat2-groopm2-autometa_113.fasta
NODE_26839_length_9382_cov_82.535328	metabat2-groopm2-autometa_113.fasta
NODE_26846_length_9380_cov_80.124397	metabat2-groopm2-autometa_113.fasta
NODE_26905_length_9365_cov_88.461332	metabat2-groopm2-autometa_113.fasta
NODE_27263_length_9266_cov_77.950820	metabat2-groopm2-autometa_113.fasta
NODE_27818_length_9112_cov_83.320415	metabat2-groopm2-autometa_113.fasta
NODE_28465_length_8950_cov_69.239685	metabat2-groopm2-autometa_113.fasta
NODE_28679_length_8906_cov_78.580273	metabat2-groopm2-autometa_113.fasta
NODE_28976_length_8830_cov_89.230541	metabat2-groopm2-autometa_113.fasta
NODE_29332_length_8748_cov_68.835270	metabat2-groopm2-autometa_113.fasta
NODE_29812_length_8639_cov_78.742777	metabat2-groopm2-autometa_113.fasta
NODE_30079_length_8584_cov_76.469692	metabat2-groopm2-autometa_113.fasta
NODE_30437_length_8503_cov_87.582860	metabat2-groopm2-autometa_113.fasta
NODE_30980_length_8398_cov_85.463982	metabat2-groopm2-autometa_113.fasta
NODE_31472_length_8300_cov_76.832141	metabat2-groopm2-autometa_113.fasta
NODE_32321_length_8134_cov_90.855923	metabat2-groopm2-autometa_113.fasta
NODE_34240_length_7774_cov_72.553828	metabat2-groopm2-autometa_113.fasta
NODE_35011_length_7636_cov_94.537396	metabat2-groopm2-autometa_113.fasta
NODE_35022_length_7634_cov_80.837050	metabat2-groopm2-autometa_113.fasta
NODE_35530_length_7549_cov_75.461569	metabat2-groopm2-autometa_113.fasta
NODE_36770_length_7351_cov_69.805784	metabat2-groopm2-autometa_113.fasta
NODE_37293_length_7266_cov_76.039384	metabat2-groopm2-autometa_113.fasta
NODE_37408_length_7248_cov_78.591964	metabat2-groopm2-autometa_113.fasta
NODE_40018_length_6868_cov_71.986350	metabat2-groopm2-autometa_113.fasta
NODE_40173_length_6848_cov_82.516856	metabat2-groopm2-autometa_113.fasta
NODE_40339_length_6827_cov_93.169817	metabat2-groopm2-autometa_113.fasta
NODE_40382_length_6822_cov_77.059997	metabat2-groopm2-autometa_113.fasta
NODE_40598_length_6796_cov_87.105771	metabat2-groopm2-autometa_113.fasta
NODE_41821_length_6643_cov_73.603522	metabat2-groopm2-autometa_113.fasta
NODE_43285_length_6465_cov_77.505928	metabat2-groopm2-autometa_113.fasta
NODE_44042_length_6382_cov_84.679153	metabat2-groopm2-autometa_113.fasta
NODE_44744_length_6304_cov_71.084654	metabat2-groopm2-autometa_113.fasta
NODE_44867_length_6292_cov_83.466410	metabat2-groopm2-autometa_113.fasta
NODE_45008_length_6278_cov_73.312068	metabat2-groopm2-autometa_113.fasta
NODE_45238_length_6253_cov_72.336076	metabat2-groopm2-autometa_113.fasta
NODE_45293_length_6247_cov_71.431363	metabat2-groopm2-autometa_113.fasta
NODE_45630_length_6209_cov_65.308255	metabat2-groopm2-autometa_113.fasta
NODE_48078_length_5962_cov_85.835788	metabat2-groopm2-autometa_113.fasta
NODE_51575_length_5648_cov_96.389237	metabat2-groopm2-autometa_113.fasta
NODE_54346_length_5418_cov_80.101249	metabat2-groopm2-autometa_113.fasta
NODE_55269_length_5346_cov_92.533926	metabat2-groopm2-autometa_113.fasta
NODE_58876_length_5092_cov_71.962676	metabat2-groopm2-autometa_113.fasta
NODE_58968_length_5086_cov_84.723713	metabat2-groopm2-autometa_113.fasta
NODE_60050_length_5014_cov_80.994152	metabat2-groopm2-autometa_113.fasta
NODE_61082_length_4946_cov_81.921897	metabat2-groopm2-autometa_113.fasta
NODE_62313_length_4868_cov_74.463121	metabat2-groopm2-autometa_113.fasta
NODE_63312_length_4808_cov_81.199874	metabat2-groopm2-autometa_113.fasta
NODE_63971_length_4768_cov_80.428602	metabat2-groopm2-autometa_113.fasta
NODE_65032_length_4708_cov_79.870191	metabat2-groopm2-autometa_113.fasta
NODE_66549_length_4625_cov_62.243545	metabat2-groopm2-autometa_113.fasta
NODE_66850_length_4608_cov_82.159016	metabat2-groopm2-autometa_113.fasta
NODE_67036_length_4598_cov_84.727933	metabat2-groopm2-autometa_113.fasta
NODE_67073_length_4596_cov_77.649416	metabat2-groopm2-autometa_113.fasta
NODE_70491_length_4417_cov_75.176066	metabat2-groopm2-autometa_113.fasta
NODE_70859_length_4396_cov_70.349919	metabat2-groopm2-autometa_113.fasta
NODE_73558_length_4267_cov_81.172602	metabat2-groopm2-autometa_113.fasta
NODE_80850_length_3961_cov_86.513825	metabat2-groopm2-autometa_113.fasta
NODE_80871_length_3960_cov_72.641229	metabat2-groopm2-autometa_113.fasta
NODE_82969_length_3882_cov_72.457277	metabat2-groopm2-autometa_113.fasta
NODE_84636_length_3820_cov_76.991235	metabat2-groopm2-autometa_113.fasta
NODE_85544_length_3787_cov_68.249464	metabat2-groopm2-autometa_113.fasta
NODE_88734_length_3678_cov_97.617168	metabat2-groopm2-autometa_113.fasta
NODE_89857_length_3641_cov_78.932794	metabat2-groopm2-autometa_113.fasta
NODE_90652_length_3617_cov_79.753790	metabat2-groopm2-autometa_113.fasta
NODE_91216_length_3600_cov_68.385331	metabat2-groopm2-autometa_113.fasta
NODE_96157_length_3448_cov_79.792219	metabat2-groopm2-autometa_113.fasta
NODE_104851_length_3217_cov_89.226123	metabat2-groopm2-autometa_113.fasta
NODE_105836_length_3193_cov_86.277565	metabat2-groopm2-autometa_113.fasta
NODE_106142_length_3186_cov_67.287129	metabat2-groopm2-autometa_113.fasta
NODE_113810_length_3014_cov_67.094627	metabat2-groopm2-autometa_113.fasta
NODE_2786_length_39745_cov_8.751373	metabat2-groopm2-autometa_114.fasta
NODE_3659_length_34383_cov_10.300221	metabat2-groopm2-autometa_114.fasta
NODE_3731_length_33912_cov_9.128009	metabat2-groopm2-autometa_114.fasta
NODE_4625_length_30015_cov_10.753071	metabat2-groopm2-autometa_114.fasta
NODE_4955_length_28907_cov_11.015354	metabat2-groopm2-autometa_114.fasta
NODE_5082_length_28485_cov_8.822300	metabat2-groopm2-autometa_114.fasta
NODE_5090_length_28461_cov_10.195029	metabat2-groopm2-autometa_114.fasta
NODE_5720_length_26727_cov_8.941887	metabat2-groopm2-autometa_114.fasta
NODE_6221_length_25371_cov_10.232067	metabat2-groopm2-autometa_114.fasta
NODE_6475_length_24813_cov_7.893812	metabat2-groopm2-autometa_114.fasta
NODE_6650_length_24429_cov_7.508903	metabat2-groopm2-autometa_114.fasta
NODE_7136_length_23378_cov_10.611242	metabat2-groopm2-autometa_114.fasta
NODE_7187_length_23265_cov_7.947178	metabat2-groopm2-autometa_114.fasta
NODE_7306_length_23040_cov_8.605308	metabat2-groopm2-autometa_114.fasta
NODE_8221_length_21387_cov_10.938309	metabat2-groopm2-autometa_114.fasta
NODE_8430_length_21019_cov_10.719662	metabat2-groopm2-autometa_114.fasta
NODE_8460_length_20974_cov_9.095846	metabat2-groopm2-autometa_114.fasta
NODE_8615_length_20757_cov_10.735146	metabat2-groopm2-autometa_114.fasta
NODE_8916_length_20298_cov_10.279109	metabat2-groopm2-autometa_114.fasta
NODE_9649_length_19237_cov_8.352466	metabat2-groopm2-autometa_114.fasta
NODE_10925_length_17797_cov_9.862248	metabat2-groopm2-autometa_114.fasta
NODE_11106_length_17594_cov_9.862250	metabat2-groopm2-autometa_114.fasta
NODE_11390_length_17317_cov_9.704264	metabat2-groopm2-autometa_114.fasta
NODE_11474_length_17233_cov_7.604960	metabat2-groopm2-autometa_114.fasta
NODE_11530_length_17181_cov_8.269648	metabat2-groopm2-autometa_114.fasta
NODE_11937_length_16827_cov_8.811948	metabat2-groopm2-autometa_114.fasta
NODE_12030_length_16743_cov_8.829398	metabat2-groopm2-autometa_114.fasta
NODE_12044_length_16725_cov_8.079364	metabat2-groopm2-autometa_114.fasta
NODE_12074_length_16701_cov_9.028896	metabat2-groopm2-autometa_114.fasta
NODE_12357_length_16448_cov_8.880132	metabat2-groopm2-autometa_114.fasta
NODE_12526_length_16303_cov_8.944485	metabat2-groopm2-autometa_114.fasta
NODE_13038_length_15869_cov_9.287846	metabat2-groopm2-autometa_114.fasta
NODE_13479_length_15525_cov_10.449774	metabat2-groopm2-autometa_114.fasta
NODE_14112_length_15038_cov_10.201829	metabat2-groopm2-autometa_114.fasta
NODE_14329_length_14878_cov_9.329353	metabat2-groopm2-autometa_114.fasta
NODE_14439_length_14788_cov_10.219371	metabat2-groopm2-autometa_114.fasta
NODE_14721_length_14575_cov_8.582576	metabat2-groopm2-autometa_114.fasta
NODE_15269_length_14206_cov_9.084870	metabat2-groopm2-autometa_114.fasta
NODE_15437_length_14097_cov_9.049566	metabat2-groopm2-autometa_114.fasta
NODE_15751_length_13900_cov_10.304514	metabat2-groopm2-autometa_114.fasta
NODE_16713_length_13346_cov_8.034535	metabat2-groopm2-autometa_114.fasta
NODE_17424_length_12939_cov_8.562946	metabat2-groopm2-autometa_114.fasta
NODE_17426_length_12936_cov_9.640556	metabat2-groopm2-autometa_114.fasta
NODE_17961_length_12672_cov_9.386066	metabat2-groopm2-autometa_114.fasta
NODE_18387_length_12448_cov_7.845316	metabat2-groopm2-autometa_114.fasta
NODE_18391_length_12446_cov_10.581470	metabat2-groopm2-autometa_114.fasta
NODE_18403_length_12438_cov_11.513527	metabat2-groopm2-autometa_114.fasta
NODE_18788_length_12227_cov_8.693888	metabat2-groopm2-autometa_114.fasta
NODE_18794_length_12225_cov_10.878307	metabat2-groopm2-autometa_114.fasta
NODE_18963_length_12143_cov_10.441926	metabat2-groopm2-autometa_114.fasta
NODE_19311_length_11984_cov_9.365244	metabat2-groopm2-autometa_114.fasta
NODE_19894_length_11724_cov_11.353758	metabat2-groopm2-autometa_114.fasta
NODE_20183_length_11593_cov_7.609898	metabat2-groopm2-autometa_114.fasta
NODE_20226_length_11576_cov_9.523132	metabat2-groopm2-autometa_114.fasta
NODE_20611_length_11415_cov_8.096039	metabat2-groopm2-autometa_114.fasta
NODE_21068_length_11231_cov_8.647548	metabat2-groopm2-autometa_114.fasta
NODE_21929_length_10902_cov_10.003595	metabat2-groopm2-autometa_114.fasta
NODE_21969_length_10888_cov_8.277578	metabat2-groopm2-autometa_114.fasta
NODE_22855_length_10577_cov_9.213077	metabat2-groopm2-autometa_114.fasta
NODE_23078_length_10494_cov_10.525529	metabat2-groopm2-autometa_114.fasta
NODE_24488_length_10036_cov_8.241659	metabat2-groopm2-autometa_114.fasta
NODE_24823_length_9939_cov_9.104816	metabat2-groopm2-autometa_114.fasta
NODE_25078_length_9858_cov_10.181169	metabat2-groopm2-autometa_114.fasta
NODE_25168_length_9833_cov_8.325731	metabat2-groopm2-autometa_114.fasta
NODE_25888_length_9643_cov_8.216521	metabat2-groopm2-autometa_114.fasta
NODE_26119_length_9576_cov_9.785842	metabat2-groopm2-autometa_114.fasta
NODE_26196_length_9553_cov_9.894399	metabat2-groopm2-autometa_114.fasta
NODE_28974_length_8831_cov_9.995898	metabat2-groopm2-autometa_114.fasta
NODE_29430_length_8726_cov_8.300773	metabat2-groopm2-autometa_114.fasta
NODE_29915_length_8617_cov_8.994627	metabat2-groopm2-autometa_114.fasta
NODE_30138_length_8571_cov_9.058243	metabat2-groopm2-autometa_114.fasta
NODE_30361_length_8520_cov_11.079976	metabat2-groopm2-autometa_114.fasta
NODE_30442_length_8503_cov_9.042614	metabat2-groopm2-autometa_114.fasta
NODE_30528_length_8485_cov_9.921234	metabat2-groopm2-autometa_114.fasta
NODE_30622_length_8467_cov_8.750000	metabat2-groopm2-autometa_114.fasta
NODE_30682_length_8454_cov_9.422431	metabat2-groopm2-autometa_114.fasta
NODE_30798_length_8433_cov_11.049773	metabat2-groopm2-autometa_114.fasta
NODE_31290_length_8337_cov_8.603115	metabat2-groopm2-autometa_114.fasta
NODE_31437_length_8308_cov_9.686781	metabat2-groopm2-autometa_114.fasta
NODE_31711_length_8253_cov_9.809710	metabat2-groopm2-autometa_114.fasta
NODE_32460_length_8108_cov_10.721719	metabat2-groopm2-autometa_114.fasta
NODE_32549_length_8093_cov_8.563697	metabat2-groopm2-autometa_114.fasta
NODE_32799_length_8044_cov_7.886344	metabat2-groopm2-autometa_114.fasta
NODE_33827_length_7849_cov_10.948165	metabat2-groopm2-autometa_114.fasta
NODE_34255_length_7771_cov_8.509461	metabat2-groopm2-autometa_114.fasta
NODE_34272_length_7768_cov_8.393362	metabat2-groopm2-autometa_114.fasta
NODE_34483_length_7724_cov_9.507107	metabat2-groopm2-autometa_114.fasta
NODE_34610_length_7704_cov_8.437835	metabat2-groopm2-autometa_114.fasta
NODE_34908_length_7653_cov_9.071335	metabat2-groopm2-autometa_114.fasta
NODE_35015_length_7636_cov_10.656510	metabat2-groopm2-autometa_114.fasta
NODE_35132_length_7618_cov_8.835251	metabat2-groopm2-autometa_114.fasta
NODE_35602_length_7535_cov_11.421390	metabat2-groopm2-autometa_114.fasta
NODE_35667_length_7525_cov_10.109237	metabat2-groopm2-autometa_114.fasta
NODE_38117_length_7140_cov_11.818066	metabat2-groopm2-autometa_114.fasta
NODE_38798_length_7035_cov_10.147278	metabat2-groopm2-autometa_114.fasta
NODE_39382_length_6957_cov_8.387714	metabat2-groopm2-autometa_114.fasta
NODE_41201_length_6718_cov_10.758967	metabat2-groopm2-autometa_114.fasta
NODE_41808_length_6645_cov_10.388771	metabat2-groopm2-autometa_114.fasta
NODE_42011_length_6618_cov_9.767027	metabat2-groopm2-autometa_114.fasta
NODE_42734_length_6526_cov_8.471025	metabat2-groopm2-autometa_114.fasta
NODE_44249_length_6360_cov_8.077875	metabat2-groopm2-autometa_114.fasta
NODE_44754_length_6303_cov_9.019046	metabat2-groopm2-autometa_114.fasta
NODE_45248_length_6252_cov_8.892045	metabat2-groopm2-autometa_114.fasta
NODE_47153_length_6057_cov_8.628291	metabat2-groopm2-autometa_114.fasta
NODE_47903_length_5981_cov_7.835133	metabat2-groopm2-autometa_114.fasta
NODE_48374_length_5935_cov_8.653741	metabat2-groopm2-autometa_114.fasta
NODE_49543_length_5826_cov_8.761047	metabat2-groopm2-autometa_114.fasta
NODE_51892_length_5619_cov_9.975917	metabat2-groopm2-autometa_114.fasta
NODE_54496_length_5407_cov_10.668535	metabat2-groopm2-autometa_114.fasta
NODE_57441_length_5192_cov_9.779249	metabat2-groopm2-autometa_114.fasta
NODE_57615_length_5180_cov_8.439610	metabat2-groopm2-autometa_114.fasta
NODE_59721_length_5036_cov_8.842401	metabat2-groopm2-autometa_114.fasta
NODE_61251_length_4936_cov_9.054087	metabat2-groopm2-autometa_114.fasta
NODE_62841_length_4837_cov_11.058971	metabat2-groopm2-autometa_114.fasta
NODE_65296_length_4694_cov_9.841130	metabat2-groopm2-autometa_114.fasta
NODE_66022_length_4655_cov_9.297174	metabat2-groopm2-autometa_114.fasta
NODE_67057_length_4597_cov_9.632981	metabat2-groopm2-autometa_114.fasta
NODE_72319_length_4325_cov_10.514052	metabat2-groopm2-autometa_114.fasta
NODE_77817_length_4083_cov_7.662860	metabat2-groopm2-autometa_114.fasta
NODE_79006_length_4033_cov_8.147813	metabat2-groopm2-autometa_114.fasta
NODE_84646_length_3820_cov_8.185923	metabat2-groopm2-autometa_114.fasta
NODE_85275_length_3796_cov_9.663192	metabat2-groopm2-autometa_114.fasta
NODE_85736_length_3780_cov_11.574497	metabat2-groopm2-autometa_114.fasta
NODE_86896_length_3739_cov_9.797503	metabat2-groopm2-autometa_114.fasta
NODE_87605_length_3716_cov_8.032778	metabat2-groopm2-autometa_114.fasta
NODE_87813_length_3709_cov_9.250958	metabat2-groopm2-autometa_114.fasta
NODE_93782_length_3520_cov_8.818759	metabat2-groopm2-autometa_114.fasta
NODE_96165_length_3448_cov_7.959917	metabat2-groopm2-autometa_114.fasta
NODE_101198_length_3309_cov_8.751690	metabat2-groopm2-autometa_114.fasta
NODE_104517_length_3226_cov_9.310312	metabat2-groopm2-autometa_114.fasta
NODE_107573_length_3153_cov_8.893480	metabat2-groopm2-autometa_114.fasta
NODE_1824_length_49695_cov_5.706084	metabat2-groopm2-autometa_115.fasta
NODE_4847_length_29238_cov_5.139670	metabat2-groopm2-autometa_115.fasta
NODE_5215_length_28106_cov_5.764073	metabat2-groopm2-autometa_115.fasta
NODE_5610_length_26992_cov_5.411998	metabat2-groopm2-autometa_115.fasta
NODE_8238_length_21359_cov_5.147155	metabat2-groopm2-autometa_115.fasta
NODE_8497_length_20922_cov_5.690756	metabat2-groopm2-autometa_115.fasta
NODE_8838_length_20428_cov_5.619938	metabat2-groopm2-autometa_115.fasta
NODE_8907_length_20314_cov_5.679204	metabat2-groopm2-autometa_115.fasta
NODE_10027_length_18788_cov_6.862435	metabat2-groopm2-autometa_115.fasta
NODE_10272_length_18513_cov_5.180301	metabat2-groopm2-autometa_115.fasta
NODE_10906_length_17817_cov_4.659723	metabat2-groopm2-autometa_115.fasta
NODE_11417_length_17281_cov_5.273134	metabat2-groopm2-autometa_115.fasta
NODE_11682_length_17058_cov_6.121155	metabat2-groopm2-autometa_115.fasta
NODE_12334_length_16473_cov_5.637593	metabat2-groopm2-autometa_115.fasta
NODE_13027_length_15873_cov_5.945632	metabat2-groopm2-autometa_115.fasta
NODE_13258_length_15692_cov_5.746051	metabat2-groopm2-autometa_115.fasta
NODE_13390_length_15594_cov_6.437351	metabat2-groopm2-autometa_115.fasta
NODE_13500_length_15508_cov_5.902478	metabat2-groopm2-autometa_115.fasta
NODE_14114_length_15036_cov_4.888726	metabat2-groopm2-autometa_115.fasta
NODE_14583_length_14683_cov_4.992002	metabat2-groopm2-autometa_115.fasta
NODE_14588_length_14679_cov_7.184696	metabat2-groopm2-autometa_115.fasta
NODE_14612_length_14658_cov_4.785455	metabat2-groopm2-autometa_115.fasta
NODE_14822_length_14506_cov_6.049893	metabat2-groopm2-autometa_115.fasta
NODE_14952_length_14422_cov_6.151737	metabat2-groopm2-autometa_115.fasta
NODE_14983_length_14401_cov_5.761467	metabat2-groopm2-autometa_115.fasta
NODE_15398_length_14124_cov_5.107541	metabat2-groopm2-autometa_115.fasta
NODE_15915_length_13803_cov_6.431335	metabat2-groopm2-autometa_115.fasta
NODE_15948_length_13786_cov_5.821936	metabat2-groopm2-autometa_115.fasta
NODE_16025_length_13737_cov_5.236223	metabat2-groopm2-autometa_115.fasta
NODE_16494_length_13462_cov_6.018199	metabat2-groopm2-autometa_115.fasta
NODE_16698_length_13354_cov_5.823295	metabat2-groopm2-autometa_115.fasta
NODE_16851_length_13262_cov_5.944499	metabat2-groopm2-autometa_115.fasta
NODE_17514_length_12894_cov_5.812914	metabat2-groopm2-autometa_115.fasta
NODE_17655_length_12822_cov_6.148586	metabat2-groopm2-autometa_115.fasta
NODE_17741_length_12785_cov_4.398822	metabat2-groopm2-autometa_115.fasta
NODE_18156_length_12574_cov_5.575445	metabat2-groopm2-autometa_115.fasta
NODE_18307_length_12494_cov_5.447785	metabat2-groopm2-autometa_115.fasta
NODE_18392_length_12446_cov_5.660964	metabat2-groopm2-autometa_115.fasta
NODE_19400_length_11951_cov_5.883658	metabat2-groopm2-autometa_115.fasta
NODE_19563_length_11880_cov_5.474080	metabat2-groopm2-autometa_115.fasta
NODE_20671_length_11390_cov_6.885487	metabat2-groopm2-autometa_115.fasta
NODE_20940_length_11287_cov_5.668091	metabat2-groopm2-autometa_115.fasta
NODE_21215_length_11167_cov_5.731102	metabat2-groopm2-autometa_115.fasta
NODE_21259_length_11148_cov_6.167042	metabat2-groopm2-autometa_115.fasta
NODE_21885_length_10917_cov_4.701804	metabat2-groopm2-autometa_115.fasta
NODE_22020_length_10871_cov_6.205991	metabat2-groopm2-autometa_115.fasta
NODE_22691_length_10632_cov_4.850052	metabat2-groopm2-autometa_115.fasta
NODE_22756_length_10608_cov_4.681228	metabat2-groopm2-autometa_115.fasta
NODE_23617_length_10316_cov_4.932755	metabat2-groopm2-autometa_115.fasta
NODE_23740_length_10276_cov_6.055474	metabat2-groopm2-autometa_115.fasta
NODE_24038_length_10171_cov_5.372479	metabat2-groopm2-autometa_115.fasta
NODE_24094_length_10157_cov_4.673332	metabat2-groopm2-autometa_115.fasta
NODE_24173_length_10134_cov_5.866653	metabat2-groopm2-autometa_115.fasta
NODE_24328_length_10084_cov_6.260744	metabat2-groopm2-autometa_115.fasta
NODE_24741_length_9961_cov_6.769736	metabat2-groopm2-autometa_115.fasta
NODE_25577_length_9723_cov_4.745966	metabat2-groopm2-autometa_115.fasta
NODE_25783_length_9668_cov_5.237907	metabat2-groopm2-autometa_115.fasta
NODE_25901_length_9638_cov_6.508400	metabat2-groopm2-autometa_115.fasta
NODE_26414_length_9495_cov_5.361864	metabat2-groopm2-autometa_115.fasta
NODE_26944_length_9355_cov_6.469570	metabat2-groopm2-autometa_115.fasta
NODE_27336_length_9245_cov_5.121001	metabat2-groopm2-autometa_115.fasta
NODE_27835_length_9108_cov_5.651828	metabat2-groopm2-autometa_115.fasta
NODE_27924_length_9086_cov_6.764810	metabat2-groopm2-autometa_115.fasta
NODE_27931_length_9085_cov_5.385050	metabat2-groopm2-autometa_115.fasta
NODE_28293_length_8995_cov_6.552349	metabat2-groopm2-autometa_115.fasta
NODE_28374_length_8973_cov_4.596434	metabat2-groopm2-autometa_115.fasta
NODE_28523_length_8939_cov_5.656911	metabat2-groopm2-autometa_115.fasta
NODE_29055_length_8811_cov_6.279580	metabat2-groopm2-autometa_115.fasta
NODE_29109_length_8798_cov_5.601395	metabat2-groopm2-autometa_115.fasta
NODE_29304_length_8755_cov_4.203103	metabat2-groopm2-autometa_115.fasta
NODE_29999_length_8600_cov_5.465418	metabat2-groopm2-autometa_115.fasta
NODE_30398_length_8511_cov_6.415563	metabat2-groopm2-autometa_115.fasta
NODE_30463_length_8498_cov_6.245410	metabat2-groopm2-autometa_115.fasta
NODE_30708_length_8450_cov_6.148183	metabat2-groopm2-autometa_115.fasta
NODE_30828_length_8428_cov_4.514272	metabat2-groopm2-autometa_115.fasta
NODE_31163_length_8361_cov_5.618228	metabat2-groopm2-autometa_115.fasta
NODE_31239_length_8348_cov_5.941638	metabat2-groopm2-autometa_115.fasta
NODE_31331_length_8327_cov_5.165256	metabat2-groopm2-autometa_115.fasta
NODE_31786_length_8238_cov_5.779054	metabat2-groopm2-autometa_115.fasta
NODE_31987_length_8195_cov_6.949263	metabat2-groopm2-autometa_115.fasta
NODE_32158_length_8166_cov_4.806806	metabat2-groopm2-autometa_115.fasta
NODE_32938_length_8017_cov_6.365863	metabat2-groopm2-autometa_115.fasta
NODE_33082_length_7989_cov_5.291656	metabat2-groopm2-autometa_115.fasta
NODE_33117_length_7982_cov_5.787057	metabat2-groopm2-autometa_115.fasta
NODE_33189_length_7967_cov_5.343782	metabat2-groopm2-autometa_115.fasta
NODE_33588_length_7896_cov_5.651448	metabat2-groopm2-autometa_115.fasta
NODE_34027_length_7812_cov_5.305144	metabat2-groopm2-autometa_115.fasta
NODE_34527_length_7717_cov_5.471678	metabat2-groopm2-autometa_115.fasta
NODE_34920_length_7652_cov_5.912202	metabat2-groopm2-autometa_115.fasta
NODE_34947_length_7648_cov_4.736599	metabat2-groopm2-autometa_115.fasta
NODE_34986_length_7642_cov_5.037960	metabat2-groopm2-autometa_115.fasta
NODE_35425_length_7567_cov_5.666667	metabat2-groopm2-autometa_115.fasta
NODE_36026_length_7466_cov_5.530698	metabat2-groopm2-autometa_115.fasta
NODE_36349_length_7416_cov_4.252276	metabat2-groopm2-autometa_115.fasta
NODE_36459_length_7400_cov_5.113819	metabat2-groopm2-autometa_115.fasta
NODE_36556_length_7385_cov_5.278854	metabat2-groopm2-autometa_115.fasta
NODE_37501_length_7235_cov_4.553621	metabat2-groopm2-autometa_115.fasta
NODE_37522_length_7232_cov_6.035669	metabat2-groopm2-autometa_115.fasta
NODE_38616_length_7061_cov_6.298744	metabat2-groopm2-autometa_115.fasta
NODE_38847_length_7028_cov_4.251828	metabat2-groopm2-autometa_115.fasta
NODE_38869_length_7024_cov_6.969436	metabat2-groopm2-autometa_115.fasta
NODE_41098_length_6733_cov_4.810722	metabat2-groopm2-autometa_115.fasta
NODE_41159_length_6723_cov_5.584133	metabat2-groopm2-autometa_115.fasta
NODE_41859_length_6639_cov_5.163578	metabat2-groopm2-autometa_115.fasta
NODE_42370_length_6575_cov_4.471166	metabat2-groopm2-autometa_115.fasta
NODE_42385_length_6573_cov_5.189936	metabat2-groopm2-autometa_115.fasta
NODE_42718_length_6528_cov_4.226943	metabat2-groopm2-autometa_115.fasta
NODE_43469_length_6445_cov_6.030829	metabat2-groopm2-autometa_115.fasta
NODE_43666_length_6424_cov_5.400220	metabat2-groopm2-autometa_115.fasta
NODE_43952_length_6393_cov_5.554118	metabat2-groopm2-autometa_115.fasta
NODE_45692_length_6203_cov_5.268543	metabat2-groopm2-autometa_115.fasta
NODE_45857_length_6187_cov_5.053979	metabat2-groopm2-autometa_115.fasta
NODE_46193_length_6153_cov_5.168580	metabat2-groopm2-autometa_115.fasta
NODE_46226_length_6150_cov_6.361936	metabat2-groopm2-autometa_115.fasta
NODE_46719_length_6097_cov_5.333002	metabat2-groopm2-autometa_115.fasta
NODE_46899_length_6081_cov_4.242781	metabat2-groopm2-autometa_115.fasta
NODE_49127_length_5866_cov_7.314060	metabat2-groopm2-autometa_115.fasta
NODE_51352_length_5667_cov_4.513008	metabat2-groopm2-autometa_115.fasta
NODE_52146_length_5599_cov_5.273268	metabat2-groopm2-autometa_115.fasta
NODE_52628_length_5560_cov_5.494823	metabat2-groopm2-autometa_115.fasta
NODE_53223_length_5510_cov_4.120257	metabat2-groopm2-autometa_115.fasta
NODE_53867_length_5455_cov_4.705926	metabat2-groopm2-autometa_115.fasta
NODE_54542_length_5404_cov_4.472238	metabat2-groopm2-autometa_115.fasta
NODE_55321_length_5343_cov_5.162065	metabat2-groopm2-autometa_115.fasta
NODE_56012_length_5293_cov_5.023482	metabat2-groopm2-autometa_115.fasta
NODE_56310_length_5271_cov_3.761503	metabat2-groopm2-autometa_115.fasta
NODE_57245_length_5206_cov_5.805086	metabat2-groopm2-autometa_115.fasta
NODE_58034_length_5150_cov_6.328950	metabat2-groopm2-autometa_115.fasta
NODE_58867_length_5093_cov_5.359667	metabat2-groopm2-autometa_115.fasta
NODE_59527_length_5051_cov_5.150921	metabat2-groopm2-autometa_115.fasta
NODE_59896_length_5024_cov_5.924130	metabat2-groopm2-autometa_115.fasta
NODE_61450_length_4923_cov_5.634963	metabat2-groopm2-autometa_115.fasta
NODE_61967_length_4890_cov_6.276732	metabat2-groopm2-autometa_115.fasta
NODE_62168_length_4878_cov_5.942152	metabat2-groopm2-autometa_115.fasta
NODE_63778_length_4781_cov_6.095853	metabat2-groopm2-autometa_115.fasta
NODE_65285_length_4695_cov_5.939224	metabat2-groopm2-autometa_115.fasta
NODE_66276_length_4641_cov_4.255124	metabat2-groopm2-autometa_115.fasta
NODE_66319_length_4638_cov_5.470652	metabat2-groopm2-autometa_115.fasta
NODE_67349_length_4581_cov_6.861688	metabat2-groopm2-autometa_115.fasta
NODE_68349_length_4529_cov_4.863880	metabat2-groopm2-autometa_115.fasta
NODE_68663_length_4512_cov_4.652906	metabat2-groopm2-autometa_115.fasta
NODE_68800_length_4504_cov_4.949427	metabat2-groopm2-autometa_115.fasta
NODE_69152_length_4486_cov_4.723539	metabat2-groopm2-autometa_115.fasta
NODE_69665_length_4461_cov_4.325465	metabat2-groopm2-autometa_115.fasta
NODE_69832_length_4452_cov_5.563566	metabat2-groopm2-autometa_115.fasta
NODE_69850_length_4451_cov_6.449955	metabat2-groopm2-autometa_115.fasta
NODE_70885_length_4395_cov_5.547005	metabat2-groopm2-autometa_115.fasta
NODE_71277_length_4376_cov_5.132840	metabat2-groopm2-autometa_115.fasta
NODE_74271_length_4237_cov_5.168101	metabat2-groopm2-autometa_115.fasta
NODE_74685_length_4220_cov_5.744058	metabat2-groopm2-autometa_115.fasta
NODE_79398_length_4017_cov_5.506058	metabat2-groopm2-autometa_115.fasta
NODE_80881_length_3960_cov_5.870935	metabat2-groopm2-autometa_115.fasta
NODE_85351_length_3794_cov_4.033699	metabat2-groopm2-autometa_115.fasta
NODE_85550_length_3787_cov_5.928457	metabat2-groopm2-autometa_115.fasta
NODE_85779_length_3779_cov_4.646079	metabat2-groopm2-autometa_115.fasta
NODE_87162_length_3730_cov_4.463946	metabat2-groopm2-autometa_115.fasta
NODE_88575_length_3684_cov_4.718380	metabat2-groopm2-autometa_115.fasta
NODE_90856_length_3611_cov_6.557087	metabat2-groopm2-autometa_115.fasta
NODE_92800_length_3550_cov_5.467239	metabat2-groopm2-autometa_115.fasta
NODE_93937_length_3516_cov_4.694886	metabat2-groopm2-autometa_115.fasta
NODE_94044_length_3513_cov_5.009254	metabat2-groopm2-autometa_115.fasta
NODE_96204_length_3447_cov_4.073113	metabat2-groopm2-autometa_115.fasta
NODE_101234_length_3308_cov_5.891485	metabat2-groopm2-autometa_115.fasta
NODE_103696_length_3247_cov_4.637218	metabat2-groopm2-autometa_115.fasta
NODE_108309_length_3136_cov_4.862058	metabat2-groopm2-autometa_115.fasta
NODE_111007_length_3076_cov_5.147964	metabat2-groopm2-autometa_115.fasta
NODE_111407_length_3068_cov_5.768669	metabat2-groopm2-autometa_115.fasta
NODE_5937_length_26116_cov_4.474310	metabat2-groopm2-autometa_116.fasta
NODE_8682_length_20657_cov_5.367877	metabat2-groopm2-autometa_116.fasta
NODE_9657_length_19231_cov_4.884700	metabat2-groopm2-autometa_116.fasta
NODE_9887_length_18955_cov_5.021852	metabat2-groopm2-autometa_116.fasta
NODE_11823_length_16929_cov_4.569574	metabat2-groopm2-autometa_116.fasta
NODE_12131_length_16655_cov_4.666627	metabat2-groopm2-autometa_116.fasta
NODE_12485_length_16340_cov_5.077310	metabat2-groopm2-autometa_116.fasta
NODE_12532_length_16298_cov_3.737487	metabat2-groopm2-autometa_116.fasta
NODE_12777_length_16085_cov_4.493824	metabat2-groopm2-autometa_116.fasta
NODE_12812_length_16053_cov_3.963683	metabat2-groopm2-autometa_116.fasta
NODE_12960_length_15924_cov_4.674712	metabat2-groopm2-autometa_116.fasta
NODE_13360_length_15619_cov_4.107813	metabat2-groopm2-autometa_116.fasta
NODE_13441_length_15556_cov_5.817754	metabat2-groopm2-autometa_116.fasta
NODE_13654_length_15387_cov_4.377446	metabat2-groopm2-autometa_116.fasta
NODE_14304_length_14896_cov_4.644431	metabat2-groopm2-autometa_116.fasta
NODE_14318_length_14889_cov_4.396117	metabat2-groopm2-autometa_116.fasta
NODE_14734_length_14568_cov_4.406739	metabat2-groopm2-autometa_116.fasta
NODE_15444_length_14092_cov_4.437558	metabat2-groopm2-autometa_116.fasta
NODE_15504_length_14051_cov_4.100743	metabat2-groopm2-autometa_116.fasta
NODE_15645_length_13968_cov_6.539639	metabat2-groopm2-autometa_116.fasta
NODE_15654_length_13966_cov_4.872116	metabat2-groopm2-autometa_116.fasta
NODE_16056_length_13716_cov_4.396091	metabat2-groopm2-autometa_116.fasta
NODE_16152_length_13655_cov_4.578088	metabat2-groopm2-autometa_116.fasta
NODE_16336_length_13555_cov_4.568000	metabat2-groopm2-autometa_116.fasta
NODE_16390_length_13525_cov_5.070156	metabat2-groopm2-autometa_116.fasta
NODE_17039_length_13152_cov_4.353363	metabat2-groopm2-autometa_116.fasta
NODE_17539_length_12882_cov_4.563421	metabat2-groopm2-autometa_116.fasta
NODE_17728_length_12791_cov_4.916928	metabat2-groopm2-autometa_116.fasta
NODE_17752_length_12779_cov_5.578277	metabat2-groopm2-autometa_116.fasta
NODE_18131_length_12584_cov_4.917392	metabat2-groopm2-autometa_116.fasta
NODE_18147_length_12578_cov_4.632995	metabat2-groopm2-autometa_116.fasta
NODE_18499_length_12396_cov_4.129811	metabat2-groopm2-autometa_116.fasta
NODE_18777_length_12233_cov_4.217031	metabat2-groopm2-autometa_116.fasta
NODE_19021_length_12118_cov_4.610379	metabat2-groopm2-autometa_116.fasta
NODE_19065_length_12096_cov_5.301636	metabat2-groopm2-autometa_116.fasta
NODE_19173_length_12047_cov_4.361074	metabat2-groopm2-autometa_116.fasta
NODE_19560_length_11881_cov_4.518519	metabat2-groopm2-autometa_116.fasta
NODE_19663_length_11829_cov_4.259300	metabat2-groopm2-autometa_116.fasta
NODE_20516_length_11455_cov_4.963070	metabat2-groopm2-autometa_116.fasta
NODE_20749_length_11361_cov_6.357155	metabat2-groopm2-autometa_116.fasta
NODE_20966_length_11276_cov_6.333660	metabat2-groopm2-autometa_116.fasta
NODE_21301_length_11133_cov_5.024282	metabat2-groopm2-autometa_116.fasta
NODE_21314_length_11127_cov_6.059068	metabat2-groopm2-autometa_116.fasta
NODE_21546_length_11040_cov_4.424397	metabat2-groopm2-autometa_116.fasta
NODE_22107_length_10842_cov_3.866042	metabat2-groopm2-autometa_116.fasta
NODE_22570_length_10677_cov_4.663905	metabat2-groopm2-autometa_116.fasta
NODE_22822_length_10588_cov_4.752587	metabat2-groopm2-autometa_116.fasta
NODE_23174_length_10459_cov_5.626394	metabat2-groopm2-autometa_116.fasta
NODE_23332_length_10410_cov_3.619797	metabat2-groopm2-autometa_116.fasta
NODE_23637_length_10311_cov_5.546899	metabat2-groopm2-autometa_116.fasta
NODE_23692_length_10292_cov_5.331152	metabat2-groopm2-autometa_116.fasta
NODE_23746_length_10275_cov_4.379256	metabat2-groopm2-autometa_116.fasta
NODE_23944_length_10206_cov_4.539848	metabat2-groopm2-autometa_116.fasta
NODE_23993_length_10186_cov_3.889251	metabat2-groopm2-autometa_116.fasta
NODE_25486_length_9745_cov_4.571930	metabat2-groopm2-autometa_116.fasta
NODE_25995_length_9610_cov_5.554997	metabat2-groopm2-autometa_116.fasta
NODE_26472_length_9479_cov_4.789049	metabat2-groopm2-autometa_116.fasta
NODE_27247_length_9272_cov_3.719323	metabat2-groopm2-autometa_116.fasta
NODE_27297_length_9258_cov_4.212539	metabat2-groopm2-autometa_116.fasta
NODE_27310_length_9253_cov_4.816373	metabat2-groopm2-autometa_116.fasta
NODE_27330_length_9248_cov_4.187099	metabat2-groopm2-autometa_116.fasta
NODE_27337_length_9245_cov_4.539608	metabat2-groopm2-autometa_116.fasta
NODE_27376_length_9236_cov_5.120575	metabat2-groopm2-autometa_116.fasta
NODE_27542_length_9188_cov_4.030001	metabat2-groopm2-autometa_116.fasta
NODE_27701_length_9143_cov_5.053147	metabat2-groopm2-autometa_116.fasta
NODE_29865_length_8628_cov_4.055290	metabat2-groopm2-autometa_116.fasta
NODE_30034_length_8593_cov_5.116538	metabat2-groopm2-autometa_116.fasta
NODE_30213_length_8553_cov_3.805366	metabat2-groopm2-autometa_116.fasta
NODE_30221_length_8552_cov_4.309756	metabat2-groopm2-autometa_116.fasta
NODE_30931_length_8410_cov_3.705087	metabat2-groopm2-autometa_116.fasta
NODE_31720_length_8252_cov_4.772478	metabat2-groopm2-autometa_116.fasta
NODE_31758_length_8244_cov_4.894248	metabat2-groopm2-autometa_116.fasta
NODE_31815_length_8233_cov_4.412203	metabat2-groopm2-autometa_116.fasta
NODE_32348_length_8131_cov_5.770183	metabat2-groopm2-autometa_116.fasta
NODE_32389_length_8123_cov_4.276277	metabat2-groopm2-autometa_116.fasta
NODE_32420_length_8116_cov_4.430096	metabat2-groopm2-autometa_116.fasta
NODE_32868_length_8031_cov_4.584253	metabat2-groopm2-autometa_116.fasta
NODE_33325_length_7945_cov_4.193029	metabat2-groopm2-autometa_116.fasta
NODE_33681_length_7879_cov_3.620527	metabat2-groopm2-autometa_116.fasta
NODE_33763_length_7861_cov_3.481168	metabat2-groopm2-autometa_116.fasta
NODE_34831_length_7665_cov_3.672142	metabat2-groopm2-autometa_116.fasta
NODE_35356_length_7578_cov_4.613718	metabat2-groopm2-autometa_116.fasta
NODE_35690_length_7523_cov_4.561864	metabat2-groopm2-autometa_116.fasta
NODE_35820_length_7499_cov_5.121037	metabat2-groopm2-autometa_116.fasta
NODE_36372_length_7411_cov_3.650353	metabat2-groopm2-autometa_116.fasta
NODE_36452_length_7401_cov_4.549006	metabat2-groopm2-autometa_116.fasta
NODE_37081_length_7299_cov_4.927388	metabat2-groopm2-autometa_116.fasta
NODE_37199_length_7279_cov_4.513704	metabat2-groopm2-autometa_116.fasta
NODE_37858_length_7180_cov_4.681684	metabat2-groopm2-autometa_116.fasta
NODE_38041_length_7152_cov_4.886572	metabat2-groopm2-autometa_116.fasta
NODE_38360_length_7099_cov_4.044577	metabat2-groopm2-autometa_116.fasta
NODE_38703_length_7049_cov_4.031456	metabat2-groopm2-autometa_116.fasta
NODE_38762_length_7041_cov_4.880905	metabat2-groopm2-autometa_116.fasta
NODE_39040_length_7001_cov_4.652750	metabat2-groopm2-autometa_116.fasta
NODE_39377_length_6958_cov_3.996813	metabat2-groopm2-autometa_116.fasta
NODE_40583_length_6798_cov_4.827080	metabat2-groopm2-autometa_116.fasta
NODE_40891_length_6758_cov_4.582426	metabat2-groopm2-autometa_116.fasta
NODE_40908_length_6756_cov_3.967020	metabat2-groopm2-autometa_116.fasta
NODE_41176_length_6721_cov_4.077258	metabat2-groopm2-autometa_116.fasta
NODE_41448_length_6689_cov_3.983117	metabat2-groopm2-autometa_116.fasta
NODE_41763_length_6651_cov_5.017132	metabat2-groopm2-autometa_116.fasta
NODE_41834_length_6642_cov_3.948687	metabat2-groopm2-autometa_116.fasta
NODE_42780_length_6522_cov_4.189887	metabat2-groopm2-autometa_116.fasta
NODE_43026_length_6493_cov_3.926996	metabat2-groopm2-autometa_116.fasta
NODE_43138_length_6481_cov_4.178649	metabat2-groopm2-autometa_116.fasta
NODE_43200_length_6475_cov_3.469782	metabat2-groopm2-autometa_116.fasta
NODE_43231_length_6471_cov_5.064682	metabat2-groopm2-autometa_116.fasta
NODE_43254_length_6468_cov_4.421332	metabat2-groopm2-autometa_116.fasta
NODE_44084_length_6378_cov_5.799304	metabat2-groopm2-autometa_116.fasta
NODE_44326_length_6351_cov_3.598793	metabat2-groopm2-autometa_116.fasta
NODE_44430_length_6338_cov_4.463473	metabat2-groopm2-autometa_116.fasta
NODE_44802_length_6299_cov_4.337604	metabat2-groopm2-autometa_116.fasta
NODE_46386_length_6135_cov_4.260033	metabat2-groopm2-autometa_116.fasta
NODE_48089_length_5962_cov_3.256983	metabat2-groopm2-autometa_116.fasta
NODE_48338_length_5939_cov_4.458362	metabat2-groopm2-autometa_116.fasta
NODE_49290_length_5851_cov_4.124396	metabat2-groopm2-autometa_116.fasta
NODE_49840_length_5800_cov_3.396171	metabat2-groopm2-autometa_116.fasta
NODE_50111_length_5775_cov_4.332343	metabat2-groopm2-autometa_116.fasta
NODE_50543_length_5737_cov_3.881732	metabat2-groopm2-autometa_116.fasta
NODE_51100_length_5690_cov_4.543390	metabat2-groopm2-autometa_116.fasta
NODE_52385_length_5580_cov_3.392217	metabat2-groopm2-autometa_116.fasta
NODE_52715_length_5552_cov_4.172458	metabat2-groopm2-autometa_116.fasta
NODE_52867_length_5539_cov_4.237783	metabat2-groopm2-autometa_116.fasta
NODE_53030_length_5526_cov_3.979346	metabat2-groopm2-autometa_116.fasta
NODE_53048_length_5524_cov_5.021210	metabat2-groopm2-autometa_116.fasta
NODE_53492_length_5487_cov_3.749816	metabat2-groopm2-autometa_116.fasta
NODE_54325_length_5420_cov_4.282013	metabat2-groopm2-autometa_116.fasta
NODE_54389_length_5415_cov_4.760634	metabat2-groopm2-autometa_116.fasta
NODE_55014_length_5366_cov_3.931086	metabat2-groopm2-autometa_116.fasta
NODE_55262_length_5347_cov_4.388322	metabat2-groopm2-autometa_116.fasta
NODE_57712_length_5173_cov_4.817702	metabat2-groopm2-autometa_116.fasta
NODE_58254_length_5134_cov_4.047844	metabat2-groopm2-autometa_116.fasta
NODE_59678_length_5039_cov_4.134230	metabat2-groopm2-autometa_116.fasta
NODE_61343_length_4930_cov_4.296410	metabat2-groopm2-autometa_116.fasta
NODE_61346_length_4930_cov_3.541538	metabat2-groopm2-autometa_116.fasta
NODE_62978_length_4829_cov_3.970884	metabat2-groopm2-autometa_116.fasta
NODE_64492_length_4740_cov_4.401067	metabat2-groopm2-autometa_116.fasta
NODE_64615_length_4734_cov_3.265014	metabat2-groopm2-autometa_116.fasta
NODE_65100_length_4705_cov_4.105806	metabat2-groopm2-autometa_116.fasta
NODE_65877_length_4663_cov_4.665148	metabat2-groopm2-autometa_116.fasta
NODE_66305_length_4639_cov_4.811736	metabat2-groopm2-autometa_116.fasta
NODE_66648_length_4620_cov_3.881709	metabat2-groopm2-autometa_116.fasta
NODE_67179_length_4591_cov_4.650353	metabat2-groopm2-autometa_116.fasta
NODE_68097_length_4542_cov_4.862269	metabat2-groopm2-autometa_116.fasta
NODE_73811_length_4257_cov_4.211090	metabat2-groopm2-autometa_116.fasta
NODE_74105_length_4244_cov_5.767486	metabat2-groopm2-autometa_116.fasta
NODE_74185_length_4241_cov_4.976111	metabat2-groopm2-autometa_116.fasta
NODE_74514_length_4227_cov_4.526606	metabat2-groopm2-autometa_116.fasta
NODE_74747_length_4217_cov_4.424315	metabat2-groopm2-autometa_116.fasta
NODE_74842_length_4213_cov_3.980519	metabat2-groopm2-autometa_116.fasta
NODE_75858_length_4168_cov_4.748359	metabat2-groopm2-autometa_116.fasta
NODE_76935_length_4120_cov_4.297909	metabat2-groopm2-autometa_116.fasta
NODE_77234_length_4107_cov_4.057256	metabat2-groopm2-autometa_116.fasta
NODE_81386_length_3942_cov_4.668125	metabat2-groopm2-autometa_116.fasta
NODE_81780_length_3927_cov_4.038223	metabat2-groopm2-autometa_116.fasta
NODE_82075_length_3916_cov_4.354053	metabat2-groopm2-autometa_116.fasta
NODE_82338_length_3906_cov_3.895612	metabat2-groopm2-autometa_116.fasta
NODE_83662_length_3856_cov_3.885556	metabat2-groopm2-autometa_116.fasta
NODE_84249_length_3834_cov_4.635883	metabat2-groopm2-autometa_116.fasta
NODE_84965_length_3809_cov_3.214438	metabat2-groopm2-autometa_116.fasta
NODE_86236_length_3763_cov_4.062028	metabat2-groopm2-autometa_116.fasta
NODE_87556_length_3718_cov_3.760579	metabat2-groopm2-autometa_116.fasta
NODE_87816_length_3709_cov_4.525999	metabat2-groopm2-autometa_116.fasta
NODE_88440_length_3688_cov_5.000000	metabat2-groopm2-autometa_116.fasta
NODE_89484_length_3654_cov_5.252570	metabat2-groopm2-autometa_116.fasta
NODE_89994_length_3637_cov_5.572864	metabat2-groopm2-autometa_116.fasta
NODE_90470_length_3623_cov_3.790359	metabat2-groopm2-autometa_116.fasta
NODE_92223_length_3569_cov_3.494308	metabat2-groopm2-autometa_116.fasta
NODE_92743_length_3552_cov_4.088933	metabat2-groopm2-autometa_116.fasta
NODE_94545_length_3498_cov_3.621551	metabat2-groopm2-autometa_116.fasta
NODE_95042_length_3483_cov_4.419487	metabat2-groopm2-autometa_116.fasta
NODE_95730_length_3461_cov_4.680564	metabat2-groopm2-autometa_116.fasta
NODE_96869_length_3428_cov_4.487103	metabat2-groopm2-autometa_116.fasta
NODE_97069_length_3422_cov_4.228987	metabat2-groopm2-autometa_116.fasta
NODE_98898_length_3371_cov_3.734620	metabat2-groopm2-autometa_116.fasta
NODE_99115_length_3365_cov_5.486103	metabat2-groopm2-autometa_116.fasta
NODE_99869_length_3346_cov_2.820115	metabat2-groopm2-autometa_116.fasta
NODE_99926_length_3344_cov_3.001216	metabat2-groopm2-autometa_116.fasta
NODE_102493_length_3277_cov_5.093420	metabat2-groopm2-autometa_116.fasta
NODE_102495_length_3277_cov_4.884233	metabat2-groopm2-autometa_116.fasta
NODE_102499_length_3277_cov_3.478585	metabat2-groopm2-autometa_116.fasta
NODE_103024_length_3263_cov_5.230673	metabat2-groopm2-autometa_116.fasta
NODE_103569_length_3250_cov_5.128638	metabat2-groopm2-autometa_116.fasta
NODE_103630_length_3249_cov_3.807451	metabat2-groopm2-autometa_116.fasta
NODE_104758_length_3220_cov_3.761769	metabat2-groopm2-autometa_116.fasta
NODE_104913_length_3216_cov_3.352104	metabat2-groopm2-autometa_116.fasta
NODE_105810_length_3194_cov_4.518955	metabat2-groopm2-autometa_116.fasta
NODE_106123_length_3187_cov_4.159004	metabat2-groopm2-autometa_116.fasta
NODE_106920_length_3169_cov_5.482659	metabat2-groopm2-autometa_116.fasta
NODE_107089_length_3165_cov_3.896141	metabat2-groopm2-autometa_116.fasta
NODE_108856_length_3124_cov_5.533399	metabat2-groopm2-autometa_116.fasta
NODE_108860_length_3124_cov_4.483545	metabat2-groopm2-autometa_116.fasta
NODE_109046_length_3120_cov_3.838825	metabat2-groopm2-autometa_116.fasta
NODE_110143_length_3094_cov_4.649556	metabat2-groopm2-autometa_116.fasta
NODE_110171_length_3094_cov_2.711089	metabat2-groopm2-autometa_116.fasta
NODE_110191_length_3093_cov_5.442396	metabat2-groopm2-autometa_116.fasta
NODE_110338_length_3090_cov_4.306425	metabat2-groopm2-autometa_116.fasta
NODE_111587_length_3064_cov_4.671319	metabat2-groopm2-autometa_116.fasta
NODE_112107_length_3053_cov_3.332221	metabat2-groopm2-autometa_116.fasta
NODE_978_length_66402_cov_20.408172	metabat2-groopm2-autometa_117.fasta
NODE_1047_length_64181_cov_20.650407	metabat2-groopm2-autometa_117.fasta
NODE_1104_length_62708_cov_20.198857	metabat2-groopm2-autometa_117.fasta
NODE_1232_length_59764_cov_20.850291	metabat2-groopm2-autometa_117.fasta
NODE_1424_length_55738_cov_20.989961	metabat2-groopm2-autometa_117.fasta
NODE_1645_length_52171_cov_21.123513	metabat2-groopm2-autometa_117.fasta
NODE_2441_length_42612_cov_22.521700	metabat2-groopm2-autometa_117.fasta
NODE_2515_length_41914_cov_22.255477	metabat2-groopm2-autometa_117.fasta
NODE_3518_length_35121_cov_19.977500	metabat2-groopm2-autometa_117.fasta
NODE_5371_length_27679_cov_21.517195	metabat2-groopm2-autometa_117.fasta
NODE_5829_length_26449_cov_20.245851	metabat2-groopm2-autometa_117.fasta
NODE_6140_length_25594_cov_20.845804	metabat2-groopm2-autometa_117.fasta
NODE_6301_length_25199_cov_22.509346	metabat2-groopm2-autometa_117.fasta
NODE_6444_length_24883_cov_20.386177	metabat2-groopm2-autometa_117.fasta
NODE_6860_length_23929_cov_20.351638	metabat2-groopm2-autometa_117.fasta
NODE_7010_length_23605_cov_20.309214	metabat2-groopm2-autometa_117.fasta
NODE_7526_length_22614_cov_20.217651	metabat2-groopm2-autometa_117.fasta
NODE_8411_length_21048_cov_21.434335	metabat2-groopm2-autometa_117.fasta
NODE_8573_length_20806_cov_21.342490	metabat2-groopm2-autometa_117.fasta
NODE_8822_length_20462_cov_22.596217	metabat2-groopm2-autometa_117.fasta
NODE_8882_length_20360_cov_22.457080	metabat2-groopm2-autometa_117.fasta
NODE_9456_length_19520_cov_21.239918	metabat2-groopm2-autometa_117.fasta
NODE_9908_length_18928_cov_22.004080	metabat2-groopm2-autometa_117.fasta
NODE_9932_length_18894_cov_20.648230	metabat2-groopm2-autometa_117.fasta
NODE_10385_length_18393_cov_20.882975	metabat2-groopm2-autometa_117.fasta
NODE_10869_length_17846_cov_22.486145	metabat2-groopm2-autometa_117.fasta
NODE_12077_length_16697_cov_20.962324	metabat2-groopm2-autometa_117.fasta
NODE_12407_length_16401_cov_20.585220	metabat2-groopm2-autometa_117.fasta
NODE_12610_length_16230_cov_20.885317	metabat2-groopm2-autometa_117.fasta
NODE_12636_length_16206_cov_23.137639	metabat2-groopm2-autometa_117.fasta
NODE_12761_length_16102_cov_19.612389	metabat2-groopm2-autometa_117.fasta
NODE_13455_length_15544_cov_21.224288	metabat2-groopm2-autometa_117.fasta
NODE_13819_length_15256_cov_23.442405	metabat2-groopm2-autometa_117.fasta
NODE_13827_length_15250_cov_21.832182	metabat2-groopm2-autometa_117.fasta
NODE_14032_length_15098_cov_24.505218	metabat2-groopm2-autometa_117.fasta
NODE_14090_length_15055_cov_21.682067	metabat2-groopm2-autometa_117.fasta
NODE_14651_length_14625_cov_22.237955	metabat2-groopm2-autometa_117.fasta
NODE_14966_length_14412_cov_20.808177	metabat2-groopm2-autometa_117.fasta
NODE_15522_length_14034_cov_19.199871	metabat2-groopm2-autometa_117.fasta
NODE_16587_length_13413_cov_21.468334	metabat2-groopm2-autometa_117.fasta
NODE_17284_length_13013_cov_20.267557	metabat2-groopm2-autometa_117.fasta
NODE_17384_length_12959_cov_20.529138	metabat2-groopm2-autometa_117.fasta
NODE_17402_length_12950_cov_21.073905	metabat2-groopm2-autometa_117.fasta
NODE_18366_length_12460_cov_20.046433	metabat2-groopm2-autometa_117.fasta
NODE_18402_length_12438_cov_24.387709	metabat2-groopm2-autometa_117.fasta
NODE_18610_length_12333_cov_22.511728	metabat2-groopm2-autometa_117.fasta
NODE_19133_length_12068_cov_21.727129	metabat2-groopm2-autometa_117.fasta
NODE_19670_length_11825_cov_22.756415	metabat2-groopm2-autometa_117.fasta
NODE_19742_length_11789_cov_21.197886	metabat2-groopm2-autometa_117.fasta
NODE_20315_length_11538_cov_19.225725	metabat2-groopm2-autometa_117.fasta
NODE_20628_length_11409_cov_19.770125	metabat2-groopm2-autometa_117.fasta
NODE_23028_length_10516_cov_21.766370	metabat2-groopm2-autometa_117.fasta
NODE_23082_length_10492_cov_23.058063	metabat2-groopm2-autometa_117.fasta
NODE_23153_length_10466_cov_23.020555	metabat2-groopm2-autometa_117.fasta
NODE_25447_length_9755_cov_22.357938	metabat2-groopm2-autometa_117.fasta
NODE_26311_length_9522_cov_19.153903	metabat2-groopm2-autometa_117.fasta
NODE_29221_length_8771_cov_24.330312	metabat2-groopm2-autometa_117.fasta
NODE_31678_length_8258_cov_23.600024	metabat2-groopm2-autometa_117.fasta
NODE_32065_length_8182_cov_21.979697	metabat2-groopm2-autometa_117.fasta
NODE_32144_length_8169_cov_22.422233	metabat2-groopm2-autometa_117.fasta
NODE_32709_length_8056_cov_19.511311	metabat2-groopm2-autometa_117.fasta
NODE_33299_length_7947_cov_20.350988	metabat2-groopm2-autometa_117.fasta
NODE_34169_length_7788_cov_19.185180	metabat2-groopm2-autometa_117.fasta
[truncated: 32,810 more rows]

## Sheet: binsanity-lc
SEQUENCEID	BINID
NODE_586_length_80949_cov_13.767684	BinSanityLC-kmean-bin_0-bin_0-refined_0.fna
NODE_684_length_75928_cov_17.301425	BinSanityLC-kmean-bin_0-bin_0-refined_0.fna
NODE_855_length_69871_cov_14.939283	BinSanityLC-kmean-bin_0-bin_0-refined_0.fna
NODE_1012_length_65227_cov_13.997146	BinSanityLC-kmean-bin_0-bin_0-refined_0.fna
NODE_1243_length_59586_cov_15.878853	BinSanityLC-kmean-bin_0-bin_0-refined_0.fna
NODE_1881_length_48801_cov_14.066488	BinSanityLC-kmean-bin_0-bin_0-refined_0.fna
NODE_2175_length_45253_cov_14.116731	BinSanityLC-kmean-bin_0-bin_0-refined_0.fna
NODE_2626_length_41059_cov_15.545630	BinSanityLC-kmean-bin_0-bin_0-refined_0.fna
NODE_2665_length_40709_cov_14.970655	BinSanityLC-kmean-bin_0-bin_0-refined_0.fna
NODE_2771_length_39853_cov_14.348786	BinSanityLC-kmean-bin_0-bin_0-refined_0.fna
NODE_2897_length_38951_cov_12.714855	BinSanityLC-kmean-bin_0-bin_0-refined_0.fna
NODE_3144_length_37337_cov_16.117671	BinSanityLC-kmean-bin_0-bin_0-refined_0.fna
NODE_3225_length_36803_cov_15.164254	BinSanityLC-kmean-bin_0-bin_0-refined_0.fna
NODE_3392_length_35761_cov_16.093514	BinSanityLC-kmean-bin_0-bin_0-refined_0.fna
NODE_3477_length_35270_cov_13.189834	BinSanityLC-kmean-bin_0-bin_0-refined_0.fna
NODE_3724_length_33958_cov_12.915730	BinSanityLC-kmean-bin_0-bin_0-refined_0.fna
NODE_4648_length_29926_cov_16.460848	BinSanityLC-kmean-bin_0-bin_0-refined_0.fna
NODE_5233_length_28072_cov_15.264554	BinSanityLC-kmean-bin_0-bin_0-refined_0.fna
NODE_5571_length_27115_cov_15.184331	BinSanityLC-kmean-bin_0-bin_0-refined_0.fna
NODE_5581_length_27079_cov_17.422365	BinSanityLC-kmean-bin_0-bin_0-refined_0.fna
NODE_5805_length_26528_cov_15.260454	BinSanityLC-kmean-bin_0-bin_0-refined_0.fna
NODE_6197_length_25429_cov_14.093560	BinSanityLC-kmean-bin_0-bin_0-refined_0.fna
NODE_6492_length_24767_cov_17.358935	BinSanityLC-kmean-bin_0-bin_0-refined_0.fna
NODE_6723_length_24268_cov_15.815182	BinSanityLC-kmean-bin_0-bin_0-refined_0.fna
NODE_7160_length_23322_cov_14.309537	BinSanityLC-kmean-bin_0-bin_0-refined_0.fna
NODE_7561_length_22559_cov_13.511820	BinSanityLC-kmean-bin_0-bin_0-refined_0.fna
NODE_8152_length_21518_cov_18.377114	BinSanityLC-kmean-bin_0-bin_0-refined_0.fna
NODE_8345_length_21168_cov_13.581443	BinSanityLC-kmean-bin_0-bin_0-refined_0.fna
NODE_8447_length_20995_cov_16.829799	BinSanityLC-kmean-bin_0-bin_0-refined_0.fna
NODE_8533_length_20856_cov_14.372146	BinSanityLC-kmean-bin_0-bin_0-refined_0.fna
NODE_9039_length_20128_cov_17.052160	BinSanityLC-kmean-bin_0-bin_0-refined_0.fna
NODE_9601_length_19280_cov_13.054148	BinSanityLC-kmean-bin_0-bin_0-refined_0.fna
NODE_10374_length_18409_cov_17.910701	BinSanityLC-kmean-bin_0-bin_0-refined_0.fna
NODE_10467_length_18316_cov_17.173211	BinSanityLC-kmean-bin_0-bin_0-refined_0.fna
NODE_11723_length_17018_cov_14.699699	BinSanityLC-kmean-bin_0-bin_0-refined_0.fna
NODE_11805_length_16944_cov_16.436971	BinSanityLC-kmean-bin_0-bin_0-refined_0.fna
NODE_12393_length_16412_cov_17.874733	BinSanityLC-kmean-bin_0-bin_0-refined_0.fna
NODE_12613_length_16229_cov_16.544825	BinSanityLC-kmean-bin_0-bin_0-refined_0.fna
NODE_14007_length_15111_cov_18.546560	BinSanityLC-kmean-bin_0-bin_0-refined_0.fna
NODE_14141_length_15012_cov_12.135455	BinSanityLC-kmean-bin_0-bin_0-refined_0.fna
NODE_14504_length_14745_cov_18.193057	BinSanityLC-kmean-bin_0-bin_0-refined_0.fna
NODE_14545_length_14712_cov_17.392850	BinSanityLC-kmean-bin_0-bin_0-refined_0.fna
NODE_15087_length_14327_cov_16.206768	BinSanityLC-kmean-bin_0-bin_0-refined_0.fna
NODE_17841_length_12733_cov_16.103802	BinSanityLC-kmean-bin_0-bin_0-refined_0.fna
NODE_18115_length_12591_cov_13.932275	BinSanityLC-kmean-bin_0-bin_0-refined_0.fna
NODE_19356_length_11969_cov_15.664512	BinSanityLC-kmean-bin_0-bin_0-refined_0.fna
NODE_20320_length_11536_cov_19.147984	BinSanityLC-kmean-bin_0-bin_0-refined_0.fna
NODE_21789_length_10947_cov_14.481638	BinSanityLC-kmean-bin_0-bin_0-refined_0.fna
NODE_22181_length_10813_cov_15.300985	BinSanityLC-kmean-bin_0-bin_0-refined_0.fna
NODE_22367_length_10744_cov_17.971653	BinSanityLC-kmean-bin_0-bin_0-refined_0.fna
NODE_22523_length_10693_cov_17.399323	BinSanityLC-kmean-bin_0-bin_0-refined_0.fna
NODE_23500_length_10353_cov_15.945912	BinSanityLC-kmean-bin_0-bin_0-refined_0.fna
NODE_23869_length_10229_cov_15.029782	BinSanityLC-kmean-bin_0-bin_0-refined_0.fna
NODE_24265_length_10103_cov_17.968750	BinSanityLC-kmean-bin_0-bin_0-refined_0.fna
NODE_25106_length_9848_cov_18.685285	BinSanityLC-kmean-bin_0-bin_0-refined_0.fna
NODE_26575_length_9452_cov_7.989571	BinSanityLC-kmean-bin_0-bin_0-refined_0.fna
NODE_26911_length_9364_cov_13.809217	BinSanityLC-kmean-bin_0-bin_0-refined_0.fna
NODE_28436_length_8958_cov_3.749635	BinSanityLC-kmean-bin_0-bin_0-refined_0.fna
NODE_30789_length_8434_cov_15.994391	BinSanityLC-kmean-bin_0-bin_0-refined_0.fna
NODE_33686_length_7878_cov_4.658187	BinSanityLC-kmean-bin_0-bin_0-refined_0.fna
NODE_33979_length_7821_cov_15.064126	BinSanityLC-kmean-bin_0-bin_0-refined_0.fna
NODE_34223_length_7778_cov_4.549916	BinSanityLC-kmean-bin_0-bin_0-refined_0.fna
NODE_39946_length_6878_cov_15.814305	BinSanityLC-kmean-bin_0-bin_0-refined_0.fna
NODE_40128_length_6853_cov_17.132686	BinSanityLC-kmean-bin_0-bin_0-refined_0.fna
NODE_40643_length_6789_cov_17.452034	BinSanityLC-kmean-bin_0-bin_0-refined_0.fna
NODE_41290_length_6709_cov_15.158401	BinSanityLC-kmean-bin_0-bin_0-refined_0.fna
NODE_41877_length_6637_cov_14.152993	BinSanityLC-kmean-bin_0-bin_0-refined_0.fna
NODE_44174_length_6367_cov_10.494138	BinSanityLC-kmean-bin_0-bin_0-refined_0.fna
NODE_44331_length_6350_cov_15.931692	BinSanityLC-kmean-bin_0-bin_0-refined_0.fna
NODE_44548_length_6325_cov_13.571611	BinSanityLC-kmean-bin_0-bin_0-refined_0.fna
NODE_48346_length_5938_cov_4.717321	BinSanityLC-kmean-bin_0-bin_0-refined_0.fna
NODE_49126_length_5866_cov_16.900533	BinSanityLC-kmean-bin_0-bin_0-refined_0.fna
NODE_50274_length_5762_cov_16.378132	BinSanityLC-kmean-bin_0-bin_0-refined_0.fna
NODE_52692_length_5554_cov_5.581742	BinSanityLC-kmean-bin_0-bin_0-refined_0.fna
NODE_53038_length_5525_cov_8.203108	BinSanityLC-kmean-bin_0-bin_0-refined_0.fna
NODE_53147_length_5515_cov_18.804579	BinSanityLC-kmean-bin_0-bin_0-refined_0.fna
NODE_53298_length_5503_cov_14.912628	BinSanityLC-kmean-bin_0-bin_0-refined_0.fna
NODE_53688_length_5470_cov_14.234164	BinSanityLC-kmean-bin_0-bin_0-refined_0.fna
NODE_56778_length_5238_cov_16.053251	BinSanityLC-kmean-bin_0-bin_0-refined_0.fna
NODE_58494_length_5118_cov_5.398183	BinSanityLC-kmean-bin_0-bin_0-refined_0.fna
NODE_60485_length_4985_cov_4.986815	BinSanityLC-kmean-bin_0-bin_0-refined_0.fna
NODE_61208_length_4938_cov_15.584886	BinSanityLC-kmean-bin_0-bin_0-refined_0.fna
NODE_62468_length_4859_cov_5.013739	BinSanityLC-kmean-bin_0-bin_0-refined_0.fna
NODE_62500_length_4857_cov_13.901708	BinSanityLC-kmean-bin_0-bin_0-refined_0.fna
NODE_62985_length_4828_cov_16.226901	BinSanityLC-kmean-bin_0-bin_0-refined_0.fna
NODE_64289_length_4751_cov_16.095613	BinSanityLC-kmean-bin_0-bin_0-refined_0.fna
NODE_66075_length_4652_cov_15.023276	BinSanityLC-kmean-bin_0-bin_0-refined_0.fna
NODE_66418_length_4632_cov_14.576579	BinSanityLC-kmean-bin_0-bin_0-refined_0.fna
NODE_67640_length_4565_cov_15.737916	BinSanityLC-kmean-bin_0-bin_0-refined_0.fna
NODE_68385_length_4526_cov_15.798032	BinSanityLC-kmean-bin_0-bin_0-refined_0.fna
NODE_68857_length_4501_cov_16.648673	BinSanityLC-kmean-bin_0-bin_0-refined_0.fna
NODE_73701_length_4260_cov_16.318193	BinSanityLC-kmean-bin_0-bin_0-refined_0.fna
NODE_76035_length_4160_cov_12.735932	BinSanityLC-kmean-bin_0-bin_0-refined_0.fna
NODE_86690_length_3746_cov_8.189651	BinSanityLC-kmean-bin_0-bin_0-refined_0.fna
NODE_87072_length_3733_cov_8.643828	BinSanityLC-kmean-bin_0-bin_0-refined_0.fna
NODE_91188_length_3601_cov_17.573322	BinSanityLC-kmean-bin_0-bin_0-refined_0.fna
NODE_92439_length_3562_cov_3.948959	BinSanityLC-kmean-bin_0-bin_0-refined_0.fna
NODE_92869_length_3547_cov_14.154066	BinSanityLC-kmean-bin_0-bin_0-refined_0.fna
NODE_92940_length_3545_cov_16.083954	BinSanityLC-kmean-bin_0-bin_0-refined_0.fna
NODE_96593_length_3436_cov_16.003549	BinSanityLC-kmean-bin_0-bin_0-refined_0.fna
NODE_98762_length_3374_cov_18.493823	BinSanityLC-kmean-bin_0-bin_0-refined_0.fna
NODE_100177_length_3336_cov_13.982627	BinSanityLC-kmean-bin_0-bin_0-refined_0.fna
NODE_104812_length_3218_cov_8.009801	BinSanityLC-kmean-bin_0-bin_0-refined_0.fna
NODE_93_length_168713_cov_8.649634	BinSanityLC-kmean-bin_0-bin_0-refined_10.fna
NODE_155_length_138655_cov_14.181551	BinSanityLC-kmean-bin_0-bin_0-refined_10.fna
NODE_167_length_136003_cov_11.907774	BinSanityLC-kmean-bin_0-bin_0-refined_10.fna
NODE_219_length_123409_cov_8.926942	BinSanityLC-kmean-bin_0-bin_0-refined_10.fna
NODE_467_length_89441_cov_10.460754	BinSanityLC-kmean-bin_0-bin_0-refined_10.fna
NODE_524_length_84942_cov_10.659547	BinSanityLC-kmean-bin_0-bin_0-refined_10.fna
NODE_551_length_83108_cov_12.418877	BinSanityLC-kmean-bin_0-bin_0-refined_10.fna
NODE_679_length_76159_cov_11.877155	BinSanityLC-kmean-bin_0-bin_0-refined_10.fna
NODE_683_length_76040_cov_10.016043	BinSanityLC-kmean-bin_0-bin_0-refined_10.fna
NODE_716_length_74575_cov_9.664332	BinSanityLC-kmean-bin_0-bin_0-refined_10.fna
NODE_932_length_67758_cov_12.164055	BinSanityLC-kmean-bin_0-bin_0-refined_10.fna
NODE_1248_length_59466_cov_9.717695	BinSanityLC-kmean-bin_0-bin_0-refined_10.fna
NODE_1271_length_58986_cov_15.733672	BinSanityLC-kmean-bin_0-bin_0-refined_10.fna
NODE_1502_length_54501_cov_11.659828	BinSanityLC-kmean-bin_0-bin_0-refined_10.fna
NODE_1528_length_54165_cov_13.063242	BinSanityLC-kmean-bin_0-bin_0-refined_10.fna
NODE_1632_length_52460_cov_13.240359	BinSanityLC-kmean-bin_0-bin_0-refined_10.fna
NODE_1675_length_51681_cov_13.004668	BinSanityLC-kmean-bin_0-bin_0-refined_10.fna
NODE_1765_length_50490_cov_8.622782	BinSanityLC-kmean-bin_0-bin_0-refined_10.fna
NODE_1914_length_48354_cov_8.381664	BinSanityLC-kmean-bin_0-bin_0-refined_10.fna
NODE_2607_length_41187_cov_11.434868	BinSanityLC-kmean-bin_0-bin_0-refined_10.fna
NODE_2765_length_39909_cov_9.866086	BinSanityLC-kmean-bin_0-bin_0-refined_10.fna
NODE_2804_length_39626_cov_15.349069	BinSanityLC-kmean-bin_0-bin_0-refined_10.fna
NODE_3080_length_37637_cov_14.734953	BinSanityLC-kmean-bin_0-bin_0-refined_10.fna
NODE_3093_length_37561_cov_13.646830	BinSanityLC-kmean-bin_0-bin_0-refined_10.fna
NODE_3216_length_36854_cov_14.991440	BinSanityLC-kmean-bin_0-bin_0-refined_10.fna
NODE_3602_length_34723_cov_12.903802	BinSanityLC-kmean-bin_0-bin_0-refined_10.fna
NODE_3621_length_34607_cov_12.308173	BinSanityLC-kmean-bin_0-bin_0-refined_10.fna
NODE_3647_length_34478_cov_13.376376	BinSanityLC-kmean-bin_0-bin_0-refined_10.fna
NODE_3907_length_33103_cov_11.351822	BinSanityLC-kmean-bin_0-bin_0-refined_10.fna
NODE_4181_length_31844_cov_14.134952	BinSanityLC-kmean-bin_0-bin_0-refined_10.fna
NODE_4342_length_31137_cov_12.721704	BinSanityLC-kmean-bin_0-bin_0-refined_10.fna
NODE_4347_length_31126_cov_10.664832	BinSanityLC-kmean-bin_0-bin_0-refined_10.fna
NODE_4351_length_31107_cov_13.407220	BinSanityLC-kmean-bin_0-bin_0-refined_10.fna
NODE_4352_length_31107_cov_11.976427	BinSanityLC-kmean-bin_0-bin_0-refined_10.fna
NODE_4716_length_29654_cov_12.369371	BinSanityLC-kmean-bin_0-bin_0-refined_10.fna
NODE_4802_length_29360_cov_14.341375	BinSanityLC-kmean-bin_0-bin_0-refined_10.fna
NODE_5493_length_27334_cov_15.191759	BinSanityLC-kmean-bin_0-bin_0-refined_10.fna
NODE_5921_length_26152_cov_12.610798	BinSanityLC-kmean-bin_0-bin_0-refined_10.fna
NODE_5972_length_26020_cov_12.587791	BinSanityLC-kmean-bin_0-bin_0-refined_10.fna
NODE_6107_length_25659_cov_14.643571	BinSanityLC-kmean-bin_0-bin_0-refined_10.fna
NODE_6383_length_25002_cov_13.350182	BinSanityLC-kmean-bin_0-bin_0-refined_10.fna
NODE_6471_length_24827_cov_13.412724	BinSanityLC-kmean-bin_0-bin_0-refined_10.fna
NODE_6513_length_24709_cov_14.794678	BinSanityLC-kmean-bin_0-bin_0-refined_10.fna
NODE_6547_length_24646_cov_14.572567	BinSanityLC-kmean-bin_0-bin_0-refined_10.fna
NODE_6778_length_24116_cov_13.335813	BinSanityLC-kmean-bin_0-bin_0-refined_10.fna
NODE_6871_length_23901_cov_13.575023	BinSanityLC-kmean-bin_0-bin_0-refined_10.fna
NODE_6935_length_23771_cov_15.183041	BinSanityLC-kmean-bin_0-bin_0-refined_10.fna
NODE_7179_length_23275_cov_13.687941	BinSanityLC-kmean-bin_0-bin_0-refined_10.fna
NODE_7194_length_23241_cov_15.541102	BinSanityLC-kmean-bin_0-bin_0-refined_10.fna
NODE_7256_length_23134_cov_10.788552	BinSanityLC-kmean-bin_0-bin_0-refined_10.fna
NODE_7686_length_22350_cov_13.925006	BinSanityLC-kmean-bin_0-bin_0-refined_10.fna
NODE_7811_length_22109_cov_12.953931	BinSanityLC-kmean-bin_0-bin_0-refined_10.fna
NODE_7953_length_21860_cov_13.056271	BinSanityLC-kmean-bin_0-bin_0-refined_10.fna
NODE_8035_length_21727_cov_14.537975	BinSanityLC-kmean-bin_0-bin_0-refined_10.fna
NODE_8042_length_21708_cov_13.614465	BinSanityLC-kmean-bin_0-bin_0-refined_10.fna
NODE_8281_length_21270_cov_14.465143	BinSanityLC-kmean-bin_0-bin_0-refined_10.fna
NODE_8944_length_20249_cov_14.581410	BinSanityLC-kmean-bin_0-bin_0-refined_10.fna
NODE_9043_length_20123_cov_14.241628	BinSanityLC-kmean-bin_0-bin_0-refined_10.fna
NODE_9550_length_19358_cov_8.200953	BinSanityLC-kmean-bin_0-bin_0-refined_10.fna
NODE_11072_length_17633_cov_14.310160	BinSanityLC-kmean-bin_0-bin_0-refined_10.fna
NODE_11121_length_17583_cov_13.900502	BinSanityLC-kmean-bin_0-bin_0-refined_10.fna
NODE_11372_length_17335_cov_13.754919	BinSanityLC-kmean-bin_0-bin_0-refined_10.fna
NODE_11972_length_16788_cov_9.239467	BinSanityLC-kmean-bin_0-bin_0-refined_10.fna
NODE_11973_length_16787_cov_12.944717	BinSanityLC-kmean-bin_0-bin_0-refined_10.fna
NODE_12024_length_16751_cov_13.157942	BinSanityLC-kmean-bin_0-bin_0-refined_10.fna
NODE_12957_length_15926_cov_13.991179	BinSanityLC-kmean-bin_0-bin_0-refined_10.fna
NODE_13177_length_15763_cov_14.831742	BinSanityLC-kmean-bin_0-bin_0-refined_10.fna
NODE_13482_length_15524_cov_12.174413	BinSanityLC-kmean-bin_0-bin_0-refined_10.fna
NODE_15106_length_14317_cov_15.437456	BinSanityLC-kmean-bin_0-bin_0-refined_10.fna
NODE_15329_length_14169_cov_13.356809	BinSanityLC-kmean-bin_0-bin_0-refined_10.fna
NODE_15911_length_13805_cov_12.274909	BinSanityLC-kmean-bin_0-bin_0-refined_10.fna
NODE_18060_length_12617_cov_12.365069	BinSanityLC-kmean-bin_0-bin_0-refined_10.fna
NODE_18558_length_12367_cov_13.535981	BinSanityLC-kmean-bin_0-bin_0-refined_10.fna
NODE_18782_length_12230_cov_8.069733	BinSanityLC-kmean-bin_0-bin_0-refined_10.fna
NODE_19558_length_11883_cov_15.718803	BinSanityLC-kmean-bin_0-bin_0-refined_10.fna
NODE_19808_length_11766_cov_7.032960	BinSanityLC-kmean-bin_0-bin_0-refined_10.fna
NODE_19845_length_11749_cov_7.635283	BinSanityLC-kmean-bin_0-bin_0-refined_10.fna
NODE_20153_length_11608_cov_13.131914	BinSanityLC-kmean-bin_0-bin_0-refined_10.fna
NODE_23250_length_10435_cov_12.735934	BinSanityLC-kmean-bin_0-bin_0-refined_10.fna
NODE_25743_length_9677_cov_8.068697	BinSanityLC-kmean-bin_0-bin_0-refined_10.fna
NODE_29287_length_8757_cov_13.744886	BinSanityLC-kmean-bin_0-bin_0-refined_10.fna
NODE_30303_length_8534_cov_14.349334	BinSanityLC-kmean-bin_0-bin_0-refined_10.fna
NODE_31229_length_8350_cov_16.057505	BinSanityLC-kmean-bin_0-bin_0-refined_10.fna
NODE_32653_length_8068_cov_15.428554	BinSanityLC-kmean-bin_0-bin_0-refined_10.fna
NODE_35355_length_7578_cov_16.276353	BinSanityLC-kmean-bin_0-bin_0-refined_10.fna
NODE_37027_length_7309_cov_14.999449	BinSanityLC-kmean-bin_0-bin_0-refined_10.fna
NODE_40176_length_6848_cov_15.077727	BinSanityLC-kmean-bin_0-bin_0-refined_10.fna
NODE_41609_length_6668_cov_15.124301	BinSanityLC-kmean-bin_0-bin_0-refined_10.fna
NODE_42144_length_6602_cov_15.391324	BinSanityLC-kmean-bin_0-bin_0-refined_10.fna
NODE_44730_length_6305_cov_14.121280	BinSanityLC-kmean-bin_0-bin_0-refined_10.fna
NODE_45085_length_6271_cov_12.516088	BinSanityLC-kmean-bin_0-bin_0-refined_10.fna
NODE_47199_length_6052_cov_12.904952	BinSanityLC-kmean-bin_0-bin_0-refined_10.fna
NODE_47550_length_6017_cov_13.946830	BinSanityLC-kmean-bin_0-bin_0-refined_10.fna
NODE_50227_length_5766_cov_16.419191	BinSanityLC-kmean-bin_0-bin_0-refined_10.fna
NODE_51045_length_5694_cov_12.723355	BinSanityLC-kmean-bin_0-bin_0-refined_10.fna
NODE_51279_length_5674_cov_14.147891	BinSanityLC-kmean-bin_0-bin_0-refined_10.fna
NODE_55571_length_5325_cov_13.774763	BinSanityLC-kmean-bin_0-bin_0-refined_10.fna
NODE_57471_length_5190_cov_15.612074	BinSanityLC-kmean-bin_0-bin_0-refined_10.fna
NODE_58542_length_5115_cov_9.971739	BinSanityLC-kmean-bin_0-bin_0-refined_10.fna
NODE_59459_length_5055_cov_13.724400	BinSanityLC-kmean-bin_0-bin_0-refined_10.fna
NODE_60938_length_4956_cov_15.915936	BinSanityLC-kmean-bin_0-bin_0-refined_10.fna
NODE_61144_length_4942_cov_9.815224	BinSanityLC-kmean-bin_0-bin_0-refined_10.fna
NODE_62818_length_4838_cov_14.533765	BinSanityLC-kmean-bin_0-bin_0-refined_10.fna
NODE_64853_length_4719_cov_19.313465	BinSanityLC-kmean-bin_0-bin_0-refined_10.fna
NODE_66055_length_4653_cov_14.882558	BinSanityLC-kmean-bin_0-bin_0-refined_10.fna
NODE_66334_length_4637_cov_14.586207	BinSanityLC-kmean-bin_0-bin_0-refined_10.fna
NODE_70878_length_4395_cov_16.838018	BinSanityLC-kmean-bin_0-bin_0-refined_10.fna
NODE_73391_length_4274_cov_15.439678	BinSanityLC-kmean-bin_0-bin_0-refined_10.fna
NODE_73395_length_4274_cov_9.339417	BinSanityLC-kmean-bin_0-bin_0-refined_10.fna
NODE_73994_length_4249_cov_11.997377	BinSanityLC-kmean-bin_0-bin_0-refined_10.fna
NODE_74950_length_4208_cov_15.112930	BinSanityLC-kmean-bin_0-bin_0-refined_10.fna
NODE_78725_length_4045_cov_15.976190	BinSanityLC-kmean-bin_0-bin_0-refined_10.fna
NODE_80375_length_3979_cov_14.291539	BinSanityLC-kmean-bin_0-bin_0-refined_10.fna
NODE_81090_length_3952_cov_15.198614	BinSanityLC-kmean-bin_0-bin_0-refined_10.fna
NODE_81627_length_3932_cov_14.635027	BinSanityLC-kmean-bin_0-bin_0-refined_10.fna
NODE_88875_length_3673_cov_8.669707	BinSanityLC-kmean-bin_0-bin_0-refined_10.fna
NODE_91976_length_3576_cov_14.770804	BinSanityLC-kmean-bin_0-bin_0-refined_10.fna
NODE_92588_length_3557_cov_8.817818	BinSanityLC-kmean-bin_0-bin_0-refined_10.fna
NODE_94260_length_3506_cov_15.291220	BinSanityLC-kmean-bin_0-bin_0-refined_10.fna
NODE_95238_length_3476_cov_14.663256	BinSanityLC-kmean-bin_0-bin_0-refined_10.fna
NODE_96068_length_3451_cov_10.558009	BinSanityLC-kmean-bin_0-bin_0-refined_10.fna
NODE_96698_length_3433_cov_11.402309	BinSanityLC-kmean-bin_0-bin_0-refined_10.fna
NODE_97395_length_3412_cov_15.100685	BinSanityLC-kmean-bin_0-bin_0-refined_10.fna
NODE_100107_length_3338_cov_9.602802	BinSanityLC-kmean-bin_0-bin_0-refined_10.fna
NODE_105806_length_3194_cov_7.907614	BinSanityLC-kmean-bin_0-bin_0-refined_10.fna
NODE_108168_length_3139_cov_12.567445	BinSanityLC-kmean-bin_0-bin_0-refined_10.fna
NODE_109725_length_3103_cov_12.352034	BinSanityLC-kmean-bin_0-bin_0-refined_10.fna
NODE_111616_length_3063_cov_14.900931	BinSanityLC-kmean-bin_0-bin_0-refined_10.fna
NODE_112328_length_3047_cov_16.230949	BinSanityLC-kmean-bin_0-bin_0-refined_10.fna
NODE_113108_length_3031_cov_9.005040	BinSanityLC-kmean-bin_0-bin_0-refined_10.fna
NODE_469_length_89191_cov_12.153260	BinSanityLC-kmean-bin_0-bin_0-refined_11.fna
NODE_895_length_68838_cov_14.243330	BinSanityLC-kmean-bin_0-bin_0-refined_11.fna
NODE_1894_length_48656_cov_12.799695	BinSanityLC-kmean-bin_0-bin_0-refined_11.fna
NODE_2181_length_45213_cov_13.337770	BinSanityLC-kmean-bin_0-bin_0-refined_11.fna
NODE_3153_length_37251_cov_15.571943	BinSanityLC-kmean-bin_0-bin_0-refined_11.fna
NODE_4402_length_30935_cov_14.728206	BinSanityLC-kmean-bin_0-bin_0-refined_11.fna
NODE_4883_length_29157_cov_14.212838	BinSanityLC-kmean-bin_0-bin_0-refined_11.fna
NODE_5032_length_28636_cov_12.667087	BinSanityLC-kmean-bin_0-bin_0-refined_11.fna
NODE_5202_length_28136_cov_13.366369	BinSanityLC-kmean-bin_0-bin_0-refined_11.fna
NODE_5392_length_27620_cov_16.227354	BinSanityLC-kmean-bin_0-bin_0-refined_11.fna
NODE_5402_length_27592_cov_11.948324	BinSanityLC-kmean-bin_0-bin_0-refined_11.fna
NODE_5931_length_26129_cov_15.431886	BinSanityLC-kmean-bin_0-bin_0-refined_11.fna
NODE_6359_length_25067_cov_15.569846	BinSanityLC-kmean-bin_0-bin_0-refined_11.fna
NODE_7922_length_21907_cov_13.330771	BinSanityLC-kmean-bin_0-bin_0-refined_11.fna
NODE_8109_length_21584_cov_16.027358	BinSanityLC-kmean-bin_0-bin_0-refined_11.fna
NODE_9283_length_19772_cov_10.509662	BinSanityLC-kmean-bin_0-bin_0-refined_11.fna
NODE_9823_length_19039_cov_14.160082	BinSanityLC-kmean-bin_0-bin_0-refined_11.fna
NODE_10574_length_18185_cov_12.400662	BinSanityLC-kmean-bin_0-bin_0-refined_11.fna
NODE_10752_length_17989_cov_15.150273	BinSanityLC-kmean-bin_0-bin_0-refined_11.fna
NODE_11273_length_17420_cov_14.665073	BinSanityLC-kmean-bin_0-bin_0-refined_11.fna
NODE_11312_length_17382_cov_14.097478	BinSanityLC-kmean-bin_0-bin_0-refined_11.fna
NODE_11347_length_17352_cov_17.662138	BinSanityLC-kmean-bin_0-bin_0-refined_11.fna
NODE_11489_length_17226_cov_12.801701	BinSanityLC-kmean-bin_0-bin_0-refined_11.fna
NODE_12453_length_16362_cov_13.015024	BinSanityLC-kmean-bin_0-bin_0-refined_11.fna
NODE_12817_length_16051_cov_13.463991	BinSanityLC-kmean-bin_0-bin_0-refined_11.fna
NODE_12970_length_15918_cov_14.863897	BinSanityLC-kmean-bin_0-bin_0-refined_11.fna
NODE_13017_length_15879_cov_13.128097	BinSanityLC-kmean-bin_0-bin_0-refined_11.fna
NODE_13713_length_15348_cov_12.921010	BinSanityLC-kmean-bin_0-bin_0-refined_11.fna
NODE_13862_length_15222_cov_14.397574	BinSanityLC-kmean-bin_0-bin_0-refined_11.fna
NODE_14036_length_15093_cov_13.763333	BinSanityLC-kmean-bin_0-bin_0-refined_11.fna
NODE_14098_length_15049_cov_15.711351	BinSanityLC-kmean-bin_0-bin_0-refined_11.fna
NODE_15813_length_13868_cov_16.815247	BinSanityLC-kmean-bin_0-bin_0-refined_11.fna
NODE_16539_length_13437_cov_15.034300	BinSanityLC-kmean-bin_0-bin_0-refined_11.fna
NODE_16660_length_13373_cov_15.486710	BinSanityLC-kmean-bin_0-bin_0-refined_11.fna
NODE_16966_length_13190_cov_13.662505	BinSanityLC-kmean-bin_0-bin_0-refined_11.fna
NODE_17917_length_12696_cov_12.683648	BinSanityLC-kmean-bin_0-bin_0-refined_11.fna
NODE_19235_length_12015_cov_13.084114	BinSanityLC-kmean-bin_0-bin_0-refined_11.fna
NODE_19945_length_11704_cov_13.325522	BinSanityLC-kmean-bin_0-bin_0-refined_11.fna
NODE_20719_length_11370_cov_13.776138	BinSanityLC-kmean-bin_0-bin_0-refined_11.fna
NODE_21252_length_11149_cov_14.079322	BinSanityLC-kmean-bin_0-bin_0-refined_11.fna
NODE_22059_length_10856_cov_15.850940	BinSanityLC-kmean-bin_0-bin_0-refined_11.fna
NODE_22687_length_10633_cov_14.194082	BinSanityLC-kmean-bin_0-bin_0-refined_11.fna
NODE_23437_length_10375_cov_13.951066	BinSanityLC-kmean-bin_0-bin_0-refined_11.fna
NODE_23483_length_10358_cov_14.069494	BinSanityLC-kmean-bin_0-bin_0-refined_11.fna
NODE_23972_length_10195_cov_15.198028	BinSanityLC-kmean-bin_0-bin_0-refined_11.fna
NODE_24242_length_10109_cov_11.345733	BinSanityLC-kmean-bin_0-bin_0-refined_11.fna
NODE_24256_length_10105_cov_11.686667	BinSanityLC-kmean-bin_0-bin_0-refined_11.fna
NODE_24300_length_10092_cov_12.443957	BinSanityLC-kmean-bin_0-bin_0-refined_11.fna
NODE_24976_length_9893_cov_15.554686	BinSanityLC-kmean-bin_0-bin_0-refined_11.fna
NODE_25260_length_9808_cov_14.524967	BinSanityLC-kmean-bin_0-bin_0-refined_11.fna
NODE_26270_length_9532_cov_13.416482	BinSanityLC-kmean-bin_0-bin_0-refined_11.fna
NODE_26970_length_9348_cov_13.357151	BinSanityLC-kmean-bin_0-bin_0-refined_11.fna
NODE_28579_length_8927_cov_13.515329	BinSanityLC-kmean-bin_0-bin_0-refined_11.fna
NODE_29017_length_8822_cov_12.873503	BinSanityLC-kmean-bin_0-bin_0-refined_11.fna
NODE_29318_length_8752_cov_14.791767	BinSanityLC-kmean-bin_0-bin_0-refined_11.fna
NODE_29840_length_8633_cov_11.987410	BinSanityLC-kmean-bin_0-bin_0-refined_11.fna
NODE_30002_length_8599_cov_12.909527	BinSanityLC-kmean-bin_0-bin_0-refined_11.fna
NODE_31208_length_8353_cov_9.998795	BinSanityLC-kmean-bin_0-bin_0-refined_11.fna
NODE_32353_length_8130_cov_14.202601	BinSanityLC-kmean-bin_0-bin_0-refined_11.fna
NODE_32859_length_8032_cov_13.939576	BinSanityLC-kmean-bin_0-bin_0-refined_11.fna
NODE_33659_length_7883_cov_11.085718	BinSanityLC-kmean-bin_0-bin_0-refined_11.fna
NODE_34729_length_7684_cov_12.907458	BinSanityLC-kmean-bin_0-bin_0-refined_11.fna
NODE_35985_length_7471_cov_13.443096	BinSanityLC-kmean-bin_0-bin_0-refined_11.fna
NODE_36811_length_7345_cov_14.900549	BinSanityLC-kmean-bin_0-bin_0-refined_11.fna
NODE_37417_length_7247_cov_15.825083	BinSanityLC-kmean-bin_0-bin_0-refined_11.fna
NODE_37695_length_7207_cov_18.877237	BinSanityLC-kmean-bin_0-bin_0-refined_11.fna
NODE_40504_length_6806_cov_17.181010	BinSanityLC-kmean-bin_0-bin_0-refined_11.fna
NODE_41217_length_6716_cov_11.596607	BinSanityLC-kmean-bin_0-bin_0-refined_11.fna
NODE_41309_length_6706_cov_12.546685	BinSanityLC-kmean-bin_0-bin_0-refined_11.fna
NODE_41431_length_6691_cov_14.732218	BinSanityLC-kmean-bin_0-bin_0-refined_11.fna
NODE_43600_length_6431_cov_14.812735	BinSanityLC-kmean-bin_0-bin_0-refined_11.fna
NODE_45739_length_6198_cov_14.134299	BinSanityLC-kmean-bin_0-bin_0-refined_11.fna
NODE_46428_length_6129_cov_12.198716	BinSanityLC-kmean-bin_0-bin_0-refined_11.fna
NODE_47462_length_6027_cov_11.792029	BinSanityLC-kmean-bin_0-bin_0-refined_11.fna
NODE_48325_length_5940_cov_14.505183	BinSanityLC-kmean-bin_0-bin_0-refined_11.fna
NODE_48404_length_5932_cov_11.845840	BinSanityLC-kmean-bin_0-bin_0-refined_11.fna
NODE_51883_length_5620_cov_13.810063	BinSanityLC-kmean-bin_0-bin_0-refined_11.fna
NODE_52320_length_5585_cov_12.260217	BinSanityLC-kmean-bin_0-bin_0-refined_11.fna
NODE_55105_length_5358_cov_12.578163	BinSanityLC-kmean-bin_0-bin_0-refined_11.fna
NODE_55180_length_5353_cov_14.106833	BinSanityLC-kmean-bin_0-bin_0-refined_11.fna
NODE_55351_length_5341_cov_10.338252	BinSanityLC-kmean-bin_0-bin_0-refined_11.fna
NODE_58055_length_5148_cov_17.508345	BinSanityLC-kmean-bin_0-bin_0-refined_11.fna
NODE_61053_length_4949_cov_14.404986	BinSanityLC-kmean-bin_0-bin_0-refined_11.fna
NODE_61055_length_4949_cov_12.516347	BinSanityLC-kmean-bin_0-bin_0-refined_11.fna
NODE_61641_length_4910_cov_9.830278	BinSanityLC-kmean-bin_0-bin_0-refined_11.fna
NODE_65871_length_4663_cov_13.383030	BinSanityLC-kmean-bin_0-bin_0-refined_11.fna
NODE_69429_length_4472_cov_14.880235	BinSanityLC-kmean-bin_0-bin_0-refined_11.fna
NODE_75706_length_4175_cov_18.555825	BinSanityLC-kmean-bin_0-bin_0-refined_11.fna
NODE_82481_length_3900_cov_13.158127	BinSanityLC-kmean-bin_0-bin_0-refined_11.fna
NODE_82951_length_3883_cov_8.918757	BinSanityLC-kmean-bin_0-bin_0-refined_11.fna
NODE_83548_length_3860_cov_9.121156	BinSanityLC-kmean-bin_0-bin_0-refined_11.fna
NODE_85818_length_3777_cov_13.512359	BinSanityLC-kmean-bin_0-bin_0-refined_11.fna
NODE_86255_length_3762_cov_16.387105	BinSanityLC-kmean-bin_0-bin_0-refined_11.fna
NODE_88599_length_3683_cov_11.993385	BinSanityLC-kmean-bin_0-bin_0-refined_11.fna
NODE_89628_length_3649_cov_13.764608	BinSanityLC-kmean-bin_0-bin_0-refined_11.fna
NODE_91655_length_3586_cov_19.391391	BinSanityLC-kmean-bin_0-bin_0-refined_11.fna
NODE_94349_length_3503_cov_14.095128	BinSanityLC-kmean-bin_0-bin_0-refined_11.fna
NODE_99883_length_3345_cov_8.779939	BinSanityLC-kmean-bin_0-bin_0-refined_11.fna
NODE_100448_length_3329_cov_12.089188	BinSanityLC-kmean-bin_0-bin_0-refined_11.fna
NODE_105228_length_3207_cov_6.482551	BinSanityLC-kmean-bin_0-bin_0-refined_11.fna
NODE_111318_length_3070_cov_11.456716	BinSanityLC-kmean-bin_0-bin_0-refined_11.fna
NODE_113763_length_3016_cov_2.998649	BinSanityLC-kmean-bin_0-bin_0-refined_11.fna
NODE_821_length_70787_cov_8.938840	BinSanityLC-kmean-bin_0-bin_0-refined_12.fna
NODE_1387_length_56363_cov_10.329829	BinSanityLC-kmean-bin_0-bin_0-refined_12.fna
NODE_1867_length_48895_cov_9.681347	BinSanityLC-kmean-bin_0-bin_0-refined_12.fna
NODE_1898_length_48582_cov_9.640303	BinSanityLC-kmean-bin_0-bin_0-refined_12.fna
NODE_2386_length_43034_cov_9.921078	BinSanityLC-kmean-bin_0-bin_0-refined_12.fna
NODE_2987_length_38369_cov_10.199666	BinSanityLC-kmean-bin_0-bin_0-refined_12.fna
NODE_3212_length_36880_cov_8.798724	BinSanityLC-kmean-bin_0-bin_0-refined_12.fna
NODE_4086_length_32254_cov_9.801640	BinSanityLC-kmean-bin_0-bin_0-refined_12.fna
NODE_4161_length_31920_cov_11.416695	BinSanityLC-kmean-bin_0-bin_0-refined_12.fna
NODE_4176_length_31857_cov_8.996258	BinSanityLC-kmean-bin_0-bin_0-refined_12.fna
NODE_4439_length_30739_cov_9.054230	BinSanityLC-kmean-bin_0-bin_0-refined_12.fna
NODE_4722_length_29632_cov_8.815059	BinSanityLC-kmean-bin_0-bin_0-refined_12.fna
NODE_4814_length_29322_cov_12.637817	BinSanityLC-kmean-bin_0-bin_0-refined_12.fna
NODE_5061_length_28541_cov_8.276416	BinSanityLC-kmean-bin_0-bin_0-refined_12.fna
NODE_6578_length_24598_cov_9.707493	BinSanityLC-kmean-bin_0-bin_0-refined_12.fna
NODE_6678_length_24348_cov_11.015560	BinSanityLC-kmean-bin_0-bin_0-refined_12.fna
NODE_7747_length_22223_cov_11.689282	BinSanityLC-kmean-bin_0-bin_0-refined_12.fna
NODE_8153_length_21516_cov_10.654396	BinSanityLC-kmean-bin_0-bin_0-refined_12.fna
NODE_8481_length_20942_cov_10.501508	BinSanityLC-kmean-bin_0-bin_0-refined_12.fna
NODE_8677_length_20666_cov_8.979186	BinSanityLC-kmean-bin_0-bin_0-refined_12.fna
NODE_9036_length_20130_cov_8.593773	BinSanityLC-kmean-bin_0-bin_0-refined_12.fna
NODE_9068_length_20094_cov_8.315435	BinSanityLC-kmean-bin_0-bin_0-refined_12.fna
NODE_9310_length_19724_cov_10.252428	BinSanityLC-kmean-bin_0-bin_0-refined_12.fna
NODE_9781_length_19087_cov_10.188945	BinSanityLC-kmean-bin_0-bin_0-refined_12.fna
NODE_9852_length_19002_cov_8.347179	BinSanityLC-kmean-bin_0-bin_0-refined_12.fna
NODE_10604_length_18157_cov_11.262789	BinSanityLC-kmean-bin_0-bin_0-refined_12.fna
NODE_10635_length_18119_cov_9.199236	BinSanityLC-kmean-bin_0-bin_0-refined_12.fna
NODE_10718_length_18028_cov_10.772770	BinSanityLC-kmean-bin_0-bin_0-refined_12.fna
NODE_10735_length_18014_cov_10.622418	BinSanityLC-kmean-bin_0-bin_0-refined_12.fna
NODE_11593_length_17126_cov_8.912776	BinSanityLC-kmean-bin_0-bin_0-refined_12.fna
NODE_11905_length_16853_cov_12.232111	BinSanityLC-kmean-bin_0-bin_0-refined_12.fna
NODE_12158_length_16627_cov_7.763336	BinSanityLC-kmean-bin_0-bin_0-refined_12.fna
NODE_12838_length_16038_cov_7.873303	BinSanityLC-kmean-bin_0-bin_0-refined_12.fna
NODE_13184_length_15759_cov_8.882641	BinSanityLC-kmean-bin_0-bin_0-refined_12.fna
NODE_13956_length_15152_cov_9.651785	BinSanityLC-kmean-bin_0-bin_0-refined_12.fna
NODE_14051_length_15083_cov_10.245675	BinSanityLC-kmean-bin_0-bin_0-refined_12.fna
NODE_14867_length_14476_cov_9.879135	BinSanityLC-kmean-bin_0-bin_0-refined_12.fna
NODE_15019_length_14374_cov_10.000629	BinSanityLC-kmean-bin_0-bin_0-refined_12.fna
NODE_15229_length_14233_cov_9.575399	BinSanityLC-kmean-bin_0-bin_0-refined_12.fna
NODE_15458_length_14079_cov_9.061965	BinSanityLC-kmean-bin_0-bin_0-refined_12.fna
NODE_15785_length_13880_cov_9.600868	BinSanityLC-kmean-bin_0-bin_0-refined_12.fna
NODE_16315_length_13568_cov_10.870273	BinSanityLC-kmean-bin_0-bin_0-refined_12.fna
NODE_16681_length_13362_cov_11.976779	BinSanityLC-kmean-bin_0-bin_0-refined_12.fna
NODE_16795_length_13297_cov_10.624301	BinSanityLC-kmean-bin_0-bin_0-refined_12.fna
NODE_17109_length_13109_cov_11.071089	BinSanityLC-kmean-bin_0-bin_0-refined_12.fna
NODE_18030_length_12634_cov_9.262501	BinSanityLC-kmean-bin_0-bin_0-refined_12.fna
NODE_18150_length_12577_cov_10.326465	BinSanityLC-kmean-bin_0-bin_0-refined_12.fna
NODE_19077_length_12088_cov_10.612732	BinSanityLC-kmean-bin_0-bin_0-refined_12.fna
NODE_19335_length_11975_cov_11.825084	BinSanityLC-kmean-bin_0-bin_0-refined_12.fna
NODE_19547_length_11887_cov_9.517241	BinSanityLC-kmean-bin_0-bin_0-refined_12.fna
NODE_21058_length_11236_cov_12.401753	BinSanityLC-kmean-bin_0-bin_0-refined_12.fna
NODE_21873_length_10922_cov_9.198583	BinSanityLC-kmean-bin_0-bin_0-refined_12.fna
NODE_22436_length_10720_cov_8.458884	BinSanityLC-kmean-bin_0-bin_0-refined_12.fna
NODE_23013_length_10521_cov_10.740493	BinSanityLC-kmean-bin_0-bin_0-refined_12.fna
NODE_24051_length_10168_cov_8.722140	BinSanityLC-kmean-bin_0-bin_0-refined_12.fna
NODE_24343_length_10081_cov_10.779274	BinSanityLC-kmean-bin_0-bin_0-refined_12.fna
NODE_24590_length_10007_cov_9.319433	BinSanityLC-kmean-bin_0-bin_0-refined_12.fna
NODE_27044_length_9329_cov_9.397563	BinSanityLC-kmean-bin_0-bin_0-refined_12.fna
NODE_28288_length_8996_cov_10.072922	BinSanityLC-kmean-bin_0-bin_0-refined_12.fna
NODE_28751_length_8889_cov_11.894385	BinSanityLC-kmean-bin_0-bin_0-refined_12.fna
NODE_29879_length_8625_cov_8.477713	BinSanityLC-kmean-bin_0-bin_0-refined_12.fna
NODE_30706_length_8450_cov_11.437999	BinSanityLC-kmean-bin_0-bin_0-refined_12.fna
NODE_31419_length_8310_cov_10.023864	BinSanityLC-kmean-bin_0-bin_0-refined_12.fna
NODE_33516_length_7909_cov_11.697734	BinSanityLC-kmean-bin_0-bin_0-refined_12.fna
NODE_33694_length_7876_cov_10.725483	BinSanityLC-kmean-bin_0-bin_0-refined_12.fna
NODE_33897_length_7837_cov_9.061424	BinSanityLC-kmean-bin_0-bin_0-refined_12.fna
NODE_34484_length_7724_cov_8.546747	BinSanityLC-kmean-bin_0-bin_0-refined_12.fna
NODE_35116_length_7620_cov_9.324653	BinSanityLC-kmean-bin_0-bin_0-refined_12.fna
NODE_35834_length_7497_cov_11.304757	BinSanityLC-kmean-bin_0-bin_0-refined_12.fna
NODE_36477_length_7397_cov_10.598611	BinSanityLC-kmean-bin_0-bin_0-refined_12.fna
NODE_36763_length_7352_cov_10.525695	BinSanityLC-kmean-bin_0-bin_0-refined_12.fna
NODE_37262_length_7269_cov_9.796507	BinSanityLC-kmean-bin_0-bin_0-refined_12.fna
NODE_37285_length_7267_cov_9.469634	BinSanityLC-kmean-bin_0-bin_0-refined_12.fna
NODE_37455_length_7242_cov_7.231947	BinSanityLC-kmean-bin_0-bin_0-refined_12.fna
NODE_37682_length_7209_cov_6.291585	BinSanityLC-kmean-bin_0-bin_0-refined_12.fna
NODE_38827_length_7031_cov_8.691657	BinSanityLC-kmean-bin_0-bin_0-refined_12.fna
NODE_40225_length_6842_cov_11.363342	BinSanityLC-kmean-bin_0-bin_0-refined_12.fna
NODE_41628_length_6665_cov_13.519365	BinSanityLC-kmean-bin_0-bin_0-refined_12.fna
NODE_42106_length_6607_cov_4.527778	BinSanityLC-kmean-bin_0-bin_0-refined_12.fna
NODE_42724_length_6527_cov_8.947930	BinSanityLC-kmean-bin_0-bin_0-refined_12.fna
NODE_44808_length_6298_cov_11.785680	BinSanityLC-kmean-bin_0-bin_0-refined_12.fna
NODE_45230_length_6254_cov_9.946604	BinSanityLC-kmean-bin_0-bin_0-refined_12.fna
NODE_45814_length_6191_cov_8.124674	BinSanityLC-kmean-bin_0-bin_0-refined_12.fna
NODE_46680_length_6100_cov_10.147725	BinSanityLC-kmean-bin_0-bin_0-refined_12.fna
NODE_47439_length_6030_cov_11.054895	BinSanityLC-kmean-bin_0-bin_0-refined_12.fna
NODE_48794_length_5899_cov_8.151266	BinSanityLC-kmean-bin_0-bin_0-refined_12.fna
NODE_48900_length_5889_cov_10.096675	BinSanityLC-kmean-bin_0-bin_0-refined_12.fna
NODE_51730_length_5634_cov_9.402043	BinSanityLC-kmean-bin_0-bin_0-refined_12.fna
NODE_52263_length_5590_cov_9.273893	BinSanityLC-kmean-bin_0-bin_0-refined_12.fna
NODE_54735_length_5387_cov_13.320893	BinSanityLC-kmean-bin_0-bin_0-refined_12.fna
NODE_55273_length_5346_cov_9.620866	BinSanityLC-kmean-bin_0-bin_0-refined_12.fna
NODE_56790_length_5237_cov_11.716519	BinSanityLC-kmean-bin_0-bin_0-refined_12.fna
NODE_57019_length_5222_cov_9.453455	BinSanityLC-kmean-bin_0-bin_0-refined_12.fna
NODE_59080_length_5080_cov_7.031841	BinSanityLC-kmean-bin_0-bin_0-refined_12.fna
NODE_59364_length_5062_cov_11.945277	BinSanityLC-kmean-bin_0-bin_0-refined_12.fna
NODE_59546_length_5049_cov_7.593312	BinSanityLC-kmean-bin_0-bin_0-refined_12.fna
NODE_59803_length_5030_cov_12.691055	BinSanityLC-kmean-bin_0-bin_0-refined_12.fna
NODE_60536_length_4982_cov_9.171707	BinSanityLC-kmean-bin_0-bin_0-refined_12.fna
NODE_63109_length_4821_cov_8.850189	BinSanityLC-kmean-bin_0-bin_0-refined_12.fna
NODE_70864_length_4396_cov_10.588574	BinSanityLC-kmean-bin_0-bin_0-refined_12.fna
NODE_72741_length_4305_cov_10.346588	BinSanityLC-kmean-bin_0-bin_0-refined_12.fna
NODE_75625_length_4179_cov_8.055771	BinSanityLC-kmean-bin_0-bin_0-refined_12.fna
NODE_76233_length_4150_cov_12.943101	BinSanityLC-kmean-bin_0-bin_0-refined_12.fna
NODE_80230_length_3984_cov_11.580300	BinSanityLC-kmean-bin_0-bin_0-refined_12.fna
NODE_82786_length_3889_cov_7.598852	BinSanityLC-kmean-bin_0-bin_0-refined_12.fna
NODE_83714_length_3854_cov_10.913661	BinSanityLC-kmean-bin_0-bin_0-refined_12.fna
NODE_83967_length_3844_cov_11.539456	BinSanityLC-kmean-bin_0-bin_0-refined_12.fna
NODE_84295_length_3832_cov_7.770718	BinSanityLC-kmean-bin_0-bin_0-refined_12.fna
NODE_88101_length_3699_cov_10.607300	BinSanityLC-kmean-bin_0-bin_0-refined_12.fna
NODE_93145_length_3539_cov_9.196326	BinSanityLC-kmean-bin_0-bin_0-refined_12.fna
NODE_97548_length_3408_cov_11.376081	BinSanityLC-kmean-bin_0-bin_0-refined_12.fna
NODE_99913_length_3344_cov_7.425357	BinSanityLC-kmean-bin_0-bin_0-refined_12.fna
NODE_100216_length_3335_cov_8.596341	BinSanityLC-kmean-bin_0-bin_0-refined_12.fna
NODE_105419_length_3203_cov_4.186150	BinSanityLC-kmean-bin_0-bin_0-refined_12.fna
NODE_106412_length_3180_cov_7.987200	BinSanityLC-kmean-bin_0-bin_0-refined_12.fna
NODE_108490_length_3132_cov_10.783230	BinSanityLC-kmean-bin_0-bin_0-refined_12.fna
NODE_108987_length_3121_cov_9.390411	BinSanityLC-kmean-bin_0-bin_0-refined_12.fna
NODE_112051_length_3054_cov_5.695899	BinSanityLC-kmean-bin_0-bin_0-refined_12.fna
NODE_273_length_112094_cov_8.571131	BinSanityLC-kmean-bin_0-bin_0-refined_13.fna
NODE_598_length_80049_cov_8.722217	BinSanityLC-kmean-bin_0-bin_0-refined_13.fna
NODE_673_length_76420_cov_13.761867	BinSanityLC-kmean-bin_0-bin_0-refined_13.fna
NODE_1696_length_51409_cov_13.824103	BinSanityLC-kmean-bin_0-bin_0-refined_13.fna
NODE_1697_length_51380_cov_7.887501	BinSanityLC-kmean-bin_0-bin_0-refined_13.fna
NODE_1941_length_47954_cov_13.984384	BinSanityLC-kmean-bin_0-bin_0-refined_13.fna
NODE_1972_length_47613_cov_11.772509	BinSanityLC-kmean-bin_0-bin_0-refined_13.fna
NODE_2019_length_47050_cov_8.651495	BinSanityLC-kmean-bin_0-bin_0-refined_13.fna
NODE_2031_length_46826_cov_8.054927	BinSanityLC-kmean-bin_0-bin_0-refined_13.fna
NODE_2135_length_45627_cov_8.539059	BinSanityLC-kmean-bin_0-bin_0-refined_13.fna
NODE_2168_length_45312_cov_11.912235	BinSanityLC-kmean-bin_0-bin_0-refined_13.fna
NODE_2173_length_45265_cov_13.813404	BinSanityLC-kmean-bin_0-bin_0-refined_13.fna
NODE_2221_length_44869_cov_14.310349	BinSanityLC-kmean-bin_0-bin_0-refined_13.fna
NODE_2337_length_43504_cov_10.806992	BinSanityLC-kmean-bin_0-bin_0-refined_13.fna
NODE_2454_length_42521_cov_11.506546	BinSanityLC-kmean-bin_0-bin_0-refined_13.fna
NODE_2556_length_41578_cov_9.122679	BinSanityLC-kmean-bin_0-bin_0-refined_13.fna
NODE_3043_length_37934_cov_11.086116	BinSanityLC-kmean-bin_0-bin_0-refined_13.fna
NODE_3069_length_37730_cov_8.495820	BinSanityLC-kmean-bin_0-bin_0-refined_13.fna
NODE_3420_length_35556_cov_12.738036	BinSanityLC-kmean-bin_0-bin_0-refined_13.fna
NODE_3432_length_35482_cov_7.987467	BinSanityLC-kmean-bin_0-bin_0-refined_13.fna
NODE_3471_length_35298_cov_8.583066	BinSanityLC-kmean-bin_0-bin_0-refined_13.fna
NODE_4011_length_32593_cov_8.263046	BinSanityLC-kmean-bin_0-bin_0-refined_13.fna
NODE_4677_length_29827_cov_9.632776	BinSanityLC-kmean-bin_0-bin_0-refined_13.fna
NODE_4750_length_29528_cov_16.778000	BinSanityLC-kmean-bin_0-bin_0-refined_13.fna
NODE_4844_length_29243_cov_13.180485	BinSanityLC-kmean-bin_0-bin_0-refined_13.fna
NODE_4851_length_29232_cov_16.495596	BinSanityLC-kmean-bin_0-bin_0-refined_13.fna
NODE_4933_length_28990_cov_7.760290	BinSanityLC-kmean-bin_0-bin_0-refined_13.fna
NODE_5042_length_28601_cov_14.996917	BinSanityLC-kmean-bin_0-bin_0-refined_13.fna
NODE_5475_length_27388_cov_9.531702	BinSanityLC-kmean-bin_0-bin_0-refined_13.fna
NODE_5753_length_26648_cov_11.037416	BinSanityLC-kmean-bin_0-bin_0-refined_13.fna
NODE_5763_length_26625_cov_12.897215	BinSanityLC-kmean-bin_0-bin_0-refined_13.fna
NODE_5868_length_26299_cov_8.118237	BinSanityLC-kmean-bin_0-bin_0-refined_13.fna
NODE_6299_length_25200_cov_14.145039	BinSanityLC-kmean-bin_0-bin_0-refined_13.fna
NODE_6634_length_24469_cov_11.434710	BinSanityLC-kmean-bin_0-bin_0-refined_13.fna
NODE_6783_length_24106_cov_14.667415	BinSanityLC-kmean-bin_0-bin_0-refined_13.fna
NODE_7126_length_23388_cov_13.113444	BinSanityLC-kmean-bin_0-bin_0-refined_13.fna
NODE_7620_length_22471_cov_14.333958	BinSanityLC-kmean-bin_0-bin_0-refined_13.fna
NODE_7650_length_22413_cov_11.135790	BinSanityLC-kmean-bin_0-bin_0-refined_13.fna
NODE_7834_length_22071_cov_13.226426	BinSanityLC-kmean-bin_0-bin_0-refined_13.fna
NODE_7917_length_21910_cov_12.689682	BinSanityLC-kmean-bin_0-bin_0-refined_13.fna
NODE_8168_length_21493_cov_12.800494	BinSanityLC-kmean-bin_0-bin_0-refined_13.fna
NODE_8373_length_21113_cov_12.698832	BinSanityLC-kmean-bin_0-bin_0-refined_13.fna
NODE_8394_length_21072_cov_11.634915	BinSanityLC-kmean-bin_0-bin_0-refined_13.fna
NODE_8475_length_20951_cov_13.202096	BinSanityLC-kmean-bin_0-bin_0-refined_13.fna
NODE_8584_length_20791_cov_12.843943	BinSanityLC-kmean-bin_0-bin_0-refined_13.fna
NODE_9082_length_20076_cov_12.103891	BinSanityLC-kmean-bin_0-bin_0-refined_13.fna
NODE_9114_length_20018_cov_14.157141	BinSanityLC-kmean-bin_0-bin_0-refined_13.fna
NODE_9240_length_19832_cov_13.864034	BinSanityLC-kmean-bin_0-bin_0-refined_13.fna
NODE_9407_length_19589_cov_15.555032	BinSanityLC-kmean-bin_0-bin_0-refined_13.fna
NODE_9409_length_19587_cov_13.521145	BinSanityLC-kmean-bin_0-bin_0-refined_13.fna
NODE_10170_length_18627_cov_11.684794	BinSanityLC-kmean-bin_0-bin_0-refined_13.fna
NODE_10960_length_17747_cov_7.955856	BinSanityLC-kmean-bin_0-bin_0-refined_13.fna
NODE_10991_length_17709_cov_16.164439	BinSanityLC-kmean-bin_0-bin_0-refined_13.fna
NODE_11321_length_17374_cov_11.930596	BinSanityLC-kmean-bin_0-bin_0-refined_13.fna
NODE_11627_length_17101_cov_13.815265	BinSanityLC-kmean-bin_0-bin_0-refined_13.fna
NODE_12034_length_16737_cov_13.231027	BinSanityLC-kmean-bin_0-bin_0-refined_13.fna
NODE_12038_length_16734_cov_12.233227	BinSanityLC-kmean-bin_0-bin_0-refined_13.fna
NODE_12056_length_16717_cov_15.511283	BinSanityLC-kmean-bin_0-bin_0-refined_13.fna
NODE_12113_length_16672_cov_9.958597	BinSanityLC-kmean-bin_0-bin_0-refined_13.fna
NODE_12230_length_16565_cov_11.162810	BinSanityLC-kmean-bin_0-bin_0-refined_13.fna
NODE_12535_length_16293_cov_11.761916	BinSanityLC-kmean-bin_0-bin_0-refined_13.fna
NODE_12614_length_16229_cov_14.616483	BinSanityLC-kmean-bin_0-bin_0-refined_13.fna
NODE_12943_length_15938_cov_13.925455	BinSanityLC-kmean-bin_0-bin_0-refined_13.fna
NODE_13209_length_15732_cov_10.541366	BinSanityLC-kmean-bin_0-bin_0-refined_13.fna
NODE_13257_length_15692_cov_11.633114	BinSanityLC-kmean-bin_0-bin_0-refined_13.fna
NODE_13265_length_15687_cov_11.394255	BinSanityLC-kmean-bin_0-bin_0-refined_13.fna
NODE_13429_length_15562_cov_11.833495	BinSanityLC-kmean-bin_0-bin_0-refined_13.fna
NODE_13435_length_15558_cov_8.108366	BinSanityLC-kmean-bin_0-bin_0-refined_13.fna
NODE_13635_length_15401_cov_18.879317	BinSanityLC-kmean-bin_0-bin_0-refined_13.fna
NODE_13653_length_15387_cov_10.602792	BinSanityLC-kmean-bin_0-bin_0-refined_13.fna
NODE_13708_length_15354_cov_7.950127	BinSanityLC-kmean-bin_0-bin_0-refined_13.fna
NODE_13851_length_15230_cov_12.774234	BinSanityLC-kmean-bin_0-bin_0-refined_13.fna
NODE_13860_length_15224_cov_9.092953	BinSanityLC-kmean-bin_0-bin_0-refined_13.fna
NODE_13913_length_15186_cov_8.420924	BinSanityLC-kmean-bin_0-bin_0-refined_13.fna
NODE_14253_length_14932_cov_10.028030	BinSanityLC-kmean-bin_0-bin_0-refined_13.fna
NODE_14441_length_14787_cov_14.718368	BinSanityLC-kmean-bin_0-bin_0-refined_13.fna
NODE_14471_length_14772_cov_10.119386	BinSanityLC-kmean-bin_0-bin_0-refined_13.fna
NODE_15064_length_14340_cov_11.486734	BinSanityLC-kmean-bin_0-bin_0-refined_13.fna
NODE_15250_length_14218_cov_16.801808	BinSanityLC-kmean-bin_0-bin_0-refined_13.fna
NODE_15317_length_14183_cov_14.007149	BinSanityLC-kmean-bin_0-bin_0-refined_13.fna
NODE_15447_length_14090_cov_7.324261	BinSanityLC-kmean-bin_0-bin_0-refined_13.fna
NODE_15523_length_14034_cov_16.252235	BinSanityLC-kmean-bin_0-bin_0-refined_13.fna
NODE_15678_length_13943_cov_9.329997	BinSanityLC-kmean-bin_0-bin_0-refined_13.fna
NODE_15749_length_13901_cov_12.949805	BinSanityLC-kmean-bin_0-bin_0-refined_13.fna
NODE_15874_length_13829_cov_13.242268	BinSanityLC-kmean-bin_0-bin_0-refined_13.fna
NODE_15980_length_13768_cov_8.271348	BinSanityLC-kmean-bin_0-bin_0-refined_13.fna
NODE_16012_length_13745_cov_8.412345	BinSanityLC-kmean-bin_0-bin_0-refined_13.fna
NODE_16308_length_13570_cov_14.463115	BinSanityLC-kmean-bin_0-bin_0-refined_13.fna
NODE_16569_length_13422_cov_9.133987	BinSanityLC-kmean-bin_0-bin_0-refined_13.fna
NODE_16576_length_13419_cov_15.249102	BinSanityLC-kmean-bin_0-bin_0-refined_13.fna
NODE_16693_length_13356_cov_7.442974	BinSanityLC-kmean-bin_0-bin_0-refined_13.fna
NODE_16741_length_13333_cov_24.051137	BinSanityLC-kmean-bin_0-bin_0-refined_13.fna
NODE_17201_length_13055_cov_11.888231	BinSanityLC-kmean-bin_0-bin_0-refined_13.fna
NODE_17301_length_13003_cov_11.845845	BinSanityLC-kmean-bin_0-bin_0-refined_13.fna
NODE_17651_length_12823_cov_12.082707	BinSanityLC-kmean-bin_0-bin_0-refined_13.fna
NODE_17684_length_12810_cov_13.491180	BinSanityLC-kmean-bin_0-bin_0-refined_13.fna
NODE_18457_length_12410_cov_13.310482	BinSanityLC-kmean-bin_0-bin_0-refined_13.fna
NODE_18581_length_12347_cov_11.769362	BinSanityLC-kmean-bin_0-bin_0-refined_13.fna
NODE_18947_length_12149_cov_12.123036	BinSanityLC-kmean-bin_0-bin_0-refined_13.fna
NODE_19246_length_12011_cov_16.231181	BinSanityLC-kmean-bin_0-bin_0-refined_13.fna
NODE_19454_length_11923_cov_16.777469	BinSanityLC-kmean-bin_0-bin_0-refined_13.fna
NODE_19641_length_11842_cov_13.600492	BinSanityLC-kmean-bin_0-bin_0-refined_13.fna
NODE_20003_length_11673_cov_10.700207	BinSanityLC-kmean-bin_0-bin_0-refined_13.fna
NODE_20443_length_11482_cov_14.448237	BinSanityLC-kmean-bin_0-bin_0-refined_13.fna
NODE_20520_length_11453_cov_9.276978	BinSanityLC-kmean-bin_0-bin_0-refined_13.fna
NODE_20974_length_11272_cov_14.905233	BinSanityLC-kmean-bin_0-bin_0-refined_13.fna
NODE_21088_length_11220_cov_7.460188	BinSanityLC-kmean-bin_0-bin_0-refined_13.fna
NODE_21183_length_11181_cov_14.967284	BinSanityLC-kmean-bin_0-bin_0-refined_13.fna
NODE_21265_length_11145_cov_16.645987	BinSanityLC-kmean-bin_0-bin_0-refined_13.fna
NODE_21266_length_11145_cov_14.378179	BinSanityLC-kmean-bin_0-bin_0-refined_13.fna
NODE_21382_length_11100_cov_13.205251	BinSanityLC-kmean-bin_0-bin_0-refined_13.fna
NODE_21537_length_11042_cov_16.050787	BinSanityLC-kmean-bin_0-bin_0-refined_13.fna
NODE_21796_length_10945_cov_13.977961	BinSanityLC-kmean-bin_0-bin_0-refined_13.fna
NODE_22468_length_10709_cov_13.929792	BinSanityLC-kmean-bin_0-bin_0-refined_13.fna
NODE_22799_length_10595_cov_16.792125	BinSanityLC-kmean-bin_0-bin_0-refined_13.fna
NODE_22904_length_10559_cov_8.274562	BinSanityLC-kmean-bin_0-bin_0-refined_13.fna
NODE_23256_length_10433_cov_11.527366	BinSanityLC-kmean-bin_0-bin_0-refined_13.fna
NODE_23272_length_10427_cov_11.466062	BinSanityLC-kmean-bin_0-bin_0-refined_13.fna
NODE_23321_length_10412_cov_13.519552	BinSanityLC-kmean-bin_0-bin_0-refined_13.fna
NODE_23379_length_10393_cov_14.245695	BinSanityLC-kmean-bin_0-bin_0-refined_13.fna
NODE_23446_length_10372_cov_14.037705	BinSanityLC-kmean-bin_0-bin_0-refined_13.fna
NODE_23657_length_10304_cov_24.843204	BinSanityLC-kmean-bin_0-bin_0-refined_13.fna
NODE_24694_length_9974_cov_14.826898	BinSanityLC-kmean-bin_0-bin_0-refined_13.fna
NODE_25361_length_9777_cov_11.959988	BinSanityLC-kmean-bin_0-bin_0-refined_13.fna
NODE_25368_length_9775_cov_13.126852	BinSanityLC-kmean-bin_0-bin_0-refined_13.fna
NODE_25610_length_9714_cov_10.737136	BinSanityLC-kmean-bin_0-bin_0-refined_13.fna
NODE_25842_length_9653_cov_5.332153	BinSanityLC-kmean-bin_0-bin_0-refined_13.fna
NODE_25952_length_9622_cov_8.110588	BinSanityLC-kmean-bin_0-bin_0-refined_13.fna
NODE_25972_length_9615_cov_11.673745	BinSanityLC-kmean-bin_0-bin_0-refined_13.fna
NODE_26083_length_9588_cov_9.702507	BinSanityLC-kmean-bin_0-bin_0-refined_13.fna
NODE_26094_length_9584_cov_16.576766	BinSanityLC-kmean-bin_0-bin_0-refined_13.fna
NODE_26286_length_9529_cov_7.720076	BinSanityLC-kmean-bin_0-bin_0-refined_13.fna
NODE_26578_length_9451_cov_14.988293	BinSanityLC-kmean-bin_0-bin_0-refined_13.fna
NODE_27008_length_9339_cov_6.236644	BinSanityLC-kmean-bin_0-bin_0-refined_13.fna
NODE_28001_length_9068_cov_14.001886	BinSanityLC-kmean-bin_0-bin_0-refined_13.fna
NODE_28058_length_9053_cov_10.147033	BinSanityLC-kmean-bin_0-bin_0-refined_13.fna
NODE_28106_length_9041_cov_6.978633	BinSanityLC-kmean-bin_0-bin_0-refined_13.fna
NODE_28216_length_9014_cov_16.581985	BinSanityLC-kmean-bin_0-bin_0-refined_13.fna
NODE_28451_length_8953_cov_9.233760	BinSanityLC-kmean-bin_0-bin_0-refined_13.fna
NODE_28627_length_8916_cov_12.886017	BinSanityLC-kmean-bin_0-bin_0-refined_13.fna
NODE_28841_length_8866_cov_14.321303	BinSanityLC-kmean-bin_0-bin_0-refined_13.fna
NODE_29027_length_8818_cov_9.804975	BinSanityLC-kmean-bin_0-bin_0-refined_13.fna
NODE_29148_length_8791_cov_9.438988	BinSanityLC-kmean-bin_0-bin_0-refined_13.fna
NODE_29513_length_8709_cov_15.991565	BinSanityLC-kmean-bin_0-bin_0-refined_13.fna
NODE_29561_length_8697_cov_16.096737	BinSanityLC-kmean-bin_0-bin_0-refined_13.fna
NODE_29660_length_8673_cov_10.900905	BinSanityLC-kmean-bin_0-bin_0-refined_13.fna
NODE_29741_length_8654_cov_8.945575	BinSanityLC-kmean-bin_0-bin_0-refined_13.fna
NODE_29867_length_8627_cov_14.806113	BinSanityLC-kmean-bin_0-bin_0-refined_13.fna
NODE_30868_length_8421_cov_12.774922	BinSanityLC-kmean-bin_0-bin_0-refined_13.fna
NODE_31378_length_8317_cov_14.089567	BinSanityLC-kmean-bin_0-bin_0-refined_13.fna
NODE_31874_length_8221_cov_5.929831	BinSanityLC-kmean-bin_0-bin_0-refined_13.fna
NODE_32823_length_8039_cov_7.995366	BinSanityLC-kmean-bin_0-bin_0-refined_13.fna
NODE_33571_length_7899_cov_9.066675	BinSanityLC-kmean-bin_0-bin_0-refined_13.fna
NODE_33733_length_7867_cov_8.795315	BinSanityLC-kmean-bin_0-bin_0-refined_13.fna
NODE_33753_length_7863_cov_7.617444	BinSanityLC-kmean-bin_0-bin_0-refined_13.fna
NODE_34209_length_7780_cov_12.375016	BinSanityLC-kmean-bin_0-bin_0-refined_13.fna
NODE_34669_length_7693_cov_11.920660	BinSanityLC-kmean-bin_0-bin_0-refined_13.fna
NODE_35531_length_7549_cov_15.931812	BinSanityLC-kmean-bin_0-bin_0-refined_13.fna
NODE_36408_length_7406_cov_15.389607	BinSanityLC-kmean-bin_0-bin_0-refined_13.fna
NODE_36672_length_7367_cov_14.644420	BinSanityLC-kmean-bin_0-bin_0-refined_13.fna
NODE_37100_length_7294_cov_8.164525	BinSanityLC-kmean-bin_0-bin_0-refined_13.fna
NODE_37603_length_7220_cov_9.854292	BinSanityLC-kmean-bin_0-bin_0-refined_13.fna
NODE_37688_length_7208_cov_19.283797	BinSanityLC-kmean-bin_0-bin_0-refined_13.fna
NODE_37846_length_7181_cov_17.027786	BinSanityLC-kmean-bin_0-bin_0-refined_13.fna
NODE_38343_length_7102_cov_13.212573	BinSanityLC-kmean-bin_0-bin_0-refined_13.fna
NODE_39075_length_6996_cov_16.351823	BinSanityLC-kmean-bin_0-bin_0-refined_13.fna
NODE_39164_length_6986_cov_12.140384	BinSanityLC-kmean-bin_0-bin_0-refined_13.fna
NODE_39334_length_6963_cov_19.622177	BinSanityLC-kmean-bin_0-bin_0-refined_13.fna
NODE_39555_length_6934_cov_16.107138	BinSanityLC-kmean-bin_0-bin_0-refined_13.fna
NODE_40885_length_6758_cov_16.706102	BinSanityLC-kmean-bin_0-bin_0-refined_13.fna
NODE_41406_length_6694_cov_12.812924	BinSanityLC-kmean-bin_0-bin_0-refined_13.fna
NODE_41608_length_6668_cov_17.709965	BinSanityLC-kmean-bin_0-bin_0-refined_13.fna
NODE_41868_length_6638_cov_9.812547	BinSanityLC-kmean-bin_0-bin_0-refined_13.fna
NODE_42253_length_6587_cov_16.112064	BinSanityLC-kmean-bin_0-bin_0-refined_13.fna
NODE_42533_length_6552_cov_13.466677	BinSanityLC-kmean-bin_0-bin_0-refined_13.fna
NODE_43524_length_6438_cov_12.402319	BinSanityLC-kmean-bin_0-bin_0-refined_13.fna
NODE_45567_length_6217_cov_13.138267	BinSanityLC-kmean-bin_0-bin_0-refined_13.fna
NODE_47370_length_6037_cov_7.726680	BinSanityLC-kmean-bin_0-bin_0-refined_13.fna
NODE_47875_length_5983_cov_20.214744	BinSanityLC-kmean-bin_0-bin_0-refined_13.fna
NODE_48288_length_5944_cov_13.569536	BinSanityLC-kmean-bin_0-bin_0-refined_13.fna
NODE_48460_length_5927_cov_16.999149	BinSanityLC-kmean-bin_0-bin_0-refined_13.fna
NODE_48803_length_5898_cov_12.141366	BinSanityLC-kmean-bin_0-bin_0-refined_13.fna
NODE_49514_length_5829_cov_12.766713	BinSanityLC-kmean-bin_0-bin_0-refined_13.fna
NODE_51057_length_5693_cov_13.792125	BinSanityLC-kmean-bin_0-bin_0-refined_13.fna
NODE_51358_length_5666_cov_8.615755	BinSanityLC-kmean-bin_0-bin_0-refined_13.fna
NODE_52195_length_5595_cov_15.404332	BinSanityLC-kmean-bin_0-bin_0-refined_13.fna
NODE_52206_length_5594_cov_11.759884	BinSanityLC-kmean-bin_0-bin_0-refined_13.fna
NODE_53242_length_5508_cov_16.000183	BinSanityLC-kmean-bin_0-bin_0-refined_13.fna
NODE_53550_length_5481_cov_12.279580	BinSanityLC-kmean-bin_0-bin_0-refined_13.fna
NODE_53583_length_5478_cov_10.632860	BinSanityLC-kmean-bin_0-bin_0-refined_13.fna
NODE_53615_length_5475_cov_13.302768	BinSanityLC-kmean-bin_0-bin_0-refined_13.fna
NODE_54704_length_5390_cov_11.725023	BinSanityLC-kmean-bin_0-bin_0-refined_13.fna
NODE_54960_length_5370_cov_13.770837	BinSanityLC-kmean-bin_0-bin_0-refined_13.fna
NODE_55182_length_5353_cov_12.577765	BinSanityLC-kmean-bin_0-bin_0-refined_13.fna
NODE_55184_length_5353_cov_6.921291	BinSanityLC-kmean-bin_0-bin_0-refined_13.fna
NODE_56733_length_5241_cov_8.973197	BinSanityLC-kmean-bin_0-bin_0-refined_13.fna
NODE_57475_length_5190_cov_9.243622	BinSanityLC-kmean-bin_0-bin_0-refined_13.fna
NODE_59029_length_5083_cov_11.106802	BinSanityLC-kmean-bin_0-bin_0-refined_13.fna
NODE_59676_length_5039_cov_8.105738	BinSanityLC-kmean-bin_0-bin_0-refined_13.fna
NODE_60273_length_4998_cov_13.392879	BinSanityLC-kmean-bin_0-bin_0-refined_13.fna
NODE_60551_length_4981_cov_13.053187	BinSanityLC-kmean-bin_0-bin_0-refined_13.fna
NODE_61181_length_4940_cov_10.056704	BinSanityLC-kmean-bin_0-bin_0-refined_13.fna
NODE_61693_length_4907_cov_9.443116	BinSanityLC-kmean-bin_0-bin_0-refined_13.fna
NODE_62839_length_4837_cov_11.464241	BinSanityLC-kmean-bin_0-bin_0-refined_13.fna
NODE_64059_length_4764_cov_5.165216	BinSanityLC-kmean-bin_0-bin_0-refined_13.fna
NODE_64609_length_4734_cov_5.985040	BinSanityLC-kmean-bin_0-bin_0-refined_13.fna
NODE_65686_length_4673_cov_11.745344	BinSanityLC-kmean-bin_0-bin_0-refined_13.fna
NODE_67235_length_4588_cov_7.769248	BinSanityLC-kmean-bin_0-bin_0-refined_13.fna
NODE_68471_length_4522_cov_8.874412	BinSanityLC-kmean-bin_0-bin_0-refined_13.fna
NODE_68958_length_4495_cov_7.251126	BinSanityLC-kmean-bin_0-bin_0-refined_13.fna
NODE_69943_length_4446_cov_9.486222	BinSanityLC-kmean-bin_0-bin_0-refined_13.fna
NODE_71459_length_4367_cov_9.954314	BinSanityLC-kmean-bin_0-bin_0-refined_13.fna
NODE_71473_length_4366_cov_17.003943	BinSanityLC-kmean-bin_0-bin_0-refined_13.fna
NODE_72886_length_4298_cov_18.651190	BinSanityLC-kmean-bin_0-bin_0-refined_13.fna
NODE_73992_length_4249_cov_15.385312	BinSanityLC-kmean-bin_0-bin_0-refined_13.fna
NODE_74210_length_4239_cov_13.953394	BinSanityLC-kmean-bin_0-bin_0-refined_13.fna
NODE_74454_length_4229_cov_4.077623	BinSanityLC-kmean-bin_0-bin_0-refined_13.fna
NODE_74527_length_4226_cov_10.132342	BinSanityLC-kmean-bin_0-bin_0-refined_13.fna
NODE_75708_length_4175_cov_11.103155	BinSanityLC-kmean-bin_0-bin_0-refined_13.fna
NODE_76434_length_4142_cov_9.582824	BinSanityLC-kmean-bin_0-bin_0-refined_13.fna
NODE_77254_length_4106_cov_19.349543	BinSanityLC-kmean-bin_0-bin_0-refined_13.fna
NODE_78373_length_4059_cov_6.718282	BinSanityLC-kmean-bin_0-bin_0-refined_13.fna
NODE_79507_length_4012_cov_8.537781	BinSanityLC-kmean-bin_0-bin_0-refined_13.fna
NODE_80681_length_3968_cov_13.112190	BinSanityLC-kmean-bin_0-bin_0-refined_13.fna
NODE_82532_length_3898_cov_14.608119	BinSanityLC-kmean-bin_0-bin_0-refined_13.fna
NODE_85339_length_3794_cov_7.640546	BinSanityLC-kmean-bin_0-bin_0-refined_13.fna
NODE_85634_length_3784_cov_9.439796	BinSanityLC-kmean-bin_0-bin_0-refined_13.fna
NODE_86498_length_3753_cov_11.710654	BinSanityLC-kmean-bin_0-bin_0-refined_13.fna
NODE_86576_length_3750_cov_13.582138	BinSanityLC-kmean-bin_0-bin_0-refined_13.fna
NODE_87023_length_3735_cov_9.708967	BinSanityLC-kmean-bin_0-bin_0-refined_13.fna
NODE_87099_length_3732_cov_11.553168	BinSanityLC-kmean-bin_0-bin_0-refined_13.fna
NODE_87128_length_3731_cov_27.508705	BinSanityLC-kmean-bin_0-bin_0-refined_13.fna
NODE_90978_length_3607_cov_10.251408	BinSanityLC-kmean-bin_0-bin_0-refined_13.fna
NODE_91974_length_3576_cov_19.421471	BinSanityLC-kmean-bin_0-bin_0-refined_13.fna
NODE_92391_length_3563_cov_9.766249	BinSanityLC-kmean-bin_0-bin_0-refined_13.fna
NODE_94157_length_3509_cov_12.327446	BinSanityLC-kmean-bin_0-bin_0-refined_13.fna
NODE_95063_length_3482_cov_15.450540	BinSanityLC-kmean-bin_0-bin_0-refined_13.fna
NODE_97723_length_3403_cov_12.056153	BinSanityLC-kmean-bin_0-bin_0-refined_13.fna
NODE_98994_length_3368_cov_12.662240	BinSanityLC-kmean-bin_0-bin_0-refined_13.fna
NODE_99391_length_3358_cov_8.445353	BinSanityLC-kmean-bin_0-bin_0-refined_13.fna
NODE_99879_length_3345_cov_14.617325	BinSanityLC-kmean-bin_0-bin_0-refined_13.fna
NODE_100445_length_3329_cov_14.440134	BinSanityLC-kmean-bin_0-bin_0-refined_13.fna
NODE_103379_length_3254_cov_13.133167	BinSanityLC-kmean-bin_0-bin_0-refined_13.fna
NODE_103691_length_3247_cov_8.888158	BinSanityLC-kmean-bin_0-bin_0-refined_13.fna
NODE_105271_length_3206_cov_10.458902	BinSanityLC-kmean-bin_0-bin_0-refined_13.fna
NODE_109863_length_3100_cov_6.503777	BinSanityLC-kmean-bin_0-bin_0-refined_13.fna
NODE_110051_length_3096_cov_4.773759	BinSanityLC-kmean-bin_0-bin_0-refined_13.fna
NODE_111174_length_3073_cov_3.743207	BinSanityLC-kmean-bin_0-bin_0-refined_13.fna
NODE_111267_length_3071_cov_14.579907	BinSanityLC-kmean-bin_0-bin_0-refined_13.fna
NODE_111646_length_3063_cov_3.372008	BinSanityLC-kmean-bin_0-bin_0-refined_13.fna
NODE_112132_length_3052_cov_5.936603	BinSanityLC-kmean-bin_0-bin_0-refined_13.fna
NODE_2152_length_45497_cov_9.228929	BinSanityLC-kmean-bin_0-bin_0-refined_14.fna
NODE_6288_length_25221_cov_9.347095	BinSanityLC-kmean-bin_0-bin_0-refined_14.fna
NODE_6361_length_25066_cov_8.943465	BinSanityLC-kmean-bin_0-bin_0-refined_14.fna
NODE_8486_length_20935_cov_9.934818	BinSanityLC-kmean-bin_0-bin_0-refined_14.fna
NODE_10032_length_18779_cov_8.832942	BinSanityLC-kmean-bin_0-bin_0-refined_14.fna
NODE_10406_length_18374_cov_9.504394	BinSanityLC-kmean-bin_0-bin_0-refined_14.fna
NODE_11500_length_17217_cov_9.690829	BinSanityLC-kmean-bin_0-bin_0-refined_14.fna
NODE_12204_length_16586_cov_10.086625	BinSanityLC-kmean-bin_0-bin_0-refined_14.fna
NODE_14321_length_14886_cov_9.150968	BinSanityLC-kmean-bin_0-bin_0-refined_14.fna
NODE_15457_length_14082_cov_9.385613	BinSanityLC-kmean-bin_0-bin_0-refined_14.fna
NODE_16743_length_13333_cov_9.712231	BinSanityLC-kmean-bin_0-bin_0-refined_14.fna
NODE_18076_length_12609_cov_8.332882	BinSanityLC-kmean-bin_0-bin_0-refined_14.fna
NODE_20702_length_11377_cov_8.894718	BinSanityLC-kmean-bin_0-bin_0-refined_14.fna
NODE_24507_length_10032_cov_8.797133	BinSanityLC-kmean-bin_0-bin_0-refined_14.fna
NODE_27452_length_9217_cov_10.611439	BinSanityLC-kmean-bin_0-bin_0-refined_14.fna
NODE_28963_length_8834_cov_8.999430	BinSanityLC-kmean-bin_0-bin_0-refined_14.fna
NODE_31530_length_8288_cov_10.237459	BinSanityLC-kmean-bin_0-bin_0-refined_14.fna
NODE_38908_length_7019_cov_9.268093	BinSanityLC-kmean-bin_0-bin_0-refined_14.fna
NODE_44574_length_6323_cov_9.682674	BinSanityLC-kmean-bin_0-bin_0-refined_14.fna
NODE_45775_length_6194_cov_9.850301	BinSanityLC-kmean-bin_0-bin_0-refined_14.fna
NODE_46600_length_6109_cov_8.365543	BinSanityLC-kmean-bin_0-bin_0-refined_14.fna
NODE_54217_length_5427_cov_5.254654	BinSanityLC-kmean-bin_0-bin_0-refined_14.fna
NODE_55950_length_5297_cov_9.625525	BinSanityLC-kmean-bin_0-bin_0-refined_14.fna
NODE_61057_length_4949_cov_9.508786	BinSanityLC-kmean-bin_0-bin_0-refined_14.fna
NODE_64344_length_4748_cov_9.249521	BinSanityLC-kmean-bin_0-bin_0-refined_14.fna
NODE_74576_length_4224_cov_8.467018	BinSanityLC-kmean-bin_0-bin_0-refined_14.fna
NODE_88680_length_3680_cov_4.464000	BinSanityLC-kmean-bin_0-bin_0-refined_14.fna
NODE_91463_length_3592_cov_9.168504	BinSanityLC-kmean-bin_0-bin_0-refined_14.fna
NODE_113225_length_3028_cov_10.798520	BinSanityLC-kmean-bin_0-bin_0-refined_14.fna
NODE_438_length_91792_cov_13.575580	BinSanityLC-kmean-bin_0-bin_0-refined_15.fna
NODE_991_length_66023_cov_12.675737	BinSanityLC-kmean-bin_0-bin_0-refined_15.fna
NODE_1703_length_51334_cov_13.816358	BinSanityLC-kmean-bin_0-bin_0-refined_15.fna
NODE_1878_length_48828_cov_14.327230	BinSanityLC-kmean-bin_0-bin_0-refined_15.fna
NODE_1893_length_48672_cov_13.865788	BinSanityLC-kmean-bin_0-bin_0-refined_15.fna
NODE_2040_length_46705_cov_14.004287	BinSanityLC-kmean-bin_0-bin_0-refined_15.fna
NODE_2202_length_45014_cov_15.364510	BinSanityLC-kmean-bin_0-bin_0-refined_15.fna
NODE_2234_length_44686_cov_14.364634	BinSanityLC-kmean-bin_0-bin_0-refined_15.fna
NODE_2310_length_43813_cov_15.168769	BinSanityLC-kmean-bin_0-bin_0-refined_15.fna
NODE_2353_length_43352_cov_14.775596	BinSanityLC-kmean-bin_0-bin_0-refined_15.fna
NODE_2620_length_41081_cov_13.593112	BinSanityLC-kmean-bin_0-bin_0-refined_15.fna
NODE_2810_length_39578_cov_15.107937	BinSanityLC-kmean-bin_0-bin_0-refined_15.fna
NODE_2958_length_38541_cov_14.691706	BinSanityLC-kmean-bin_0-bin_0-refined_15.fna
NODE_3134_length_37365_cov_10.268695	BinSanityLC-kmean-bin_0-bin_0-refined_15.fna
NODE_3345_length_36075_cov_14.961049	BinSanityLC-kmean-bin_0-bin_0-refined_15.fna
NODE_4620_length_30024_cov_14.100671	BinSanityLC-kmean-bin_0-bin_0-refined_15.fna
NODE_5659_length_26867_cov_14.065829	BinSanityLC-kmean-bin_0-bin_0-refined_15.fna
NODE_5922_length_26150_cov_13.999234	BinSanityLC-kmean-bin_0-bin_0-refined_15.fna
NODE_6275_length_25244_cov_14.006471	BinSanityLC-kmean-bin_0-bin_0-refined_15.fna
NODE_6403_length_24966_cov_14.130103	BinSanityLC-kmean-bin_0-bin_0-refined_15.fna
NODE_6416_length_24946_cov_14.179141	BinSanityLC-kmean-bin_0-bin_0-refined_15.fna
NODE_6493_length_24767_cov_15.574701	BinSanityLC-kmean-bin_0-bin_0-refined_15.fna
NODE_6698_length_24310_cov_14.276190	BinSanityLC-kmean-bin_0-bin_0-refined_15.fna
NODE_6896_length_23838_cov_8.694908	BinSanityLC-kmean-bin_0-bin_0-refined_15.fna
NODE_6957_length_23697_cov_13.088360	BinSanityLC-kmean-bin_0-bin_0-refined_15.fna
NODE_7285_length_23092_cov_8.856448	BinSanityLC-kmean-bin_0-bin_0-refined_15.fna
NODE_7322_length_23013_cov_14.584502	BinSanityLC-kmean-bin_0-bin_0-refined_15.fna
NODE_7323_length_23013_cov_14.423948	BinSanityLC-kmean-bin_0-bin_0-refined_15.fna
NODE_7334_length_22992_cov_13.855561	BinSanityLC-kmean-bin_0-bin_0-refined_15.fna
NODE_7372_length_22931_cov_14.166200	BinSanityLC-kmean-bin_0-bin_0-refined_15.fna
NODE_7453_length_22760_cov_14.555384	BinSanityLC-kmean-bin_0-bin_0-refined_15.fna
NODE_7583_length_22529_cov_13.020157	BinSanityLC-kmean-bin_0-bin_0-refined_15.fna
NODE_8531_length_20858_cov_12.470942	BinSanityLC-kmean-bin_0-bin_0-refined_15.fna
NODE_8751_length_20546_cov_13.792494	BinSanityLC-kmean-bin_0-bin_0-refined_15.fna
NODE_8932_length_20274_cov_12.785598	BinSanityLC-kmean-bin_0-bin_0-refined_15.fna
NODE_9020_length_20159_cov_13.637535	BinSanityLC-kmean-bin_0-bin_0-refined_15.fna
NODE_9054_length_20109_cov_14.446594	BinSanityLC-kmean-bin_0-bin_0-refined_15.fna
NODE_9260_length_19803_cov_13.889457	BinSanityLC-kmean-bin_0-bin_0-refined_15.fna
NODE_9420_length_19567_cov_13.423073	BinSanityLC-kmean-bin_0-bin_0-refined_15.fna
NODE_9422_length_19565_cov_13.787699	BinSanityLC-kmean-bin_0-bin_0-refined_15.fna
NODE_9426_length_19562_cov_13.773005	BinSanityLC-kmean-bin_0-bin_0-refined_15.fna
NODE_9753_length_19123_cov_14.066342	BinSanityLC-kmean-bin_0-bin_0-refined_15.fna
NODE_9795_length_19064_cov_12.846967	BinSanityLC-kmean-bin_0-bin_0-refined_15.fna
NODE_10478_length_18295_cov_14.808717	BinSanityLC-kmean-bin_0-bin_0-refined_15.fna
NODE_10845_length_17872_cov_15.707751	BinSanityLC-kmean-bin_0-bin_0-refined_15.fna
NODE_11566_length_17148_cov_14.650325	BinSanityLC-kmean-bin_0-bin_0-refined_15.fna
NODE_12339_length_16470_cov_15.354615	BinSanityLC-kmean-bin_0-bin_0-refined_15.fna
NODE_12465_length_16354_cov_14.951899	BinSanityLC-kmean-bin_0-bin_0-refined_15.fna
NODE_12555_length_16274_cov_15.538381	BinSanityLC-kmean-bin_0-bin_0-refined_15.fna
NODE_12726_length_16133_cov_11.752270	BinSanityLC-kmean-bin_0-bin_0-refined_15.fna
NODE_13160_length_15774_cov_12.622304	BinSanityLC-kmean-bin_0-bin_0-refined_15.fna
NODE_13313_length_15652_cov_14.231134	BinSanityLC-kmean-bin_0-bin_0-refined_15.fna
NODE_13329_length_15641_cov_10.732837	BinSanityLC-kmean-bin_0-bin_0-refined_15.fna
NODE_13467_length_15536_cov_14.438408	BinSanityLC-kmean-bin_0-bin_0-refined_15.fna
NODE_13702_length_15358_cov_14.718487	BinSanityLC-kmean-bin_0-bin_0-refined_15.fna
NODE_14305_length_14895_cov_15.436119	BinSanityLC-kmean-bin_0-bin_0-refined_15.fna
NODE_14430_length_14798_cov_14.915621	BinSanityLC-kmean-bin_0-bin_0-refined_15.fna
NODE_14901_length_14452_cov_7.586372	BinSanityLC-kmean-bin_0-bin_0-refined_15.fna
NODE_14927_length_14435_cov_14.814256	BinSanityLC-kmean-bin_0-bin_0-refined_15.fna
NODE_14929_length_14434_cov_13.028931	BinSanityLC-kmean-bin_0-bin_0-refined_15.fna
NODE_14951_length_14422_cov_15.192107	BinSanityLC-kmean-bin_0-bin_0-refined_15.fna
NODE_15231_length_14232_cov_17.790365	BinSanityLC-kmean-bin_0-bin_0-refined_15.fna
NODE_15765_length_13892_cov_15.002602	BinSanityLC-kmean-bin_0-bin_0-refined_15.fna
NODE_16132_length_13667_cov_11.787834	BinSanityLC-kmean-bin_0-bin_0-refined_15.fna
NODE_16573_length_13421_cov_13.665794	BinSanityLC-kmean-bin_0-bin_0-refined_15.fna
NODE_16858_length_13254_cov_8.520797	BinSanityLC-kmean-bin_0-bin_0-refined_15.fna
NODE_17151_length_13082_cov_9.536885	BinSanityLC-kmean-bin_0-bin_0-refined_15.fna
NODE_17358_length_12974_cov_6.496168	BinSanityLC-kmean-bin_0-bin_0-refined_15.fna
NODE_17675_length_12815_cov_9.155721	BinSanityLC-kmean-bin_0-bin_0-refined_15.fna
NODE_18070_length_12611_cov_14.490045	BinSanityLC-kmean-bin_0-bin_0-refined_15.fna
NODE_18363_length_12464_cov_14.628576	BinSanityLC-kmean-bin_0-bin_0-refined_15.fna
NODE_18547_length_12374_cov_14.542333	BinSanityLC-kmean-bin_0-bin_0-refined_15.fna
NODE_19214_length_12025_cov_22.410610	BinSanityLC-kmean-bin_0-bin_0-refined_15.fna
NODE_19720_length_11800_cov_9.271264	BinSanityLC-kmean-bin_0-bin_0-refined_15.fna
NODE_20169_length_11599_cov_12.117550	BinSanityLC-kmean-bin_0-bin_0-refined_15.fna
NODE_20467_length_11472_cov_11.308838	BinSanityLC-kmean-bin_0-bin_0-refined_15.fna
NODE_21028_length_11252_cov_9.255604	BinSanityLC-kmean-bin_0-bin_0-refined_15.fna
NODE_21238_length_11157_cov_14.336606	BinSanityLC-kmean-bin_0-bin_0-refined_15.fna
NODE_21362_length_11106_cov_13.634694	BinSanityLC-kmean-bin_0-bin_0-refined_15.fna
NODE_21462_length_11068_cov_14.497594	BinSanityLC-kmean-bin_0-bin_0-refined_15.fna
NODE_21519_length_11048_cov_15.184026	BinSanityLC-kmean-bin_0-bin_0-refined_15.fna
NODE_21961_length_10892_cov_13.611055	BinSanityLC-kmean-bin_0-bin_0-refined_15.fna
NODE_22243_length_10787_cov_14.469064	BinSanityLC-kmean-bin_0-bin_0-refined_15.fna
NODE_22328_length_10754_cov_15.104776	BinSanityLC-kmean-bin_0-bin_0-refined_15.fna
NODE_22371_length_10741_cov_13.480816	BinSanityLC-kmean-bin_0-bin_0-refined_15.fna
NODE_22477_length_10706_cov_13.535067	BinSanityLC-kmean-bin_0-bin_0-refined_15.fna
NODE_22832_length_10585_cov_9.321937	BinSanityLC-kmean-bin_0-bin_0-refined_15.fna
NODE_23311_length_10414_cov_14.979535	BinSanityLC-kmean-bin_0-bin_0-refined_15.fna
NODE_23423_length_10379_cov_13.506780	BinSanityLC-kmean-bin_0-bin_0-refined_15.fna
NODE_23450_length_10370_cov_14.482986	BinSanityLC-kmean-bin_0-bin_0-refined_15.fna
NODE_24312_length_10088_cov_12.719625	BinSanityLC-kmean-bin_0-bin_0-refined_15.fna
NODE_25471_length_9749_cov_12.123994	BinSanityLC-kmean-bin_0-bin_0-refined_15.fna
NODE_25489_length_9744_cov_14.132521	BinSanityLC-kmean-bin_0-bin_0-refined_15.fna
NODE_25974_length_9615_cov_7.313075	BinSanityLC-kmean-bin_0-bin_0-refined_15.fna
NODE_26275_length_9531_cov_15.795800	BinSanityLC-kmean-bin_0-bin_0-refined_15.fna
NODE_26457_length_9482_cov_14.339981	BinSanityLC-kmean-bin_0-bin_0-refined_15.fna
NODE_26687_length_9423_cov_15.122758	BinSanityLC-kmean-bin_0-bin_0-refined_15.fna
NODE_26916_length_9362_cov_9.443967	BinSanityLC-kmean-bin_0-bin_0-refined_15.fna
NODE_27234_length_9273_cov_14.327403	BinSanityLC-kmean-bin_0-bin_0-refined_15.fna
NODE_27888_length_9093_cov_14.105001	BinSanityLC-kmean-bin_0-bin_0-refined_15.fna
NODE_27947_length_9081_cov_14.052072	BinSanityLC-kmean-bin_0-bin_0-refined_15.fna
NODE_28616_length_8920_cov_12.428426	BinSanityLC-kmean-bin_0-bin_0-refined_15.fna
NODE_29041_length_8815_cov_8.732192	BinSanityLC-kmean-bin_0-bin_0-refined_15.fna
NODE_29819_length_8637_cov_9.655908	BinSanityLC-kmean-bin_0-bin_0-refined_15.fna
NODE_30377_length_8517_cov_14.387497	BinSanityLC-kmean-bin_0-bin_0-refined_15.fna
NODE_31384_length_8316_cov_8.914054	BinSanityLC-kmean-bin_0-bin_0-refined_15.fna
NODE_31797_length_8236_cov_8.587214	BinSanityLC-kmean-bin_0-bin_0-refined_15.fna
NODE_32072_length_8181_cov_11.279473	BinSanityLC-kmean-bin_0-bin_0-refined_15.fna
NODE_33460_length_7920_cov_8.373427	BinSanityLC-kmean-bin_0-bin_0-refined_15.fna
NODE_34228_length_7777_cov_8.166537	BinSanityLC-kmean-bin_0-bin_0-refined_15.fna
NODE_34880_length_7658_cov_9.166645	BinSanityLC-kmean-bin_0-bin_0-refined_15.fna
NODE_34888_length_7656_cov_14.658861	BinSanityLC-kmean-bin_0-bin_0-refined_15.fna
NODE_34923_length_7651_cov_15.025145	BinSanityLC-kmean-bin_0-bin_0-refined_15.fna
NODE_35244_length_7600_cov_8.887475	BinSanityLC-kmean-bin_0-bin_0-refined_15.fna
NODE_35882_length_7489_cov_13.152946	BinSanityLC-kmean-bin_0-bin_0-refined_15.fna
NODE_35924_length_7482_cov_8.871280	BinSanityLC-kmean-bin_0-bin_0-refined_15.fna
NODE_35968_length_7475_cov_8.412264	BinSanityLC-kmean-bin_0-bin_0-refined_15.fna
NODE_36122_length_7453_cov_14.173155	BinSanityLC-kmean-bin_0-bin_0-refined_15.fna
NODE_36673_length_7367_cov_14.583288	BinSanityLC-kmean-bin_0-bin_0-refined_15.fna
NODE_37172_length_7283_cov_8.679303	BinSanityLC-kmean-bin_0-bin_0-refined_15.fna
NODE_39206_length_6981_cov_16.645539	BinSanityLC-kmean-bin_0-bin_0-refined_15.fna
NODE_39253_length_6975_cov_9.007225	BinSanityLC-kmean-bin_0-bin_0-refined_15.fna
NODE_39425_length_6952_cov_10.397274	BinSanityLC-kmean-bin_0-bin_0-refined_15.fna
NODE_40220_length_6843_cov_13.510607	BinSanityLC-kmean-bin_0-bin_0-refined_15.fna
NODE_40426_length_6815_cov_8.950444	BinSanityLC-kmean-bin_0-bin_0-refined_15.fna
NODE_41400_length_6695_cov_14.465663	BinSanityLC-kmean-bin_0-bin_0-refined_15.fna
NODE_41629_length_6665_cov_12.630408	BinSanityLC-kmean-bin_0-bin_0-refined_15.fna
NODE_42673_length_6533_cov_7.518524	BinSanityLC-kmean-bin_0-bin_0-refined_15.fna
NODE_43049_length_6490_cov_12.526340	BinSanityLC-kmean-bin_0-bin_0-refined_15.fna
NODE_43515_length_6439_cov_14.338659	BinSanityLC-kmean-bin_0-bin_0-refined_15.fna
NODE_45084_length_6271_cov_14.727317	BinSanityLC-kmean-bin_0-bin_0-refined_15.fna
NODE_45305_length_6246_cov_14.029074	BinSanityLC-kmean-bin_0-bin_0-refined_15.fna
NODE_45435_length_6232_cov_4.867897	BinSanityLC-kmean-bin_0-bin_0-refined_15.fna
NODE_45690_length_6203_cov_15.050098	BinSanityLC-kmean-bin_0-bin_0-refined_15.fna
NODE_46773_length_6092_cov_12.944840	BinSanityLC-kmean-bin_0-bin_0-refined_15.fna
NODE_46936_length_6077_cov_9.964796	BinSanityLC-kmean-bin_0-bin_0-refined_15.fna
NODE_46949_length_6076_cov_14.839894	BinSanityLC-kmean-bin_0-bin_0-refined_15.fna
NODE_47333_length_6041_cov_10.408286	BinSanityLC-kmean-bin_0-bin_0-refined_15.fna
NODE_49079_length_5872_cov_15.606326	BinSanityLC-kmean-bin_0-bin_0-refined_15.fna
NODE_49481_length_5832_cov_12.018349	BinSanityLC-kmean-bin_0-bin_0-refined_15.fna
NODE_50474_length_5744_cov_9.549657	BinSanityLC-kmean-bin_0-bin_0-refined_15.fna
NODE_50766_length_5718_cov_7.622638	BinSanityLC-kmean-bin_0-bin_0-refined_15.fna
NODE_50992_length_5699_cov_14.243267	BinSanityLC-kmean-bin_0-bin_0-refined_15.fna
NODE_52641_length_5559_cov_8.242369	BinSanityLC-kmean-bin_0-bin_0-refined_15.fna
NODE_52854_length_5540_cov_14.235369	BinSanityLC-kmean-bin_0-bin_0-refined_15.fna
NODE_53646_length_5473_cov_12.155592	BinSanityLC-kmean-bin_0-bin_0-refined_15.fna
NODE_53825_length_5459_cov_11.584752	BinSanityLC-kmean-bin_0-bin_0-refined_15.fna
NODE_54061_length_5438_cov_9.930522	BinSanityLC-kmean-bin_0-bin_0-refined_15.fna
NODE_54127_length_5433_cov_14.745073	BinSanityLC-kmean-bin_0-bin_0-refined_15.fna
NODE_55737_length_5312_cov_16.662355	BinSanityLC-kmean-bin_0-bin_0-refined_15.fna
NODE_55995_length_5294_cov_7.415919	BinSanityLC-kmean-bin_0-bin_0-refined_15.fna
NODE_56689_length_5244_cov_9.031798	BinSanityLC-kmean-bin_0-bin_0-refined_15.fna
NODE_56809_length_5236_cov_13.116194	BinSanityLC-kmean-bin_0-bin_0-refined_15.fna
NODE_57439_length_5192_cov_13.540977	BinSanityLC-kmean-bin_0-bin_0-refined_15.fna
NODE_57506_length_5188_cov_8.347555	BinSanityLC-kmean-bin_0-bin_0-refined_15.fna
NODE_57688_length_5174_cov_13.960539	BinSanityLC-kmean-bin_0-bin_0-refined_15.fna
NODE_58141_length_5142_cov_15.133674	BinSanityLC-kmean-bin_0-bin_0-refined_15.fna
NODE_58251_length_5134_cov_13.173656	BinSanityLC-kmean-bin_0-bin_0-refined_15.fna
NODE_59277_length_5068_cov_12.921404	BinSanityLC-kmean-bin_0-bin_0-refined_15.fna
NODE_60243_length_5000_cov_10.050354	BinSanityLC-kmean-bin_0-bin_0-refined_15.fna
NODE_61118_length_4944_cov_15.015341	BinSanityLC-kmean-bin_0-bin_0-refined_15.fna
NODE_63302_length_4809_cov_12.193732	BinSanityLC-kmean-bin_0-bin_0-refined_15.fna
NODE_65444_length_4686_cov_4.888577	BinSanityLC-kmean-bin_0-bin_0-refined_15.fna
NODE_66096_length_4651_cov_7.002176	BinSanityLC-kmean-bin_0-bin_0-refined_15.fna
NODE_67078_length_4596_cov_13.921603	BinSanityLC-kmean-bin_0-bin_0-refined_15.fna
NODE_67723_length_4561_cov_10.975588	BinSanityLC-kmean-bin_0-bin_0-refined_15.fna
NODE_68073_length_4543_cov_11.722148	BinSanityLC-kmean-bin_0-bin_0-refined_15.fna
NODE_69527_length_4467_cov_9.118314	BinSanityLC-kmean-bin_0-bin_0-refined_15.fna
NODE_71232_length_4378_cov_8.043951	BinSanityLC-kmean-bin_0-bin_0-refined_15.fna
NODE_71619_length_4359_cov_8.856645	BinSanityLC-kmean-bin_0-bin_0-refined_15.fna
NODE_75817_length_4170_cov_11.234508	BinSanityLC-kmean-bin_0-bin_0-refined_15.fna
NODE_76468_length_4140_cov_12.946879	BinSanityLC-kmean-bin_0-bin_0-refined_15.fna
NODE_77682_length_4088_cov_16.777585	BinSanityLC-kmean-bin_0-bin_0-refined_15.fna
NODE_78532_length_4053_cov_8.895448	BinSanityLC-kmean-bin_0-bin_0-refined_15.fna
NODE_78924_length_4036_cov_13.843758	BinSanityLC-kmean-bin_0-bin_0-refined_15.fna
NODE_79319_length_4020_cov_12.034300	BinSanityLC-kmean-bin_0-bin_0-refined_15.fna
NODE_80292_length_3982_cov_14.692641	BinSanityLC-kmean-bin_0-bin_0-refined_15.fna
NODE_81577_length_3934_cov_11.170405	BinSanityLC-kmean-bin_0-bin_0-refined_15.fna
NODE_82207_length_3911_cov_13.499741	BinSanityLC-kmean-bin_0-bin_0-refined_15.fna
NODE_82510_length_3899_cov_9.613684	BinSanityLC-kmean-bin_0-bin_0-refined_15.fna
NODE_82895_length_3885_cov_15.270496	BinSanityLC-kmean-bin_0-bin_0-refined_15.fna
NODE_84423_length_3827_cov_7.848091	BinSanityLC-kmean-bin_0-bin_0-refined_15.fna
NODE_84524_length_3824_cov_11.807376	BinSanityLC-kmean-bin_0-bin_0-refined_15.fna
NODE_87185_length_3729_cov_8.304028	BinSanityLC-kmean-bin_0-bin_0-refined_15.fna
NODE_90481_length_3622_cov_15.298010	BinSanityLC-kmean-bin_0-bin_0-refined_15.fna
NODE_90524_length_3621_cov_7.353617	BinSanityLC-kmean-bin_0-bin_0-refined_15.fna
NODE_95006_length_3484_cov_8.899971	BinSanityLC-kmean-bin_0-bin_0-refined_15.fna
NODE_95095_length_3481_cov_15.122592	BinSanityLC-kmean-bin_0-bin_0-refined_15.fna
NODE_96918_length_3426_cov_9.306141	BinSanityLC-kmean-bin_0-bin_0-refined_15.fna
NODE_96956_length_3425_cov_14.204154	BinSanityLC-kmean-bin_0-bin_0-refined_15.fna
NODE_97614_length_3406_cov_16.496270	BinSanityLC-kmean-bin_0-bin_0-refined_15.fna
NODE_98963_length_3369_cov_12.703078	BinSanityLC-kmean-bin_0-bin_0-refined_15.fna
NODE_99071_length_3366_cov_11.538206	BinSanityLC-kmean-bin_0-bin_0-refined_15.fna
NODE_99192_length_3363_cov_13.253325	BinSanityLC-kmean-bin_0-bin_0-refined_15.fna
NODE_99996_length_3341_cov_9.299148	BinSanityLC-kmean-bin_0-bin_0-refined_15.fna
NODE_100744_length_3321_cov_14.773729	BinSanityLC-kmean-bin_0-bin_0-refined_15.fna
NODE_104308_length_3231_cov_6.236146	BinSanityLC-kmean-bin_0-bin_0-refined_15.fna
NODE_104518_length_3226_cov_8.426995	BinSanityLC-kmean-bin_0-bin_0-refined_15.fna
NODE_104705_length_3221_cov_9.391661	BinSanityLC-kmean-bin_0-bin_0-refined_15.fna
NODE_105628_length_3198_cov_9.920140	BinSanityLC-kmean-bin_0-bin_0-refined_15.fna
NODE_107703_length_3150_cov_13.194184	BinSanityLC-kmean-bin_0-bin_0-refined_15.fna
NODE_108397_length_3134_cov_17.642416	BinSanityLC-kmean-bin_0-bin_0-refined_15.fna
NODE_109989_length_3097_cov_12.891519	BinSanityLC-kmean-bin_0-bin_0-refined_15.fna
NODE_111155_length_3073_cov_9.921140	BinSanityLC-kmean-bin_0-bin_0-refined_15.fna
NODE_111332_length_3070_cov_3.963516	BinSanityLC-kmean-bin_0-bin_0-refined_15.fna
NODE_112204_length_3050_cov_13.577295	BinSanityLC-kmean-bin_0-bin_0-refined_15.fna
NODE_112532_length_3043_cov_12.797523	BinSanityLC-kmean-bin_0-bin_0-refined_15.fna
NODE_114356_length_3003_cov_3.795455	BinSanityLC-kmean-bin_0-bin_0-refined_15.fna
NODE_2219_length_44878_cov_12.225554	BinSanityLC-kmean-bin_0-bin_0-refined_16.fna
NODE_2573_length_41420_cov_16.826762	BinSanityLC-kmean-bin_0-bin_0-refined_16.fna
NODE_2803_length_39626_cov_15.423871	BinSanityLC-kmean-bin_0-bin_0-refined_16.fna
NODE_3059_length_37787_cov_17.183823	BinSanityLC-kmean-bin_0-bin_0-refined_16.fna
NODE_3377_length_35877_cov_12.474290	BinSanityLC-kmean-bin_0-bin_0-refined_16.fna
NODE_4230_length_31637_cov_15.558008	BinSanityLC-kmean-bin_0-bin_0-refined_16.fna
NODE_5179_length_28208_cov_16.324832	BinSanityLC-kmean-bin_0-bin_0-refined_16.fna
NODE_5249_length_28025_cov_16.930139	BinSanityLC-kmean-bin_0-bin_0-refined_16.fna
NODE_6176_length_25512_cov_12.304356	BinSanityLC-kmean-bin_0-bin_0-refined_16.fna
NODE_6283_length_25229_cov_17.127314	BinSanityLC-kmean-bin_0-bin_0-refined_16.fna
NODE_6511_length_24712_cov_12.453178	BinSanityLC-kmean-bin_0-bin_0-refined_16.fna
NODE_7865_length_22002_cov_9.711259	BinSanityLC-kmean-bin_0-bin_0-refined_16.fna
NODE_7927_length_21899_cov_16.429821	BinSanityLC-kmean-bin_0-bin_0-refined_16.fna
NODE_8382_length_21102_cov_14.917185	BinSanityLC-kmean-bin_0-bin_0-refined_16.fna
NODE_9308_length_19724_cov_15.105496	BinSanityLC-kmean-bin_0-bin_0-refined_16.fna
NODE_9673_length_19211_cov_14.536960	BinSanityLC-kmean-bin_0-bin_0-refined_16.fna
NODE_12410_length_16398_cov_15.193722	BinSanityLC-kmean-bin_0-bin_0-refined_16.fna
NODE_12851_length_16025_cov_15.536005	BinSanityLC-kmean-bin_0-bin_0-refined_16.fna
NODE_13145_length_15779_cov_11.709234	BinSanityLC-kmean-bin_0-bin_0-refined_16.fna
NODE_13223_length_15715_cov_11.218710	BinSanityLC-kmean-bin_0-bin_0-refined_16.fna
NODE_14290_length_14905_cov_10.390101	BinSanityLC-kmean-bin_0-bin_0-refined_16.fna
NODE_14608_length_14661_cov_15.868273	BinSanityLC-kmean-bin_0-bin_0-refined_16.fna
NODE_15075_length_14334_cov_15.503397	BinSanityLC-kmean-bin_0-bin_0-refined_16.fna
NODE_15394_length_14128_cov_19.060186	BinSanityLC-kmean-bin_0-bin_0-refined_16.fna
NODE_16577_length_13417_cov_16.266053	BinSanityLC-kmean-bin_0-bin_0-refined_16.fna
NODE_17326_length_12992_cov_14.200587	BinSanityLC-kmean-bin_0-bin_0-refined_16.fna
NODE_17668_length_12817_cov_12.478138	BinSanityLC-kmean-bin_0-bin_0-refined_16.fna
NODE_18116_length_12591_cov_11.998803	BinSanityLC-kmean-bin_0-bin_0-refined_16.fna
NODE_18704_length_12282_cov_11.748098	BinSanityLC-kmean-bin_0-bin_0-refined_16.fna
NODE_19167_length_12051_cov_14.964655	BinSanityLC-kmean-bin_0-bin_0-refined_16.fna
NODE_19746_length_11787_cov_20.210621	BinSanityLC-kmean-bin_0-bin_0-refined_16.fna
NODE_19761_length_11782_cov_13.074529	BinSanityLC-kmean-bin_0-bin_0-refined_16.fna
NODE_20021_length_11666_cov_11.121867	BinSanityLC-kmean-bin_0-bin_0-refined_16.fna
NODE_20034_length_11659_cov_13.410290	BinSanityLC-kmean-bin_0-bin_0-refined_16.fna
NODE_20108_length_11626_cov_12.381039	BinSanityLC-kmean-bin_0-bin_0-refined_16.fna
NODE_20286_length_11549_cov_12.519053	BinSanityLC-kmean-bin_0-bin_0-refined_16.fna
NODE_21261_length_11147_cov_14.941399	BinSanityLC-kmean-bin_0-bin_0-refined_16.fna
NODE_21428_length_11083_cov_16.079434	BinSanityLC-kmean-bin_0-bin_0-refined_16.fna
NODE_21564_length_11034_cov_16.965571	BinSanityLC-kmean-bin_0-bin_0-refined_16.fna
NODE_21776_length_10955_cov_12.845138	BinSanityLC-kmean-bin_0-bin_0-refined_16.fna
NODE_21836_length_10933_cov_16.642581	BinSanityLC-kmean-bin_0-bin_0-refined_16.fna
NODE_22259_length_10780_cov_13.122517	BinSanityLC-kmean-bin_0-bin_0-refined_16.fna
NODE_23607_length_10319_cov_13.392732	BinSanityLC-kmean-bin_0-bin_0-refined_16.fna
NODE_23780_length_10264_cov_16.574003	BinSanityLC-kmean-bin_0-bin_0-refined_16.fna
NODE_23814_length_10249_cov_7.888366	BinSanityLC-kmean-bin_0-bin_0-refined_16.fna
NODE_24490_length_10034_cov_12.827838	BinSanityLC-kmean-bin_0-bin_0-refined_16.fna
NODE_24674_length_9982_cov_15.386119	BinSanityLC-kmean-bin_0-bin_0-refined_16.fna
NODE_25302_length_9793_cov_20.518690	BinSanityLC-kmean-bin_0-bin_0-refined_16.fna
NODE_28450_length_8953_cov_11.439874	BinSanityLC-kmean-bin_0-bin_0-refined_16.fna
NODE_28573_length_8929_cov_13.060063	BinSanityLC-kmean-bin_0-bin_0-refined_16.fna
NODE_29515_length_8709_cov_9.827132	BinSanityLC-kmean-bin_0-bin_0-refined_16.fna
NODE_29531_length_8705_cov_14.516763	BinSanityLC-kmean-bin_0-bin_0-refined_16.fna
NODE_29777_length_8648_cov_12.679856	BinSanityLC-kmean-bin_0-bin_0-refined_16.fna
NODE_30184_length_8560_cov_10.662551	BinSanityLC-kmean-bin_0-bin_0-refined_16.fna
NODE_30694_length_8452_cov_15.797785	BinSanityLC-kmean-bin_0-bin_0-refined_16.fna
NODE_30782_length_8436_cov_14.865768	BinSanityLC-kmean-bin_0-bin_0-refined_16.fna
NODE_30905_length_8414_cov_15.092236	BinSanityLC-kmean-bin_0-bin_0-refined_16.fna
NODE_31063_length_8383_cov_9.835134	BinSanityLC-kmean-bin_0-bin_0-refined_16.fna
NODE_31653_length_8264_cov_13.539164	BinSanityLC-kmean-bin_0-bin_0-refined_16.fna
NODE_32670_length_8064_cov_16.522412	BinSanityLC-kmean-bin_0-bin_0-refined_16.fna
NODE_32963_length_8011_cov_12.103570	BinSanityLC-kmean-bin_0-bin_0-refined_16.fna
NODE_33395_length_7932_cov_17.222801	BinSanityLC-kmean-bin_0-bin_0-refined_16.fna
NODE_33525_length_7908_cov_12.014644	BinSanityLC-kmean-bin_0-bin_0-refined_16.fna
NODE_34520_length_7718_cov_13.346209	BinSanityLC-kmean-bin_0-bin_0-refined_16.fna
NODE_34630_length_7700_cov_11.555657	BinSanityLC-kmean-bin_0-bin_0-refined_16.fna
NODE_34785_length_7672_cov_12.195878	BinSanityLC-kmean-bin_0-bin_0-refined_16.fna
NODE_34999_length_7639_cov_15.936313	BinSanityLC-kmean-bin_0-bin_0-refined_16.fna
NODE_35423_length_7567_cov_11.567625	BinSanityLC-kmean-bin_0-bin_0-refined_16.fna
NODE_35807_length_7501_cov_14.138329	BinSanityLC-kmean-bin_0-bin_0-refined_16.fna
NODE_36105_length_7455_cov_11.656757	BinSanityLC-kmean-bin_0-bin_0-refined_16.fna
NODE_36500_length_7394_cov_14.325249	BinSanityLC-kmean-bin_0-bin_0-refined_16.fna
NODE_37119_length_7291_cov_14.286622	BinSanityLC-kmean-bin_0-bin_0-refined_16.fna
NODE_37511_length_7234_cov_13.799276	BinSanityLC-kmean-bin_0-bin_0-refined_16.fna
NODE_37528_length_7231_cov_11.983696	BinSanityLC-kmean-bin_0-bin_0-refined_16.fna
NODE_37545_length_7229_cov_17.364929	BinSanityLC-kmean-bin_0-bin_0-refined_16.fna
NODE_37860_length_7179_cov_13.652723	BinSanityLC-kmean-bin_0-bin_0-refined_16.fna
NODE_38203_length_7127_cov_9.862981	BinSanityLC-kmean-bin_0-bin_0-refined_16.fna
NODE_38406_length_7092_cov_9.869405	BinSanityLC-kmean-bin_0-bin_0-refined_16.fna
NODE_39668_length_6918_cov_12.573219	BinSanityLC-kmean-bin_0-bin_0-refined_16.fna
NODE_40453_length_6812_cov_11.368803	BinSanityLC-kmean-bin_0-bin_0-refined_16.fna
NODE_40987_length_6746_cov_13.773875	BinSanityLC-kmean-bin_0-bin_0-refined_16.fna
NODE_42183_length_6595_cov_13.033028	BinSanityLC-kmean-bin_0-bin_0-refined_16.fna
NODE_42689_length_6531_cov_5.904416	BinSanityLC-kmean-bin_0-bin_0-refined_16.fna
NODE_42884_length_6509_cov_15.996281	BinSanityLC-kmean-bin_0-bin_0-refined_16.fna
NODE_43505_length_6440_cov_15.118716	BinSanityLC-kmean-bin_0-bin_0-refined_16.fna
NODE_43824_length_6407_cov_11.188287	BinSanityLC-kmean-bin_0-bin_0-refined_16.fna
NODE_47131_length_6059_cov_6.856596	BinSanityLC-kmean-bin_0-bin_0-refined_16.fna
NODE_47621_length_6010_cov_10.839631	BinSanityLC-kmean-bin_0-bin_0-refined_16.fna
NODE_48004_length_5970_cov_16.531699	BinSanityLC-kmean-bin_0-bin_0-refined_16.fna
NODE_48820_length_5897_cov_4.771140	BinSanityLC-kmean-bin_0-bin_0-refined_16.fna
NODE_49368_length_5844_cov_6.875626	BinSanityLC-kmean-bin_0-bin_0-refined_16.fna
NODE_49732_length_5810_cov_12.107385	BinSanityLC-kmean-bin_0-bin_0-refined_16.fna
NODE_49775_length_5806_cov_12.850113	BinSanityLC-kmean-bin_0-bin_0-refined_16.fna
NODE_50647_length_5728_cov_11.734003	BinSanityLC-kmean-bin_0-bin_0-refined_16.fna
NODE_50930_length_5704_cov_10.856789	BinSanityLC-kmean-bin_0-bin_0-refined_16.fna
NODE_51215_length_5680_cov_11.151289	BinSanityLC-kmean-bin_0-bin_0-refined_16.fna
NODE_51347_length_5667_cov_11.419280	BinSanityLC-kmean-bin_0-bin_0-refined_16.fna
NODE_51925_length_5616_cov_9.696457	BinSanityLC-kmean-bin_0-bin_0-refined_16.fna
NODE_51998_length_5609_cov_14.460029	BinSanityLC-kmean-bin_0-bin_0-refined_16.fna
NODE_53398_length_5495_cov_16.059375	BinSanityLC-kmean-bin_0-bin_0-refined_16.fna
NODE_54089_length_5436_cov_13.115220	BinSanityLC-kmean-bin_0-bin_0-refined_16.fna
NODE_54923_length_5373_cov_12.385483	BinSanityLC-kmean-bin_0-bin_0-refined_16.fna
NODE_55393_length_5338_cov_17.610827	BinSanityLC-kmean-bin_0-bin_0-refined_16.fna
NODE_55569_length_5325_cov_15.528273	BinSanityLC-kmean-bin_0-bin_0-refined_16.fna
NODE_56420_length_5262_cov_11.052045	BinSanityLC-kmean-bin_0-bin_0-refined_16.fna
NODE_56451_length_5260_cov_16.209414	BinSanityLC-kmean-bin_0-bin_0-refined_16.fna
NODE_56606_length_5250_cov_15.070837	BinSanityLC-kmean-bin_0-bin_0-refined_16.fna
NODE_57204_length_5208_cov_15.760140	BinSanityLC-kmean-bin_0-bin_0-refined_16.fna
NODE_57763_length_5169_cov_12.927454	BinSanityLC-kmean-bin_0-bin_0-refined_16.fna
NODE_57960_length_5155_cov_9.391373	BinSanityLC-kmean-bin_0-bin_0-refined_16.fna
NODE_58320_length_5129_cov_15.857115	BinSanityLC-kmean-bin_0-bin_0-refined_16.fna
NODE_59321_length_5064_cov_19.160112	BinSanityLC-kmean-bin_0-bin_0-refined_16.fna
NODE_59398_length_5059_cov_5.659672	BinSanityLC-kmean-bin_0-bin_0-refined_16.fna
NODE_60414_length_4989_cov_17.840495	BinSanityLC-kmean-bin_0-bin_0-refined_16.fna
NODE_62049_length_4885_cov_16.396480	BinSanityLC-kmean-bin_0-bin_0-refined_16.fna
NODE_62990_length_4828_cov_8.529855	BinSanityLC-kmean-bin_0-bin_0-refined_16.fna
NODE_63215_length_4815_cov_7.198529	BinSanityLC-kmean-bin_0-bin_0-refined_16.fna
NODE_63227_length_4814_cov_9.768439	BinSanityLC-kmean-bin_0-bin_0-refined_16.fna
NODE_63347_length_4806_cov_9.909703	BinSanityLC-kmean-bin_0-bin_0-refined_16.fna
NODE_65419_length_4687_cov_17.375864	BinSanityLC-kmean-bin_0-bin_0-refined_16.fna
NODE_65825_length_4666_cov_3.915420	BinSanityLC-kmean-bin_0-bin_0-refined_16.fna
NODE_65938_length_4660_cov_10.084039	BinSanityLC-kmean-bin_0-bin_0-refined_16.fna
NODE_66042_length_4654_cov_13.297891	BinSanityLC-kmean-bin_0-bin_0-refined_16.fna
NODE_67784_length_4558_cov_13.855652	BinSanityLC-kmean-bin_0-bin_0-refined_16.fna
NODE_69521_length_4467_cov_19.016092	BinSanityLC-kmean-bin_0-bin_0-refined_16.fna
NODE_69756_length_4456_cov_12.714610	BinSanityLC-kmean-bin_0-bin_0-refined_16.fna
NODE_69942_length_4446_cov_9.524482	BinSanityLC-kmean-bin_0-bin_0-refined_16.fna
NODE_70358_length_4424_cov_12.931334	BinSanityLC-kmean-bin_0-bin_0-refined_16.fna
NODE_71596_length_4360_cov_19.909175	BinSanityLC-kmean-bin_0-bin_0-refined_16.fna
NODE_71598_length_4360_cov_15.087573	BinSanityLC-kmean-bin_0-bin_0-refined_16.fna
NODE_72602_length_4311_cov_13.882049	BinSanityLC-kmean-bin_0-bin_0-refined_16.fna
NODE_72823_length_4301_cov_9.895431	BinSanityLC-kmean-bin_0-bin_0-refined_16.fna
NODE_73392_length_4274_cov_14.894051	BinSanityLC-kmean-bin_0-bin_0-refined_16.fna
NODE_76668_length_4132_cov_10.362521	BinSanityLC-kmean-bin_0-bin_0-refined_16.fna
NODE_78173_length_4067_cov_11.715354	BinSanityLC-kmean-bin_0-bin_0-refined_16.fna
NODE_78527_length_4053_cov_16.082041	BinSanityLC-kmean-bin_0-bin_0-refined_16.fna
NODE_79800_length_4001_cov_10.312215	BinSanityLC-kmean-bin_0-bin_0-refined_16.fna
NODE_80857_length_3961_cov_9.708909	BinSanityLC-kmean-bin_0-bin_0-refined_16.fna
NODE_81825_length_3925_cov_6.477003	BinSanityLC-kmean-bin_0-bin_0-refined_16.fna
NODE_83042_length_3880_cov_14.086275	BinSanityLC-kmean-bin_0-bin_0-refined_16.fna
NODE_83043_length_3880_cov_14.047059	BinSanityLC-kmean-bin_0-bin_0-refined_16.fna
NODE_83262_length_3871_cov_17.379979	BinSanityLC-kmean-bin_0-bin_0-refined_16.fna
NODE_83964_length_3844_cov_28.150699	BinSanityLC-kmean-bin_0-bin_0-refined_16.fna
NODE_85335_length_3794_cov_13.042792	BinSanityLC-kmean-bin_0-bin_0-refined_16.fna
NODE_86813_length_3742_cov_21.481150	BinSanityLC-kmean-bin_0-bin_0-refined_16.fna
NODE_87667_length_3714_cov_13.865537	BinSanityLC-kmean-bin_0-bin_0-refined_16.fna
NODE_89476_length_3654_cov_17.134204	BinSanityLC-kmean-bin_0-bin_0-refined_16.fna
NODE_90049_length_3635_cov_19.765363	BinSanityLC-kmean-bin_0-bin_0-refined_16.fna
NODE_90658_length_3617_cov_15.497754	BinSanityLC-kmean-bin_0-bin_0-refined_16.fna
NODE_90945_length_3608_cov_12.776527	BinSanityLC-kmean-bin_0-bin_0-refined_16.fna
NODE_91941_length_3577_cov_11.066156	BinSanityLC-kmean-bin_0-bin_0-refined_16.fna
NODE_93365_length_3532_cov_12.177452	BinSanityLC-kmean-bin_0-bin_0-refined_16.fna
NODE_94566_length_3497_cov_15.076700	BinSanityLC-kmean-bin_0-bin_0-refined_16.fna
NODE_96406_length_3441_cov_10.999114	BinSanityLC-kmean-bin_0-bin_0-refined_16.fna
NODE_96917_length_3426_cov_12.127262	BinSanityLC-kmean-bin_0-bin_0-refined_16.fna
NODE_97513_length_3409_cov_10.001193	BinSanityLC-kmean-bin_0-bin_0-refined_16.fna
NODE_98225_length_3389_cov_17.173665	BinSanityLC-kmean-bin_0-bin_0-refined_16.fna
NODE_99938_length_3343_cov_14.936436	BinSanityLC-kmean-bin_0-bin_0-refined_16.fna
NODE_100658_length_3323_cov_17.442778	BinSanityLC-kmean-bin_0-bin_0-refined_16.fna
NODE_102814_length_3268_cov_10.370682	BinSanityLC-kmean-bin_0-bin_0-refined_16.fna
NODE_102938_length_3265_cov_10.198754	BinSanityLC-kmean-bin_0-bin_0-refined_16.fna
NODE_104619_length_3223_cov_17.536616	BinSanityLC-kmean-bin_0-bin_0-refined_16.fna
NODE_105328_length_3205_cov_4.594286	BinSanityLC-kmean-bin_0-bin_0-refined_16.fna
NODE_105673_length_3197_cov_12.133991	BinSanityLC-kmean-bin_0-bin_0-refined_16.fna
NODE_106775_length_3172_cov_9.811999	BinSanityLC-kmean-bin_0-bin_0-refined_16.fna
NODE_108169_length_3139_cov_11.737030	BinSanityLC-kmean-bin_0-bin_0-refined_16.fna
NODE_109531_length_3108_cov_18.024238	BinSanityLC-kmean-bin_0-bin_0-refined_16.fna
NODE_109771_length_3102_cov_13.111913	BinSanityLC-kmean-bin_0-bin_0-refined_16.fna
NODE_111844_length_3058_cov_9.924409	BinSanityLC-kmean-bin_0-bin_0-refined_16.fna
NODE_112381_length_3046_cov_20.187563	BinSanityLC-kmean-bin_0-bin_0-refined_16.fna
NODE_114238_length_3005_cov_14.669831	BinSanityLC-kmean-bin_0-bin_0-refined_16.fna
NODE_426_length_93290_cov_10.656889	BinSanityLC-kmean-bin_0-bin_0-refined_17.fna
NODE_1362_length_57096_cov_15.492085	BinSanityLC-kmean-bin_0-bin_0-refined_17.fna
NODE_1548_length_53780_cov_17.583955	BinSanityLC-kmean-bin_0-bin_0-refined_17.fna
NODE_2029_length_46860_cov_16.886209	BinSanityLC-kmean-bin_0-bin_0-refined_17.fna
NODE_2448_length_42558_cov_9.266358	BinSanityLC-kmean-bin_0-bin_0-refined_17.fna
NODE_2735_length_40106_cov_10.803550	BinSanityLC-kmean-bin_0-bin_0-refined_17.fna
NODE_3509_length_35152_cov_6.671995	BinSanityLC-kmean-bin_0-bin_0-refined_17.fna
NODE_3816_length_33542_cov_9.950608	BinSanityLC-kmean-bin_0-bin_0-refined_17.fna
NODE_3877_length_33242_cov_17.782324	BinSanityLC-kmean-bin_0-bin_0-refined_17.fna
NODE_3878_length_33242_cov_8.291771	BinSanityLC-kmean-bin_0-bin_0-refined_17.fna
NODE_3922_length_33022_cov_13.148209	BinSanityLC-kmean-bin_0-bin_0-refined_17.fna
NODE_4083_length_32261_cov_15.654164	BinSanityLC-kmean-bin_0-bin_0-refined_17.fna
NODE_4232_length_31630_cov_17.214632	BinSanityLC-kmean-bin_0-bin_0-refined_17.fna
NODE_4265_length_31509_cov_17.275418	BinSanityLC-kmean-bin_0-bin_0-refined_17.fna
NODE_4644_length_29949_cov_16.115675	BinSanityLC-kmean-bin_0-bin_0-refined_17.fna
NODE_4994_length_28767_cov_15.052173	BinSanityLC-kmean-bin_0-bin_0-refined_17.fna
NODE_5385_length_27641_cov_15.231893	BinSanityLC-kmean-bin_0-bin_0-refined_17.fna
NODE_5550_length_27192_cov_11.542175	BinSanityLC-kmean-bin_0-bin_0-refined_17.fna
NODE_5768_length_26619_cov_11.867829	BinSanityLC-kmean-bin_0-bin_0-refined_17.fna
NODE_5788_length_26569_cov_17.298295	BinSanityLC-kmean-bin_0-bin_0-refined_17.fna
NODE_5907_length_26193_cov_15.576020	BinSanityLC-kmean-bin_0-bin_0-refined_17.fna
NODE_6004_length_25960_cov_16.357228	BinSanityLC-kmean-bin_0-bin_0-refined_17.fna
NODE_6034_length_25875_cov_17.571572	BinSanityLC-kmean-bin_0-bin_0-refined_17.fna
NODE_6528_length_24674_cov_15.448597	BinSanityLC-kmean-bin_0-bin_0-refined_17.fna
NODE_6569_length_24612_cov_16.251252	BinSanityLC-kmean-bin_0-bin_0-refined_17.fna
NODE_6807_length_24053_cov_16.853779	BinSanityLC-kmean-bin_0-bin_0-refined_17.fna
NODE_6892_length_23844_cov_18.694775	BinSanityLC-kmean-bin_0-bin_0-refined_17.fna
NODE_7147_length_23348_cov_17.849697	BinSanityLC-kmean-bin_0-bin_0-refined_17.fna
NODE_7505_length_22659_cov_16.694700	BinSanityLC-kmean-bin_0-bin_0-refined_17.fna
NODE_8074_length_21649_cov_17.013291	BinSanityLC-kmean-bin_0-bin_0-refined_17.fna
NODE_8149_length_21520_cov_11.740415	BinSanityLC-kmean-bin_0-bin_0-refined_17.fna
NODE_8196_length_21442_cov_9.420022	BinSanityLC-kmean-bin_0-bin_0-refined_17.fna
NODE_8653_length_20701_cov_15.073719	BinSanityLC-kmean-bin_0-bin_0-refined_17.fna
NODE_9105_length_20039_cov_17.171737	BinSanityLC-kmean-bin_0-bin_0-refined_17.fna
NODE_9121_length_20002_cov_18.690981	BinSanityLC-kmean-bin_0-bin_0-refined_17.fna
NODE_9324_length_19708_cov_16.783494	BinSanityLC-kmean-bin_0-bin_0-refined_17.fna
NODE_9588_length_19307_cov_6.090121	BinSanityLC-kmean-bin_0-bin_0-refined_17.fna
NODE_9607_length_19278_cov_17.259377	BinSanityLC-kmean-bin_0-bin_0-refined_17.fna
NODE_9730_length_19145_cov_6.705186	BinSanityLC-kmean-bin_0-bin_0-refined_17.fna
NODE_10342_length_18439_cov_18.763762	BinSanityLC-kmean-bin_0-bin_0-refined_17.fna
NODE_10395_length_18387_cov_10.382337	BinSanityLC-kmean-bin_0-bin_0-refined_17.fna
NODE_10633_length_18120_cov_19.054525	BinSanityLC-kmean-bin_0-bin_0-refined_17.fna
NODE_10742_length_18005_cov_12.911421	BinSanityLC-kmean-bin_0-bin_0-refined_17.fna
NODE_10789_length_17953_cov_13.288691	BinSanityLC-kmean-bin_0-bin_0-refined_17.fna
NODE_10932_length_17789_cov_19.570486	BinSanityLC-kmean-bin_0-bin_0-refined_17.fna
NODE_10975_length_17725_cov_15.316016	BinSanityLC-kmean-bin_0-bin_0-refined_17.fna
NODE_11029_length_17674_cov_16.580283	BinSanityLC-kmean-bin_0-bin_0-refined_17.fna
NODE_11339_length_17357_cov_12.671194	BinSanityLC-kmean-bin_0-bin_0-refined_17.fna
NODE_12467_length_16352_cov_10.843161	BinSanityLC-kmean-bin_0-bin_0-refined_17.fna
NODE_12767_length_16094_cov_16.013592	BinSanityLC-kmean-bin_0-bin_0-refined_17.fna
NODE_13094_length_15827_cov_18.229013	BinSanityLC-kmean-bin_0-bin_0-refined_17.fna
NODE_13371_length_15609_cov_8.244182	BinSanityLC-kmean-bin_0-bin_0-refined_17.fna
NODE_13596_length_15430_cov_8.068748	BinSanityLC-kmean-bin_0-bin_0-refined_17.fna
NODE_14312_length_14891_cov_16.089984	BinSanityLC-kmean-bin_0-bin_0-refined_17.fna
NODE_14392_length_14826_cov_7.639564	BinSanityLC-kmean-bin_0-bin_0-refined_17.fna
NODE_14647_length_14629_cov_16.871621	BinSanityLC-kmean-bin_0-bin_0-refined_17.fna
NODE_15481_length_14065_cov_18.754747	BinSanityLC-kmean-bin_0-bin_0-refined_17.fna
NODE_15493_length_14057_cov_13.889516	BinSanityLC-kmean-bin_0-bin_0-refined_17.fna
NODE_16035_length_13730_cov_15.493309	BinSanityLC-kmean-bin_0-bin_0-refined_17.fna
NODE_16255_length_13601_cov_15.963089	BinSanityLC-kmean-bin_0-bin_0-refined_17.fna
NODE_16603_length_13405_cov_9.264345	BinSanityLC-kmean-bin_0-bin_0-refined_17.fna
NODE_16865_length_13250_cov_8.670633	BinSanityLC-kmean-bin_0-bin_0-refined_17.fna
NODE_16900_length_13230_cov_12.772220	BinSanityLC-kmean-bin_0-bin_0-refined_17.fna
NODE_16976_length_13183_cov_18.996725	BinSanityLC-kmean-bin_0-bin_0-refined_17.fna
NODE_17073_length_13122_cov_18.292263	BinSanityLC-kmean-bin_0-bin_0-refined_17.fna
NODE_17260_length_13027_cov_9.517345	BinSanityLC-kmean-bin_0-bin_0-refined_17.fna
NODE_17296_length_13006_cov_17.165470	BinSanityLC-kmean-bin_0-bin_0-refined_17.fna
NODE_17361_length_12973_cov_7.350132	BinSanityLC-kmean-bin_0-bin_0-refined_17.fna
NODE_17389_length_12958_cov_8.444858	BinSanityLC-kmean-bin_0-bin_0-refined_17.fna
NODE_17685_length_12809_cov_15.657362	BinSanityLC-kmean-bin_0-bin_0-refined_17.fna
NODE_17770_length_12771_cov_17.446760	BinSanityLC-kmean-bin_0-bin_0-refined_17.fna
NODE_17800_length_12759_cov_15.042506	BinSanityLC-kmean-bin_0-bin_0-refined_17.fna
NODE_17840_length_12734_cov_12.241659	BinSanityLC-kmean-bin_0-bin_0-refined_17.fna
NODE_17876_length_12715_cov_16.223223	BinSanityLC-kmean-bin_0-bin_0-refined_17.fna
NODE_17998_length_12652_cov_17.323887	BinSanityLC-kmean-bin_0-bin_0-refined_17.fna
NODE_18035_length_12632_cov_10.503856	BinSanityLC-kmean-bin_0-bin_0-refined_17.fna
NODE_18137_length_12582_cov_15.893350	BinSanityLC-kmean-bin_0-bin_0-refined_17.fna
NODE_18829_length_12204_cov_12.328669	BinSanityLC-kmean-bin_0-bin_0-refined_17.fna
NODE_18888_length_12179_cov_8.090812	BinSanityLC-kmean-bin_0-bin_0-refined_17.fna
NODE_19389_length_11954_cov_16.883856	BinSanityLC-kmean-bin_0-bin_0-refined_17.fna
NODE_19681_length_11815_cov_10.287925	BinSanityLC-kmean-bin_0-bin_0-refined_17.fna
NODE_19886_length_11728_cov_12.344641	BinSanityLC-kmean-bin_0-bin_0-refined_17.fna
NODE_20028_length_11664_cov_18.919373	BinSanityLC-kmean-bin_0-bin_0-refined_17.fna
NODE_20175_length_11595_cov_17.067764	BinSanityLC-kmean-bin_0-bin_0-refined_17.fna
NODE_20289_length_11548_cov_13.100757	BinSanityLC-kmean-bin_0-bin_0-refined_17.fna
NODE_20306_length_11541_cov_18.366272	BinSanityLC-kmean-bin_0-bin_0-refined_17.fna
NODE_20771_length_11354_cov_14.763961	BinSanityLC-kmean-bin_0-bin_0-refined_17.fna
NODE_21037_length_11247_cov_12.444157	BinSanityLC-kmean-bin_0-bin_0-refined_17.fna
NODE_21156_length_11191_cov_10.103089	BinSanityLC-kmean-bin_0-bin_0-refined_17.fna
NODE_21684_length_10994_cov_19.610385	BinSanityLC-kmean-bin_0-bin_0-refined_17.fna
NODE_21818_length_10937_cov_18.367488	BinSanityLC-kmean-bin_0-bin_0-refined_17.fna
NODE_21905_length_10909_cov_16.411461	BinSanityLC-kmean-bin_0-bin_0-refined_17.fna
NODE_21954_length_10895_cov_16.830535	BinSanityLC-kmean-bin_0-bin_0-refined_17.fna
NODE_23053_length_10506_cov_7.983351	BinSanityLC-kmean-bin_0-bin_0-refined_17.fna
NODE_23085_length_10492_cov_6.160008	BinSanityLC-kmean-bin_0-bin_0-refined_17.fna
NODE_23112_length_10479_cov_18.527437	BinSanityLC-kmean-bin_0-bin_0-refined_17.fna
NODE_23352_length_10402_cov_19.236977	BinSanityLC-kmean-bin_0-bin_0-refined_17.fna
NODE_23373_length_10395_cov_6.283462	BinSanityLC-kmean-bin_0-bin_0-refined_17.fna
NODE_23694_length_10291_cov_13.680051	BinSanityLC-kmean-bin_0-bin_0-refined_17.fna
NODE_23817_length_10248_cov_12.066811	BinSanityLC-kmean-bin_0-bin_0-refined_17.fna
NODE_23840_length_10241_cov_9.221382	BinSanityLC-kmean-bin_0-bin_0-refined_17.fna
NODE_24096_length_10155_cov_17.533663	BinSanityLC-kmean-bin_0-bin_0-refined_17.fna
NODE_24166_length_10135_cov_15.587798	BinSanityLC-kmean-bin_0-bin_0-refined_17.fna
NODE_24524_length_10027_cov_18.755616	BinSanityLC-kmean-bin_0-bin_0-refined_17.fna
NODE_24592_length_10006_cov_9.295347	BinSanityLC-kmean-bin_0-bin_0-refined_17.fna
NODE_24617_length_9999_cov_9.463395	BinSanityLC-kmean-bin_0-bin_0-refined_17.fna
NODE_24812_length_9942_cov_15.757662	BinSanityLC-kmean-bin_0-bin_0-refined_17.fna
NODE_24909_length_9918_cov_10.746933	BinSanityLC-kmean-bin_0-bin_0-refined_17.fna
NODE_25318_length_9788_cov_7.318196	BinSanityLC-kmean-bin_0-bin_0-refined_17.fna
NODE_26291_length_9528_cov_18.452655	BinSanityLC-kmean-bin_0-bin_0-refined_17.fna
NODE_26325_length_9517_cov_15.792010	BinSanityLC-kmean-bin_0-bin_0-refined_17.fna
NODE_26379_length_9501_cov_14.093690	BinSanityLC-kmean-bin_0-bin_0-refined_17.fna
NODE_27530_length_9191_cov_11.612850	BinSanityLC-kmean-bin_0-bin_0-refined_17.fna
NODE_27549_length_9187_cov_9.685283	BinSanityLC-kmean-bin_0-bin_0-refined_17.fna
NODE_27631_length_9164_cov_12.748930	BinSanityLC-kmean-bin_0-bin_0-refined_17.fna
NODE_28732_length_8893_cov_8.513917	BinSanityLC-kmean-bin_0-bin_0-refined_17.fna
NODE_28765_length_8885_cov_9.002718	BinSanityLC-kmean-bin_0-bin_0-refined_17.fna
NODE_28792_length_8876_cov_18.054302	BinSanityLC-kmean-bin_0-bin_0-refined_17.fna
NODE_28838_length_8867_cov_11.771335	BinSanityLC-kmean-bin_0-bin_0-refined_17.fna
NODE_29026_length_8818_cov_11.118909	BinSanityLC-kmean-bin_0-bin_0-refined_17.fna
NODE_29040_length_8815_cov_16.207192	BinSanityLC-kmean-bin_0-bin_0-refined_17.fna
NODE_29571_length_8695_cov_18.081597	BinSanityLC-kmean-bin_0-bin_0-refined_17.fna
NODE_29963_length_8607_cov_7.971586	BinSanityLC-kmean-bin_0-bin_0-refined_17.fna
NODE_30576_length_8476_cov_15.683292	BinSanityLC-kmean-bin_0-bin_0-refined_17.fna
NODE_30990_length_8396_cov_6.002278	BinSanityLC-kmean-bin_0-bin_0-refined_17.fna
NODE_31626_length_8268_cov_18.238646	BinSanityLC-kmean-bin_0-bin_0-refined_17.fna
NODE_32099_length_8176_cov_8.576284	BinSanityLC-kmean-bin_0-bin_0-refined_17.fna
NODE_32199_length_8156_cov_4.513517	BinSanityLC-kmean-bin_0-bin_0-refined_17.fna
NODE_33067_length_7991_cov_18.547631	BinSanityLC-kmean-bin_0-bin_0-refined_17.fna
NODE_33268_length_7953_cov_20.279185	BinSanityLC-kmean-bin_0-bin_0-refined_17.fna
NODE_33450_length_7921_cov_15.669082	BinSanityLC-kmean-bin_0-bin_0-refined_17.fna
NODE_33621_length_7888_cov_11.644708	BinSanityLC-kmean-bin_0-bin_0-refined_17.fna
NODE_34116_length_7797_cov_18.248902	BinSanityLC-kmean-bin_0-bin_0-refined_17.fna
NODE_34300_length_7762_cov_13.356040	BinSanityLC-kmean-bin_0-bin_0-refined_17.fna
NODE_34583_length_7707_cov_16.392969	BinSanityLC-kmean-bin_0-bin_0-refined_17.fna
NODE_35201_length_7606_cov_15.980003	BinSanityLC-kmean-bin_0-bin_0-refined_17.fna
NODE_35330_length_7583_cov_7.850558	BinSanityLC-kmean-bin_0-bin_0-refined_17.fna
NODE_35776_length_7506_cov_8.617501	BinSanityLC-kmean-bin_0-bin_0-refined_17.fna
NODE_35841_length_7496_cov_14.343905	BinSanityLC-kmean-bin_0-bin_0-refined_17.fna
NODE_36024_length_7466_cov_17.774389	BinSanityLC-kmean-bin_0-bin_0-refined_17.fna
NODE_36638_length_7372_cov_17.134481	BinSanityLC-kmean-bin_0-bin_0-refined_17.fna
NODE_36750_length_7355_cov_13.281096	BinSanityLC-kmean-bin_0-bin_0-refined_17.fna
NODE_37494_length_7236_cov_8.123660	BinSanityLC-kmean-bin_0-bin_0-refined_17.fna
NODE_37690_length_7208_cov_8.186076	BinSanityLC-kmean-bin_0-bin_0-refined_17.fna
NODE_37798_length_7190_cov_15.367204	BinSanityLC-kmean-bin_0-bin_0-refined_17.fna
NODE_37903_length_7174_cov_6.161820	BinSanityLC-kmean-bin_0-bin_0-refined_17.fna
NODE_37922_length_7171_cov_16.268269	BinSanityLC-kmean-bin_0-bin_0-refined_17.fna
NODE_38565_length_7067_cov_16.488163	BinSanityLC-kmean-bin_0-bin_0-refined_17.fna
NODE_38757_length_7041_cov_17.990982	BinSanityLC-kmean-bin_0-bin_0-refined_17.fna
NODE_38964_length_7011_cov_18.007763	BinSanityLC-kmean-bin_0-bin_0-refined_17.fna
NODE_39358_length_6960_cov_11.077190	BinSanityLC-kmean-bin_0-bin_0-refined_17.fna
NODE_39597_length_6929_cov_9.363835	BinSanityLC-kmean-bin_0-bin_0-refined_17.fna
NODE_39672_length_6918_cov_3.960221	BinSanityLC-kmean-bin_0-bin_0-refined_17.fna
NODE_39732_length_6909_cov_13.073242	BinSanityLC-kmean-bin_0-bin_0-refined_17.fna
NODE_40271_length_6836_cov_17.816694	BinSanityLC-kmean-bin_0-bin_0-refined_17.fna
NODE_40572_length_6799_cov_9.807829	BinSanityLC-kmean-bin_0-bin_0-refined_17.fna
NODE_41131_length_6727_cov_11.949640	BinSanityLC-kmean-bin_0-bin_0-refined_17.fna
NODE_41361_length_6699_cov_6.878236	BinSanityLC-kmean-bin_0-bin_0-refined_17.fna
NODE_41491_length_6683_cov_16.738986	BinSanityLC-kmean-bin_0-bin_0-refined_17.fna
NODE_41562_length_6673_cov_15.988667	BinSanityLC-kmean-bin_0-bin_0-refined_17.fna
NODE_41574_length_6672_cov_25.699562	BinSanityLC-kmean-bin_0-bin_0-refined_17.fna
NODE_41618_length_6666_cov_17.389049	BinSanityLC-kmean-bin_0-bin_0-refined_17.fna
NODE_41822_length_6643_cov_9.433971	BinSanityLC-kmean-bin_0-bin_0-refined_17.fna
NODE_41971_length_6623_cov_10.566839	BinSanityLC-kmean-bin_0-bin_0-refined_17.fna
NODE_42307_length_6581_cov_8.984064	BinSanityLC-kmean-bin_0-bin_0-refined_17.fna
NODE_42383_length_6573_cov_9.654956	BinSanityLC-kmean-bin_0-bin_0-refined_17.fna
NODE_42502_length_6556_cov_6.743578	BinSanityLC-kmean-bin_0-bin_0-refined_17.fna
NODE_42644_length_6537_cov_12.811786	BinSanityLC-kmean-bin_0-bin_0-refined_17.fna
NODE_42746_length_6524_cov_15.360488	BinSanityLC-kmean-bin_0-bin_0-refined_17.fna
NODE_43275_length_6466_cov_20.135236	BinSanityLC-kmean-bin_0-bin_0-refined_17.fna
NODE_43523_length_6438_cov_17.584208	BinSanityLC-kmean-bin_0-bin_0-refined_17.fna
NODE_43933_length_6395_cov_18.992744	BinSanityLC-kmean-bin_0-bin_0-refined_17.fna
NODE_44289_length_6354_cov_17.902048	BinSanityLC-kmean-bin_0-bin_0-refined_17.fna
NODE_44738_length_6305_cov_4.991360	BinSanityLC-kmean-bin_0-bin_0-refined_17.fna
NODE_44906_length_6289_cov_13.508983	BinSanityLC-kmean-bin_0-bin_0-refined_17.fna
NODE_45172_length_6262_cov_8.713549	BinSanityLC-kmean-bin_0-bin_0-refined_17.fna
NODE_45410_length_6236_cov_4.132341	BinSanityLC-kmean-bin_0-bin_0-refined_17.fna
NODE_47361_length_6038_cov_15.234832	BinSanityLC-kmean-bin_0-bin_0-refined_17.fna
NODE_47551_length_6017_cov_9.220396	BinSanityLC-kmean-bin_0-bin_0-refined_17.fna
NODE_48499_length_5923_cov_10.694444	BinSanityLC-kmean-bin_0-bin_0-refined_17.fna
NODE_49137_length_5865_cov_17.189673	BinSanityLC-kmean-bin_0-bin_0-refined_17.fna
NODE_49776_length_5806_cov_8.077899	BinSanityLC-kmean-bin_0-bin_0-refined_17.fna
NODE_49866_length_5797_cov_10.543887	BinSanityLC-kmean-bin_0-bin_0-refined_17.fna
NODE_50191_length_5769_cov_15.261638	BinSanityLC-kmean-bin_0-bin_0-refined_17.fna
NODE_50228_length_5766_cov_15.026615	BinSanityLC-kmean-bin_0-bin_0-refined_17.fna
NODE_50239_length_5765_cov_17.689317	BinSanityLC-kmean-bin_0-bin_0-refined_17.fna
NODE_50659_length_5727_cov_14.868477	BinSanityLC-kmean-bin_0-bin_0-refined_17.fna
NODE_51255_length_5677_cov_4.018855	BinSanityLC-kmean-bin_0-bin_0-refined_17.fna
NODE_51433_length_5660_cov_14.733809	BinSanityLC-kmean-bin_0-bin_0-refined_17.fna
NODE_51826_length_5625_cov_17.191023	BinSanityLC-kmean-bin_0-bin_0-refined_17.fna
NODE_51987_length_5610_cov_7.020882	BinSanityLC-kmean-bin_0-bin_0-refined_17.fna
NODE_51988_length_5610_cov_5.940054	BinSanityLC-kmean-bin_0-bin_0-refined_17.fna
NODE_52012_length_5608_cov_7.513236	BinSanityLC-kmean-bin_0-bin_0-refined_17.fna
NODE_53124_length_5517_cov_12.948187	BinSanityLC-kmean-bin_0-bin_0-refined_17.fna
NODE_54006_length_5442_cov_18.348431	BinSanityLC-kmean-bin_0-bin_0-refined_17.fna
NODE_54102_length_5435_cov_8.986431	BinSanityLC-kmean-bin_0-bin_0-refined_17.fna
NODE_54662_length_5393_cov_15.443612	BinSanityLC-kmean-bin_0-bin_0-refined_17.fna
NODE_54734_length_5387_cov_15.966617	BinSanityLC-kmean-bin_0-bin_0-refined_17.fna
NODE_55192_length_5352_cov_15.704739	BinSanityLC-kmean-bin_0-bin_0-refined_17.fna
NODE_55646_length_5319_cov_11.305661	BinSanityLC-kmean-bin_0-bin_0-refined_17.fna
NODE_56265_length_5274_cov_17.952290	BinSanityLC-kmean-bin_0-bin_0-refined_17.fna
NODE_56517_length_5256_cov_10.000192	BinSanityLC-kmean-bin_0-bin_0-refined_17.fna
NODE_56651_length_5247_cov_5.214753	BinSanityLC-kmean-bin_0-bin_0-refined_17.fna
NODE_56962_length_5225_cov_12.620309	BinSanityLC-kmean-bin_0-bin_0-refined_17.fna
NODE_57662_length_5176_cov_9.869557	BinSanityLC-kmean-bin_0-bin_0-refined_17.fna
NODE_58288_length_5131_cov_19.047281	BinSanityLC-kmean-bin_0-bin_0-refined_17.fna
NODE_58935_length_5088_cov_13.611564	BinSanityLC-kmean-bin_0-bin_0-refined_17.fna
NODE_59528_length_5051_cov_4.357286	BinSanityLC-kmean-bin_0-bin_0-refined_17.fna
NODE_59773_length_5032_cov_7.518184	BinSanityLC-kmean-bin_0-bin_0-refined_17.fna
NODE_59842_length_5028_cov_7.669013	BinSanityLC-kmean-bin_0-bin_0-refined_17.fna
NODE_60942_length_4956_cov_11.854724	BinSanityLC-kmean-bin_0-bin_0-refined_17.fna
NODE_61162_length_4941_cov_7.815800	BinSanityLC-kmean-bin_0-bin_0-refined_17.fna
NODE_61431_length_4924_cov_10.820497	BinSanityLC-kmean-bin_0-bin_0-refined_17.fna
NODE_61591_length_4913_cov_12.583573	BinSanityLC-kmean-bin_0-bin_0-refined_17.fna
NODE_61592_length_4913_cov_10.715109	BinSanityLC-kmean-bin_0-bin_0-refined_17.fna
NODE_62806_length_4839_cov_5.976589	BinSanityLC-kmean-bin_0-bin_0-refined_17.fna
NODE_62843_length_4837_cov_8.383312	BinSanityLC-kmean-bin_0-bin_0-refined_17.fna
NODE_62858_length_4836_cov_19.189918	BinSanityLC-kmean-bin_0-bin_0-refined_17.fna
NODE_63213_length_4815_cov_11.090336	BinSanityLC-kmean-bin_0-bin_0-refined_17.fna
NODE_63252_length_4812_cov_15.540887	BinSanityLC-kmean-bin_0-bin_0-refined_17.fna
NODE_63283_length_4810_cov_18.096951	BinSanityLC-kmean-bin_0-bin_0-refined_17.fna
NODE_63694_length_4786_cov_16.923061	BinSanityLC-kmean-bin_0-bin_0-refined_17.fna
NODE_64625_length_4733_cov_6.167593	BinSanityLC-kmean-bin_0-bin_0-refined_17.fna
NODE_64774_length_4724_cov_18.418505	BinSanityLC-kmean-bin_0-bin_0-refined_17.fna
NODE_65605_length_4677_cov_6.432929	BinSanityLC-kmean-bin_0-bin_0-refined_17.fna
NODE_65704_length_4672_cov_18.290232	BinSanityLC-kmean-bin_0-bin_0-refined_17.fna
NODE_66250_length_4642_cov_16.912579	BinSanityLC-kmean-bin_0-bin_0-refined_17.fna
NODE_66500_length_4628_cov_6.639187	BinSanityLC-kmean-bin_0-bin_0-refined_17.fna
NODE_67407_length_4578_cov_17.993588	BinSanityLC-kmean-bin_0-bin_0-refined_17.fna
NODE_67478_length_4574_cov_17.346979	BinSanityLC-kmean-bin_0-bin_0-refined_17.fna
NODE_68115_length_4541_cov_17.996879	BinSanityLC-kmean-bin_0-bin_0-refined_17.fna
NODE_68310_length_4531_cov_8.286416	BinSanityLC-kmean-bin_0-bin_0-refined_17.fna
NODE_68875_length_4500_cov_10.429471	BinSanityLC-kmean-bin_0-bin_0-refined_17.fna
NODE_68891_length_4499_cov_11.349685	BinSanityLC-kmean-bin_0-bin_0-refined_17.fna
NODE_69229_length_4481_cov_13.432671	BinSanityLC-kmean-bin_0-bin_0-refined_17.fna
NODE_69239_length_4481_cov_6.225034	BinSanityLC-kmean-bin_0-bin_0-refined_17.fna
NODE_69584_length_4465_cov_5.056236	BinSanityLC-kmean-bin_0-bin_0-refined_17.fna
NODE_70373_length_4423_cov_11.391712	BinSanityLC-kmean-bin_0-bin_0-refined_17.fna
NODE_70814_length_4399_cov_13.975368	BinSanityLC-kmean-bin_0-bin_0-refined_17.fna
NODE_70817_length_4399_cov_6.708564	BinSanityLC-kmean-bin_0-bin_0-refined_17.fna
NODE_71186_length_4380_cov_10.153988	BinSanityLC-kmean-bin_0-bin_0-refined_17.fna
NODE_71716_length_4354_cov_10.196790	BinSanityLC-kmean-bin_0-bin_0-refined_17.fna
NODE_72273_length_4327_cov_13.583333	BinSanityLC-kmean-bin_0-bin_0-refined_17.fna
NODE_72299_length_4326_cov_8.196207	BinSanityLC-kmean-bin_0-bin_0-refined_17.fna
NODE_73679_length_4261_cov_10.106752	BinSanityLC-kmean-bin_0-bin_0-refined_17.fna
NODE_74216_length_4239_cov_7.110182	BinSanityLC-kmean-bin_0-bin_0-refined_17.fna
NODE_74234_length_4238_cov_16.216591	BinSanityLC-kmean-bin_0-bin_0-refined_17.fna
NODE_75473_length_4186_cov_4.888889	BinSanityLC-kmean-bin_0-bin_0-refined_17.fna
NODE_75669_length_4177_cov_6.161087	BinSanityLC-kmean-bin_0-bin_0-refined_17.fna
NODE_76063_length_4159_cov_5.435673	BinSanityLC-kmean-bin_0-bin_0-refined_17.fna
NODE_76111_length_4156_cov_12.040234	BinSanityLC-kmean-bin_0-bin_0-refined_17.fna
NODE_77839_length_4082_cov_10.282593	BinSanityLC-kmean-bin_0-bin_0-refined_17.fna
NODE_77890_length_4080_cov_3.259876	BinSanityLC-kmean-bin_0-bin_0-refined_17.fna
NODE_78425_length_4057_cov_8.137931	BinSanityLC-kmean-bin_0-bin_0-refined_17.fna
NODE_78815_length_4041_cov_7.453588	BinSanityLC-kmean-bin_0-bin_0-refined_17.fna
NODE_78842_length_4040_cov_13.312171	BinSanityLC-kmean-bin_0-bin_0-refined_17.fna
NODE_80483_length_3975_cov_15.443367	BinSanityLC-kmean-bin_0-bin_0-refined_17.fna
NODE_80547_length_3973_cov_17.691424	BinSanityLC-kmean-bin_0-bin_0-refined_17.fna
NODE_81016_length_3955_cov_17.989231	BinSanityLC-kmean-bin_0-bin_0-refined_17.fna
NODE_81023_length_3955_cov_5.178462	BinSanityLC-kmean-bin_0-bin_0-refined_17.fna
NODE_81720_length_3929_cov_9.298400	BinSanityLC-kmean-bin_0-bin_0-refined_17.fna
NODE_81910_length_3921_cov_12.125711	BinSanityLC-kmean-bin_0-bin_0-refined_17.fna
NODE_82005_length_3918_cov_15.674605	BinSanityLC-kmean-bin_0-bin_0-refined_17.fna
NODE_83601_length_3858_cov_13.747568	BinSanityLC-kmean-bin_0-bin_0-refined_17.fna
NODE_84465_length_3826_cov_6.945107	BinSanityLC-kmean-bin_0-bin_0-refined_17.fna
NODE_85310_length_3795_cov_7.282353	BinSanityLC-kmean-bin_0-bin_0-refined_17.fna
NODE_85428_length_3791_cov_11.409529	BinSanityLC-kmean-bin_0-bin_0-refined_17.fna
NODE_85577_length_3786_cov_7.354865	BinSanityLC-kmean-bin_0-bin_0-refined_17.fna
NODE_85986_length_3771_cov_5.877826	BinSanityLC-kmean-bin_0-bin_0-refined_17.fna
NODE_86254_length_3762_cov_18.043971	BinSanityLC-kmean-bin_0-bin_0-refined_17.fna
NODE_86283_length_3761_cov_16.325688	BinSanityLC-kmean-bin_0-bin_0-refined_17.fna
NODE_87974_length_3703_cov_11.563048	BinSanityLC-kmean-bin_0-bin_0-refined_17.fna
NODE_87976_length_3703_cov_8.092928	BinSanityLC-kmean-bin_0-bin_0-refined_17.fna
NODE_89660_length_3648_cov_6.179794	BinSanityLC-kmean-bin_0-bin_0-refined_17.fna
NODE_89682_length_3647_cov_19.723552	BinSanityLC-kmean-bin_0-bin_0-refined_17.fna
NODE_90184_length_3631_cov_9.843960	BinSanityLC-kmean-bin_0-bin_0-refined_17.fna
NODE_90347_length_3626_cov_10.522823	BinSanityLC-kmean-bin_0-bin_0-refined_17.fna
NODE_90950_length_3608_cov_7.226569	BinSanityLC-kmean-bin_0-bin_0-refined_17.fna
NODE_91628_length_3587_cov_7.327576	BinSanityLC-kmean-bin_0-bin_0-refined_17.fna
NODE_91870_length_3579_cov_10.414018	BinSanityLC-kmean-bin_0-bin_0-refined_17.fna
NODE_92303_length_3566_cov_10.270863	BinSanityLC-kmean-bin_0-bin_0-refined_17.fna
NODE_92355_length_3564_cov_10.903106	BinSanityLC-kmean-bin_0-bin_0-refined_17.fna
NODE_93179_length_3538_cov_12.165375	BinSanityLC-kmean-bin_0-bin_0-refined_17.fna
NODE_93336_length_3533_cov_7.294422	BinSanityLC-kmean-bin_0-bin_0-refined_17.fna
NODE_93925_length_3516_cov_10.090436	BinSanityLC-kmean-bin_0-bin_0-refined_17.fna
NODE_93959_length_3515_cov_11.419942	BinSanityLC-kmean-bin_0-bin_0-refined_17.fna
NODE_94431_length_3501_cov_3.759431	BinSanityLC-kmean-bin_0-bin_0-refined_17.fna
NODE_94684_length_3494_cov_14.069206	BinSanityLC-kmean-bin_0-bin_0-refined_17.fna
NODE_96164_length_3448_cov_8.659299	BinSanityLC-kmean-bin_0-bin_0-refined_17.fna
NODE_96550_length_3437_cov_8.832939	BinSanityLC-kmean-bin_0-bin_0-refined_17.fna
NODE_97363_length_3413_cov_7.047350	BinSanityLC-kmean-bin_0-bin_0-refined_17.fna
NODE_97612_length_3406_cov_30.912265	BinSanityLC-kmean-bin_0-bin_0-refined_17.fna
NODE_98059_length_3394_cov_12.500150	BinSanityLC-kmean-bin_0-bin_0-refined_17.fna
NODE_99167_length_3364_cov_3.653067	BinSanityLC-kmean-bin_0-bin_0-refined_17.fna
NODE_99583_length_3353_cov_9.192238	BinSanityLC-kmean-bin_0-bin_0-refined_17.fna
NODE_100175_length_3336_cov_17.794575	BinSanityLC-kmean-bin_0-bin_0-refined_17.fna
NODE_100515_length_3327_cov_13.561430	BinSanityLC-kmean-bin_0-bin_0-refined_17.fna
NODE_100777_length_3320_cov_13.531700	BinSanityLC-kmean-bin_0-bin_0-refined_17.fna
NODE_100862_length_3318_cov_15.674533	BinSanityLC-kmean-bin_0-bin_0-refined_17.fna
NODE_101492_length_3302_cov_2.742840	BinSanityLC-kmean-bin_0-bin_0-refined_17.fna
NODE_101741_length_3295_cov_14.935494	BinSanityLC-kmean-bin_0-bin_0-refined_17.fna
NODE_102030_length_3288_cov_14.408290	BinSanityLC-kmean-bin_0-bin_0-refined_17.fna
NODE_103512_length_3251_cov_15.585419	BinSanityLC-kmean-bin_0-bin_0-refined_17.fna
NODE_104934_length_3215_cov_11.956962	BinSanityLC-kmean-bin_0-bin_0-refined_17.fna
NODE_105042_length_3212_cov_14.547355	BinSanityLC-kmean-bin_0-bin_0-refined_17.fna
NODE_105369_length_3204_cov_8.770086	BinSanityLC-kmean-bin_0-bin_0-refined_17.fna
NODE_106814_length_3171_cov_11.079910	BinSanityLC-kmean-bin_0-bin_0-refined_17.fna
NODE_107047_length_3166_cov_3.922854	BinSanityLC-kmean-bin_0-bin_0-refined_17.fna
NODE_107139_length_3163_cov_24.434685	BinSanityLC-kmean-bin_0-bin_0-refined_17.fna
NODE_107532_length_3154_cov_6.496612	BinSanityLC-kmean-bin_0-bin_0-refined_17.fna
NODE_108469_length_3133_cov_3.001300	BinSanityLC-kmean-bin_0-bin_0-refined_17.fna
NODE_108488_length_3132_cov_17.400715	BinSanityLC-kmean-bin_0-bin_0-refined_17.fna
NODE_108890_length_3123_cov_8.198827	BinSanityLC-kmean-bin_0-bin_0-refined_17.fna
NODE_109337_length_3113_cov_20.276324	BinSanityLC-kmean-bin_0-bin_0-refined_17.fna
NODE_109650_length_3105_cov_3.704918	BinSanityLC-kmean-bin_0-bin_0-refined_17.fna
NODE_110572_length_3085_cov_4.736964	BinSanityLC-kmean-bin_0-bin_0-refined_17.fna
NODE_110748_length_3081_cov_16.050892	BinSanityLC-kmean-bin_0-bin_0-refined_17.fna
NODE_111114_length_3074_cov_5.929116	BinSanityLC-kmean-bin_0-bin_0-refined_17.fna
NODE_111218_length_3072_cov_6.652635	BinSanityLC-kmean-bin_0-bin_0-refined_17.fna
NODE_112383_length_3046_cov_16.119358	BinSanityLC-kmean-bin_0-bin_0-refined_17.fna
NODE_112638_length_3041_cov_7.727060	BinSanityLC-kmean-bin_0-bin_0-refined_17.fna
NODE_112997_length_3033_cov_16.582942	BinSanityLC-kmean-bin_0-bin_0-refined_17.fna
NODE_113154_length_3030_cov_5.955966	BinSanityLC-kmean-bin_0-bin_0-refined_17.fna
NODE_113423_length_3024_cov_16.266420	BinSanityLC-kmean-bin_0-bin_0-refined_17.fna
NODE_113424_length_3024_cov_8.400135	BinSanityLC-kmean-bin_0-bin_0-refined_17.fna
NODE_1268_length_59040_cov_8.516352	BinSanityLC-kmean-bin_0-bin_0-refined_18.fna
NODE_1918_length_48297_cov_8.402326	BinSanityLC-kmean-bin_0-bin_0-refined_18.fna
NODE_2965_length_38510_cov_8.796567	BinSanityLC-kmean-bin_0-bin_0-refined_18.fna
NODE_3743_length_33866_cov_8.804620	BinSanityLC-kmean-bin_0-bin_0-refined_18.fna
NODE_3760_length_33791_cov_7.661519	BinSanityLC-kmean-bin_0-bin_0-refined_18.fna
NODE_4238_length_31604_cov_17.575517	BinSanityLC-kmean-bin_0-bin_0-refined_18.fna
NODE_4258_length_31528_cov_7.708099	BinSanityLC-kmean-bin_0-bin_0-refined_18.fna
NODE_4755_length_29515_cov_8.410081	BinSanityLC-kmean-bin_0-bin_0-refined_18.fna
NODE_6170_length_25528_cov_8.194912	BinSanityLC-kmean-bin_0-bin_0-refined_18.fna
NODE_7428_length_22816_cov_17.359431	BinSanityLC-kmean-bin_0-bin_0-refined_18.fna
NODE_8019_length_21751_cov_8.547659	BinSanityLC-kmean-bin_0-bin_0-refined_18.fna
NODE_8909_length_20309_cov_7.598548	BinSanityLC-kmean-bin_0-bin_0-refined_18.fna
NODE_8994_length_20190_cov_8.616737	BinSanityLC-kmean-bin_0-bin_0-refined_18.fna
NODE_9097_length_20052_cov_8.655598	BinSanityLC-kmean-bin_0-bin_0-refined_18.fna
NODE_9611_length_19273_cov_8.166459	BinSanityLC-kmean-bin_0-bin_0-refined_18.fna
NODE_9632_length_19257_cov_8.237319	BinSanityLC-kmean-bin_0-bin_0-refined_18.fna
NODE_9983_length_18846_cov_8.226119	BinSanityLC-kmean-bin_0-bin_0-refined_18.fna
NODE_10495_length_18280_cov_8.088669	BinSanityLC-kmean-bin_0-bin_0-refined_18.fna
NODE_11441_length_17261_cov_8.803499	BinSanityLC-kmean-bin_0-bin_0-refined_18.fna
NODE_14736_length_14567_cov_7.474021	BinSanityLC-kmean-bin_0-bin_0-refined_18.fna
NODE_16628_length_13392_cov_9.088176	BinSanityLC-kmean-bin_0-bin_0-refined_18.fna
NODE_16921_length_13215_cov_8.173632	BinSanityLC-kmean-bin_0-bin_0-refined_18.fna
NODE_18912_length_12168_cov_8.380996	BinSanityLC-kmean-bin_0-bin_0-refined_18.fna
NODE_18916_length_12167_cov_7.714085	BinSanityLC-kmean-bin_0-bin_0-refined_18.fna
NODE_19374_length_11962_cov_8.541362	BinSanityLC-kmean-bin_0-bin_0-refined_18.fna
NODE_19379_length_11959_cov_7.338122	BinSanityLC-kmean-bin_0-bin_0-refined_18.fna
NODE_19443_length_11929_cov_9.198248	BinSanityLC-kmean-bin_0-bin_0-refined_18.fna
NODE_19579_length_11872_cov_8.210798	BinSanityLC-kmean-bin_0-bin_0-refined_18.fna
NODE_19650_length_11835_cov_8.841766	BinSanityLC-kmean-bin_0-bin_0-refined_18.fna
NODE_19836_length_11752_cov_7.955972	BinSanityLC-kmean-bin_0-bin_0-refined_18.fna
NODE_20783_length_11351_cov_9.609685	BinSanityLC-kmean-bin_0-bin_0-refined_18.fna
NODE_21420_length_11088_cov_8.351310	BinSanityLC-kmean-bin_0-bin_0-refined_18.fna
NODE_21437_length_11079_cov_9.155025	BinSanityLC-kmean-bin_0-bin_0-refined_18.fna
NODE_22431_length_10721_cov_17.616539	BinSanityLC-kmean-bin_0-bin_0-refined_18.fna
NODE_22937_length_10547_cov_15.329584	BinSanityLC-kmean-bin_0-bin_0-refined_18.fna
NODE_23020_length_10520_cov_9.590349	BinSanityLC-kmean-bin_0-bin_0-refined_18.fna
NODE_23137_length_10473_cov_8.459589	BinSanityLC-kmean-bin_0-bin_0-refined_18.fna
NODE_23269_length_10428_cov_7.390919	BinSanityLC-kmean-bin_0-bin_0-refined_18.fna
NODE_25916_length_9634_cov_17.566239	BinSanityLC-kmean-bin_0-bin_0-refined_18.fna
NODE_26380_length_9501_cov_7.802350	BinSanityLC-kmean-bin_0-bin_0-refined_18.fna
NODE_27797_length_9117_cov_8.012139	BinSanityLC-kmean-bin_0-bin_0-refined_18.fna
NODE_27828_length_9109_cov_6.020654	BinSanityLC-kmean-bin_0-bin_0-refined_18.fna
NODE_28640_length_8913_cov_7.873448	BinSanityLC-kmean-bin_0-bin_0-refined_18.fna
NODE_28690_length_8905_cov_6.122938	BinSanityLC-kmean-bin_0-bin_0-refined_18.fna
NODE_28995_length_8827_cov_8.486548	BinSanityLC-kmean-bin_0-bin_0-refined_18.fna
NODE_30394_length_8512_cov_8.040558	BinSanityLC-kmean-bin_0-bin_0-refined_18.fna
NODE_32185_length_8160_cov_7.777915	BinSanityLC-kmean-bin_0-bin_0-refined_18.fna
NODE_32902_length_8024_cov_6.685155	BinSanityLC-kmean-bin_0-bin_0-refined_18.fna
NODE_34891_length_7656_cov_8.324431	BinSanityLC-kmean-bin_0-bin_0-refined_18.fna
NODE_35303_length_7590_cov_8.630922	BinSanityLC-kmean-bin_0-bin_0-refined_18.fna
NODE_35917_length_7483_cov_8.480075	BinSanityLC-kmean-bin_0-bin_0-refined_18.fna
NODE_36061_length_7462_cov_14.295936	BinSanityLC-kmean-bin_0-bin_0-refined_18.fna
NODE_36180_length_7443_cov_8.213725	BinSanityLC-kmean-bin_0-bin_0-refined_18.fna
NODE_36754_length_7355_cov_8.327397	BinSanityLC-kmean-bin_0-bin_0-refined_18.fna
NODE_42679_length_6532_cov_8.322526	BinSanityLC-kmean-bin_0-bin_0-refined_18.fna
NODE_46475_length_6124_cov_8.240402	BinSanityLC-kmean-bin_0-bin_0-refined_18.fna
NODE_51007_length_5698_cov_8.333511	BinSanityLC-kmean-bin_0-bin_0-refined_18.fna
NODE_51611_length_5644_cov_3.611022	BinSanityLC-kmean-bin_0-bin_0-refined_18.fna
NODE_52522_length_5569_cov_4.541531	BinSanityLC-kmean-bin_0-bin_0-refined_18.fna
NODE_53216_length_5510_cov_16.984235	BinSanityLC-kmean-bin_0-bin_0-refined_18.fna
NODE_63913_length_4772_cov_7.719101	BinSanityLC-kmean-bin_0-bin_0-refined_18.fna
NODE_65055_length_4707_cov_6.900043	BinSanityLC-kmean-bin_0-bin_0-refined_18.fna
NODE_65385_length_4689_cov_5.102287	BinSanityLC-kmean-bin_0-bin_0-refined_18.fna
NODE_65990_length_4657_cov_8.316167	BinSanityLC-kmean-bin_0-bin_0-refined_18.fna
NODE_72053_length_4338_cov_7.813915	BinSanityLC-kmean-bin_0-bin_0-refined_18.fna
NODE_73624_length_4264_cov_7.387741	BinSanityLC-kmean-bin_0-bin_0-refined_18.fna
NODE_73680_length_4261_cov_8.887779	BinSanityLC-kmean-bin_0-bin_0-refined_18.fna
NODE_74580_length_4224_cov_5.849364	BinSanityLC-kmean-bin_0-bin_0-refined_18.fna
NODE_77930_length_4078_cov_6.898583	BinSanityLC-kmean-bin_0-bin_0-refined_18.fna
NODE_78267_length_4063_cov_11.429391	BinSanityLC-kmean-bin_0-bin_0-refined_18.fna
NODE_82220_length_3911_cov_4.326504	BinSanityLC-kmean-bin_0-bin_0-refined_18.fna
NODE_84270_length_3833_cov_6.810746	BinSanityLC-kmean-bin_0-bin_0-refined_18.fna
NODE_88151_length_3697_cov_7.402801	BinSanityLC-kmean-bin_0-bin_0-refined_18.fna
NODE_90975_length_3607_cov_13.941723	BinSanityLC-kmean-bin_0-bin_0-refined_18.fna
NODE_94413_length_3501_cov_9.109402	BinSanityLC-kmean-bin_0-bin_0-refined_18.fna
NODE_95854_length_3457_cov_5.550265	BinSanityLC-kmean-bin_0-bin_0-refined_18.fna
NODE_97405_length_3412_cov_4.652666	BinSanityLC-kmean-bin_0-bin_0-refined_18.fna
NODE_100931_length_3316_cov_8.713278	BinSanityLC-kmean-bin_0-bin_0-refined_18.fna
NODE_102171_length_3285_cov_8.791950	BinSanityLC-kmean-bin_0-bin_0-refined_18.fna
NODE_102714_length_3271_cov_8.474502	BinSanityLC-kmean-bin_0-bin_0-refined_18.fna
NODE_104170_length_3234_cov_12.798364	BinSanityLC-kmean-bin_0-bin_0-refined_18.fna
NODE_108257_length_3137_cov_10.538287	BinSanityLC-kmean-bin_0-bin_0-refined_18.fna
NODE_109676_length_3104_cov_15.685799	BinSanityLC-kmean-bin_0-bin_0-refined_18.fna
NODE_113192_length_3029_cov_13.370545	BinSanityLC-kmean-bin_0-bin_0-refined_18.fna
NODE_1207_length_60369_cov_7.427662	BinSanityLC-kmean-bin_0-bin_0-refined_19.fna
NODE_1512_length_54395_cov_13.569010	BinSanityLC-kmean-bin_0-bin_0-refined_19.fna
NODE_2501_length_42054_cov_16.865402	BinSanityLC-kmean-bin_0-bin_0-refined_19.fna
NODE_2856_length_39205_cov_28.207969	BinSanityLC-kmean-bin_0-bin_0-refined_19.fna
NODE_4796_length_29377_cov_9.526362	BinSanityLC-kmean-bin_0-bin_0-refined_19.fna
NODE_4811_length_29331_cov_8.095539	BinSanityLC-kmean-bin_0-bin_0-refined_19.fna
NODE_6496_length_24751_cov_17.182580	BinSanityLC-kmean-bin_0-bin_0-refined_19.fna
NODE_7776_length_22175_cov_5.751854	BinSanityLC-kmean-bin_0-bin_0-refined_19.fna
NODE_8980_length_20203_cov_17.596238	BinSanityLC-kmean-bin_0-bin_0-refined_19.fna
NODE_9248_length_19821_cov_12.562481	BinSanityLC-kmean-bin_0-bin_0-refined_19.fna
NODE_9258_length_19810_cov_14.589724	BinSanityLC-kmean-bin_0-bin_0-refined_19.fna
NODE_9319_length_19715_cov_8.353815	BinSanityLC-kmean-bin_0-bin_0-refined_19.fna
NODE_9453_length_19524_cov_13.019056	BinSanityLC-kmean-bin_0-bin_0-refined_19.fna
NODE_10442_length_18337_cov_8.956077	BinSanityLC-kmean-bin_0-bin_0-refined_19.fna
NODE_11281_length_17414_cov_14.668529	BinSanityLC-kmean-bin_0-bin_0-refined_19.fna
NODE_11862_length_16892_cov_16.742472	BinSanityLC-kmean-bin_0-bin_0-refined_19.fna
NODE_12026_length_16748_cov_12.933924	BinSanityLC-kmean-bin_0-bin_0-refined_19.fna
NODE_12599_length_16239_cov_8.629140	BinSanityLC-kmean-bin_0-bin_0-refined_19.fna
NODE_13481_length_15524_cov_14.759325	BinSanityLC-kmean-bin_0-bin_0-refined_19.fna
NODE_14115_length_15035_cov_13.690854	BinSanityLC-kmean-bin_0-bin_0-refined_19.fna
NODE_14228_length_14947_cov_17.398469	BinSanityLC-kmean-bin_0-bin_0-refined_19.fna
NODE_14596_length_14671_cov_14.655651	BinSanityLC-kmean-bin_0-bin_0-refined_19.fna
NODE_14640_length_14632_cov_14.156342	BinSanityLC-kmean-bin_0-bin_0-refined_19.fna
NODE_16883_length_13240_cov_12.635267	BinSanityLC-kmean-bin_0-bin_0-refined_19.fna
NODE_16913_length_13219_cov_10.542692	BinSanityLC-kmean-bin_0-bin_0-refined_19.fna
NODE_17159_length_13076_cov_9.099839	BinSanityLC-kmean-bin_0-bin_0-refined_19.fna
NODE_17202_length_13055_cov_7.037538	BinSanityLC-kmean-bin_0-bin_0-refined_19.fna
NODE_17444_length_12928_cov_4.980657	BinSanityLC-kmean-bin_0-bin_0-refined_19.fna
NODE_17760_length_12777_cov_15.052114	BinSanityLC-kmean-bin_0-bin_0-refined_19.fna
NODE_18857_length_12194_cov_7.778235	BinSanityLC-kmean-bin_0-bin_0-refined_19.fna
NODE_19753_length_11785_cov_16.768457	BinSanityLC-kmean-bin_0-bin_0-refined_19.fna
NODE_20014_length_11668_cov_10.155946	BinSanityLC-kmean-bin_0-bin_0-refined_19.fna
NODE_21557_length_11036_cov_11.245151	BinSanityLC-kmean-bin_0-bin_0-refined_19.fna
NODE_21572_length_11033_cov_10.390964	BinSanityLC-kmean-bin_0-bin_0-refined_19.fna
NODE_23080_length_10493_cov_8.365204	BinSanityLC-kmean-bin_0-bin_0-refined_19.fna
NODE_24201_length_10122_cov_8.085924	BinSanityLC-kmean-bin_0-bin_0-refined_19.fna
NODE_24310_length_10088_cov_16.498056	BinSanityLC-kmean-bin_0-bin_0-refined_19.fna
NODE_24989_length_9888_cov_13.539815	BinSanityLC-kmean-bin_0-bin_0-refined_19.fna
NODE_25209_length_9823_cov_9.166667	BinSanityLC-kmean-bin_0-bin_0-refined_19.fna
NODE_25392_length_9769_cov_10.361643	BinSanityLC-kmean-bin_0-bin_0-refined_19.fna
NODE_25789_length_9666_cov_9.307668	BinSanityLC-kmean-bin_0-bin_0-refined_19.fna
NODE_25849_length_9651_cov_11.196436	BinSanityLC-kmean-bin_0-bin_0-refined_19.fna
NODE_26584_length_9450_cov_3.351676	BinSanityLC-kmean-bin_0-bin_0-refined_19.fna
NODE_26788_length_9396_cov_11.042501	BinSanityLC-kmean-bin_0-bin_0-refined_19.fna
NODE_27043_length_9330_cov_13.209596	BinSanityLC-kmean-bin_0-bin_0-refined_19.fna
NODE_27881_length_9094_cov_15.044253	BinSanityLC-kmean-bin_0-bin_0-refined_19.fna
NODE_28378_length_8972_cov_10.684087	BinSanityLC-kmean-bin_0-bin_0-refined_19.fna
NODE_28514_length_8940_cov_10.891165	BinSanityLC-kmean-bin_0-bin_0-refined_19.fna
NODE_29623_length_8682_cov_7.916077	BinSanityLC-kmean-bin_0-bin_0-refined_19.fna
NODE_30816_length_8430_cov_12.555463	BinSanityLC-kmean-bin_0-bin_0-refined_19.fna
NODE_31193_length_8357_cov_3.394604	BinSanityLC-kmean-bin_0-bin_0-refined_19.fna
NODE_31232_length_8350_cov_4.046534	BinSanityLC-kmean-bin_0-bin_0-refined_19.fna
NODE_31345_length_8324_cov_7.383843	BinSanityLC-kmean-bin_0-bin_0-refined_19.fna
NODE_31387_length_8316_cov_4.432272	BinSanityLC-kmean-bin_0-bin_0-refined_19.fna
NODE_31666_length_8262_cov_4.153771	BinSanityLC-kmean-bin_0-bin_0-refined_19.fna
NODE_32294_length_8138_cov_7.818261	BinSanityLC-kmean-bin_0-bin_0-refined_19.fna
NODE_32655_length_8068_cov_11.609385	BinSanityLC-kmean-bin_0-bin_0-refined_19.fna
NODE_32687_length_8062_cov_7.906457	BinSanityLC-kmean-bin_0-bin_0-refined_19.fna
NODE_32794_length_8045_cov_3.725657	BinSanityLC-kmean-bin_0-bin_0-refined_19.fna
NODE_33517_length_7909_cov_10.377005	BinSanityLC-kmean-bin_0-bin_0-refined_19.fna
NODE_34171_length_7788_cov_13.174318	BinSanityLC-kmean-bin_0-bin_0-refined_19.fna
NODE_35895_length_7488_cov_4.949549	BinSanityLC-kmean-bin_0-bin_0-refined_19.fna
NODE_36393_length_7408_cov_11.265198	BinSanityLC-kmean-bin_0-bin_0-refined_19.fna
NODE_37992_length_7160_cov_7.007882	BinSanityLC-kmean-bin_0-bin_0-refined_19.fna
NODE_38173_length_7131_cov_11.960854	BinSanityLC-kmean-bin_0-bin_0-refined_19.fna
NODE_38456_length_7084_cov_12.605349	BinSanityLC-kmean-bin_0-bin_0-refined_19.fna
NODE_38525_length_7073_cov_8.472784	BinSanityLC-kmean-bin_0-bin_0-refined_19.fna
NODE_38864_length_7025_cov_6.613056	BinSanityLC-kmean-bin_0-bin_0-refined_19.fna
NODE_39090_length_6995_cov_6.244236	BinSanityLC-kmean-bin_0-bin_0-refined_19.fna
NODE_39379_length_6957_cov_10.411620	BinSanityLC-kmean-bin_0-bin_0-refined_19.fna
NODE_40791_length_6770_cov_15.526284	BinSanityLC-kmean-bin_0-bin_0-refined_19.fna
NODE_42736_length_6526_cov_6.256838	BinSanityLC-kmean-bin_0-bin_0-refined_19.fna
NODE_42835_length_6515_cov_12.519505	BinSanityLC-kmean-bin_0-bin_0-refined_19.fna
NODE_43227_length_6471_cov_11.269015	BinSanityLC-kmean-bin_0-bin_0-refined_19.fna
NODE_44584_length_6322_cov_4.084251	BinSanityLC-kmean-bin_0-bin_0-refined_19.fna
NODE_45431_length_6232_cov_7.089849	BinSanityLC-kmean-bin_0-bin_0-refined_19.fna
NODE_45569_length_6217_cov_8.851996	BinSanityLC-kmean-bin_0-bin_0-refined_19.fna
NODE_46131_length_6159_cov_13.465105	BinSanityLC-kmean-bin_0-bin_0-refined_19.fna
NODE_46382_length_6135_cov_6.427303	BinSanityLC-kmean-bin_0-bin_0-refined_19.fna
NODE_46905_length_6080_cov_9.339253	BinSanityLC-kmean-bin_0-bin_0-refined_19.fna
NODE_47463_length_6027_cov_7.077863	BinSanityLC-kmean-bin_0-bin_0-refined_19.fna
NODE_47525_length_6020_cov_4.309472	BinSanityLC-kmean-bin_0-bin_0-refined_19.fna
NODE_47713_length_6000_cov_11.648108	BinSanityLC-kmean-bin_0-bin_0-refined_19.fna
NODE_47946_length_5977_cov_10.230834	BinSanityLC-kmean-bin_0-bin_0-refined_19.fna
NODE_48061_length_5964_cov_8.706042	BinSanityLC-kmean-bin_0-bin_0-refined_19.fna
NODE_48108_length_5960_cov_12.285351	BinSanityLC-kmean-bin_0-bin_0-refined_19.fna
NODE_49516_length_5829_cov_10.795116	BinSanityLC-kmean-bin_0-bin_0-refined_19.fna
NODE_49611_length_5821_cov_4.319459	BinSanityLC-kmean-bin_0-bin_0-refined_19.fna
NODE_49890_length_5795_cov_10.293380	BinSanityLC-kmean-bin_0-bin_0-refined_19.fna
NODE_50222_length_5767_cov_3.466737	BinSanityLC-kmean-bin_0-bin_0-refined_19.fna
NODE_51579_length_5648_cov_9.527981	BinSanityLC-kmean-bin_0-bin_0-refined_19.fna
NODE_51605_length_5644_cov_7.945786	BinSanityLC-kmean-bin_0-bin_0-refined_19.fna
NODE_52259_length_5590_cov_14.249322	BinSanityLC-kmean-bin_0-bin_0-refined_19.fna
NODE_52731_length_5550_cov_11.602730	BinSanityLC-kmean-bin_0-bin_0-refined_19.fna
NODE_53616_length_5475_cov_12.526015	BinSanityLC-kmean-bin_0-bin_0-refined_19.fna
NODE_53681_length_5471_cov_3.644756	BinSanityLC-kmean-bin_0-bin_0-refined_19.fna
NODE_53875_length_5454_cov_9.070569	BinSanityLC-kmean-bin_0-bin_0-refined_19.fna
NODE_54703_length_5390_cov_12.229053	BinSanityLC-kmean-bin_0-bin_0-refined_19.fna
NODE_55079_length_5360_cov_14.277851	BinSanityLC-kmean-bin_0-bin_0-refined_19.fna
NODE_56152_length_5283_cov_9.388868	BinSanityLC-kmean-bin_0-bin_0-refined_19.fna
NODE_56353_length_5267_cov_18.050844	BinSanityLC-kmean-bin_0-bin_0-refined_19.fna
NODE_56573_length_5252_cov_11.765442	BinSanityLC-kmean-bin_0-bin_0-refined_19.fna
NODE_57151_length_5212_cov_5.016289	BinSanityLC-kmean-bin_0-bin_0-refined_19.fna
NODE_57165_length_5211_cov_7.284911	BinSanityLC-kmean-bin_0-bin_0-refined_19.fna
NODE_58543_length_5115_cov_9.443281	BinSanityLC-kmean-bin_0-bin_0-refined_19.fna
NODE_59858_length_5027_cov_4.716211	BinSanityLC-kmean-bin_0-bin_0-refined_19.fna
NODE_60001_length_5018_cov_17.254080	BinSanityLC-kmean-bin_0-bin_0-refined_19.fna
NODE_60072_length_5012_cov_6.213032	BinSanityLC-kmean-bin_0-bin_0-refined_19.fna
NODE_60480_length_4985_cov_6.676673	BinSanityLC-kmean-bin_0-bin_0-refined_19.fna
NODE_60778_length_4966_cov_10.802688	BinSanityLC-kmean-bin_0-bin_0-refined_19.fna
NODE_61373_length_4927_cov_6.265394	BinSanityLC-kmean-bin_0-bin_0-refined_19.fna
NODE_61411_length_4925_cov_8.790349	BinSanityLC-kmean-bin_0-bin_0-refined_19.fna
NODE_61622_length_4911_cov_12.481672	BinSanityLC-kmean-bin_0-bin_0-refined_19.fna
NODE_61898_length_4894_cov_9.946683	BinSanityLC-kmean-bin_0-bin_0-refined_19.fna
NODE_62066_length_4884_cov_10.561193	BinSanityLC-kmean-bin_0-bin_0-refined_19.fna
NODE_62071_length_4884_cov_5.345620	BinSanityLC-kmean-bin_0-bin_0-refined_19.fna
NODE_63086_length_4823_cov_4.706166	BinSanityLC-kmean-bin_0-bin_0-refined_19.fna
NODE_63314_length_4808_cov_15.363770	BinSanityLC-kmean-bin_0-bin_0-refined_19.fna
NODE_63433_length_4802_cov_16.939541	BinSanityLC-kmean-bin_0-bin_0-refined_19.fna
NODE_63434_length_4802_cov_11.869181	BinSanityLC-kmean-bin_0-bin_0-refined_19.fna
NODE_63930_length_4771_cov_10.717345	BinSanityLC-kmean-bin_0-bin_0-refined_19.fna
NODE_64143_length_4760_cov_4.389586	BinSanityLC-kmean-bin_0-bin_0-refined_19.fna
NODE_65199_length_4699_cov_7.965978	BinSanityLC-kmean-bin_0-bin_0-refined_19.fna
NODE_65301_length_4694_cov_5.128692	BinSanityLC-kmean-bin_0-bin_0-refined_19.fna
NODE_66360_length_4636_cov_3.783453	BinSanityLC-kmean-bin_0-bin_0-refined_19.fna
NODE_66940_length_4603_cov_9.816843	BinSanityLC-kmean-bin_0-bin_0-refined_19.fna
NODE_67058_length_4597_cov_7.738882	BinSanityLC-kmean-bin_0-bin_0-refined_19.fna
NODE_67409_length_4578_cov_7.330754	BinSanityLC-kmean-bin_0-bin_0-refined_19.fna
NODE_68076_length_4543_cov_8.262478	BinSanityLC-kmean-bin_0-bin_0-refined_19.fna
NODE_68387_length_4526_cov_10.760009	BinSanityLC-kmean-bin_0-bin_0-refined_19.fna
NODE_68617_length_4515_cov_3.115919	BinSanityLC-kmean-bin_0-bin_0-refined_19.fna
NODE_68896_length_4499_cov_4.450945	BinSanityLC-kmean-bin_0-bin_0-refined_19.fna
NODE_69258_length_4480_cov_15.483164	BinSanityLC-kmean-bin_0-bin_0-refined_19.fna
NODE_70122_length_4437_cov_9.276130	BinSanityLC-kmean-bin_0-bin_0-refined_19.fna
NODE_70171_length_4435_cov_11.244521	BinSanityLC-kmean-bin_0-bin_0-refined_19.fna
NODE_71534_length_4363_cov_6.499536	BinSanityLC-kmean-bin_0-bin_0-refined_19.fna
NODE_71924_length_4345_cov_10.191142	BinSanityLC-kmean-bin_0-bin_0-refined_19.fna
NODE_72346_length_4324_cov_3.970016	BinSanityLC-kmean-bin_0-bin_0-refined_19.fna
NODE_73315_length_4278_cov_8.581103	BinSanityLC-kmean-bin_0-bin_0-refined_19.fna
NODE_73331_length_4277_cov_13.362624	BinSanityLC-kmean-bin_0-bin_0-refined_19.fna
NODE_73584_length_4266_cov_11.757302	BinSanityLC-kmean-bin_0-bin_0-refined_19.fna
NODE_73814_length_4257_cov_4.027844	BinSanityLC-kmean-bin_0-bin_0-refined_19.fna
NODE_74764_length_4216_cov_8.660418	BinSanityLC-kmean-bin_0-bin_0-refined_19.fna
NODE_75135_length_4200_cov_4.282268	BinSanityLC-kmean-bin_0-bin_0-refined_19.fna
NODE_75912_length_4165_cov_14.709246	BinSanityLC-kmean-bin_0-bin_0-refined_19.fna
NODE_76617_length_4134_cov_5.966904	BinSanityLC-kmean-bin_0-bin_0-refined_19.fna
NODE_76810_length_4125_cov_12.869779	BinSanityLC-kmean-bin_0-bin_0-refined_19.fna
NODE_77140_length_4111_cov_7.821006	BinSanityLC-kmean-bin_0-bin_0-refined_19.fna
NODE_77402_length_4100_cov_13.896415	BinSanityLC-kmean-bin_0-bin_0-refined_19.fna
NODE_78658_length_4048_cov_5.305785	BinSanityLC-kmean-bin_0-bin_0-refined_19.fna
NODE_79184_length_4026_cov_9.139511	BinSanityLC-kmean-bin_0-bin_0-refined_19.fna
NODE_79230_length_4024_cov_5.436886	BinSanityLC-kmean-bin_0-bin_0-refined_19.fna
NODE_80128_length_3988_cov_8.299517	BinSanityLC-kmean-bin_0-bin_0-refined_19.fna
NODE_81131_length_3951_cov_6.593172	BinSanityLC-kmean-bin_0-bin_0-refined_19.fna
NODE_81741_length_3928_cov_13.676995	BinSanityLC-kmean-bin_0-bin_0-refined_19.fna
NODE_82387_length_3904_cov_8.262146	BinSanityLC-kmean-bin_0-bin_0-refined_19.fna
NODE_82681_length_3893_cov_5.366076	BinSanityLC-kmean-bin_0-bin_0-refined_19.fna
NODE_82756_length_3890_cov_10.529335	BinSanityLC-kmean-bin_0-bin_0-refined_19.fna
NODE_82841_length_3887_cov_14.973643	BinSanityLC-kmean-bin_0-bin_0-refined_19.fna
NODE_83238_length_3872_cov_6.234739	BinSanityLC-kmean-bin_0-bin_0-refined_19.fna
NODE_83333_length_3868_cov_7.424338	BinSanityLC-kmean-bin_0-bin_0-refined_19.fna
NODE_83377_length_3866_cov_7.563107	BinSanityLC-kmean-bin_0-bin_0-refined_19.fna
NODE_83631_length_3857_cov_9.995003	BinSanityLC-kmean-bin_0-bin_0-refined_19.fna
NODE_83810_length_3850_cov_9.945718	BinSanityLC-kmean-bin_0-bin_0-refined_19.fna
NODE_84870_length_3812_cov_6.116849	BinSanityLC-kmean-bin_0-bin_0-refined_19.fna
NODE_84977_length_3808_cov_8.108713	BinSanityLC-kmean-bin_0-bin_0-refined_19.fna
NODE_86507_length_3753_cov_4.539481	BinSanityLC-kmean-bin_0-bin_0-refined_19.fna
NODE_87029_length_3735_cov_4.661141	BinSanityLC-kmean-bin_0-bin_0-refined_19.fna
NODE_87404_length_3722_cov_10.563676	BinSanityLC-kmean-bin_0-bin_0-refined_19.fna
NODE_87872_length_3707_cov_7.105696	BinSanityLC-kmean-bin_0-bin_0-refined_19.fna
NODE_87923_length_3705_cov_8.230411	BinSanityLC-kmean-bin_0-bin_0-refined_19.fna
NODE_88798_length_3676_cov_7.987020	BinSanityLC-kmean-bin_0-bin_0-refined_19.fna
NODE_88928_length_3671_cov_16.504148	BinSanityLC-kmean-bin_0-bin_0-refined_19.fna
NODE_89446_length_3655_cov_7.188889	BinSanityLC-kmean-bin_0-bin_0-refined_19.fna
NODE_90225_length_3630_cov_7.093147	BinSanityLC-kmean-bin_0-bin_0-refined_19.fna
NODE_90254_length_3629_cov_11.526861	BinSanityLC-kmean-bin_0-bin_0-refined_19.fna
NODE_90722_length_3616_cov_3.041000	BinSanityLC-kmean-bin_0-bin_0-refined_19.fna
NODE_91731_length_3584_cov_5.037688	BinSanityLC-kmean-bin_0-bin_0-refined_19.fna
NODE_91997_length_3576_cov_3.228912	BinSanityLC-kmean-bin_0-bin_0-refined_19.fna
NODE_92193_length_3570_cov_2.947084	BinSanityLC-kmean-bin_0-bin_0-refined_19.fna
NODE_92617_length_3556_cov_11.503570	BinSanityLC-kmean-bin_0-bin_0-refined_19.fna
NODE_92738_length_3552_cov_6.281670	BinSanityLC-kmean-bin_0-bin_0-refined_19.fna
NODE_92842_length_3548_cov_17.468365	BinSanityLC-kmean-bin_0-bin_0-refined_19.fna
NODE_93087_length_3541_cov_3.960413	BinSanityLC-kmean-bin_0-bin_0-refined_19.fna
NODE_93176_length_3538_cov_13.297158	BinSanityLC-kmean-bin_0-bin_0-refined_19.fna
NODE_94040_length_3513_cov_7.533545	BinSanityLC-kmean-bin_0-bin_0-refined_19.fna
NODE_94355_length_3503_cov_6.944606	BinSanityLC-kmean-bin_0-bin_0-refined_19.fna
NODE_95097_length_3481_cov_8.383830	BinSanityLC-kmean-bin_0-bin_0-refined_19.fna
NODE_95222_length_3477_cov_4.044418	BinSanityLC-kmean-bin_0-bin_0-refined_19.fna
NODE_95357_length_3472_cov_8.228856	BinSanityLC-kmean-bin_0-bin_0-refined_19.fna
NODE_96168_length_3448_cov_7.190392	BinSanityLC-kmean-bin_0-bin_0-refined_19.fna
NODE_96465_length_3440_cov_3.340620	BinSanityLC-kmean-bin_0-bin_0-refined_19.fna
NODE_97994_length_3396_cov_11.859324	BinSanityLC-kmean-bin_0-bin_0-refined_19.fna
NODE_98411_length_3384_cov_7.646140	BinSanityLC-kmean-bin_0-bin_0-refined_19.fna
NODE_99315_length_3360_cov_5.718608	BinSanityLC-kmean-bin_0-bin_0-refined_19.fna
NODE_99436_length_3357_cov_12.654755	BinSanityLC-kmean-bin_0-bin_0-refined_19.fna
NODE_99870_length_3346_cov_2.741416	BinSanityLC-kmean-bin_0-bin_0-refined_19.fna
NODE_99882_length_3345_cov_8.914894	BinSanityLC-kmean-bin_0-bin_0-refined_19.fna
NODE_100215_length_3335_cov_9.574695	BinSanityLC-kmean-bin_0-bin_0-refined_19.fna
NODE_101504_length_3301_cov_19.333641	BinSanityLC-kmean-bin_0-bin_0-refined_19.fna
NODE_102185_length_3285_cov_3.755728	BinSanityLC-kmean-bin_0-bin_0-refined_19.fna
NODE_102213_length_3284_cov_13.159802	BinSanityLC-kmean-bin_0-bin_0-refined_19.fna
NODE_102406_length_3279_cov_8.714330	BinSanityLC-kmean-bin_0-bin_0-refined_19.fna
NODE_102755_length_3270_cov_4.593468	BinSanityLC-kmean-bin_0-bin_0-refined_19.fna
NODE_103062_length_3262_cov_10.436545	BinSanityLC-kmean-bin_0-bin_0-refined_19.fna
NODE_103523_length_3251_cov_6.393617	BinSanityLC-kmean-bin_0-bin_0-refined_19.fna
NODE_104173_length_3234_cov_5.742057	BinSanityLC-kmean-bin_0-bin_0-refined_19.fna
NODE_104259_length_3232_cov_8.672647	BinSanityLC-kmean-bin_0-bin_0-refined_19.fna
NODE_104563_length_3225_cov_4.882334	BinSanityLC-kmean-bin_0-bin_0-refined_19.fna
NODE_105322_length_3205_cov_5.685714	BinSanityLC-kmean-bin_0-bin_0-refined_19.fna
NODE_105423_length_3203_cov_3.760165	BinSanityLC-kmean-bin_0-bin_0-refined_19.fna
NODE_105676_length_3197_cov_9.174093	BinSanityLC-kmean-bin_0-bin_0-refined_19.fna
NODE_105769_length_3195_cov_5.822293	BinSanityLC-kmean-bin_0-bin_0-refined_19.fna
NODE_107233_length_3161_cov_18.140373	BinSanityLC-kmean-bin_0-bin_0-refined_19.fna
NODE_107837_length_3147_cov_15.561125	BinSanityLC-kmean-bin_0-bin_0-refined_19.fna
NODE_108641_length_3129_cov_3.771958	BinSanityLC-kmean-bin_0-bin_0-refined_19.fna
NODE_110040_length_3096_cov_15.225255	BinSanityLC-kmean-bin_0-bin_0-refined_19.fna
NODE_110368_length_3089_cov_12.946276	BinSanityLC-kmean-bin_0-bin_0-refined_19.fna
NODE_111399_length_3068_cov_10.798208	BinSanityLC-kmean-bin_0-bin_0-refined_19.fna
NODE_111757_length_3060_cov_5.452579	BinSanityLC-kmean-bin_0-bin_0-refined_19.fna
NODE_112738_length_3039_cov_6.218834	BinSanityLC-kmean-bin_0-bin_0-refined_19.fna
NODE_112792_length_3038_cov_5.579953	BinSanityLC-kmean-bin_0-bin_0-refined_19.fna
NODE_113398_length_3025_cov_2.925589	BinSanityLC-kmean-bin_0-bin_0-refined_19.fna
NODE_113706_length_3017_cov_7.311614	BinSanityLC-kmean-bin_0-bin_0-refined_19.fna
NODE_114114_length_3008_cov_3.901795	BinSanityLC-kmean-bin_0-bin_0-refined_19.fna
NODE_114484_length_3000_cov_11.536842	BinSanityLC-kmean-bin_0-bin_0-refined_19.fna
NODE_695_length_75405_cov_10.516709	BinSanityLC-kmean-bin_0-bin_0-refined_1.fna
NODE_719_length_74403_cov_10.450301	BinSanityLC-kmean-bin_0-bin_0-refined_1.fna
[truncated: 112,706 more rows]

## Sheet: bmc3c
SEQUENCEID	BINID
[truncated: 114,467 more rows]

[truncated: 11 more sheets: cocacola, concoct, dastool, groopm2, maxbin2, metabat1, metabat2, metawatt, metawrap, mycc, vamb]
