# Supplementary material for: Evaluating metagenomics tools for genome binning with real metagenomic datasets and CAMI datasets
Source: BMC Bioinformatics. 2020 Jul 28;21:334. doi: 10.1186/s12859-020-03667-3 (PMC7469296; doi:10.1186/s12859-020-03667-3)
Supplement: Supplementary file 5 — Additional file 5: Table S5. Evaluation results on CAMI datasets. [file 12859_2020_3667_MOESM5_ESM.xlsx]

## Sheet: all strains
Tool	Sample	>0.5compl<0.05cont	>0.5compl<0.1cont	>0.7compl<0.05cont	>0.7compl<0.1cont	>0.9compl<0.05cont	>0.9compl<0.1cont	Accuracy (bp)	Accuracy (seq)	Adjusted Rand index (bp)	Adjusted Rand index (seq)	Average completeness (bp)	Average completeness (seq)	Average purity (bp)	Average purity (seq)	Completeness (bp)	Completeness (seq)	Misclassification rate (bp)	Misclassification rate (seq)	Percentage of assigned bps	Percentage of assigned sequences	Purity (bp)	Purity (seq)	Rand index (bp)	Rand index (seq)	Std error of average completeness (bp)	Std error of average completeness (seq)	Std error of average purity (bp)	Std error of average purity (seq)
Groopm 2	CAMI_high	480	484	458	462	432	435	0.847	0.482	0.92	0.97	0.773	0.496	0.935	0.923	0.865	0.496	0.067	0.053	0.908	0.502	0.933	0.947	1	1	0.013	0.012	0.007	0.008
MetaBat 2	CAMI_high	410	421	405	416	356	366	0.79	0.496	0.68	0.766	0.711	0.464	0.914	0.892	0.943	0.578	0.195	0.226	0.981	0.633	0.805	0.774	0.998	0.998	0.016	0.011	0.009	0.009
MaxBin 2	CAMI_high	249	274	247	271	216	236	0.463	0.362	0.957	0.788	0.476	0.346	0.963	0.811	0.468	0.384	0.038	0.238	0.481	0.469	0.962	0.762	1	0.996	0.019	0.015	0.005	0.012
Solidbin	CAMI_high	456	459	445	447	401	403	0.838	0.488	0.623	0.037	0.818	0.517	0.906	0.895	0.89	0.571	0.163	0.448	1.001	0.877	0.837	0.552	0.998	0.861	0.012	0.01	0.009	0.01
Vamb	CAMI_high	397	398	397	398	363	364	0.774	0.544	0.612	0.038	0.412	0.285	0.895	0.893	0.956	0.633	0.228	0.461	1.003	0.999	0.772	0.539	0.998	0.869	0.014	0.009	0.01	0.01
MetaWatt	CAMI_high	397	406	375	383	336	341	0.845	0.573	0.816	0.678	0.452	0.322	0.898	0.783	0.82	0.54	0.113	0.157	0.952	0.672	0.887	0.843	0.999	0.998	0.013	0.01	0.006	0.01
Binsanity-refine	CAMI_high	26	36	26	36	25	35	0.296	0.291	0.227	0.326	0.265	0.199	0.504	0.406	0.889	0.585	0.705	0.672	1.002	0.877	0.295	0.328	0.99	0.991	0.017	0.013	0.024	0.024
Autometa	CAMI_high	155	159	118	121	76	78	0.348	0.147	0.003	0.001	0.204	0.115	0.896	0.857	0.806	0.525	0.647	0.79	0.988	0.692	0.353	0.21	0.621	0.5	0.009	0.006	0.009	0.011
BMC3C	CAMI_high	40	43	40	43	37	40	0.286	0.23	0.245	0.313	0.267	0.192	0.504	0.436	0.944	0.64	0.714	0.736	1.001	0.866	0.286	0.264	0.99	0.985	0.018	0.013	0.026	0.025
COCACOLA	CAMI_high	64	84	64	84	60	77	0.343	0.306	0.254	0.273	0.257	0.196	0.578	0.454	0.92	0.563	0.657	0.683	1.001	1	0.343	0.317	0.991	0.992	0.015	0.011	0.021	0.019
CONCOCT	CAMI_high	73	76	73	76	69	71	0.363	0.241	0.251	0.258	0.335	0.228	0.604	0.515	0.943	0.583	0.638	0.723	1.001	0.877	0.362	0.277	0.99	0.987	0.019	0.013	0.023	0.023
Metabat(CAMI)	CAMI_high	159	173	140	152	118	126	0.439	0.299	0.266	0.37	0.417	0.281	0.76	0.694	0.783	0.517	0.517	0.56	0.908	0.671	0.483	0.44	0.992	0.99	0.017	0.012	0.016	0.017
MyCC	CAMI_high	66	74	64	72	48	56	0.46	0.304	0.427	0.35	0.427	0.283	0.606	0.434	0.898	0.566	0.541	0.657	1.002	0.877	0.459	0.343	0.996	0.991	0.019	0.014	0.018	0.017
Binsanity	CAMI_high	0	0	0	0	0	0	0.027	0.013	0.009	0.023	0.015	0.013	0.079	0.045	0.977	0.816	0.973	0.986	1.002	0.877	0.027	0.014	0.72	0.728	0.005	0.004	0.03	0.015
DAStool	CAMI_high	474	478	466	470	436	439	0.79	0.462	0.982	0.97	0.811	0.54	0.988	0.975	0.793	0.464	0.014	0.021	0.802	0.466	0.986	0.979	1	1	0.014	0.012	0.003	0.004
Binning-refiner	CAMI_high	477	477	425	425	306	306	0.815	0.393	0.9	0.933	0.656	0.37	0.933	0.927	0.782	0.377	0.057	0.042	0.865	0.406	0.943	0.958	1	1	0.013	0.009	0.006	0.007
MetaWrap	CAMI_high	464	467	459	462	424	427	0.764	0.477	0.997	0.983	0.779	0.515	0.998	0.986	0.764	0.479	0.002	0.016	0.765	0.479	0.998	0.984	1	1	0.016	0.012	0.001	0.003
Groopm 2	CAMI_medium	96	97	93	93	89	89	0.798	0.124	0.914	0.786	0.735	0.498	0.955	0.942	0.799	0.141	0.056	0.131	0.846	0.143	0.944	0.869	0.998	0.98	0.031	0.026	0.012	0.013
MetaBat 2	CAMI_medium	90	92	86	88	75	77	0.802	0.151	0.851	0.902	0.705	0.472	0.938	0.916	0.884	0.17	0.12	0.154	0.911	0.178	0.88	0.846	0.997	0.992	0.033	0.024	0.015	0.019
MaxBin 2	CAMI_medium	81	87	77	83	71	75	0.767	0.303	0.901	0.649	0.697	0.528	0.929	0.795	0.767	0.314	0.067	0.235	0.822	0.395	0.933	0.765	0.998	0.969	0.033	0.028	0.012	0.02
Solidbin	CAMI_medium	86	91	86	90	80	83	0.817	0.252	0.768	0.303	0.778	0.536	0.889	0.807	0.89	0.324	0.162	0.389	0.976	0.411	0.838	0.611	0.995	0.881	0.03	0.024	0.018	0.022
Vamb	CAMI_medium	57	60	57	59	51	53	0.686	0.212	0.53	0.057	0.273	0.204	0.853	0.828	0.922	0.857	0.316	0.788	1.003	0.998	0.684	0.212	0.986	0.411	0.023	0.016	0.02	0.025
MetaWatt	CAMI_medium	64	71	60	67	49	51	0.773	0.281	0.746	0.237	0.348	0.251	0.809	0.654	0.754	0.237	0.178	0.522	0.94	0.588	0.822	0.478	0.995	0.94	0.024	0.018	0.016	0.025
Binsanity-refine	CAMI_medium	16	19	16	19	13	16	0.563	0.279	0.53	0.417	0.421	0.346	0.711	0.609	0.873	0.223	0.423	0.32	0.975	0.411	0.577	0.68	0.986	0.964	0.035	0.029	0.026	0.032
Autometa	CAMI_medium	57	59	45	47	31	32	0.514	0.067	0.058	0.041	0.284	0.174	0.929	0.904	0.722	0.115	0.44	0.64	0.919	0.186	0.56	0.36	0.837	0.723	0.024	0.015	0.016	0.018
BMC3C	CAMI_medium	21	27	18	24	16	22	0.571	0.248	0.56	0.385	0.424	0.306	0.68	0.524	0.779	0.184	0.414	0.395	0.975	0.409	0.586	0.605	0.99	0.964	0.031	0.022	0.026	0.031
COCACOLA	CAMI_medium	0	0	0	0	0	0	0.183	0.318	0.089	0.083	0.095	0.069	0.43	0.386	0.767	0.246	0.818	0.679	1.002	1	0.182	0.321	0.893	0.921	0.015	0.011	0.023	0.032
CONCOCT	CAMI_medium	63	66	63	65	61	62	0.728	0.272	0.747	0.716	0.643	0.473	0.843	0.792	0.95	0.354	0.251	0.335	0.972	0.411	0.749	0.665	0.994	0.974	0.038	0.028	0.024	0.027
Metabat(CAMI)	CAMI_medium	56	57	52	53	47	47	0.722	0.191	0.754	0.727	0.533	0.381	0.841	0.8	0.763	0.226	0.194	0.268	0.896	0.26	0.806	0.732	0.995	0.972	0.03	0.023	0.018	0.022
MyCC	CAMI_medium	44	51	42	49	38	45	0.676	0.279	0.667	0.663	0.615	0.443	0.805	0.613	0.938	0.325	0.307	0.324	0.976	0.411	0.693	0.676	0.991	0.973	0.039	0.03	0.026	0.029
Binsanity	CAMI_medium	1	1	1	1	1	1	0.18	0.049	0.116	0.059	0.113	0.095	0.355	0.316	0.945	0.398	0.815	0.881	0.975	0.411	0.185	0.119	0.882	0.452	0.027	0.022	0.07	0.073
DAStool	CAMI_medium	101	105	97	101	91	94	0.774	0.153	0.969	0.959	0.792	0.544	0.979	0.932	0.778	0.154	0.023	0.041	0.793	0.159	0.977	0.959	0.999	0.995	0.031	0.026	0.007	0.012
Binning-refiner	CAMI_medium	101	101	93	93	78	78	0.787	0.122	0.922	0.995	0.663	0.406	0.952	0.947	0.747	0.12	0.039	0.011	0.819	0.123	0.961	0.989	0.999	1	0.029	0.022	0.012	0.013
MetaWrap	CAMI_medium	99	100	99	100	91	91	0.734	0.184	0.993	0.937	0.755	0.526	0.995	0.986	0.734	0.185	0.005	0.033	0.737	0.189	0.995	0.967	1	0.993	0.035	0.028	0.002	0.003
Groopm 2	CAMI_low	29	29	28	28	25	25	0.838	0.185	0.933	0.914	0.798	0.606	0.942	0.931	0.868	0.208	0.062	0.116	0.893	0.209	0.938	0.884	0.996	0.974	0.051	0.048	0.021	0.022
MetaBat 2	CAMI_low	30	30	27	27	23	23	0.807	0.186	0.844	0.931	0.785	0.553	0.956	0.936	0.89	0.194	0.109	0.07	0.905	0.2	0.891	0.93	0.99	0.985	0.054	0.044	0.024	0.028
MaxBin 2	CAMI_low	22	24	21	23	18	19	0.726	0.313	0.95	0.77	0.715	0.63	0.961	0.799	0.735	0.359	0.038	0.238	0.755	0.41	0.962	0.762	0.996	0.947	0.067	0.062	0.011	0.048
Solidbin	CAMI_low	11	13	10	12	8	10	0.629	0.307	0.628	0.625	0.524	0.407	0.645	0.531	0.737	0.317	0.352	0.292	0.97	0.433	0.648	0.708	0.977	0.92	0.06	0.048	0.054	0.056
Vamb	CAMI_low	15	15	14	14	13	13	0.601	0.216	0.518	0.083	0.312	0.251	0.796	0.798	0.968	0.955	0.4	0.784	1.002	1	0.6	0.216	0.953	0.35	0.053	0.041	0.062	0.062
MetaWatt	CAMI_low	16	17	16	17	15	15	0.783	0.452	0.771	0.568	0.608	0.467	0.793	0.622	0.824	0.595	0.2	0.458	0.979	0.833	0.8	0.542	0.987	0.9	0.058	0.047	0.037	0.057
Binsanity-refine	CAMI_low	20	22	19	21	18	18	0.774	0.347	0.695	0.418	0.581	0.514	0.901	0.778	0.88	0.235	0.202	0.2	0.97	0.433	0.798	0.8	0.979	0.909	0.059	0.056	0.029	0.046
Autometa	CAMI_low	20	21	16	17	12	13	0.603	0.052	0.211	0.11	0.33	0.227	0.948	0.914	0.798	0.171	0.342	0.731	0.917	0.195	0.658	0.269	0.858	0.526	0.048	0.035	0.028	0.035
BMC3C	CAMI_low	10	12	6	8	5	7	0.576	0.291	0.528	0.517	0.424	0.343	0.79	0.651	0.875	0.256	0.406	0.327	0.97	0.432	0.594	0.673	0.959	0.918	0.062	0.052	0.053	0.071
COCACOLA	CAMI_low	2	3	2	3	2	3	0.446	0.531	0.37	0.208	0.264	0.231	0.688	0.531	0.907	0.383	0.556	0.47	1.003	1	0.444	0.53	0.925	0.847	0.051	0.043	0.052	0.072
CONCOCT	CAMI_low	16	18	16	18	13	15	0.679	0.341	0.671	0.869	0.578	0.473	0.805	0.739	0.945	0.393	0.298	0.207	0.968	0.433	0.702	0.793	0.974	0.972	0.072	0.059	0.056	0.062
Metabat(CAMI)	CAMI_low	17	17	16	16	12	12	0.666	0.241	0.674	0.86	0.57	0.424	0.822	0.791	0.827	0.27	0.276	0.174	0.92	0.291	0.724	0.826	0.976	0.965	0.066	0.052	0.048	0.051
MyCC	CAMI_low	15	16	14	15	13	14	0.67	0.314	0.652	0.74	0.594	0.484	0.8	0.595	0.863	0.337	0.31	0.275	0.97	0.433	0.69	0.725	0.975	0.945	0.068	0.059	0.052	0.064
Binsanity	CAMI_low	2	2	2	2	2	2	0.307	0.126	0.278	0.198	0.223	0.2	0.498	0.422	0.948	0.41	0.683	0.709	0.97	0.433	0.317	0.291	0.875	0.578	0.066	0.06	0.111	0.114
DAStool	CAMI_low	30	30	30	30	29	29	0.749	0.062	0.993	0.926	0.763	0.623	0.992	0.943	0.75	0.063	0.007	0.064	0.754	0.066	0.993	0.936	1	0.994	0.066	0.057	0.003	0.022
Binning-refiner	CAMI_low	29	29	25	25	17	17	0.663	0.149	0.996	0.998	0.634	0.429	1	0.998	0.658	0.148	0	0.001	0.663	0.149	1	0.999	1	1	0.064	0.049	0	0.002
MetaWrap	CAMI_low	25	27	25	27	22	22	0.667	0.217	0.989	0.925	0.647	0.49	0.993	0.984	0.67	0.223	0.007	0.044	0.672	0.227	0.993	0.956	0.999	0.974	0.072	0.057	0.003	0.006

## Sheet: common strains
Tool	Sample	>0.5compl<0.05cont	>0.5compl<0.1cont	>0.7compl<0.05cont	>0.7compl<0.1cont	>0.9compl<0.05cont	>0.9compl<0.1cont	Accuracy (bp)	Accuracy (seq)	Adjusted Rand index (bp)	Adjusted Rand index (seq)	Average completeness (bp)	Average completeness (seq)	Average purity (bp)	Average purity (seq)	Completeness (bp)	Completeness (seq)	Misclassification rate (bp)	Misclassification rate (seq)	Percentage of assigned bps	Percentage of assigned sequences	Purity (bp)	Purity (seq)	Rand index (bp)	Rand index (seq)	Std error of average completeness (bp)	Std error of average completeness (seq)	Std error of average purity (bp)	Std error of average purity (seq)
Groopm 2	CAMI_high	139	141	126	128	110	112	0.692	0.34	0.441	0.425	0.592	0.326	0.845	0.822	0.745	0.374	0.165	0.14	0.829	0.502	0.835	0.86	0.99	0.978	0.023	0.017	0.015	0.016
MetaBat 2	CAMI_high	78	83	77	82	63	67	0.565	0.338	0.347	0.367	0.521	0.318	0.753	0.718	0.924	0.548	0.431	0.476	0.993	0.633	0.569	0.524	0.985	0.975	0.028	0.017	0.023	0.023
MaxBin 2	CAMI_high	26	27	25	26	19	20	0.118	0.089	0.124	0.008	0.128	0.085	0.929	0.762	0.124	0.109	0.092	0.335	0.129	0.469	0.908	0.665	0.74	0.389	0.02	0.014	0.027	0.044
Solidbin	CAMI_high	115	117	104	105	84	85	0.664	0.295	0.377	0.084	0.631	0.349	0.772	0.749	0.777	0.368	0.296	0.396	0.943	0.877	0.704	0.604	0.989	0.909	0.022	0.014	0.019	0.02
Vamb	CAMI_high	82	82	82	82	69	69	0.552	0.355	0.345	0.128	0.228	0.154	0.76	0.753	0.874	0.512	0.406	0.436	0.928	0.999	0.594	0.564	0.984	0.923	0.016	0.01	0.022	0.023
MetaWatt	CAMI_high	93	97	75	79	57	58	0.692	0.448	0.33	0.302	0.244	0.155	0.841	0.659	0.62	0.403	0.21	0.294	0.876	0.672	0.79	0.706	0.989	0.978	0.012	0.008	0.01	0.015
Binsanity-refine	CAMI_high	2	2	2	2	2	2	0.153	0.129	0.139	0.098	0.135	0.104	0.334	0.281	0.465	0.332	0.787	0.768	0.72	0.877	0.213	0.232	0.946	0.914	0.021	0.016	0.04	0.038
Autometa	CAMI_high	43	46	29	31	17	18	0.288	0.111	0.077	-0.112	0.16	0.076	0.849	0.803	0.244	0.092	0.181	0.499	0.352	0.692	0.819	0.501	0.911	0.707	0.012	0.006	0.017	0.019
BMC3C	CAMI_high	0	0	0	0	0	0	0.116	0.07	0.124	0.025	0.109	0.074	0.224	0.188	0.53	0.324	0.833	0.836	0.693	0.866	0.167	0.164	0.935	0.851	0.019	0.013	0.025	0.025
COCACOLA	CAMI_high	0	0	0	0	0	0	0.142	0.113	0.138	0.125	0.1	0.08	0.226	0.192	0.566	0.315	0.831	0.852	0.839	1	0.169	0.148	0.952	0.94	0.016	0.011	0.015	0.018
CONCOCT	CAMI_high	2	2	2	2	2	2	0.159	0.097	0.113	0.097	0.148	0.096	0.279	0.212	0.725	0.454	0.834	0.86	0.959	0.877	0.166	0.14	0.947	0.924	0.022	0.015	0.034	0.028
Metabat(CAMI)	CAMI_high	3	4	2	3	2	3	0.164	0.1	0.132	0.071	0.16	0.096	0.491	0.401	0.364	0.242	0.65	0.709	0.468	0.671	0.35	0.291	0.941	0.872	0.019	0.012	0.028	0.026
MyCC	CAMI_high	4	4	4	4	3	3	0.251	0.137	0.233	0.091	0.236	0.143	0.393	0.304	0.613	0.366	0.679	0.748	0.781	0.877	0.321	0.252	0.971	0.911	0.026	0.017	0.026	0.027
Binsanity	CAMI_high	0	0	0	0	0	0	0	0			0	0			0	0			0	0.877					0	0
DAStool	CAMI_high	133	136	126	129	114	116	0.554	0.294	0.414	0.463	0.591	0.348	0.964	0.938	0.561	0.297	0.043	0.047	0.579	0.466	0.957	0.953	0.982	0.963	0.029	0.02	0.008	0.011
Binning-refiner	CAMI_high	137	137	111	111	73	73	0.663	0.276	0.405	0.376	0.501	0.24	0.844	0.829	0.651	0.271	0.152	0.13	0.783	0.406	0.848	0.87	0.989	0.978	0.019	0.012	0.013	0.015
MetaWrap	CAMI_high	121	122	118	119	103	104	0.473	0.267	0.386	0.29	0.492	0.282	0.995	0.978	0.474	0.268	0.004	0.023	0.475	0.479	0.996	0.977	0.974	0.924	0.031	0.019	0.002	0.008
Groopm 2	CAMI_medium	34	35	33	33	32	32	0.745	0.296	0.431	-0.023	0.657	0.402	0.916	0.901	0.732	0.292	0.103	0.062	0.831	0.143	0.897	0.938	0.953	-0.34	0.046	0.038	0.023	0.025
MetaBat 2	CAMI_medium	27	28	27	28	26	27	0.72	0.271	0.444	-0.054	0.643	0.404	0.862	0.828	0.926	0.399	0.253	0.377	0.964	0.178	0.747	0.623	0.953	-0.142	0.056	0.038	0.035	0.042
MaxBin 2	CAMI_medium	27	29	24	26	20	21	0.555	0.395	0.298	-0.126	0.501	0.351	0.924	0.824	0.545	0.356	0.078	0.156	0.602	0.395	0.922	0.844	0.9	-4.494	0.054	0.04	0.021	0.031
Solidbin	CAMI_medium	31	35	31	34	30	33	0.769	0.461	0.4	-0.188	0.761	0.483	0.846	0.768	0.829	0.465	0.2	0.214	0.961	0.411	0.8	0.786	0.951	-2.579	0.043	0.032	0.031	0.036
Vamb	CAMI_medium	14	14	14	14	12	12	0.562	0.275	0.356	-0.124	0.25	0.183	0.769	0.71	0.871	0.375	0.404	0.544	0.943	0.998	0.596	0.456	0.933	-29.868	0.037	0.023	0.042	0.051
MetaWatt	CAMI_medium	16	20	12	16	8	9	0.688	0.354	0.295	-0.028	0.255	0.159	0.815	0.547	0.613	0.244	0.222	0.845	0.884	0.588	0.778	0.155	0.942	0.338	0.027	0.017	0.021	0.039
Binsanity-refine	CAMI_medium	6	8	6	8	5	7	0.39	0.333	0.232	-0.1	0.35	0.303	0.713	0.59	0.646	0.403	0.455	0.457	0.715	0.411	0.545	0.543	0.866	-2.306	0.057	0.047	0.049	0.059
Autometa	CAMI_medium	25	25	15	15	10	10	0.504	0.207	0.185	-0.066	0.333	0.199	0.921	0.893	0.456	0.188	0.057	0.125	0.535	0.186	0.943	0.875	0.841	-2.689	0.037	0.024	0.023	0.027
BMC3C	CAMI_medium	0	0	0	0	0	0	0.37	0.177	0.272	-0.102	0.321	0.218	0.409	0.265	0.74	0.331	0.611	0.796	0.951	0.409	0.389	0.204	0.927	-0.656	0.05	0.031	0.024	0.03
COCACOLA	CAMI_medium	0	0	0	0	0	0	0.061	0.03	-0.568	-1.031	0.059	0.035	0.31	0.049	0.114	0.142	0.685	0.958	0.195	1	0.315	0.042	-0.626	-20.905	0.026	0.015	0.028	0.017
CONCOCT	CAMI_medium	9	9	9	9	9	9	0.503	0.225	0.366	-0.232	0.478	0.327	0.651	0.602	0.909	0.526	0.467	0.612	0.945	0.411	0.533	0.388	0.933	-2.658	0.066	0.045	0.051	0.058
Metabat(CAMI)	CAMI_medium	3	3	0	0	0	0	0.545	0.249	0.255	-0.061	0.354	0.231	0.713	0.655	0.567	0.261	0.344	0.407	0.831	0.26	0.656	0.593	0.933	-2.048	0.033	0.019	0.027	0.034
MyCC	CAMI_medium	4	4	4	4	4	4	0.429	0.166	0.322	-0.239	0.417	0.283	0.538	0.399	0.956	0.551	0.574	0.764	1.006	0.411	0.426	0.236	0.926	-1.511	0.065	0.046	0.051	0.049
Binsanity	CAMI_medium	0	0	0	0	0	0	0.129	0.062	-0.082	-0.962	0.095	0.077	0.29	0.221	0.459	0.195	0.775	0.768	0.572	0.411	0.225	0.232	0.598	-16.915	0.036	0.027	0.067	0.067
DAStool	CAMI_medium	37	39	36	38	35	36	0.682	0.422	0.428	-0.104	0.748	0.468	0.956	0.91	0.69	0.425	0.054	0.094	0.721	0.159	0.946	0.906	0.943	-0.053	0.051	0.038	0.016	0.024
Binning-refiner	CAMI_medium	35	35	33	33	28	28	0.728	0.26	0.403	-0.019	0.577	0.318	0.897	0.886	0.663	0.245	0.098	0.061	0.807	0.123	0.902	0.939	0.952	-0.316	0.043	0.03	0.024	0.026
MetaWrap	CAMI_medium	33	33	33	33	32	32	0.53	0.369	0.343	-0.391	0.616	0.392	0.995	0.99	0.53	0.369	0.005	0.053	0.532	0.189	0.995	0.947	0.895	-1.192	0.063	0.045	0.004	0.005
Groopm 2	CAMI_low	13	13	12	12	10	10	0.797	0.089	0.334	-0.202	0.776	0.575	0.919	0.897	0.832	0.096	0.108	0.116	0.894	0.209	0.892	0.884	0.836	-11.786	0.071	0.069	0.038	0.038
MetaBat 2	CAMI_low	11	11	10	10	9	9	0.698	0.084	0.293	-0.378	0.739	0.559	0.899	0.856	0.918	0.117	0.262	0.3	0.945	0.2	0.738	0.7	0.815	-4.536	0.098	0.077	0.058	0.063
MaxBin 2	CAMI_low	7	7	6	6	5	5	0.395	0.069	0.018	-7.628	0.47	0.45	0.955	0.768	0.414	0.218	0.062	0.701	0.422	0.41	0.938	0.299	0.275	-5.886	0.116	0.11	0.028	0.102
Solidbin	CAMI_low	0	0	0	0	0	0	0.288	0.094	0.043	-0.367	0.234	0.182	0.294	0.305	0.523	0.117	0.702	0.545	0.966	0.433	0.298	0.455	0.756	-8.245	0.054	0.036	0.021	0.053
Vamb	CAMI_low	2	2	2	2	2	2	0.389	0.06	0.13	-0.515	0.165	0.145	0.545	0.541	0.943	0.119	0.618	0.584	1.018	1	0.382	0.416	0.726	-137.232	0.057	0.045	0.124	0.118
MetaWatt	CAMI_low	0	0	0	0	0	0	0.541	0.057	0.15	-1.32	0.398	0.28	0.576	0.334	0.642	0.507	0.447	0.929	0.979	0.833	0.553	0.071	0.795	-1.529	0.075	0.055	0.043	0.057
Binsanity-refine	CAMI_low	5	7	5	7	4	4	0.614	0.127	0.23	-0.235	0.587	0.554	0.754	0.549	0.925	0.215	0.438	0.613	1.092	0.433	0.562	0.387	0.804	-2.605	0.101	0.099	0.075	0.087
Autometa	CAMI_low	9	9	6	6	4	4	0.572	0.04	0.138	-0.152	0.352	0.24	0.95	0.944	0.513	0.037	0.038	0.109	0.595	0.195	0.962	0.891	0.584	-32.544	0.066	0.051	0.034	0.034
BMC3C	CAMI_low	0	0	0	0	0	0	0.231	0.088	0.026	-0.947	0.207	0.164	0.239	0.207	0.914	0.211	0.761	0.69	0.967	0.432	0.239	0.31	0.656	-3.777	0.09	0.075	0.019	0.064
COCACOLA	CAMI_low	0	0	0	0	0	0	0.179	0.579	-0.196	-0.227	0.146	0.136	0.537	0.538	0.704	0.284	0.768	0.423	0.771	1	0.232	0.577	0.478	-1.75	0.066	0.059	0.131	0.171
CONCOCT	CAMI_low	0	0	0	0	0	0	0.329	0.06	0.103	-0.993	0.311	0.253	0.384	0.298	0.945	0.27	0.656	0.809	0.958	0.433	0.344	0.191	0.709	-2.816	0.107	0.089	0.083	0.06
Metabat(CAMI)	CAMI_low	0	0	0	0	0	0	0.351	0.042	0.074	-0.733	0.328	0.255	0.503	0.447	0.726	0.122	0.612	0.708	0.905	0.291	0.388	0.292	0.717	-8.958	0.096	0.078	0.07	0.071
MyCC	CAMI_low	0	0	0	0	0	0	0.34	0.046	0.087	-0.53	0.336	0.268	0.428	0.219	0.792	0.199	0.653	0.85	0.981	0.433	0.347	0.15	0.733	-3.094	0.1	0.082	0.086	0.067
Binsanity	CAMI_low	0	0	0	0	0	0	0.087	0.02	-2.074	2.107	0.056	0.056	0.153	0.121	0.409	0.151	0.847	0.879	0.568	0.433	0.153	0.121	-0.32	-13.591	0.056	0.056
DAStool	CAMI_low	15	15	15	15	14	14	0.768	0.09	0.386	0.28	0.818	0.672	0.993	0.904	0.771	0.096	0.009	0.132	0.775	0.066	0.991	0.868	0.834	0.766	0.089	0.078	0.003	0.043
Binning-refiner	CAMI_low	9	9	7	7	4	4	0.366	0.051	0.026	-0.408	0.413	0.306	1	0.993	0.354	0.051	0	0.004	0.366	0.149	1	0.996	0.208	-20.168	0.101	0.08	0	0.007
MetaWrap	CAMI_low	8	8	8	8	7	7	0.419	0.037	0.109	-0.535	0.425	0.302	0.994	0.978	0.421	0.037	0.007	0.017	0.422	0.227	0.993	0.983	0.416	-130.365	0.116	0.085	0.004	0.012

## Sheet: unique strains
Tool	Sample	>0.5compl<0.05cont	>0.5compl<0.1cont	>0.7compl<0.05cont	>0.7compl<0.1cont	>0.9compl<0.05cont	>0.9compl<0.1cont	Accuracy (bp)	Accuracy (seq)	Adjusted Rand index (bp)	Adjusted Rand index (seq)	Average completeness (bp)	Average completeness (seq)	Average purity (bp)	Average purity (seq)	Completeness (bp)	Completeness (seq)	Misclassification rate (bp)	Misclassification rate (seq)	Percentage of assigned bps	Percentage of assigned sequences	Purity (bp)	Purity (seq)	Rand index (bp)	Rand index (seq)	Std error of average completeness (bp)	Std error of average completeness (seq)	Std error of average purity (bp)	Std error of average purity (seq)
Groopm 2	CAMI_high	341	343	332	334	322	323	0.958	0.585	0.769	0.817	0.914	0.629	0.996	0.993	0.95	0.585	0.007	0.011	0.965	0.502	0.993	0.989	0.998	0.998	0.011	0.012	0.002	0.002
MetaBat 2	CAMI_high	332	338	328	334	293	299	0.95	0.611	0.695	0.71	0.838	0.561	0.987	0.97	0.941	0.596	0.024	0.043	0.973	0.633	0.976	0.957	0.997	0.994	0.015	0.012	0.003	0.004
MaxBin 2	CAMI_high	223	247	222	245	197	216	0.708	0.56	0.911	0.764	0.71	0.52	0.967	0.817	0.709	0.565	0.031	0.225	0.731	0.469	0.969	0.775	0.999	0.995	0.022	0.018	0.005	0.013
Solidbin	CAMI_high	341	342	341	342	317	318	0.962	0.628	0.499	0.027	0.949	0.635	0.985	0.981	0.965	0.639	0.077	0.463	1.042	0.877	0.923	0.537	0.995	0.764	0.007	0.01	0.006	0.006
Vamb	CAMI_high	315	316	315	316	294	295	0.932	0.682	0.566	0.023	0.614	0.429	0.957	0.957	0.955	0.675	0.117	0.47	1.055	0.999	0.883	0.53	0.996	0.76	0.02	0.014	0.008	0.008
MetaWatt	CAMI_high	304	309	300	304	279	283	0.952	0.664	0.715	0.526	0.795	0.597	0.962	0.923	0.947	0.636	0.053	0.068	1.006	0.672	0.947	0.932	0.998	0.993	0.017	0.015	0.005	0.007
Binsanity-refine	CAMI_high	24	34	24	34	23	33	0.397	0.408	0.22	0.302	0.351	0.262	0.55	0.439	0.773	0.577	0.67	0.638	1.202	0.877	0.33	0.362	0.985	0.986	0.024	0.019	0.028	0.028
Autometa	CAMI_high	112	113	89	90	59	60	0.391	0.172	0.001	-0.002	0.239	0.147	0.932	0.899	0.839	0.547	0.728	0.835	1.439	0.692	0.272	0.165	0.478	0.335	0.014	0.009	0.01	0.013
BMC3C	CAMI_high	40	43	40	43	37	40	0.406	0.346	0.259	0.312	0.374	0.271	0.566	0.491	0.863	0.645	0.667	0.71	1.22	0.866	0.333	0.29	0.987	0.979	0.025	0.019	0.029	0.028
COCACOLA	CAMI_high	64	84	64	84	60	77	0.486	0.446	0.282	0.207	0.36	0.273	0.671	0.523	0.788	0.534	0.565	0.599	1.116	1	0.435	0.401	0.988	0.984	0.021	0.016	0.022	0.022
CONCOCT	CAMI_high	71	74	71	74	67	69	0.507	0.346	0.387	0.248	0.459	0.315	0.682	0.587	0.83	0.558	0.508	0.654	1.03	0.877	0.492	0.346	0.991	0.978	0.025	0.018	0.023	0.025
Metabat(CAMI)	CAMI_high	156	169	138	149	116	123	0.634	0.444	0.248	0.364	0.584	0.401	0.83	0.772	0.867	0.58	0.481	0.519	1.22	0.671	0.519	0.481	0.988	0.985	0.022	0.016	0.017	0.018
MyCC	CAMI_high	62	70	60	68	45	53	0.608	0.425	0.412	0.333	0.557	0.378	0.672	0.474	0.853	0.597	0.475	0.626	1.159	0.877	0.525	0.374	0.994	0.987	0.025	0.018	0.02	0.02
Binsanity	CAMI_high	0	0	0	0	0	0	0.047	0.022	0.009	0.023	0.025	0.022	0.079	0.045	0.996	0.86	0.973	0.986	1.712	0.877	0.027	0.014	0.72	0.728	0.008	0.007	0.03	0.015
DAStool	CAMI_high	341	342	340	341	322	323	0.958	0.584	0.832	0.784	0.959	0.669	0.998	0.991	0.958	0.584	0.002	0.012	0.96	0.466	0.998	0.988	0.999	0.997	0.007	0.01	0.001	0.002
Binning-refiner	CAMI_high	340	340	314	314	233	233	0.923	0.479	0.752	0.792	0.779	0.473	1	1	0.876	0.455	0	0	0.923	0.406	1	1	0.998	0.998	0.014	0.011	0	0
MetaWrap	CAMI_high	343	345	341	343	321	323	0.97	0.63	0.856	0.88	0.973	0.672	0.999	0.989	0.97	0.63	0.001	0.013	0.971	0.479	0.999	0.987	0.999	0.998	0.003	0.009	0	0.003
Groopm 2	CAMI_medium	62	62	60	60	57	57	0.834	0.11	0.745	0.769	0.798	0.574	0.986	0.976	0.843	0.128	0.025	0.146	0.855	0.143	0.975	0.854	0.989	0.97	0.04	0.035	0.008	0.011
MetaBat 2	CAMI_medium	63	64	59	60	49	50	0.857	0.141	0.709	0.892	0.748	0.519	0.985	0.97	0.856	0.151	0.022	0.102	0.876	0.178	0.978	0.898	0.987	0.987	0.039	0.03	0.007	0.011
MaxBin 2	CAMI_medium	54	58	53	57	51	54	0.908	0.295	0.786	0.639	0.854	0.67	0.932	0.78	0.915	0.31	0.062	0.242	0.968	0.395	0.938	0.758	0.992	0.962	0.033	0.03	0.014	0.025
Solidbin	CAMI_medium	55	56	55	56	50	50	0.849	0.234	0.613	0.281	0.789	0.574	0.923	0.837	0.917	0.311	0.138	0.41	0.985	0.411	0.862	0.59	0.983	0.849	0.041	0.033	0.021	0.027
Vamb	CAMI_medium	43	46	43	45	39	41	0.769	0.207	0.406	0.044	0.287	0.217	0.892	0.883	0.902	0.872	0.264	0.8	1.044	0.998	0.736	0.2	0.966	0.352	0.03	0.021	0.021	0.025
MetaWatt	CAMI_medium	48	51	48	51	41	42	0.829	0.275	0.633	0.152	0.444	0.346	0.802	0.764	0.825	0.224	0.153	0.385	0.978	0.588	0.847	0.615	0.986	0.877	0.038	0.029	0.025	0.027
Binsanity-refine	CAMI_medium	10	11	10	11	8	9	0.678	0.275	0.474	0.403	0.462	0.371	0.71	0.616	0.836	0.201	0.409	0.303	1.148	0.411	0.591	0.697	0.977	0.954	0.043	0.037	0.031	0.038
Autometa	CAMI_medium	32	34	30	32	21	22	0.521	0.055	0.032	0.024	0.256	0.16	0.935	0.913	0.723	0.099	0.556	0.696	1.175	0.186	0.444	0.304	0.722	0.66	0.03	0.02	0.022	0.024
BMC3C	CAMI_medium	21	27	18	24	16	22	0.705	0.254	0.486	0.367	0.481	0.355	0.786	0.625	0.768	0.17	0.288	0.316	0.991	0.409	0.712	0.684	0.977	0.949	0.038	0.028	0.026	0.035
COCACOLA	CAMI_medium	0	0	0	0	0	0	0.263	0.342	0.082	0.078	0.107	0.08	0.443	0.423	0.701	0.222	0.829	0.662	1.54	1	0.171	0.338	0.875	0.912	0.019	0.013	0.025	0.032
CONCOCT	CAMI_medium	54	57	54	56	52	53	0.878	0.276	0.676	0.703	0.746	0.566	0.917	0.866	0.922	0.337	0.114	0.301	0.991	0.411	0.886	0.699	0.986	0.966	0.042	0.033	0.022	0.026
Metabat(CAMI)	CAMI_medium	53	54	52	53	47	47	0.84	0.186	0.684	0.72	0.698	0.52	0.945	0.919	0.883	0.222	0.106	0.249	0.939	0.26	0.894	0.751	0.987	0.964	0.042	0.035	0.016	0.022
MyCC	CAMI_medium	40	47	38	45	34	41	0.84	0.288	0.655	0.652	0.75	0.553	0.905	0.694	0.895	0.304	0.121	0.257	0.956	0.411	0.879	0.743	0.985	0.964	0.043	0.034	0.019	0.03
Binsanity	CAMI_medium	1	1	1	1	1	1	0.214	0.048	0.09	0.05	0.126	0.108	0.388	0.364	0.901	0.38	0.828	0.887	1.244	0.411	0.172	0.113	0.821	0.394	0.037	0.033	0.1	0.103
DAStool	CAMI_medium	64	66	61	63	56	58	0.835	0.13	0.799	0.911	0.822	0.597	0.993	0.946	0.836	0.131	0.006	0.026	0.84	0.159	0.994	0.974	0.992	0.985	0.039	0.033	0.002	0.012
Binning-refiner	CAMI_medium	66	66	60	60	50	50	0.826	0.111	0.755	0.983	0.734	0.479	1	1	0.803	0.11	0	0.001	0.826	0.123	1	0.999	0.99	0.998	0.037	0.029	0	0
MetaWrap	CAMI_medium	66	67	66	67	59	59	0.87	0.168	0.859	0.904	0.851	0.619	0.995	0.983	0.87	0.169	0.005	0.029	0.874	0.189	0.995	0.971	0.995	0.986	0.036	0.031	0.002	0.004
Groopm 2	CAMI_low	16	16	16	16	15	15	0.863	0.216	0.791	0.905	0.818	0.633	0.964	0.961	0.89	0.243	0.034	0.116	0.893	0.209	0.966	0.884	0.973	0.965	0.074	0.066	0.022	0.023
MetaBat 2	CAMI_low	19	19	17	17	14	14	0.875	0.219	0.773	0.927	0.82	0.549	0.993	0.99	0.873	0.219	0.007	0.031	0.881	0.2	0.993	0.969	0.971	0.98	0.061	0.052	0.006	0.008
MaxBin 2	CAMI_low	15	17	15	17	13	14	0.933	0.392	0.884	0.717	0.916	0.777	0.963	0.812	0.936	0.405	0.031	0.165	0.963	0.41	0.969	0.835	0.987	0.919	0.046	0.051	0.01	0.054
Solidbin	CAMI_low	11	13	10	12	8	10	0.842	0.376	0.653	0.605	0.788	0.613	0.88	0.681	0.87	0.37	0.134	0.258	0.973	0.433	0.866	0.742	0.957	0.897	0.065	0.06	0.036	0.069
Vamb	CAMI_low	13	13	12	12	11	11	0.734	0.267	0.476	0.057	0.508	0.392	0.9	0.905	0.913	0.95	0.26	0.791	0.993	1	0.74	0.209	0.911	0.302	0.086	0.068	0.055	0.056
MetaWatt	CAMI_low	16	17	16	17	15	15	0.934	0.579	0.749	0.403	0.81	0.647	0.942	0.819	0.938	0.623	0.046	0.316	0.979	0.833	0.954	0.684	0.97	0.8	0.068	0.057	0.022	0.058
Binsanity-refine	CAMI_low	15	15	14	14	14	14	0.874	0.418	0.68	0.372	0.576	0.49	0.972	0.888	0.78	0.239	0.022	0.107	0.893	0.433	0.978	0.893	0.958	0.86	0.074	0.068	0.007	0.038
Autometa	CAMI_low	11	12	10	11	8	9	0.623	0.057	0.135	0.086	0.314	0.217	0.947	0.881	0.817	0.19	0.444	0.768	1.119	0.195	0.556	0.232	0.741	0.468	0.067	0.049	0.045	0.063
BMC3C	CAMI_low	10	12	6	8	5	7	0.792	0.357	0.603	0.472	0.562	0.457	0.886	0.728	0.83	0.27	0.185	0.258	0.972	0.432	0.815	0.742	0.948	0.881	0.075	0.064	0.032	0.071
COCACOLA	CAMI_low	2	3	2	3	2	3	0.613	0.515	0.351	0.13	0.345	0.295	0.739	0.528	0.876	0.4	0.467	0.486	1.149	1	0.533	0.514	0.884	0.725	0.071	0.059	0.051	0.08
CONCOCT	CAMI_low	16	18	16	18	13	15	0.899	0.431	0.736	0.822	0.782	0.64	0.952	0.893	0.945	0.432	0.078	0.077	0.974	0.433	0.922	0.923	0.967	0.949	0.076	0.061	0.027	0.043
Metabat(CAMI)	CAMI_low	17	17	16	16	12	12	0.863	0.305	0.734	0.854	0.761	0.558	0.958	0.938	0.891	0.318	0.072	0.101	0.929	0.291	0.928	0.899	0.967	0.955	0.07	0.059	0.027	0.029
MyCC	CAMI_low	15	16	14	15	13	14	0.876	0.401	0.706	0.707	0.787	0.646	0.941	0.738	0.908	0.382	0.091	0.155	0.963	0.433	0.909	0.845	0.962	0.917	0.072	0.066	0.026	0.061
Binsanity	CAMI_low	2	2	2	2	2	2	0.445	0.161	0.284	0.148	0.36	0.317	0.541	0.459	0.861	0.465	0.636	0.691	1.221	0.433	0.364	0.309	0.856	0.49	0.104	0.094	0.116	0.122
DAStool	CAMI_low	15	15	15	15	15	15	0.737	0.053	0.807	0.789	0.718	0.584	0.992	0.981	0.737	0.053	0.005	0.021	0.741	0.066	0.995	0.979	0.97	0.963	0.096	0.082	0.006	0.006
Binning-refiner	CAMI_low	20	20	18	18	13	13	0.848	0.18	0.927	0.994	0.824	0.535	1	1	0.848	0.18	0	0.001	0.848	0.149	1	0.999	0.992	0.998	0.058	0.05	0	0
MetaWrap	CAMI_low	17	19	17	19	15	15	0.823	0.276	0.884	0.922	0.829	0.645	0.993	0.986	0.825	0.283	0.007	0.045	0.829	0.227	0.993	0.955	0.986	0.972	0.073	0.062	0.005	0.007
