# Supplementary material for: Evaluating metagenomics tools for genome binning with real metagenomic datasets and CAMI datasets
Source: BMC Bioinformatics. 2020 Jul 28;21:334. doi: 10.1186/s12859-020-03667-3 (PMC7469296; doi:10.1186/s12859-020-03667-3)
Supplement: Supplementary file 6 — Additional file 6: Table S6. Evaluation results on chicken gut metagenomic datasets. [file 12859_2020_3667_MOESM6_ESM.xlsx]

## Sheet: autometa
bin	completeness	contamination	GC	lineage	N50	size	binner
unclustered	100	7010	0.476	root	6414	351332085	autometa
DBSCAN_round398_0	99.37	1.072	0.31	Campylobacter	121933	1954147	autometa
DBSCAN_round36_0	99.3	5.244	0.396	Spirochaetaceae	133303	2890905	autometa
DBSCAN_round3_5	99.11	0.117	0.37	Campylobacterales	71497	1500036	autometa
DBSCAN_round7_3	98.79	0	0.509	Bacteroidetes	267011	1650522	autometa
DBSCAN_round3_20	98.79	1.136	0.48	Bacteria	26603	1753895	autometa
DBSCAN_round8_30	98.65	1.872	0.408	Lactobacillales	31450	1658139	autometa
DBSCAN_round3_32	98.58	0	0.5	Clostridiales	14079	1626147	autometa
DBSCAN_round5_9	98.52	0	0.566	Bacteria	51920	1829206	autometa
DBSCAN_round6_9	98.32	0.377	0.503	Bacteroidales	45705	2389680	autometa
DBSCAN_round3158_0	98.32	10.91	0.63	Deltaproteobacteria	31130	3168831	autometa
DBSCAN_round4_10	98.02	1.265	0.313	Firmicutes	36942	2387890	autometa
DBSCAN_round5_1	97.63	1.689	0.448	Bacteroidales	109510	5132039	autometa
DBSCAN_round3_11	97.63	0.882	0.503	Gammaproteobacteria	56361	2885797	autometa
DBSCAN_round3393_77	97.53	0.952	0.484	Bacteroidetes	68297	1885365	autometa
DBSCAN_round3_12	97.45	0.915	0.493	Clostridiales	38984	2028219	autometa
DBSCAN_round270_2	97.31	0	0.444	Clostridiales	96872	2292580	autometa
DBSCAN_round5_15	97.14	0.503	0.475	Bacteroidales	48278	2252275	autometa
DBSCAN_round235_0	97.06	6.22	0.345	Campylobacterales	16869	1853691	autometa
DBSCAN_round1081_0	96.85	0	0.528	Bacteroidetes	171650	1803849	autometa
DBSCAN_round7_36	96.83	0.158	0.506	Clostridiales	16026	2854330	autometa
DBSCAN_round7_5	96.77	0.537	0.429	Bacteria	156163	1912937	autometa
DBSCAN_round7_13	96.47	4.088	0.5	Bacteroidales	61493	3406120	autometa
DBSCAN_round8_21	96.44	1.442	0.576	Bacteroidetes	40790	2438644	autometa
DBSCAN_round8_14	96.34	0.185	0.435	Bacteroidales	48604	3268322	autometa
DBSCAN_round3_28	96.21	0.528	0.549	Actinomycetales	13968	2437689	autometa
DBSCAN_round3392_78	96.2	1.898	0.393	Firmicutes	89549	2618407	autometa
DBSCAN_round5_18	96.11	2.013	0.629	Clostridiales	30736	2952270	autometa
DBSCAN_round3068_0	96.05	1.403	0.541	Clostridiales	16947	2586246	autometa
DBSCAN_round659_0	96	1.587	0.606	Clostridiales	42654	2450792	autometa
DBSCAN_round7_22	95.88	0	0.389	Bacteria	37081	1116884	autometa
DBSCAN_round4_39	95.67	0.503	0.465	Bacteroidales	19364	2386402	autometa
DBSCAN_round3_7	95.63	1.006	0.481	Clostridiales	17149	1899953	autometa
DBSCAN_round3_24	95.63	0	0.537	Clostridiales	17516	1968203	autometa
DBSCAN_round4_15	95.61	1.596	0.512	Enterobacteriaceae	14555	5202868	autometa
DBSCAN_round3_16	95.45	1.136	0.599	Bacteria	20992	1968808	autometa
DBSCAN_round5_22	95.4	0.898	0.421	Selenomonadales	9541	2864597	autometa
DBSCAN_round6_36	95.37	1.075	0.536	Bacteria	9989	2656358	autometa
DBSCAN_round3_27	95.16	1.36	0.435	Clostridiales	19566	2200448	autometa
DBSCAN_round6_7	95.14	2.399	0.598	Deltaproteobacteria	58163	2860007	autometa
DBSCAN_round372_0	94.9	4.679	0.456	Bacteroidales	67442	3967097	autometa
DBSCAN_round3_8	94.83	1.123	0.304	Bacteria	33387	2048006	autometa
DBSCAN_round2357_0	94.67	0	0.429	Pseudomonadales	26065	2321983	autometa
DBSCAN_round8_15	94.3	2.378	0.46	Bacteroidales	28916	2842622	autometa
DBSCAN_round3_3	94.29	0.671	0.484	Clostridiales	35482	2416319	autometa
DBSCAN_round3_21	94.06	8.284	0.572	Deltaproteobacteria	15563	2873244	autometa
DBSCAN_round8_56	93.75	0	0.484	Bacteroidales	14836	2301541	autometa
DBSCAN_round5_5	93.71	0	0.468	Bacteroidales	127352	2090367	autometa
DBSCAN_round3_14	93.4	0	0.379	Bacteria	25377	1493499	autometa
DBSCAN_round6_37	93.39	5.649	0.433	Bacteria	10327	2491245	autometa
DBSCAN_round4_19	93.35	0.843	0.446	Clostridiales	24028	2088972	autometa
DBSCAN_round3_2	93.25	2.407	0.28	Bacteria	125384	1094932	autometa
DBSCAN_round8_37	93.16	1.482	0.348	Bacteria	19174	1638637	autometa
DBSCAN_round3_34	93.15	1.461	0.514	Lachnospiraceae	19196	2473300	autometa
DBSCAN_round107_491	93.04	0.732	0.585	Clostridiales	44335	1964842	autometa
DBSCAN_round3392_17	92.83	0	0.449	Clostridiales	24895	2988021	autometa
DBSCAN_round8_67	92.71	0.806	0.487	Clostridia	18290	1641150	autometa
DBSCAN_round107_786	92.61	2.013	0.555	Clostridiales	87547	1817620	autometa
DBSCAN_round4_34	92.56	1.265	0.592	Clostridiales	11801	2443783	autometa
DBSCAN_round3_6	92.47	0	0.646	Bacteria	54801	2411610	autometa
DBSCAN_round2120_0	92.38	1.115	0.454	Bacteroidales	14875	2626190	autometa
DBSCAN_round279_0	92.33	0.377	0.543	Bacteroidales	15865	2706365	autometa
DBSCAN_round8_31	92.3	4.684	0.576	Bacteroidales	18881	2267512	autometa
DBSCAN_round4_35	92.04	1.136	0.48	Bacteria	16882	1839378	autometa
DBSCAN_round4_14	91.93	3.277	0.452	Clostridia	67267	1645951	autometa
DBSCAN_round3_18	91.55	0.632	0.532	Clostridiales	12106	2144987	autometa
DBSCAN_round1217_0	91.52	3.964	0.459	Bacteroidales	33377	3132929	autometa
DBSCAN_round8_68	91.25	0.314	0.54	Bacteria	16820	1803723	autometa
DBSCAN_round7_43	91.18	1.515	0.665	Clostridiales	26643	2255550	autometa
DBSCAN_round3397_118	91.18	0.961	0.512	Bacteroidetes	18460	2052017	autometa
DBSCAN_round3_23	91.16	1.197	0.541	Selenomonadales	10039	2093282	autometa
DBSCAN_round3_25	91.01	0.026	0.516	Clostridia	19434	1643059	autometa
DBSCAN_round8_27	90.8	2.04	0.615	Clostridiales	19157	2279329	autometa
DBSCAN_round1_3	90.49	0	0.502	Clostridiales	12231	1601371	autometa
DBSCAN_round3_22	90.46	0.316	0.574	Clostridiales	16251	2283228	autometa
DBSCAN_round3_10	89.97	0.223	0.425	Clostridiales	21564	1516785	autometa
DBSCAN_round4_25	89.96	1.858	0.518	Prevotella	10424	2244104	autometa
DBSCAN_round3_13	89.86	0.675	0.626	Bacteria	34281	1809478	autometa
DBSCAN_round4_23	89.77	0	0.51	Bacteria	27714	1771910	autometa
DBSCAN_round3393_3	89.74	1.666	0.51	Bacteroidetes	62240	2041341	autometa
DBSCAN_round3_38	89.55	0.806	0.592	Clostridia	9662	1903049	autometa
DBSCAN_round3_36	89.32	2.247	0.316	Bacteria	18019	1085280	autometa
DBSCAN_round3393_12	89.26	2.023	0.589	Bacteroidetes	51463	1697662	autometa
DBSCAN_round4_37	89.21	0	0.326	Bacteria	21302	1042871	autometa
DBSCAN_round1_1	89.16	3.37	0.42	Bacteria	11335	1067924	autometa
DBSCAN_round3357_0	89.07	1.612	0.656	Actinobacteria	40080	2221206	autometa
DBSCAN_round4_46	89.05	0.257	0.407	Gammaproteobacteria	10204	1867912	autometa
DBSCAN_round3397_80	88.87	1.904	0.491	Bacteroidetes	16614	1833760	autometa
DBSCAN_round4_41	88.47	0.335	0.52	Clostridiales	10886	2231700	autometa
DBSCAN_round4_26	88.27	3.589	0.367	Bacteria	18495	1902969	autometa
DBSCAN_round3392_183	88.18	0.659	0.473	Proteobacteria	19918	1586523	autometa
DBSCAN_round5_40	88.03	0	0.452	Clostridiales	8283	2354690	autometa
DBSCAN_round41_8	88.03	5.555	0.311	Bacteria	58695	2543161	autometa
DBSCAN_round8_85	87.99	1.881	0.421	Bacteria	12287	2141184	autometa
DBSCAN_round3_42	87.94	1.176	0.56	Gammaproteobacteria	8919	2205186	autometa
DBSCAN_round107_218	87.81	1.189	0.564	Clostridiales	14908	2003937	autometa
DBSCAN_round7_24	87.76	8.389	0.576	Clostridiales	13805	2286590	autometa
DBSCAN_round3392_28	87.62	0	0.598	Clostridia	12335	1327723	autometa
DBSCAN_round7_20	87.18	0	0.538	Clostridia	23651	1340798	autometa
DBSCAN_round3_30	87.03	1.342	0.565	Clostridiales	10493	1891791	autometa
DBSCAN_round3394_278	87	1.293	0.555	Lachnospiraceae	53183	2934388	autometa
DBSCAN_round2810_0	86.89	5.128	0.365	Bacteria	54848	1574042	autometa
DBSCAN_round2_2	86.55	0.671	0.468	Clostridiales	10768	1761495	autometa
DBSCAN_round6_41	86.32	2.425	0.393	Bacteria	9109	1524929	autometa
DBSCAN_round3_37	86.1	0	0.609	Bacteria	10878	2015521	autometa
DBSCAN_round3_35	86.02	0	0.479	Bacteria	8726	1575396	autometa
DBSCAN_round5_41	85.81	0	0.414	Clostridiales	7641	1197391	autometa
DBSCAN_round3_45	85.51	0	0.492	Gammaproteobacteria	8225	3139022	autometa
DBSCAN_round42_44	85.48	0.901	0.554	Clostridiales	17051	1488754	autometa
DBSCAN_round8_78	85.38	1.362	0.553	Bacteroidetes	10746	2037916	autometa
DBSCAN_round7_61	84.88	0	0.665	Clostridia	7669	2296590	autometa
DBSCAN_round5_42	84.48	1.724	0.295	Bacteria	9387	1265304	autometa
DBSCAN_round4_20	84.45	0	0.504	Clostridiales	10164	1737537	autometa
DBSCAN_round8_83	84.09	0.568	0.468	Bacteria	13394	1772547	autometa
DBSCAN_round5_43	84.05	1.923	0.534	Bacteroidales	8889	2273303	autometa
DBSCAN_round7_40	83.37	1.075	0.653	Bifidobacteriaceae	8227	1805480	autometa
DBSCAN_round3394_798	83.37	1.169	0.489	Lachnospiraceae	24607	1873248	autometa
DBSCAN_round906_0	83.33	2.095	0.561	Gammaproteobacteria	14959	3115830	autometa
DBSCAN_round3_46	83.27	2.684	0.58	Clostridiales	7171	1403046	autometa
DBSCAN_round1826_0	83.01	13.03	0.451	Bacteroidales	11845	3255824	autometa
DBSCAN_round1018_0	82.97	1.881	0.64	Actinobacteria	12785	1848159	autometa
DBSCAN_round106_71	82.49	1.773	0.478	Clostridiales	74900	1221469	autometa
DBSCAN_round11_18	82.2	1.153	0.503	Bacteroidales	9310	2630279	autometa
DBSCAN_round3396_675	82.15	2.684	0.611	Clostridiales	12143	1973610	autometa
DBSCAN_round4_36	82.08	1.342	0.581	Clostridiales	10914	1882614	autometa
DBSCAN_round1853_0	82.06	0	0.471	Bacteria	38076	3124124	autometa
DBSCAN_round3_44	81.83	0	0.591	Firmicutes	10809	1242394	autometa
DBSCAN_round5_48	81.54	4.586	0.625	Clostridiales	7099	1726320	autometa
DBSCAN_round8_77	81.13	0.447	0.577	Clostridiales	6384	1304414	autometa
DBSCAN_round122_0	80.06	3.146	0.477	Clostridiales	111367	1148653	autometa
DBSCAN_round3394_20	79.1	0	0.497	Bacteria	38490	2088352	autometa
DBSCAN_round3394_799	78.93	0.584	0.508	Lachnospiraceae	19618	1561276	autometa
DBSCAN_round2810_1	78.91	0	0.359	Bacteria	46468	1364888	autometa
DBSCAN_round3_41	78.25	2.849	0.397	Bacteria	13683	1662484	autometa
DBSCAN_round2592_0	78.24	8.771	0.526	Bacteria	12345	2938494	autometa
DBSCAN_round3392_19	78.06	1.069	0.59	Clostridiales	10549	1368265	autometa
DBSCAN_round3_50	77.54	0.354	0.48	Clostridiales	7423	1629343	autometa
DBSCAN_round3393_338	77.52	7.303	0.305	Bacteria	89959	1062664	autometa
DBSCAN_round3_9	77.34	0.894	0.629	Clostridiales	19414	1372284	autometa
DBSCAN_round4_12	77.03	3.448	0.62	Bacteria	37363	2473024	autometa
DBSCAN_round2439_1	76.8	7.142	0.612	Clostridiales	10834	3080544	autometa
DBSCAN_round3_49	76.55	0.026	0.438	Clostridia	5381	947386	autometa
DBSCAN_round3394_489	75.17	0	0.478	Bacteria	10558	2763503	autometa
DBSCAN_round3_52	74.46	0.699	0.384	Campylobacterales	5853	1049409	autometa
DBSCAN_round6_31	74.35	1.006	0.562	Clostridiales	8076	1599214	autometa
DBSCAN_round3393_119	74.33	0.026	0.57	Clostridia	58432	1511479	autometa
DBSCAN_round2745_3	74.21	1.746	0.585	Bacteroidetes	8532	1309692	autometa
DBSCAN_round93_13	73.98	0.949	0.56	Clostridiales	12747	1383438	autometa
DBSCAN_round3_51	73.98	2.056	0.52	Bacteria	5191	3808077	autometa
DBSCAN_round3393_42	73.01	6.41	0.608	Bacteroidetes	44949	1441152	autometa
DBSCAN_round2826_0	72.02	10.81	0.61	Bacteroidetes	69656	2047222	autometa
DBSCAN_round7_52	71.86	0.754	0.474	Bacteroidales	11679	2189469	autometa
DBSCAN_round8_43	71.5	0.182	0.633	Clostridia	8893	1281714	autometa
DBSCAN_round335_15	71.47	2.777	0.47	Lachnospiraceae	7944	2028138	autometa
DBSCAN_round3396_1161	70.68	0	0.58	Bacteria	15468	2125158	autometa
DBSCAN_round271_19	70.21	1.51	0.602	Clostridiales	15322	1758334	autometa
DBSCAN_round3397_940	70.1	0	0.49	Clostridiales	9729	2111911	autometa
DBSCAN_round3394_281	69.98	0.253	0.517	Bacteroidales	15098	1699730	autometa
DBSCAN_round7_67	69.79	0	0.594	Clostridiales	5954	1403498	autometa
DBSCAN_round4_45	69.53	0.478	0.612	Thermoanaerobacterales	13855	1332649	autometa
DBSCAN_round1782_0	68.91	0	0.343	Lactobacillus	27022	1265759	autometa
DBSCAN_round3298_0	68.65	4.245	0.311	Bacteria	9942	1781755	autometa
DBSCAN_round7_21	68.29	6.375	0.329	Clostridiales	30463	1264010	autometa
DBSCAN_round3_40	67.95	0	0.6	Clostridiales	7206	1998457	autometa
DBSCAN_round335_7	67.82	2.013	0.507	Clostridiales	33848	1318185	autometa
DBSCAN_round2087_1	67.77	3.773	0.314	Bacteria	7910	1540022	autometa
DBSCAN_round3396_1077	67.7	2.358	0.537	Bacteria	7895	1552757	autometa
DBSCAN_round3477_23	67.59	3.571	0.507	Bacteria	59466	1342838	autometa
DBSCAN_round3394_1251	67.54	0	0.514	Bacteria	19343	1737012	autometa
DBSCAN_round4_51	67.37	1.002	0.474	Clostridiales	5761	1096489	autometa
DBSCAN_round1593_0	67.01	6.14	0.281	Bacteria	9137	1042640	autometa
DBSCAN_round7_64	66.94	0.021	0.378	Clostridiales	16586	790110	autometa
DBSCAN_round8_74	66.84	0	0.536	Bacteria	9510	1562072	autometa
DBSCAN_round3396_2105	66.77	0	0.406	Bacteria	17934	1129433	autometa
DBSCAN_round5_56	66.11	0.806	0.518	Clostridia	5133	856125	autometa
DBSCAN_round3396_668	65.82	0.949	0.517	Clostridiales	12152	1759084	autometa
DBSCAN_round5_35	65.51	0	0.491	Bacteria	14658	2103486	autometa
DBSCAN_round2088_126	65.51	1.724	0.512	Bacteria	17697	2157287	autometa
DBSCAN_round3396_3056	65.34	0	0.568	Bacteria	14409	1219505	autometa
DBSCAN_round78_4	65.01	1.344	0.512	Bacteria	45768	1846746	autometa
DBSCAN_round3652_251	64.56	0	0.454	Bacteroidales	17036	1508798	autometa
DBSCAN_round2985_0	64.13	6.896	0.584	Bacteria	28012	1742442	autometa
DBSCAN_round3397_2025	63.88	0.561	0.32	Bacteria	6518	805492	autometa
DBSCAN_round1754_0	63.79	5.172	0.483	Bacteria	76941	2990318	autometa
DBSCAN_round4_30	62.82	1.025	0.445	Bacteria	38000	796109	autometa
DBSCAN_round1372_0	62.45	0	0.325	Lactobacillales	18413	1083188	autometa
DBSCAN_round373_6	62.06	0	0.452	Bacteria	12391	2011259	autometa
DBSCAN_round3026_0	62.06	3.448	0.409	Bacteria	47283	2571864	autometa
DBSCAN_round3394_439	61.58	1.898	0.567	Clostridiales	8006	1539523	autometa
DBSCAN_round8_109	61.13	1.063	0.337	Clostridiales	7723	1044152	autometa
DBSCAN_round7_101	61.07	0	0.467	Firmicutes	4332	1291439	autometa
DBSCAN_round8_66	61.01	0	0.656	Bacteria	7728	1413947	autometa
DBSCAN_round3396_621	60.87	0	0.541	Bacteria	9000	1735157	autometa
DBSCAN_round4_22	60.34	0	0.527	Bacteria	15851	1929519	autometa
DBSCAN_round93_17	60.21	4.474	0.538	Clostridiales	22362	1005119	autometa
DBSCAN_round3139_0	60.21	8.602	0.4	Bacteria	78505	1197109	autometa
DBSCAN_round3394_288	59.91	1.687	0.511	Prevotella	12016	1755554	autometa
DBSCAN_round3395_384	59.11	0	0.463	Bacteria	25075	1412453	autometa
DBSCAN_round3394_286	58.84	0	0.538	Lachnospiraceae	5822	2137160	autometa
DBSCAN_round3397_897	58.77	0	0.489	Bacteria	13080	1657300	autometa
DBSCAN_round3_57	58.48	0.02	0.612	Clostridiales	5096	1017801	autometa
DBSCAN_round8_84	57.66	1.823	0.613	Thermoanaerobacterales	14690	1361290	autometa
DBSCAN_round3394_497	57.14	0	0.461	Bacteria	39036	597458	autometa
DBSCAN_round94_33	57.13	0.026	0.508	Clostridia	10103	843264	autometa
DBSCAN_round3394_387	56.2	1.724	0.644	Bacteria	6168	979958	autometa
DBSCAN_round2521_0	56.19	0.021	0.58	Clostridiales	47626	1943788	autometa
DBSCAN_round3397_6913	56.03	0	0.502	Bacteroidetes	29655	914366	autometa
DBSCAN_round3396_915	55.51	0	0.633	Bacteria	8243	1229468	autometa
DBSCAN_round330_6	55.17	1.724	0.543	Bacteria	23359	1208791	autometa
DBSCAN_round3395_472	55	1.724	0.61	Bacteria	11032	1799555	autometa
DBSCAN_round248_0	54.97	4.966	0.372	Bacilli	4708	1491519	autometa
DBSCAN_round3429_83	54.38	1.754	0.273	Bacteria	16344	1463522	autometa
DBSCAN_round3396_3354	54.31	0	0.584	Bacteria	35563	1668926	autometa
DBSCAN_round94_23	54.19	0	0.521	Bacteria	18539	2048770	autometa
DBSCAN_round2414_0	53.93	1.724	0.69	Bacteria	8421	1547392	autometa
DBSCAN_round974_0	53.44	13.86	0.61	Bacteroidetes	38906	1656179	autometa
DBSCAN_round7_84	52.85	0	0.658	Bacteria	5961	1343875	autometa
DBSCAN_round771_1	52.58	5.172	0.483	Bacteria	28851	1787747	autometa
DBSCAN_round3397_917	52.58	0	0.528	Bacteria	18028	1332697	autometa
DBSCAN_round517_0	52.53	3.448	0.619	Bacteria	8612	1229005	autometa
DBSCAN_round2492_0	52.08	0	0.289	Bacteria	6614	1635245	autometa
DBSCAN_round3394_380	51.88	0.034	0.477	Bacteroidales	16354	1356031	autometa
DBSCAN_round3396_3874	51.81	0.37	0.502	Bacteroidales	14928	1498838	autometa
DBSCAN_round3396_31	51.8	0.621	0.607	Proteobacteria	5397	1484162	autometa
DBSCAN_round4255_5	51.78	0	0.653	Bacteria	11888	1263930	autometa
DBSCAN_round300_2	51.72	3.448	0.464	Bacteria	11115	1106313	autometa
DBSCAN_round503_17	51.42	10.44	0.55	Bacteroidales	8787	1457667	autometa
DBSCAN_round2644_0	51.4	5.454	0.275	Bacteria	30148	1176924	autometa
DBSCAN_round329_14	51.34	5.172	0.496	Bacteria	18659	1350325	autometa
DBSCAN_round3392_1	51.12	2.884	0.617	Bacteroidetes	71275	1340551	autometa
DBSCAN_round3397_3115	50.74	0	0.303	Clostridiales	12392	798325	autometa
DBSCAN_round3396_651	50.62	4.31	0.592	Bacteria	9678	1028254	autometa
DBSCAN_round3430_684	50.49	5.263	0.274	Bacteria	22465	852372	autometa
DBSCAN_round3_55	50.05	0.952	0.533	Bacteria	4571	1123669	autometa
DBSCAN_round7_34	49.05	1.724	0.498	Bacteria	18119	2041244	autometa
DBSCAN_round3397_3049	48.77	0	0.493	Bacteria	12598	1637909	autometa
DBSCAN_round271_123	48.55	0	0.539	Bacteria	6075	1174718	autometa
DBSCAN_round107_245	48.53	2.013	0.633	Clostridiales	5158	795131	autometa
DBSCAN_round3395_962	48.27	0	0.5	Bacteria	30865	1320585	autometa
DBSCAN_round2681_0	48.27	5.172	0.42	Bacteria	14891	2763108	autometa
DBSCAN_round3396_1363	48.16	0	0.541	Bacteria	13655	2195964	autometa
DBSCAN_round3526_9	47.98	8.803	0.631	Actinobacteria	5431	1815283	autometa
DBSCAN_round3_62	47.57	0	0.573	Bacteria	4702	1244038	autometa
DBSCAN_round3326_5	47.41	0	0.53	Bacteria	11460	1222354	autometa
DBSCAN_round107_791	47.41	0	0.628	Bacteria	7369	1128203	autometa
DBSCAN_round2088_36	47.4	0.943	0.295	Bacteria	15085	1107219	autometa
DBSCAN_round94_26	47.36	0	0.516	Bacteria	9478	699353	autometa
DBSCAN_round55_6	47.36	0	0.246	Bacteria	6697	437304	autometa
DBSCAN_round3396_622	46.34	0.862	0.694	Bacteria	8031	1246062	autometa
DBSCAN_round331_14	45.82	5.714	0.525	Bacteroidetes	10389	1265836	autometa
DBSCAN_round3401_1692	45.61	5.172	0.477	Bacteria	10312	1153354	autometa
DBSCAN_round3397_1156	45.57	5.172	0.66	Bacteria	7210	1309491	autometa
DBSCAN_round6_48	44.83	1.754	0.327	Bacteria	5084	837228	autometa
DBSCAN_round3399_8	44.82	1.724	0.529	Bacteria	11021	1167839	autometa
DBSCAN_round3394_628	44.82	1.724	0.515	Bacteria	19227	1559556	autometa
DBSCAN_round3394_752	44.4	0.495	0.47	Bacteroidales	35065	2046674	autometa
DBSCAN_round3_61	44.17	0	0.382	Bacteria	4227	473721	autometa
DBSCAN_round2088_89	44.13	3.448	0.382	Bacteria	5318	1788364	autometa
DBSCAN_round1116_0	43.96	0	0.456	Bacteria	48811	2890793	autometa
DBSCAN_round2087_103	43.93	5.877	0.32	Clostridiales	6021	836713	autometa
DBSCAN_round3490_212	43.92	4.494	0.277	Bacteria	4761	525625	autometa
DBSCAN_round3396_3183	43.85	0	0.5	Bacteria	9407	1026099	autometa
DBSCAN_round1419_0	43.75	3.571	0.617	Bacteria	11588	967648	autometa
DBSCAN_round3396_753	43.63	0	0.315	Bacteria	17341	654267	autometa
DBSCAN_round504_0	43.1	0	0.562	Bacteria	185344	1813958	autometa
DBSCAN_round372_1	43.1	0	0.438	Bacteria	37097	1141046	autometa
DBSCAN_round3396_18	42.98	0	0.628	Bacteria	5855	1516457	autometa
DBSCAN_round1388_7	42.66	10.52	0.287	Bacteria	5387	705544	autometa
DBSCAN_round3454_202	42.1	10.52	0.278	Bacteria	5390	309078	autometa
DBSCAN_round3402_459	41.75	7.326	0.558	Bacteroidales	7366	1287557	autometa
DBSCAN_round3402_885	41.37	0	0.461	Bacteria	10982	1482950	autometa
DBSCAN_round3499_2	41.34	8.62	0.448	Bacteria	3596	691396	autometa
DBSCAN_round3402_260	41.09	1.724	0.605	Bacteria	16914	1240660	autometa
DBSCAN_round3399_762	41.07	0	0.508	Bacteria	50490	860407	autometa
DBSCAN_round68_1	41.01	0	0.264	Bacteria	27366	323589	autometa
DBSCAN_round3392_59	40.86	3.225	0.392	Bacteria	90470	758317	autometa
DBSCAN_round94_103	40.85	0	0.496	Clostridiales	6134	1146614	autometa
DBSCAN_round3146_0	40.51	0	0.373	Lactobacillus	17110	653538	autometa
DBSCAN_round8_151	40.35	0	0.544	Bacteria	4453	1196019	autometa
DBSCAN_round2087_22	40.18	5.454	0.607	Bacteria	3956	1050536	autometa
DBSCAN_round3394_554	40	0	0.291	Bacteria	12954	644457	autometa
DBSCAN_round291_12	40	0	0.516	Bacteria	14468	1632069	autometa
DBSCAN_round3_56	39.75	0.671	0.538	Clostridiales	4056	1331757	autometa
DBSCAN_round2551_0	39.67	0	0.38	Lactobacillales	17452	1055561	autometa
DBSCAN_round301_45	39.65	0	0.474	Bacteria	6262	897247	autometa
DBSCAN_round3397_5229	39.47	0	0.547	Bacteria	8272	1333984	autometa
DBSCAN_round7_111	39.29	0	0.337	Bacteria	4345	504917	autometa
DBSCAN_round7_90	39.14	0.033	0.355	Firmicutes	4250	505593	autometa
DBSCAN_round3394_419	38.96	0	0.653	Bacteria	5939	956430	autometa
DBSCAN_round4_53	38.86	0.537	0.409	Bacteria	3484	1366513	autometa
DBSCAN_round342_100	38.75	1.754	0.501	Bacteria	7398	1177531	autometa
DBSCAN_round6_56	38.28	1.351	0.497	Bacteria	3860	733468	autometa
DBSCAN_round3396_327	38.27	0	0.52	Bacteria	11805	1329713	autometa
DBSCAN_round3396_1162	38.14	1.754	0.559	Bacteria	8082	1443525	autometa
DBSCAN_round523_2	38.1	0	0.652	Clostridiales	34895	999295	autometa
DBSCAN_round3326_0	38	0	0.52	Bacteroidales	161698	1318691	autometa
DBSCAN_round3405_13	37.93	1.724	0.544	Bacteria	13718	707036	autometa
DBSCAN_round3396_850	37.93	3.448	0.531	Bacteria	30173	1659894	autometa
DBSCAN_round3_65	37.13	0	0.579	Bacteria	4571	787779	autometa
DBSCAN_round108_96	36.82	0	0.533	Clostridia	6868	621367	autometa
DBSCAN_round4_65	36.36	1.724	0.382	Bacteria	3222	523219	autometa
DBSCAN_round5_26	36.26	0	0.436	Bacteroidales	19188	910914	autometa
DBSCAN_round3397_1328	36.26	0	0.629	Bacteria	6668	768060	autometa
DBSCAN_round4082_42	36.2	1.724	0.504	Bacteria	13169	1427272	autometa
DBSCAN_round3399_1007	36.2	0	0.583	Bacteria	13701	1329770	autometa
DBSCAN_round106_8	36.2	0	0.512	Bacteria	63813	1043945	autometa
DBSCAN_round2089_7	35.6	6.082	0.519	Clostridiales	5035	2218726	autometa
DBSCAN_round3392_173	35.55	1.785	0.652	Bacteria	11205	814712	autometa
DBSCAN_round3396_3785	35.34	1.724	0.643	Bacteria	15858	1157213	autometa
DBSCAN_round107_493	35.34	0	0.576	Bacteria	9408	539764	autometa
DBSCAN_round3395_387	35.3	0.671	0.262	Clostridiales	34917	762043	autometa
DBSCAN_round3397_1703	35.08	0	0.618	Bacteria	5019	1114211	autometa
DBSCAN_round3394_444	35.08	0	0.29	Bacteria	19085	1014286	autometa
DBSCAN_round3396_3302	35.07	0	0.632	Bacteria	27115	423624	autometa
DBSCAN_round2621_0	35.03	0	0.514	Bacteria	9419	1615380	autometa
DBSCAN_round1389_0	34.82	6.896	0.268	Bacteria	22041	825682	autometa
DBSCAN_round3398_2283	34.58	0.952	0.502	Bacteroidetes	24126	793800	autometa
DBSCAN_round3_60	34.48	0	0.561	Bacteria	4594	772623	autometa
DBSCAN_round3404_252	34.48	3.448	0.541	Bacteria	6676	854611	autometa
DBSCAN_round2088_128	34.48	0	0.492	Bacteria	19784	1296907	autometa
DBSCAN_round3402_4400	34.37	0	0.293	Bacteria	5873	356224	autometa
DBSCAN_round8_193	34.04	0	0.36	Bacteria	3582	700419	autometa
DBSCAN_round3399_789	33.81	0	0.529	Bacteria	5168	491357	autometa
DBSCAN_round3_66	33.73	0	0.464	Clostridiales	3761	594096	autometa
DBSCAN_round3404_230	33.62	0	0.49	Bacteria	48872	1273875	autometa
DBSCAN_round3397_581	33.62	0	0.508	Bacteria	4630	940649	autometa
DBSCAN_round3397_1390	33.33	5.263	0.297	Bacteria	5742	499581	autometa
DBSCAN_round3652_254	32.75	0	0.488	Bacteria	8683	925821	autometa
DBSCAN_round3454_303	32.75	3.448	0.298	Bacteria	8346	256631	autometa
DBSCAN_round3396_2802	32.75	0	0.627	Bacteria	8531	385710	autometa
DBSCAN_round5658_0	32.37	5.263	0.265	Bacteria	19214	760415	autometa
DBSCAN_round3396_2139	32.36	0	0.595	Bacteria	6950	736301	autometa
DBSCAN_round301_823	32.3	0	0.492	Bacteria	7962	885161	autometa
DBSCAN_round3396_746	32.05	0	0.5	Bacteria	6953	933799	autometa
DBSCAN_round343_6	32.01	3.481	0.526	Clostridiales	11089	1802968	autometa
DBSCAN_round1177_2	32	0	0.482	Bacteria	11705	1208825	autometa
DBSCAN_round1_4	31.97	0	0.53	Bacteria	4548	662213	autometa
DBSCAN_round1360_0	31.89	0	0.513	Bacteria	13815	1871464	autometa
DBSCAN_round273_4	31.81	4.362	0.509	Clostridiales	9036	2035911	autometa
DBSCAN_round4_60	31.79	3.329	0.587	Clostridia	3680	1001864	autometa
DBSCAN_round2087_93	31.17	1.46	0.304	Bacteria	7687	648518	autometa
DBSCAN_round3398_304	31.03	0	0.482	Bacteria	18689	1230639	autometa
DBSCAN_round3396_7239	31.03	0	0.388	Bacteria	27659	323221	autometa
DBSCAN_round123_31	31.03	3.448	0.518	Bacteria	5825	2016718	autometa
DBSCAN_round5297_1397	31	1.785	0.65	Bacteria	6401	682459	autometa
DBSCAN_round909_9	30.96	3.942	0.629	Actinobacteria	5233	920939	autometa
DBSCAN_round3400_500	30.86	0	0.606	Bacteria	9471	976278	autometa
DBSCAN_round141_0	30.7	0	0.455	Bacteria	51376	317410	autometa
DBSCAN_round3499_3	30.54	1.27	0.408	Bacteria	4698	349149	autometa
DBSCAN_round3402_2	30.5	0	0.501	Bacteria	35094	709307	autometa
DBSCAN_round3_63	30.35	0.132	0.536	Clostridiales	3717	444015	autometa
DBSCAN_round1177_5	30.17	6.896	0.536	Bacteria	9102	1496076	autometa
DBSCAN_round2088_76	30.11	0.48	0.517	Bacteroidetes	9266	796396	autometa
DBSCAN_round3_59	30.05	0	0.552	Lachnospiraceae	4094	926319	autometa
DBSCAN_round3_64	30.01	0	0.443	Bacteria	3644	381209	autometa
DBSCAN_round2091_19	29.82	0	0.586	Bacteria	3977	781135	autometa
DBSCAN_round5_69	29.75	0.047	0.414	Lactobacillales	3823	322038	autometa
DBSCAN_round3401_586	29.54	0	0.326	Bacteria	15359	430307	autometa
DBSCAN_round190_0	29.54	7.221	0.507	Clostridiales	8286	1201244	autometa
DBSCAN_round3397_4	29.46	0	0.526	Bacteria	7502	1156852	autometa
DBSCAN_round3396_2012	29.46	0	0.49	Bacteria	18045	993203	autometa
DBSCAN_round3400_39	29.44	2.857	0.518	Bacteroidetes	5729	1224609	autometa
DBSCAN_round3394_18	29.31	0	0.542	Bacteria	13430	644979	autometa
DBSCAN_round1178_1	29.31	0	0.414	Bacteria	23597	682235	autometa
DBSCAN_round3397_1893	29.23	0	0.43	Bacteria	26292	633190	autometa
DBSCAN_round335_27	29.1	0	0.502	Bacteria	4814	914227	autometa
DBSCAN_round3478_33	28.76	5.172	0.567	Bacteria	5526	2483868	autometa
DBSCAN_round2051_0	28.67	1.886	0.464	Bacteria	19404	531096	autometa
DBSCAN_round71_7	28.62	2.419	0.524	Clostridia	15138	721122	autometa
DBSCAN_round3479_4	28.57	1.785	0.503	Bacteria	44354	1684322	autometa
DBSCAN_round3401_2076	28.52	0	0.469	Bacteria	9721	991143	autometa
DBSCAN_round3396_33	28.44	0	0.433	Bacteria	27964	1075204	autometa
DBSCAN_round1683_0	28.05	3.448	0.599	Bacteria	6298	1537895	autometa
DBSCAN_round3404_10	27.73	3.095	0.527	Bacteroidetes	6385	876354	autometa
DBSCAN_round3403_908	27.69	0.862	0.478	Bacteria	7539	908001	autometa
DBSCAN_round3405_56	27.58	1.724	0.556	Bacteria	8144	1051802	autometa
DBSCAN_round3396_623	27.58	0	0.69	Bacteria	5509	1122125	autometa
DBSCAN_round2866_0	27.21	5.263	0.505	Bacteria	21865	1063756	autometa
DBSCAN_round8_149	27.06	0	0.517	Bacteria	4405	947991	autometa
DBSCAN_round3399_1449	27.06	5.172	0.591	Bacteria	5056	1589270	autometa
DBSCAN_round107_179	26.96	0	0.262	Bacteria	30297	431475	autometa
DBSCAN_round107_228	26.84	2.348	0.533	Clostridiales	11538	712033	autometa
DBSCAN_round24_5	26.79	5.263	0.349	Bacteria	4220	2475002	autometa
DBSCAN_round7_141	26.72	0	0.318	Bacteria	3438	312429	autometa
DBSCAN_round3464_2	26.41	0	0.443	Bacteria	6614	690395	autometa
DBSCAN_round3394_258	26.37	0	0.662	Bacteria	17117	824689	autometa
DBSCAN_round3731_9	26.36	0	0.527	Bacteria	9364	1016384	autometa
DBSCAN_round22_17	26.33	1.724	0.328	Bacteria	5351	605907	autometa
DBSCAN_round4210_47	26.2	1.724	0.556	Bacteria	3601	1108929	autometa
DBSCAN_round3661_808	26.01	0	0.526	Bacteria	7032	509001	autometa
DBSCAN_round106_79	25.99	0	0.494	Clostridiales	4144	368287	autometa
DBSCAN_round8_92	25.92	0	0.509	Clostridiales	4032	613251	autometa
DBSCAN_round335_8	25.86	0	0.47	Bacteria	17330	641339	autometa
DBSCAN_round301_17	25.86	0	0.524	Bacteria	6898	661873	autometa
DBSCAN_round909_5	25.72	5.849	0.554	Bacteroidales	5777	607578	autometa
DBSCAN_round4_62	25.65	2.313	0.532	Bacteria	3520	362043	autometa
DBSCAN_round3428_1562	25.57	0	0.297	Bacteria	4845	310642	autometa
DBSCAN_round3394_287	25.19	0	0.429	Bacteria	3709	263995	autometa
DBSCAN_round3393_53	25.16	0	0.352	Bacteria	3201	125991	autometa
DBSCAN_round435_12	24.73	0	0.672	Bacteria	5409	1154173	autometa
DBSCAN_round268_0	23.4	3.378	0.603	Bacteria	5151	700983	autometa
DBSCAN_round3685_51	23.35	1.724	0.463	Bacteria	5344	1180054	autometa
DBSCAN_round3_67	23.27	0	0.561	Bacteria	3713	417408	autometa
DBSCAN_round3394_264	23.27	3.448	0.65	Bacteria	5533	780396	autometa
DBSCAN_round109_489	23.14	2.247	0.31	Bacteria	4004	397068	autometa
DBSCAN_round3393_8	23.11	1.724	0.532	Bacteria	7571	652401	autometa
DBSCAN_round3429_439	22.72	0	0.515	Bacteria	3997	979746	autometa
DBSCAN_round2088_66	22.53	2.312	0.519	Thermoanaerobacterales	3822	628674	autometa
DBSCAN_round4211_57	22.49	1.724	0.638	Bacteria	5168	711444	autometa
DBSCAN_round7_145	22.41	0	0.463	Bacteria	3560	422214	autometa
DBSCAN_round301_33	22.41	0	0.536	Bacteria	5353	776799	autometa
DBSCAN_round2087_59	22.28	2.125	0.501	Clostridiales	21124	748856	autometa
DBSCAN_round326_0	21.93	0.537	0.422	Bacteria	17049	505702	autometa
DBSCAN_round8_200	21.88	0	0.578	Bacteria	3571	547579	autometa
DBSCAN_round3395_813	21.63	0	0.622	Bacteria	5593	1331752	autometa
DBSCAN_round3399_790	21.55	0	0.596	Bacteria	4044	964287	autometa
DBSCAN_round909_17	21.31	0	0.605	Bacteroidetes	19056	338879	autometa
DBSCAN_round2914_0	21.31	0	0.521	Bacteria	8489	1503727	autometa
DBSCAN_round243_0	20.84	0.704	0.395	Clostridiales	5963	631657	autometa
DBSCAN_round336_19	20.68	0	0.498	Bacteria	13497	640359	autometa
DBSCAN_round1422_0	20.5	0.371	0.488	Bacteroidales	40495	1028073	autometa
DBSCAN_round3398_11	20.37	3.448	0.511	Bacteria	18875	959645	autometa
DBSCAN_round3401_1691	19.82	0	0.521	Bacteria	24726	805520	autometa
DBSCAN_round15_0	19.18	0	0.328	Bacteria	3856	374231	autometa
DBSCAN_round22_7	19.11	0	0.409	Lactobacillales	9405	330692	autometa
DBSCAN_round3431_1279	18.34	0	0.277	Clostridiales	58917	298875	autometa
DBSCAN_round301_833	18.28	3.018	0.553	Bacteroidales	4426	604189	autometa
DBSCAN_round7_164	18.06	0	0.343	Bacteria	3077	139919	autometa
DBSCAN_round3_58	17.81	0	0.56	Clostridiales	3761	430908	autometa
DBSCAN_round3396_952	17.54	0	0.276	Bacteria	38513	269774	autometa
DBSCAN_round3964_1	16.66	0	0.456	root	9848	618211	autometa
DBSCAN_round3015_0	16.42	1.565	0.277	Clostridiales	46446	400657	autometa
DBSCAN_round272_14	16.21	0	0.486	Clostridiales	16125	643927	autometa
DBSCAN_round7_140	15.88	1.006	0.401	Clostridiales	3395	222551	autometa
DBSCAN_round5297_288	15.58	0.049	0.458	Bacteroidales	6967	643656	autometa
DBSCAN_round2092_0	15.43	0.953	0.501	Clostridia	4950	518757	autometa
DBSCAN_round3491_0	15.1	0.675	0.515	Bacteria	8455	452758	autometa
DBSCAN_round71_1	12.19	0	0.464	Clostridiales	90725	585223	autometa
DBSCAN_round2090_36	12.07	0.943	0.485	Bacteroidales	8815	421210	autometa
DBSCAN_round110_38	11.94	1.898	0.541	Clostridiales	4009	425633	autometa
DBSCAN_round3403_444	10.96	4.379	0.335	Lactobacillales	10218	563171	autometa
DBSCAN_round302_1	10.53	0.603	0.58	Bacteroidetes	5166	967541	autometa
DBSCAN_round3186_0	10.12	0	0.464	Bacteria	18822	160693	autometa
DBSCAN_round270_13	9.395	0	0.487	Clostridiales	21885	153719	autometa
DBSCAN_round780_3	8.625	0	0.282	Bacteria	5132	353596	autometa
DBSCAN_round910_230	8.578	0	0.506	Clostridiales	10556	301713	autometa
DBSCAN_round3404_2596	8.526	0	0.415	Bacteroidales	58116	241816	autometa
DBSCAN_round2700_6	8.389	0.134	0.531	Clostridiales	4402	507529	autometa
DBSCAN_round437_5	8.333	0	0.618	root	6952	973670	autometa
DBSCAN_round3397_22548	6.189	0	0.31	Bacteria	3386	22651	autometa
DBSCAN_round3393_748	6.135	0	0.39	Lactobacillus	21986	77937	autometa
DBSCAN_round3394_1123	5.375	0	0.56	Proteobacteria	5481	120983	autometa
DBSCAN_round314_1	5.369	0	0.526	Clostridiales	89441	132251	autometa
DBSCAN_round1922_0	5.106	0	0.268	Clostridiales	14976	112584	autometa
DBSCAN_round2087_70	4.859	0	0.431	Pseudomonadales	7084	141510	autometa
DBSCAN_round23_11	4.716	0	0.318	Bacteria	26204	48479	autometa
DBSCAN_round2088_142	4.64	0.249	0.45	Bacteroidales	8928	133324	autometa
DBSCAN_round3397_3355	4.166	0	0.513	root	4239	1074409	autometa
DBSCAN_round3398_3741	3.968	0	0.477	Bacteroidetes	13316	123970	autometa
DBSCAN_round4210_106	3.763	0	0.413	Bacteria	3795	182768	autometa
DBSCAN_round3404_162	3.37	0	0.331	Bacteria	4641	35291	autometa
DBSCAN_round315_3	2.755	0	0.479	Lachnospiraceae	19683	248217	autometa
DBSCAN_round300_54	2.596	0	0.507	Bacteroidales	4436	111641	autometa
DBSCAN_round1564_0	2.16	0	0.457	Bacteroidales	14812	373436	autometa
DBSCAN_round2088_135	1.652	0	0.453	Bacteroidales	9637	182676	autometa
DBSCAN_round3393_566	0.982	0	0.418	Bacteroidales	33452	33452	autometa
DBSCAN_round4212_48	0.932	0	0.631	Clostridiales	4676	38055	autometa
DBSCAN_round2366_11	0.798	0	0.397	Bacteroidales	9572	38185	autometa
DBSCAN_round291_43	0.731	0	0.485	Bacteroidales	18939	23130	autometa
DBSCAN_round3400_2781	0.686	0	0.416	Bacteroidales	13179	43051	autometa
DBSCAN_round3402_2808	0.669	0	0.464	Bacteroidales	14351	17569	autometa
DBSCAN_round327_9	0.537	0	0.407	Bacteria	5103	36005	autometa
DBSCAN_round3394_6874	0.493	0	0.491	Bacteroidales	26699	26699	autometa
DBSCAN_round3394_4664	0.349	0	0.419	Bacteroidales	14527	14527	autometa
DBSCAN_round8_130	0.343	0	0.476	Bacteroidales	20219	23821	autometa
DBSCAN_round301_835	0.341	0	0.417	Bacteroidales	20911	32113	autometa

## Sheet: binning-refiner
bin	completeness	contamination	GC	lineage	N50	size	binner
metabat2-groopm2-autometa_84	99.37	0.114	0.312	Campylobacter	134931	1706974	bf
metabat2-groopm2-autometa_125	99.11	0.117	0.37	Campylobacterales	71497	1483200	bf
metabat2-groopm2-autometa_83	98.79	1.136	0.48	Bacteria	27878	1716307	bf
metabat2-groopm2-autometa_65	97.58	0	0.567	Bacteria	51920	1800190	bf
metabat2-groopm2-autometa_18	97.18	0.377	0.503	Bacteroidales	45705	2354571	bf
metabat2-groopm2-autometa_11	96.83	0.158	0.506	Clostridiales	16463	2707040	bf
metabat2-groopm2-autometa_128	96.71	0.293	0.346	Campylobacterales	20533	1474729	bf
metabat2-groopm2-autometa_24	96.66	0	0.444	Clostridiales	96872	2240963	bf
metabat2-groopm2-autometa_4	96.34	0.185	0.434	Bacteroidales	51376	3174857	bf
metabat2-groopm2-autometa_2	96.13	0.384	0.451	Bacteroidales	116839	4369515	bf
metabat2-groopm2-autometa_124	96.09	0	0.502	Clostridiales	15130	1485710	bf
metabat2-groopm2-autometa_88	95.89	0	0.531	Bacteroidetes	171650	1696794	bf
metabat2-groopm2-autometa_194	95.88	0	0.389	Bacteria	37081	1107969	bf
metabat2-groopm2-autometa_16	95.48	1.442	0.576	Bacteroidetes	43105	2396708	bf
metabat2-groopm2-autometa_37	95.16	1.36	0.436	Clostridiales	21037	2065905	bf
metabat2-groopm2-autometa_59	94.96	0	0.537	Clostridiales	18490	1866589	bf
metabat2-groopm2-autometa_22	94.12	0	0.429	Pseudomonadales	26178	2300408	bf
metabat2-groopm2-autometa_53	94.1	0.915	0.491	Clostridiales	39767	1931494	bf
metabat2-groopm2-autometa_17	93.95	0.671	0.484	Clostridiales	35482	2396331	bf
metabat2-groopm2-autometa_10	93.84	0.588	0.503	Gammaproteobacteria	57871	2734568	bf
metabat2-groopm2-autometa_39	93.71	0	0.468	Bacteroidales	127352	2057690	bf
metabat2-groopm2-autometa_32	93.7	1.403	0.546	Clostridiales	19513	2110310	bf
metabat2-groopm2-autometa_23	93.48	0.088	0.549	Actinomycetales	15003	2244668	bf
metabat2-groopm2-autometa_153	93.41	0.598	0.48	Selenomonadales	10844	1316014	bf
metabat2-groopm2-autometa_200	93.25	2.407	0.28	Bacteria	125384	1084667	bf
metabat2-groopm2-autometa_8	92.85	1.51	0.629	Clostridiales	30958	2891379	bf
metabat2-groopm2-autometa_31	92.8	0.503	0.477	Bacteroidales	48278	2156582	bf
metabat2-groopm2-autometa_127	92.3	0	0.379	Bacteria	25377	1474896	bf
metabat2-groopm2-autometa_132	92.22	1.482	0.349	Bacteria	20186	1437106	bf
metabat2-groopm2-autometa_71	92.04	1.136	0.604	Bacteria	22493	1768279	bf
metabat2-groopm2-autometa_118	91.93	0.806	0.487	Clostridia	18364	1534171	bf
metabat2-groopm2-autometa_101	91.93	3.277	0.452	Clostridia	67267	1639923	bf
metabat2-groopm2-autometa_19	91.79	0	0.647	Bacteria	54809	2343212	bf
metabat2-groopm2-autometa_92	91.61	1.006	0.482	Clostridiales	18506	1682511	bf
metabat2-groopm2-autometa_12	91.23	1.775	0.598	Deltaproteobacteria	61846	2667848	bf
metabat2-groopm2-autometa_25	91.19	1.212	0.437	Bacteria	10835	2221583	bf
metabat2-groopm2-autometa_46	91.18	0.961	0.513	Bacteroidetes	18591	2016370	bf
metabat2-groopm2-autometa_61	91.16	1.197	0.546	Selenomonadales	11578	1831943	bf
metabat2-groopm2-autometa_105	90.83	0.026	0.517	Clostridia	19995	1599507	bf
metabat2-groopm2-autometa_7	90.63	0	0.449	Clostridiales	25016	2894069	bf
metabat2-groopm2-autometa_40	90.48	1.515	0.664	Clostridiales	27504	2052381	bf
metabat2-groopm2-autometa_62	90.18	0.21	0.449	Clostridiales	26083	1828536	bf
metabat2-groopm2-autometa_21	90.11	0.613	0.635	Deltaproteobacteria	39574	2305151	bf
metabat2-groopm2-autometa_129	89.97	0.223	0.427	Clostridiales	20059	1459799	bf
metabat2-groopm2-autometa_78	89.86	0.675	0.626	Bacteria	34281	1724238	bf
metabat2-groopm2-autometa_93	89.77	0	0.511	Bacteria	28619	1681054	bf
metabat2-groopm2-autometa_14	89.37	0.377	0.546	Bacteroidales	16532	2496451	bf
metabat2-groopm2-autometa_42	89.01	0	0.533	Clostridiales	12858	2034754	bf
metabat2-groopm2-autometa_66	88.27	1.88	0.367	Bacteria	18643	1798391	bf
metabat2-groopm2-autometa_26	87.87	0.316	0.574	Clostridiales	17376	2197243	bf
metabat2-groopm2-autometa_20	87.7	0.877	0.516	Lachnospiraceae	19702	2342676	bf
metabat2-groopm2-autometa_167	87.1	0	0.614	Clostridiales	15153	1255031	bf
metabat2-groopm2-autometa_43	86.69	1.612	0.658	Actinobacteria	41267	2027620	bf
metabat2-groopm2-autometa_81	86.62	0.732	0.583	Clostridiales	46638	1721348	bf
metabat2-groopm2-autometa_5	86.42	1.293	0.555	Lachnospiraceae	53183	2916141	bf
metabat2-groopm2-autometa_211	85.95	1.123	0.317	Bacteria	18360	1048716	bf
metabat2-groopm2-autometa_28	85.6	0	0.594	Clostridiales	11911	2192905	bf
metabat2-groopm2-autometa_49	85.34	0	0.455	Clostridiales	8572	1985955	bf
metabat2-groopm2-autometa_91	85.06	0	0.492	Bacteroidetes	17819	1687115	bf
metabat2-groopm2-autometa_102	85.06	0	0.553	Clostridiales	87044	1639868	bf
metabat2-groopm2-autometa_111	84.98	0.595	0.592	Bacteroidetes	41650	1573489	bf
metabat2-groopm2-autometa_135	84.9	2.425	0.393	Bacteria	9507	1410781	bf
metabat2-groopm2-autometa_44	84.65	0	0.469	Bacteroidales	21606	2022346	bf
metabat2-groopm2-autometa_99	84.47	0.335	0.569	Clostridiales	14756	1656215	bf
metabat2-groopm2-autometa_112	84.45	0	0.509	Clostridiales	10441	1561663	bf
metabat2-groopm2-autometa_76	84.41	0	0.406	Gammaproteobacteria	10517	1738778	bf
metabat2-groopm2-autometa_89	84.22	0.506	0.515	Prevotella	11239	1695694	bf
metabat2-groopm2-autometa_236	84.15	0	0.324	Bacteria	21302	956307	bf
metabat2-groopm2-autometa_86	84.09	0.568	0.469	Bacteria	13549	1701686	bf
metabat2-groopm2-autometa_38	84	0.591	0.573	Deltaproteobacteria	18412	2059084	bf
metabat2-groopm2-autometa_130	83.9	0.854	0.364	Bacteria	53133	1458820	bf
metabat2-groopm2-autometa_95	83.89	0.671	0.468	Clostridiales	11251	1678615	bf
metabat2-groopm2-autometa_6	83.75	0	0.491	Gammaproteobacteria	8690	2899296	bf
metabat2-groopm2-autometa_75	83.49	0.314	0.541	Bacteria	17340	1741182	bf
metabat2-groopm2-autometa_90	82.95	1.136	0.482	Bacteria	17090	1691869	bf
metabat2-groopm2-autometa_58	82.9	0.427	0.306	Bacteria	94772	1870855	bf
metabat2-groopm2-autometa_136	82.24	0.268	0.554	Clostridiales	18205	1392884	bf
metabat2-groopm2-autometa_108	81.72	0.537	0.428	Bacteria	156163	1582760	bf
metabat2-groopm2-autometa_70	81.42	1.169	0.489	Lachnospiraceae	24821	1769405	bf
metabat2-groopm2-autometa_126	81.1	0.166	0.657	Bifidobacteriaceae	8812	1477663	bf
metabat2-groopm2-autometa_13	81.03	0	0.46	Bacteria	30401	2547746	bf
metabat2-groopm2-autometa_68	81.01	0	0.611	Bacteria	11701	1775858	bf
metabat2-groopm2-autometa_185	81.01	0	0.602	Clostridia	12388	1158132	bf
metabat2-groopm2-autometa_82	80.99	1.342	0.565	Clostridiales	11467	1721212	bf
metabat2-groopm2-autometa_33	80.58	0	0.664	Clostridia	8360	2107607	bf
metabat2-groopm2-autometa_54	80.4	1.176	0.564	Gammaproteobacteria	10300	1922076	bf
metabat2-groopm2-autometa_220	80.27	0	0.414	Clostridiales	8317	1000402	bf
metabat2-groopm2-autometa_104	79.4	1.075	0.643	Actinobacteria	13386	1629373	bf
metabat2-groopm2-autometa_187	79.31	1.724	0.296	Bacteria	9950	1145242	bf
metabat2-groopm2-autometa_181	79.01	0.487	0.372	Lactobacillus	12581	1187269	bf
metabat2-groopm2-autometa_147	78.91	0	0.359	Bacteria	47792	1345315	bf
metabat2-groopm2-autometa_56	78.72	0	0.577	Clostridiales	15394	1915046	bf
metabat2-groopm2-autometa_9	78.46	0	0.563	Gammaproteobacteria	16811	2834107	bf
metabat2-groopm2-autometa_175	78.11	0.447	0.579	Clostridiales	6638	1221524	bf
metabat2-groopm2-autometa_106	77.82	1.994	0.396	Bacteria	13951	1588438	bf
metabat2-groopm2-autometa_184	77.65	0	0.592	Firmicutes	11560	1166304	bf
metabat2-groopm2-autometa_207	77.52	7.303	0.305	Bacteria	89959	1062664	bf
metabat2-groopm2-autometa_116	77.13	2.013	0.626	Clostridiales	7523	1544473	bf
metabat2-groopm2-autometa_29	76.72	0	0.453	Bacteria	17573	2164036	bf
metabat2-groopm2-autometa_264	76.57	0	0.476	Clostridiales	113748	873814	bf
metabat2-groopm2-autometa_150	76	0.894	0.628	Clostridiales	20525	1324843	bf
metabat2-groopm2-autometa_123	75.63	0.632	0.315	Firmicutes	36942	1489402	bf
metabat2-groopm2-autometa_110	74.82	0.806	0.42	Bacteria	14823	1575366	bf
metabat2-groopm2-autometa_134	74.16	0	0.508	Lachnospiraceae	19415	1414612	bf
metabat2-groopm2-autometa_67	74.1	2.04	0.625	Clostridiales	19127	1776123	bf
metabat2-groopm2-autometa_45	73.93	0	0.497	Bacteria	39496	2019259	bf
metabat2-groopm2-autometa_64	73.87	0	0.448	Bacteroidales	12571	1806909	bf
metabat2-groopm2-autometa_96	73.12	0.961	0.555	Bacteroidetes	11365	1669151	bf
metabat2-groopm2-autometa_222	72.53	0	0.587	Clostridiales	7727	991252	bf
metabat2-groopm2-autometa_206	72.35	0.625	0.474	Proteobacteria	21174	1065347	bf
metabat2-groopm2-autometa_100	72.3	0.952	0.515	Bacteroidetes	63902	1649916	bf
metabat2-groopm2-autometa_103	71.83	26.43	0.5	Bacteria	5875	1632895	bf
metabat2-groopm2-autometa_203	71.81	0	0.59	Bacteria	11707	1074429	bf
metabat2-groopm2-autometa_168	71.76	0.316	0.561	Clostridiales	14024	1249181	bf
metabat2-groopm2-autometa_27	71.74	0	0.508	Bacteroidales	62656	2197130	bf
metabat2-groopm2-autometa_50	71.55	0	0.625	Bacteria	37363	1980505	bf
metabat2-groopm2-autometa_231	70.94	0.699	0.384	Campylobacterales	5988	972885	bf
metabat2-groopm2-autometa_97	70.68	1.724	0.297	Bacteria	36753	1663562	bf
metabat2-groopm2-autometa_85	70.1	0	0.618	Bacteroidetes	77371	1703079	bf
metabat2-groopm2-autometa_165	69.56	0	0.608	Bacteroidetes	47325	1261961	bf
metabat2-groopm2-autometa_151	69.23	0	0.575	Clostridia	58432	1321744	bf
metabat2-groopm2-autometa_3	69.22	1.351	0.521	Bacteria	5714	3194748	bf
metabat2-groopm2-autometa_197	68.91	0	0.343	Lactobacillus	29889	1102684	bf
metabat2-groopm2-autometa_72	68.42	0	0.593	Bacteria	9689	1757651	bf
metabat2-groopm2-autometa_114	68.32	1.342	0.611	Clostridiales	14097	1548686	bf
metabat2-groopm2-autometa_51	68.21	0.377	0.474	Bacteroidales	12848	1980067	bf
metabat2-groopm2-autometa_198	68.2	0.952	0.586	Bacteroidetes	9273	1096807	bf
metabat2-groopm2-autometa_180	67.82	0	0.507	Clostridiales	36562	1192155	bf
metabat2-groopm2-autometa_216	67.24	1.724	0.364	Bacteria	14331	1020162	bf
metabat2-groopm2-autometa_139	66.77	0.471	0.313	Bacteria	9994	1380034	bf
metabat2-groopm2-autometa_41	66.66	0	0.521	Bacteria	13573	2050272	bf
metabat2-groopm2-autometa_107	65.95	0.838	0.6	Clostridiales	16139	1585504	bf
metabat2-groopm2-autometa_48	65.51	0	0.499	Bacteria	10575	1988707	bf
metabat2-groopm2-autometa_169	65.44	0.471	0.541	Bacteria	8105	1245434	bf
metabat2-groopm2-autometa_202	64.94	0.671	0.33	Clostridiales	42273	1081134	bf
metabat2-groopm2-autometa_226	64.01	0.374	0.411	Lactobacillales	32130	982273	bf
metabat2-groopm2-autometa_117	63.87	0.075	0.521	Bacteroidales	15098	1538402	bf
metabat2-groopm2-autometa_60	63.79	0	0.488	Bacteria	15270	1834534	bf
metabat2-groopm2-autometa_30	63.79	0	0.474	Bacteria	11453	2162485	bf
metabat2-groopm2-autometa_173	62.93	0	0.567	Bacteria	12282	1227955	bf
metabat2-groopm2-autometa_260	62.45	0	0.325	Lactobacillales	18882	888152	bf
metabat2-groopm2-autometa_131	62.42	0	0.454	Bacteroidales	17456	1454823	bf
metabat2-groopm2-autometa_221	62.35	0	0.407	Bacteria	17955	995410	bf
metabat2-groopm2-autometa_133	62.22	1.724	0.481	Bacteria	8015	1420992	bf
metabat2-groopm2-autometa_98	61.79	0	0.512	Bacteria	57115	1658304	bf
metabat2-groopm2-autometa_121	60.68	1.724	0.583	Bacteria	28895	1514119	bf
metabat2-groopm2-autometa_77	60.52	0	0.514	Bacteria	19343	1728616	bf
metabat2-groopm2-autometa_186	60.52	0	0.568	Bacteria	15504	1148623	bf
metabat2-groopm2-autometa_63	60.34	0	0.527	Bacteria	15944	1818441	bf
metabat2-groopm2-autometa_113	60.34	0	0.513	Bacteria	14170	1549346	bf
metabat2-groopm2-autometa_259	59.69	0	0.552	Clostridia	21059	889325	bf
metabat2-groopm2-autometa_143	59.64	0	0.566	Bacteria	7956	1359683	bf
metabat2-groopm2-autometa_57	58.62	0	0.453	Bacteria	13048	1872336	bf
metabat2-groopm2-autometa_73	58.03	0	0.633	Bacteria	11218	1756555	bf
metabat2-groopm2-autometa_179	57.93	0	0.547	Bacteria	13784	1200331	bf
metabat2-groopm2-autometa_155	57.91	0	0.657	Bacteria	8234	1302858	bf
metabat2-groopm2-autometa_228	57.44	0.02	0.612	Clostridiales	5251	978132	bf
metabat2-groopm2-autometa_328	57.04	0	0.305	Bacteria	13487	647437	bf
metabat2-groopm2-autometa_109	57.01	0	0.489	Bacteria	13528	1578407	bf
metabat2-groopm2-autometa_247	56.98	0	0.397	Bacteria	108909	935715	bf
metabat2-groopm2-autometa_227	56.45	0	0.48	Bacteria	10625	982028	bf
metabat2-groopm2-autometa_273	56.24	0	0.54	Clostridiales	24950	838208	bf
metabat2-groopm2-autometa_254	56.03	0	0.502	Bacteroidetes	29655	910352	bf
metabat2-groopm2-autometa_248	55.34	1.724	0.645	Bacteria	6168	930345	bf
metabat2-groopm2-autometa_274	55.24	0.843	0.477	Clostridiales	6456	836988	bf
metabat2-groopm2-autometa_94	55.17	1.724	0.604	Bacteria	7315	1680803	bf
metabat2-groopm2-autometa_47	55.17	0	0.493	Bacteria	103495	1990584	bf
metabat2-groopm2-autometa_141	54.78	0	0.536	Bacteria	10846	1364342	bf
metabat2-groopm2-autometa_223	54.54	0	0.394	Bacteria	146831	987288	bf
metabat2-groopm2-autometa_87	54.31	1.724	0.536	Bacteria	9734	1698710	bf
metabat2-groopm2-autometa_119	54.31	0	0.585	Bacteria	35563	1528510	bf
metabat2-groopm2-autometa_183	54.07	1.724	0.613	Bacteria	15601	1168897	bf
metabat2-groopm2-autometa_149	53.84	0	0.402	Spirochaetaceae	133303	1332603	bf
metabat2-groopm2-autometa_138	52.98	0	0.541	Bacteria	10379	1389219	bf
metabat2-groopm2-autometa_301	52.57	0	0.479	Clostridiales	10758	731034	bf
metabat2-groopm2-autometa_52	52.28	0	0.521	Bacteria	18998	1967142	bf
metabat2-groopm2-autometa_195	52.06	0	0.633	Bacteria	8951	1107039	bf
metabat2-groopm2-autometa_230	51.78	0	0.608	Bacteria	55361	973552	bf
metabat2-groopm2-autometa_177	51.78	0	0.652	Bacteria	12316	1206607	bf
metabat2-groopm2-autometa_292	51.72	1.724	0.476	Bacteria	16581	760594	bf
metabat2-groopm2-autometa_115	50.87	1.754	0.521	Bacteria	9355	1546730	bf
metabat2-groopm2-autometa_157	50.86	0	0.528	Bacteria	19377	1289909	bf
metabat2-groopm2-autometa_152	50.31	0	0.515	Clostridiales	13131	1318409	bf
metabat2-groopm2-autometa_140	50.17	0	0.281	Bacteria	7187	1371952	bf
metabat2-groopm2-autometa_331	49.2	0.026	0.52	Clostridia	9726	645705	bf
metabat2-groopm2-autometa_120	49.12	5.263	0.499	Bacteria	16145	1516509	bf
metabat2-groopm2-autometa_74	48.27	1.724	0.489	Bacteria	12940	1743552	bf
metabat2-groopm2-autometa_159	48.27	0	0.5	Bacteria	32025	1286752	bf
metabat2-groopm2-autometa_156	48.27	0	0.593	Bacteria	13872	1293052	bf
metabat2-groopm2-autometa_170	47.81	0	0.511	Bacteria	12828	1238560	bf
metabat2-groopm2-autometa_215	47.41	0	0.487	Bacteria	51541	1021154	bf
metabat2-groopm2-autometa_358	47.36	0	0.524	Bacteria	10243	574500	bf
metabat2-groopm2-autometa_201	47.36	0	0.315	Bacteria	9164	1082661	bf
metabat2-groopm2-autometa_69	46.55	24.13	0.269	Bacteria	10785	1773045	bf
metabat2-groopm2-autometa_354	46.55	0	0.379	Bacteria	9088	586270	bf
metabat2-groopm2-autometa_287	46.55	0	0.623	Bacteria	9607	771900	bf
metabat2-groopm2-autometa_161	46.55	0	0.518	Bacteria	14644	1282341	bf
metabat2-groopm2-autometa_279	46.39	0	0.528	Bacteroidetes	267011	821700	bf
metabat2-groopm2-autometa_272	46.16	0	0.506	Bacteria	50109	841135	bf
metabat2-groopm2-autometa_55	45.61	0	0.54	Bacteria	13933	1915489	bf
metabat2-groopm2-autometa_210	45.61	0	0.295	Bacteria	15391	1049188	bf
metabat2-groopm2-autometa_249	45.45	0.862	0.596	Bacteria	10381	924455	bf
metabat2-groopm2-autometa_252	44.98	0	0.471	Bacteria	12732	914551	bf
metabat2-groopm2-autometa_193	44.82	0	0.582	Bacteria	19745	1111061	bf
metabat2-groopm2-autometa_235	43.94	0.952	0.535	Bacteria	4777	958722	bf
metabat2-groopm2-autometa_209	43.85	0	0.576	Bacteria	4782	1049380	bf
metabat2-groopm2-autometa_166	43.85	5.172	0.66	Bacteria	7408	1260645	bf
metabat2-groopm2-autometa_326	43.63	0	0.315	Bacteria	17341	650878	bf
metabat2-groopm2-autometa_291	43.57	0	0.579	Bacteria	8252	763687	bf
metabat2-groopm2-autometa_1	43.44	14.13	0.421	Bacteria	6464	6642063	bf
metabat2-groopm2-autometa_145	43.39	0	0.462	Bacteria	25412	1348965	bf
metabat2-groopm2-autometa_171	43.22	0.167	0.51	Clostridiales	13987	1231087	bf
metabat2-groopm2-autometa_192	43.1	0	0.438	Bacteria	38704	1118706	bf
metabat2-groopm2-autometa_36	42.93	0	0.455	Bacteria	78120	2066341	bf
metabat2-groopm2-autometa_242	42.6	0	0.263	Bacteria	7685	946483	bf
metabat2-groopm2-autometa_35	42.24	0	0.467	Bacteria	62695	2099159	bf
metabat2-groopm2-autometa_176	42.24	0	0.618	Bacteria	83854	1209097	bf
metabat2-groopm2-autometa_268	42.1	0	0.32	Bacteria	12115	851737	bf
metabat2-groopm2-autometa_262	41.82	0	0.622	Bacteroidetes	137108	880289	bf
metabat2-groopm2-autometa_163	41.58	0.186	0.402	Bacteroidales	28499	1276737	bf
metabat2-groopm2-autometa_289	41.07	0	0.508	Bacteria	77720	769054	bf
metabat2-groopm2-autometa_212	41.07	0	0.656	Bacteria	6601	1041867	bf
metabat2-groopm2-autometa_208	40.83	0	0.695	Bacteria	8188	1057324	bf
metabat2-groopm2-autometa_285	40.4	0	0.476	Firmicutes	4294	793715	bf
metabat2-groopm2-autometa_357	40.17	0	0.648	Bacteria	13874	575321	bf
metabat2-groopm2-autometa_122	40	0	0.494	Bacteria	13359	1506544	bf
metabat2-groopm2-autometa_349	39.86	0	0.374	Lactobacillus	19968	599090	bf
metabat2-groopm2-autometa_267	39.67	0	0.384	Lactobacillales	21205	860504	bf
metabat2-groopm2-autometa_276	39.65	0	0.492	Bacteria	199582	828822	bf
metabat2-groopm2-autometa_232	38.96	0	0.383	Bacteria	6126	967196	bf
metabat2-groopm2-autometa_199	38.75	1.754	0.501	Bacteria	7485	1092766	bf
metabat2-groopm2-autometa_304	38.59	0	0.395	Bacteria	488996	716827	bf
metabat2-groopm2-autometa_234	37.93	0	0.528	Bacteria	12721	961624	bf
metabat2-groopm2-autometa_160	37.93	0	0.41	Bacteria	50159	1282971	bf
metabat2-groopm2-autometa_191	37.71	0	0.547	Bacteria	8712	1121799	bf
metabat2-groopm2-autometa_144	37.24	0	0.463	Bacteria	38076	1353594	bf
metabat2-groopm2-autometa_307	37.13	0	0.578	Bacteria	4811	714172	bf
metabat2-groopm2-autometa_361	36.84	0	0.276	Bacteria	24055	572038	bf
metabat2-groopm2-autometa_319	36.7	1.265	0.407	Firmicutes	43913	680609	bf
metabat2-groopm2-autometa_148	36.68	0	0.517	Enterobacteriaceae	16544	1344831	bf
metabat2-groopm2-autometa_290	36.47	3.508	0.271	Bacteria	6299	765155	bf
metabat2-groopm2-autometa_239	36.2	0	0.323	Bacteria	12439	951067	bf
metabat2-groopm2-autometa_219	36.2	0	0.487	Bacteria	46520	1001121	bf
metabat2-groopm2-autometa_281	35.9	0	0.523	Clostridiales	13827	815386	bf
metabat2-groopm2-autometa_333	35.56	0	0.276	Bacteria	43635	639158	bf
metabat2-groopm2-autometa_217	35.08	0	0.29	Bacteria	19085	1014286	bf
metabat2-groopm2-autometa_188	34.5	0	0.536	Bacteria	6245	1144441	bf
metabat2-groopm2-autometa_343	34.48	0	0.511	Bacteria	11004	616304	bf
metabat2-groopm2-autometa_341	34.48	0	0.471	Bacteria	8102	617357	bf
metabat2-groopm2-autometa_327	34.48	0	0.518	Bacteria	32984	649568	bf
metabat2-groopm2-autometa_190	34.48	0	0.455	Bacteria	15171	1122891	bf
metabat2-groopm2-autometa_182	34.48	0	0.584	Bacteria	14005	1174238	bf
metabat2-groopm2-autometa_162	34.48	0	0.477	Bacteria	16470	1280080	bf
metabat2-groopm2-autometa_15	34.48	0	0.413	Bacteria	5054	2400471	bf
metabat2-groopm2-autometa_269	34.46	0	0.394	Bacteria	12700	851181	bf
metabat2-groopm2-autometa_294	34.45	1.342	0.255	Clostridiales	28926	748421	bf
metabat2-groopm2-autometa_283	33.93	0	0.518	Bacteria	17452	810446	bf
metabat2-groopm2-autometa_265	33.62	0	0.579	Bacteria	15318	870691	bf
metabat2-groopm2-autometa_282	33.54	0	0.528	Bacteria	15851	814013	bf
metabat2-groopm2-autometa_174	33.1	0	0.466	Bacteria	42640	1225888	bf
metabat2-groopm2-autometa_244	32.75	0	0.502	Bacteria	5166	943688	bf
metabat2-groopm2-autometa_229	32.75	0	0.56	Bacteria	11064	973940	bf
metabat2-groopm2-autometa_142	32.75	0	0.459	Bacteria	73574	1361894	bf
metabat2-groopm2-autometa_382	32.35	0	0.394	Bacteria	50124	526206	bf
metabat2-groopm2-autometa_237	32.24	0	0.555	Bacteria	12711	953984	bf
metabat2-groopm2-autometa_178	32.24	0	0.635	Bacteria	6282	1202342	bf
metabat2-groopm2-autometa_214	32.14	1.724	0.647	Bacteria	5728	1021731	bf
metabat2-groopm2-autometa_172	31.92	1.754	0.559	Bacteria	8380	1229260	bf
metabat2-groopm2-autometa_258	31.89	0	0.497	Bacteria	14444	890912	bf
metabat2-groopm2-autometa_280	31.57	0	0.619	Bacteria	5411	821648	bf
metabat2-groopm2-autometa_352	31.27	0.671	0.263	Clostridiales	34917	589870	bf
metabat2-groopm2-autometa_241	31.2	17.58	0.65	Bacteria	8482	947597	bf
metabat2-groopm2-autometa_79	31.03	0	0.473	Bacteria	36384	1722954	bf
metabat2-groopm2-autometa_365	31.03	0	0.548	Bacteria	10878	563110	bf
metabat2-groopm2-autometa_318	31.03	0	0.578	Bacteria	14010	681547	bf
metabat2-groopm2-autometa_270	31.03	0	0.585	Bacteria	10914	846999	bf
metabat2-groopm2-autometa_80	30.81	0	0.462	Bacteria	11095	1722363	bf
metabat2-groopm2-autometa_305	29.89	0	0.493	Clostridiales	5547	716293	bf
metabat2-groopm2-autometa_367	29.82	0	0.503	Bacteria	62149	562680	bf
metabat2-groopm2-autometa_158	29.65	0	0.51	Bacteria	16317	1289314	bf
metabat2-groopm2-autometa_238	29.46	0	0.49	Bacteria	18346	952780	bf
metabat2-groopm2-autometa_362	29.31	0	0.413	Bacteria	26401	571615	bf
metabat2-groopm2-autometa_286	29.31	0	0.366	Bacteria	4395	777032	bf
metabat2-groopm2-autometa_271	29.31	0	0.515	Bacteria	86825	844591	bf
metabat2-groopm2-autometa_233	29.31	0	0.642	Bacteria	16313	965937	bf
metabat2-groopm2-autometa_245	28.94	0	0.525	Bacteria	12029	942406	bf
metabat2-groopm2-autometa_257	28.7	0	0.466	Bacteria	5982	891357	bf
metabat2-groopm2-autometa_295	28.6	0	0.555	Bacteria	5097	746883	bf
metabat2-groopm2-autometa_205	28.44	0	0.433	Bacteria	27964	1066125	bf
metabat2-groopm2-autometa_224	27.94	0	0.612	Clostridiales	40220	985933	bf
metabat2-groopm2-autometa_336	27.75	0	0.49	Bacteria	9462	634023	bf
metabat2-groopm2-autometa_359	27.58	0	0.533	Bacteria	38552	573207	bf
metabat2-groopm2-autometa_321	27.58	0	0.415	Bacteria	4311	677813	bf
metabat2-groopm2-autometa_278	27.58	0	0.509	Bacteria	4996	822375	bf
metabat2-groopm2-autometa_256	27.58	5.172	0.572	Bacteria	4852	904103	bf
metabat2-groopm2-autometa_213	27.58	0	0.457	Bacteria	10857	1024123	bf
metabat2-groopm2-autometa_146	27.58	1.724	0.497	Bacteria	20223	1345698	bf
metabat2-groopm2-autometa_315	26.88	0	0.496	Bacteria	9210	692239	bf
metabat2-groopm2-autometa_298	26.78	0	0.608	Bacteria	41261	742056	bf
metabat2-groopm2-autometa_204	26.72	0	0.476	Bacteria	16293	1069527	bf
metabat2-groopm2-autometa_370	26.41	0	0.443	Bacteria	5983	551349	bf
metabat2-groopm2-autometa_356	26.41	0	0.443	Bacteria	6736	582970	bf
metabat2-groopm2-autometa_344	26.36	0	0.629	Bacteria	27936	614439	bf
metabat2-groopm2-autometa_196	26.33	0	0.615	Bacteria	7235	1104609	bf
metabat2-groopm2-autometa_322	26.17	0	0.48	Bacteria	24310	665247	bf
metabat2-groopm2-autometa_340	25.86	0	0.43	Bacteria	29098	618807	bf
metabat2-groopm2-autometa_324	25.86	0	0.534	Bacteria	5946	660109	bf
metabat2-groopm2-autometa_300	25.86	0	0.487	Bacteria	10223	735895	bf
metabat2-groopm2-autometa_339	25	0	0.655	Bacteria	18329	626192	bf
metabat2-groopm2-autometa_246	25	0	0.499	Bacteria	40839	940974	bf
metabat2-groopm2-autometa_189	24.79	0	0.484	Bacteria	60146	1142913	bf
metabat2-groopm2-autometa_299	24.56	0	0.472	Bacteria	11474	738021	bf
metabat2-groopm2-autometa_366	24.13	0	0.427	Bacteria	36728	562865	bf
metabat2-groopm2-autometa_325	24.13	0	0.613	Bacteria	14517	658877	bf
metabat2-groopm2-autometa_250	24.13	0	0.456	Bacteria	9525	922943	bf
metabat2-groopm2-autometa_374	23.44	0	0.619	Bacteria	4952	544032	bf
metabat2-groopm2-autometa_309	23.39	0	0.499	Bacteria	30479	711140	bf
metabat2-groopm2-autometa_251	23.12	0	0.445	Bacteria	4426	914852	bf
metabat2-groopm2-autometa_313	22.98	0	0.497	Bacteria	5278	698683	bf
metabat2-groopm2-autometa_303	22.8	0	0.504	Bacteria	4814	726330	bf
metabat2-groopm2-autometa_311	22.41	0	0.403	Bacteria	126191	706304	bf
metabat2-groopm2-autometa_310	22.41	0	0.475	Bacteria	12447	710656	bf
metabat2-groopm2-autometa_243	22.41	0	0.4	Bacteria	8925	944423	bf
metabat2-groopm2-autometa_225	22.41	0	0.508	Bacteria	14783	982468	bf
metabat2-groopm2-autometa_218	22.41	0	0.526	Bacteria	8556	1009152	bf
metabat2-groopm2-autometa_350	21.89	0	0.479	Bacteria	7487	598461	bf
metabat2-groopm2-autometa_337	21.53	0	0.527	Bacteria	4172	628667	bf
metabat2-groopm2-autometa_266	21.47	12.06	0.482	Bacteria	4221	868061	bf
metabat2-groopm2-autometa_363	21.03	0	0.522	Bacteria	4852	566908	bf
metabat2-groopm2-autometa_277	20.75	0	0.454	Bacteria	8314	826201	bf
metabat2-groopm2-autometa_261	19.59	1.724	0.514	Bacteria	19824	881801	bf
metabat2-groopm2-autometa_371	18.96	0	0.498	Bacteria	15574	550150	bf
metabat2-groopm2-autometa_368	18.96	0	0.482	Bacteria	22826	553993	bf
metabat2-groopm2-autometa_348	18.96	0	0.483	Bacteria	79308	603091	bf
metabat2-groopm2-autometa_342	18.96	0	0.544	Bacteria	6075	617098	bf
metabat2-groopm2-autometa_302	18.96	0	0.574	Bacteria	538149	727208	bf
metabat2-groopm2-autometa_164	18.96	5.172	0.482	Bacteria	5662	1274924	bf
metabat2-groopm2-autometa_369	18.1	0	0.526	Bacteria	6769	552149	bf
metabat2-groopm2-autometa_312	18.1	0	0.516	Bacteria	5068	704990	bf
metabat2-groopm2-autometa_308	18.1	0	0.522	Bacteria	26343	712972	bf
metabat2-groopm2-autometa_288	18.1	0	0.483	Bacteria	15641	770372	bf
metabat2-groopm2-autometa_364	17.58	0	0.519	Bacteria	4405	566554	bf
metabat2-groopm2-autometa_377	17.24	0	0.546	Bacteria	138142	533512	bf
metabat2-groopm2-autometa_375	17.24	0	0.534	Bacteria	9772	539540	bf
metabat2-groopm2-autometa_332	17.24	0	0.505	Bacteria	26378	644234	bf
metabat2-groopm2-autometa_293	17.24	0	0.558	Bacteria	9935	760410	bf
metabat2-groopm2-autometa_263	17.24	0	0.546	Bacteria	41024	874066	bf
metabat2-groopm2-autometa_353	16.66	0	0.457	root	10033	587862	bf
metabat2-groopm2-autometa_346	16.66	0	0.493	root	13169	607587	bf
metabat2-groopm2-autometa_317	16.66	0	0.527	root	12743	682664	bf
metabat2-groopm2-autometa_253	16.66	0	0.448	root	6215	912742	bf
metabat2-groopm2-autometa_351	16.21	0	0.486	Clostridiales	18457	593140	bf
metabat2-groopm2-autometa_334	15.51	0	0.651	Bacteria	6216	638369	bf
metabat2-groopm2-autometa_306	15.51	0	0.539	Bacteria	10829	715755	bf
metabat2-groopm2-autometa_381	14.4	0	0.479	Bacteroidales	127697	529281	bf
metabat2-groopm2-autometa_347	14.39	0	0.52	Bacteroidales	161698	604768	bf
metabat2-groopm2-autometa_380	14.03	0	0.542	Bacteria	4846	530158	bf
metabat2-groopm2-autometa_240	13.79	0	0.48	Bacteria	6582	947746	bf
metabat2-groopm2-autometa_296	13.27	0	0.541	Bacteria	12788	745537	bf
metabat2-groopm2-autometa_34	12.5	0	0.509	root	19548	2101223	bf
metabat2-groopm2-autometa_355	12.19	0	0.464	Clostridiales	90725	585223	bf
metabat2-groopm2-autometa_255	11.2	0	0.505	Bacteria	8579	904974	bf
metabat2-groopm2-autometa_373	10.34	0	0.48	Bacteria	30527	545447	bf
metabat2-groopm2-autometa_335	10.34	0	0.57	Bacteria	8547	636360	bf
metabat2-groopm2-autometa_323	10.34	0	0.54	Bacteria	7891	664783	bf
metabat2-groopm2-autometa_378	8.62	0	0.51	Bacteria	26428	532248	bf
metabat2-groopm2-autometa_379	8.333	0	0.495	root	47850	531301	bf
metabat2-groopm2-autometa_297	8.333	0	0.471	root	4769	743231	bf
metabat2-groopm2-autometa_284	8.333	0	0.483	root	16276	807240	bf
metabat2-groopm2-autometa_275	8.333	0	0.416	root	10875	830063	bf
metabat2-groopm2-autometa_154	8.333	0	0.502	root	5703	1304935	bf
metabat2-groopm2-autometa_320	7.758	0	0.481	Bacteria	17120	678082	bf
metabat2-groopm2-autometa_330	5.614	0	0.497	Bacteria	15357	646190	bf
metabat2-groopm2-autometa_329	5.357	0	0.515	Bacteria	76159	646994	bf
metabat2-groopm2-autometa_338	5.263	0	0.514	Bacteria	19178	627232	bf
metabat2-groopm2-autometa_345	4.166	0	0.475	root	26185	608573	bf
metabat2-groopm2-autometa_314	4.166	0	0.525	root	19679	698186	bf
metabat2-groopm2-autometa_376	0	0	0.551	root	13469	536146	bf
metabat2-groopm2-autometa_372	0	0	0.396	root	17226	547720	bf
metabat2-groopm2-autometa_360	0	0	0.6	root	7327	572509	bf
metabat2-groopm2-autometa_316	0	0	0.52	root	171210	687035	bf
metabat2-groopm2-autometa_137	0	0	0.497	root	4598	1389631	bf

## Sheet: binsanity-lc
bin	completeness	contamination	GC	lineage	N50	size	binner
BinSanityLC-kmean-bin_60-bin_0-refined_15	100	164.5	0.483	root	82169	3909758	binsanity-lc
BinSanityLC-kmean-bin_41-bin_1-refined_3	100	81.03	0.405	Bacteria	50126	2422641	binsanity-lc
BinSanityLC-kmean-bin_41-bin_1-refined_0	99.51	0	0.528	Bacteroidetes	117047	1995232	binsanity-lc
BinSanityLC-kmean-bin_33-bin_0-refined_0	99.37	1.101	0.309	Campylobacter	121933	1878982	binsanity-lc
BinSanityLC-kmean-bin_44-bin_0-refined_0	98.32	1.132	0.503	Bacteroidales	39530	2393367	binsanity-lc
BinSanityLC-kmean-bin_94-bin_0-refined_1	98.27	9.404	0.485	Bacteria	17597	1889236	binsanity-lc
BinSanityLC-kmean-bin_64-bin_0-refined_1	98.27	71.47	0.492	Bacteria	30113	3982766	binsanity-lc
BinSanityLC-kmean-bin_60-bin_0-refined_5	98.27	96.31	0.36	Bacteria	43436	3606167	binsanity-lc
BinSanityLC-kmean-bin_33-bin_0-refined_1	98.07	6.73	0.615	Bacteroidetes	69520	2390979	binsanity-lc
BinSanityLC-kmean-bin_0-bin_0-refined_12	97.87	0	0.501	Clostridiales	14079	1584674	binsanity-lc
BinSanityLC-kmean-bin_67-bin_0-refined_1	97.68	1.307	0.513	Euryarchaeota	66822	1601309	binsanity-lc
BinSanityLC-kmean-bin_0-bin_0-refined_10	97.31	45.65	0.523	Clostridiales	34478	3214410	binsanity-lc
BinSanityLC-kmean-bin_62-bin_0-refined_4	96.55	61.91	0.419	Bacteria	43994	3733709	binsanity-lc
BinSanityLC-kmean-bin_89-bin_0-refined_5	96.49	135.9	0.317	Bacteria	36400	3949635	binsanity-lc
BinSanityLC-kmean-bin_12-bin_0-refined_2	96.33	159.7	0.277	Bacteria	23529	3742818	binsanity-lc
BinSanityLC-kmean-bin_94-bin_0-refined_0	96.23	80.79	0.319	Bacteria	13358	3314186	binsanity-lc
BinSanityLC-kmean-bin_60-bin_0-refined_0	96.05	49.65	0.473	Bacteroidales	48642	5881185	binsanity-lc
BinSanityLC-kmean-bin_60-bin_0-refined_8	95.86	188.3	0.281	Bacteria	9462	4862860	binsanity-lc
BinSanityLC-kmean-bin_60-bin_0-refined_10	95.83	95.83	0.298	root	43109	2198554	binsanity-lc
BinSanityLC-kmean-bin_23-bin_0	95.71	4.71	0.474	Bacteroidales	37047	3860287	binsanity-lc
BinSanityLC-kmean-bin_60-bin_0-refined_17	95.61	176.9	0.258	Bacteria	13451	6293389	binsanity-lc
BinSanityLC-kmean-bin_26-bin_1-refined_2	95.56	2.056	0.505	Clostridiales	15838	2847833	binsanity-lc
BinSanityLC-kmean-bin_34-bin_1-refined_7	95.45	1.136	0.6	Bacteria	21504	1913455	binsanity-lc
BinSanityLC-kmean-bin_41-bin_0-refined_0	95.32	15.75	0.308	Archaea	26470	2504618	binsanity-lc
BinSanityLC-kmean-bin_35-bin_0-refined_0	95.2	0.598	0.479	Selenomonadales	10844	1350640	binsanity-lc
BinSanityLC-kmean-bin_94-bin_0-refined_3	94.97	72.55	0.508	Clostridiales	25238	3806666	binsanity-lc
BinSanityLC-kmean-bin_67-bin_0-refined_0	94.95	0.24	0.615	Bacteroidetes	85074	2356612	binsanity-lc
BinSanityLC-kmean-bin_26-bin_0-refined_1	94.85	4.114	0.43	Bacteroidales	47908	3992335	binsanity-lc
BinSanityLC-kmean-bin_94-bin_0-refined_17	94.67	85.67	0.524	Bacteria	21059	2557224	binsanity-lc
BinSanityLC-kmean-bin_76-bin_0-refined_3	94.35	13.63	0.507	Bacteria	52584	2636459	binsanity-lc
BinSanityLC-kmean-bin_0-bin_0-refined_3	93.98	0.21	0.448	Clostridiales	25853	1929815	binsanity-lc
BinSanityLC-kmean-bin_57-bin_0-refined_6	93.67	4.698	0.347	Bacteria	15981	1830831	binsanity-lc
BinSanityLC-kmean-bin_21-bin_0	92.83	3.121	0.455	Clostridiales	21118	3441981	binsanity-lc
BinSanityLC-kmean-bin_12-bin_0-refined_1	92.77	4.567	0.606	Bacteroidetes	32829	1839592	binsanity-lc
BinSanityLC-kmean-bin_26-bin_0-refined_0	92.47	3.061	0.647	Bacteria	54801	2408465	binsanity-lc
BinSanityLC-kmean-bin_60-bin_0-refined_24	92.39	5.095	0.383	Lactobacillales	17325	1927163	binsanity-lc
BinSanityLC-kmean-bin_94-bin_1-refined_6	92.13	2.863	0.437	Bacteria	10717	2272845	binsanity-lc
BinSanityLC-kmean-bin_26-bin_0-refined_2	91.93	4.084	0.45	Clostridia	61666	1843659	binsanity-lc
BinSanityLC-kmean-bin_11-bin_0-refined_0	91.67	0	0.538	Bacteroidales	171210	3259575	binsanity-lc
BinSanityLC-kmean-bin_60-bin_0-refined_12	91.01	7.017	0.551	Clostridiales	16010	2360551	binsanity-lc
BinSanityLC-kmean-bin_12-bin_0-refined_0	90.97	1.867	0.554	Lachnospiraceae	48450	3004051	binsanity-lc
BinSanityLC-kmean-bin_92-bin_0-refined_1	90.91	45.65	0.467	Bacteroidales	33710	4381984	binsanity-lc
BinSanityLC-kmean-bin_63-bin_0-refined_6	90.72	0.868	0.606	Euryarchaeota	16593	1434332	binsanity-lc
BinSanityLC-kmean-bin_44-bin_0-refined_2	90.54	0.675	0.625	Bacteria	33483	1794252	binsanity-lc
BinSanityLC-kmean-bin_26-bin_1-refined_10	90.38	10.4	0.457	Clostridiales	10079	2175325	binsanity-lc
BinSanityLC-kmean-bin_94-bin_0-refined_9	90.13	8.589	0.502	Clostridiales	17419	2550302	binsanity-lc
BinSanityLC-kmean-bin_93-bin_0-refined_2	89.79	10.52	0.532	Bacteria	12470	2055355	binsanity-lc
BinSanityLC-kmean-bin_26-bin_1-refined_0	89.75	27.82	0.448	Bacteroidales	41916	5853124	binsanity-lc
BinSanityLC-kmean-bin_60-bin_0-refined_1	89.4	1.51	0.628	Clostridiales	30958	2864079	binsanity-lc
BinSanityLC-kmean-bin_94-bin_1-refined_4	89.14	1.476	0.501	Clostridiales	12092	1562389	binsanity-lc
BinSanityLC-kmean-bin_34-bin_0-refined_0	89.1	35.89	0.501	Bacteria	33005	2794853	binsanity-lc
BinSanityLC-kmean-bin_11-bin_0-refined_1	88.88	1.282	0.307	Bacteria	90194	2070895	binsanity-lc
BinSanityLC-kmean-bin_28-bin_0	88.78	2.177	0.51	Prevotella	11081	1989332	binsanity-lc
BinSanityLC-kmean-bin_78-bin_1-refined_2	88.55	14.79	0.572	Bacteroidetes	35865	2528812	binsanity-lc
BinSanityLC-kmean-bin_93-bin_0-refined_5	88.35	45.37	0.488	Bacteria	19182	3302601	binsanity-lc
BinSanityLC-kmean-bin_26-bin_1-refined_4	88.3	7.123	0.662	Clostridia	25734	2354454	binsanity-lc
BinSanityLC-kmean-bin_34-bin_1-refined_1	88.26	8.064	0.507	Bacteria	45417	3427425	binsanity-lc
BinSanityLC-kmean-bin_83-bin_0-refined_2	87.41	1.88	0.371	Bacteria	19356	2242339	binsanity-lc
BinSanityLC-kmean-bin_60-bin_0-refined_21	87.41	36.28	0.493	Clostridiales	11603	3288600	binsanity-lc
BinSanityLC-kmean-bin_0-bin_0-refined_13	87.08	13.1	0.483	Clostridiales	16293	3518014	binsanity-lc
BinSanityLC-kmean-bin_89-bin_0-refined_0	86.78	0.576	0.45	Bacteroidales	99983	3860408	binsanity-lc
BinSanityLC-kmean-bin_92-bin_0-refined_6	86.55	2.688	0.479	Bacteria	9343	1639864	binsanity-lc
BinSanityLC-kmean-bin_20-bin_1-refined_0	86.55	9.169	0.592	Bacteria	34399	1883399	binsanity-lc
BinSanityLC-kmean-bin_34-bin_1-refined_2	86.39	11.13	0.467	Bacteroidales	40509	2654871	binsanity-lc
BinSanityLC-kmean-bin_94-bin_1-refined_11	86.32	2.425	0.392	Bacteria	8907	1540809	binsanity-lc
BinSanityLC-kmean-bin_62-bin_0-refined_9	86.14	25.17	0.63	Clostridiales	14565	2685895	binsanity-lc
BinSanityLC-kmean-bin_94-bin_0-refined_5	86.03	57.38	0.317	Bacteria	9710	1754846	binsanity-lc
BinSanityLC-kmean-bin_57-bin_0-refined_2	85.99	20.14	0.509	Clostridiales	10907	3322801	binsanity-lc
BinSanityLC-kmean-bin_78-bin_1-refined_7	85.98	10.95	0.491	Bacteroidetes	14191	2173193	binsanity-lc
BinSanityLC-kmean-bin_78-bin_1-refined_3	85.98	11.36	0.481	Bacteria	17090	1734034	binsanity-lc
BinSanityLC-kmean-bin_20-bin_0-refined_0	85.79	0	0.422	Bacteria	11876	909529	binsanity-lc
BinSanityLC-kmean-bin_94-bin_0-refined_2	85.28	2.247	0.324	Bacteria	19455	1118980	binsanity-lc
BinSanityLC-kmean-bin_89-bin_0-refined_1	85.1	0	0.562	Clostridia	85545	1931494	binsanity-lc
BinSanityLC-kmean-bin_78-bin_0-refined_17	85.1	3.664	0.417	Clostridiales	6891	1496413	binsanity-lc
BinSanityLC-kmean-bin_54-bin_0-refined_6	84.92	4.356	0.556	Bacteroidales	10673	1977369	binsanity-lc
BinSanityLC-kmean-bin_57-bin_0-refined_8	84.56	2.684	0.47	Clostridiales	10447	1826207	binsanity-lc
BinSanityLC-kmean-bin_0-bin_0-refined_7	84.48	7.993	0.47	Bacteria	11475	3226064	binsanity-lc
BinSanityLC-kmean-bin_92-bin_0-refined_5	83.78	0	0.51	Clostridiales	10441	1571762	binsanity-lc
BinSanityLC-kmean-bin_94-bin_0-refined_10	83.65	8.831	0.392	Bacteria	12887	2004566	binsanity-lc
BinSanityLC-kmean-bin_92-bin_0-refined_9	83.63	25.89	0.412	Bacteria	72240	3464603	binsanity-lc
BinSanityLC-kmean-bin_60-bin_0-refined_4	83.59	0.091	0.428	Pseudomonadales	25446	2213098	binsanity-lc
BinSanityLC-kmean-bin_63-bin_0-refined_1	83.31	16.17	0.52	Bacteroidales	9877	2730312	binsanity-lc
BinSanityLC-kmean-bin_78-bin_0-refined_3	83.25	2.372	0.536	Bacteria	13465	1776751	binsanity-lc
BinSanityLC-kmean-bin_54-bin_0-refined_0	83.17	7.602	0.511	Lachnospiraceae	15068	1884807	binsanity-lc
BinSanityLC-kmean-bin_9-bin_0-refined_10	83.06	0.806	0.593	Clostridia	9744	1655198	binsanity-lc
BinSanityLC-kmean-bin_10-bin_1-refined_2	83.05	1.016	0.613	Bacteria	10824	1740566	binsanity-lc
BinSanityLC-kmean-bin_78-bin_1-refined_1	82.88	1.136	0.483	Bacteria	25577	1461356	binsanity-lc
BinSanityLC-kmean-bin_0-bin_0-refined_4	82.64	13.6	0.58	Bacteroidales	22801	3083654	binsanity-lc
BinSanityLC-kmean-bin_0-bin_0-refined_1	81.9	8.782	0.465	Bacteria	25075	1804987	binsanity-lc
BinSanityLC-kmean-bin_62-bin_0-refined_13	81.55	0.166	0.656	Bifidobacteriaceae	8747	1521625	binsanity-lc
BinSanityLC-kmean-bin_63-bin_0-refined_5	80.78	16.05	0.523	Bacteroidetes	10678	2399988	binsanity-lc
BinSanityLC-kmean-bin_0-bin_0-refined_21	80.7	50.35	0.284	Bacteria	8535	1976649	binsanity-lc
BinSanityLC-kmean-bin_26-bin_1-refined_1	80.51	8.537	0.555	Bacteria	41894	1968985	binsanity-lc
BinSanityLC-kmean-bin_63-bin_0-refined_0	79.79	0.598	0.542	Selenomonadales	11771	1333151	binsanity-lc
BinSanityLC-kmean-bin_34-bin_1-refined_5	79.76	0.83	0.522	Bacteroidales	15070	2120081	binsanity-lc
BinSanityLC-kmean-bin_83-bin_0-refined_4	79.7	5.671	0.53	Clostridia	12635	1681739	binsanity-lc
BinSanityLC-kmean-bin_78-bin_1-refined_22	79.43	29.21	0.275	Bacteria	8099	1748099	binsanity-lc
BinSanityLC-kmean-bin_0-bin_0-refined_11	79.39	1.612	0.61	Euryarchaeota	17226	1346059	binsanity-lc
BinSanityLC-kmean-bin_94-bin_1-refined_2	78.65	0.087	0.404	Lactobacillales	14066	1147853	binsanity-lc
BinSanityLC-kmean-bin_93-bin_0-refined_6	78.54	37	0.52	Bacteria	15666	3609018	binsanity-lc
BinSanityLC-kmean-bin_93-bin_0-refined_8	78.4	1.677	0.581	Clostridiales	10696	1827234	binsanity-lc
BinSanityLC-kmean-bin_26-bin_1-refined_5	77.79	30.12	0.597	Bacteroidetes	16307	2411242	binsanity-lc
BinSanityLC-kmean-bin_9-bin_0-refined_4	77.71	21.05	0.511	Bacteria	10269	4299105	binsanity-lc
BinSanityLC-kmean-bin_20-bin_1-refined_1	77.43	32.14	0.65	Bacteria	11032	2338996	binsanity-lc
BinSanityLC-kmean-bin_44-bin_0-refined_6	77.38	27.19	0.469	Bacteroidales	17456	2680362	binsanity-lc
BinSanityLC-kmean-bin_62-bin_0-refined_1	77.31	8.736	0.659	Actinobacteria	32453	2329882	binsanity-lc
BinSanityLC-kmean-bin_62-bin_0-refined_6	77.3	0.476	0.501	Bacteroidetes	23016	1385329	binsanity-lc
BinSanityLC-kmean-bin_41-bin_1-refined_1	77.29	0	0.541	Clostridiales	74279	1931654	binsanity-lc
BinSanityLC-kmean-bin_57-bin_0-refined_1	77.22	62.22	0.364	Bacteria	12581	1880201	binsanity-lc
BinSanityLC-kmean-bin_76-bin_0-refined_2	77.17	0	0.601	Clostridiales	12335	1378421	binsanity-lc
BinSanityLC-kmean-bin_57-bin_0-refined_4	77.1	16.45	0.557	Clostridiales	7201	2447499	binsanity-lc
BinSanityLC-kmean-bin_60-bin_0-refined_20	76.95	19.13	0.297	Bacteria	10063	1437674	binsanity-lc
BinSanityLC-kmean-bin_0-bin_0-refined_9	76.77	4.583	0.626	Proteobacteria	11934	1351384	binsanity-lc
BinSanityLC-kmean-bin_94-bin_1-refined_29	76.44	2.688	0.44	Clostridia	4995	1069966	binsanity-lc
BinSanityLC-kmean-bin_26-bin_1-refined_3	76.36	1.006	0.537	Clostridiales	21013	1570173	binsanity-lc
BinSanityLC-kmean-bin_26-bin_0-refined_4	75.94	8.729	0.472	Bacteroidales	22581	2174937	binsanity-lc
BinSanityLC-kmean-bin_93-bin_0-refined_0	75.86	18.96	0.514	Bacteria	14341	2886179	binsanity-lc
BinSanityLC-kmean-bin_29-bin_0-refined_0	75.86	16.61	0.585	Bacteria	7171	1198161	binsanity-lc
BinSanityLC-kmean-bin_9-bin_0-refined_0	75.54	1.23	0.43	Clostridiales	21564	1407457	binsanity-lc
BinSanityLC-kmean-bin_58-bin_0-refined_1	75.1	6.53	0.512	Lachnospiraceae	11353	2124421	binsanity-lc
BinSanityLC-kmean-bin_60-bin_0-refined_2	74.81	1.238	0.631	Deltaproteobacteria	31601	2108328	binsanity-lc
BinSanityLC-kmean-bin_62-bin_0-refined_16	74.8	65.16	0.536	Bacteroidales	16520	4729410	binsanity-lc
BinSanityLC-kmean-bin_22-bin_0	74.76	1.337	0.421	Bacteroidales	26465	2883521	binsanity-lc
BinSanityLC-kmean-bin_92-bin_0-refined_2	74.69	0	0.568	Deltaproteobacteria	24832	1473861	binsanity-lc
BinSanityLC-kmean-bin_9-bin_1-refined_11	74.46	0.699	0.385	Campylobacterales	5853	1026134	binsanity-lc
BinSanityLC-kmean-bin_94-bin_0-refined_8	74.44	31.34	0.551	Clostridiales	13928	3498263	binsanity-lc
BinSanityLC-kmean-bin_9-bin_1-refined_1	74.35	3.125	0.515	Bacteroidetes	13674	2201519	binsanity-lc
low_completion-refined_4	74.16	1.36	0.653	Clostridiales	10396	1579059	binsanity-lc
BinSanityLC-kmean-bin_62-bin_0-refined_5	74.13	54.49	0.481	Bacteria	23791	3190632	binsanity-lc
BinSanityLC-kmean-bin_0-bin_0-refined_15	74.13	7.774	0.482	Bacteria	15536	2653976	binsanity-lc
BinSanityLC-kmean-bin_94-bin_1-refined_17	73.63	0.354	0.481	Clostridiales	7423	1560022	binsanity-lc
BinSanityLC-kmean-bin_9-bin_0-refined_9	73.17	26.75	0.272	Bacteria	7475	2566325	binsanity-lc
BinSanityLC-kmean-bin_78-bin_1-refined_15	73.16	14.37	0.423	Gammaproteobacteria	13847	1521507	binsanity-lc
BinSanityLC-kmean-bin_12-bin_0-refined_4	72.93	18.88	0.347	Bacteria	21205	1715740	binsanity-lc
BinSanityLC-kmean-bin_60-bin_0-refined_7	72.39	5.172	0.622	Bacteria	37258	2160315	binsanity-lc
BinSanityLC-kmean-bin_12-bin_0-refined_3	72.32	21.16	0.478	Lachnospiraceae	40830	3450709	binsanity-lc
BinSanityLC-kmean-bin_63-bin_0-refined_8	72.04	1.438	0.534	Clostridiales	8667	1645464	binsanity-lc
BinSanityLC-kmean-bin_94-bin_0-refined_4	71.91	0.584	0.515	Lachnospiraceae	19805	2022923	binsanity-lc
BinSanityLC-kmean-bin_9-bin_1-refined_0	71.59	0.293	0.341	Campylobacterales	20587	1159246	binsanity-lc
BinSanityLC-kmean-bin_94-bin_0-refined_18	71.55	5.172	0.576	Bacteria	15027	1925755	binsanity-lc
BinSanityLC-kmean-bin_97-bin_0-refined_0	71.48	1.639	0.581	Bacteroidales	18331	1738108	binsanity-lc
BinSanityLC-kmean-bin_60-bin_0-refined_26	71.27	74.88	0.279	Bacteria	7282	2484531	binsanity-lc
BinSanityLC-kmean-bin_0-bin_0-refined_16	71.09	7.625	0.565	Proteobacteria	10319	1526728	binsanity-lc
BinSanityLC-kmean-bin_94-bin_0-refined_11	70.91	2.684	0.563	Clostridiales	10283	1476645	binsanity-lc
BinSanityLC-kmean-bin_0-bin_0-refined_17	70.25	29.58	0.446	Bacteroidales	11664	3232589	binsanity-lc
BinSanityLC-kmean-bin_20-bin_1-refined_5	70.02	10.33	0.48	Lachnospiraceae	14035	2420792	binsanity-lc
BinSanityLC-kmean-bin_4-bin_0-refined_0	69.62	5.368	0.455	Bacteroidales	25273	2250148	binsanity-lc
BinSanityLC-kmean-bin_60-bin_0-refined_25	69.53	51.29	0.317	Bacteria	5742	1639264	binsanity-lc
BinSanityLC-kmean-bin_78-bin_0-refined_8	69.46	28.47	0.585	Bacteroidetes	5586	2033560	binsanity-lc
BinSanityLC-kmean-bin_78-bin_0-refined_16	68.96	13.79	0.3	Bacteria	5384	1481383	binsanity-lc
BinSanityLC-kmean-bin_63-bin_0-refined_3	68.96	68.26	0.46	Bacteria	11964	2683250	binsanity-lc
BinSanityLC-kmean-bin_26-bin_0-refined_6	68.29	6.612	0.61	Clostridia	11641	1306014	binsanity-lc
BinSanityLC-kmean-bin_62-bin_0-refined_10	67.83	3.546	0.593	Clostridiales	11716	1247095	binsanity-lc
BinSanityLC-kmean-bin_78-bin_1-refined_6	67.74	22.41	0.523	Bacteria	7080	2147304	binsanity-lc
BinSanityLC-kmean-bin_94-bin_0-refined_19	67.67	5.585	0.474	Clostridiales	16851	2013304	binsanity-lc
BinSanityLC-kmean-bin_94-bin_0-refined_14	67.52	40.51	0.286	Bacteria	5231	3195016	binsanity-lc
BinSanityLC-kmean-bin_12-bin_0-refined_7	67.34	18.95	0.575	Clostridiales	12078	1562231	binsanity-lc
BinSanityLC-kmean-bin_0-bin_0-refined_0	67.24	5.172	0.539	Bacteria	23663	1741814	binsanity-lc
BinSanityLC-kmean-bin_78-bin_0-refined_0	66.82	2.181	0.525	Clostridiales	11172	1998273	binsanity-lc
BinSanityLC-kmean-bin_31-bin_0	66.81	0.721	0.44	Bacteroidales	10798	2398310	binsanity-lc
BinSanityLC-kmean-bin_20-bin_0-refined_3	66.81	15.84	0.418	Bacteroidales	32523	2057770	binsanity-lc
BinSanityLC-kmean-bin_44-bin_0-refined_24	66.66	18.81	0.392	Bacteria	25934	1295644	binsanity-lc
BinSanityLC-kmean-bin_62-bin_0-refined_8	66.42	28.52	0.517	Bacteroidales	23104	3610696	binsanity-lc
BinSanityLC-kmean-bin_78-bin_0-refined_28	65.94	17.54	0.497	Bacteria	5874	3103816	binsanity-lc
BinSanityLC-kmean-bin_34-bin_1-refined_4	65.88	0.294	0.561	Gammaproteobacteria	15277	1844448	binsanity-lc
BinSanityLC-kmean-bin_78-bin_1-refined_8	65.78	3.508	0.483	Bacteria	22995	2070577	binsanity-lc
BinSanityLC-kmean-bin_78-bin_1-refined_12	65.51	0.862	0.492	Bacteria	9058	1918880	binsanity-lc
BinSanityLC-kmean-bin_26-bin_0-refined_5	65.33	16.08	0.627	Deltaproteobacteria	15617	2631440	binsanity-lc
BinSanityLC-kmean-bin_57-bin_0-refined_13	65.07	37.36	0.594	Clostridiales	7444	1568127	binsanity-lc
BinSanityLC-kmean-bin_34-bin_1-refined_11	64.27	0	0.505	Bacteroidales	9221	1848499	binsanity-lc
BinSanityLC-kmean-bin_94-bin_1-refined_16	64.13	1.363	0.516	Clostridiales	7235	1081115	binsanity-lc
BinSanityLC-kmean-bin_78-bin_1-refined_10	63.96	20.21	0.543	Bacteria	18042	1309105	binsanity-lc
BinSanityLC-kmean-bin_0-bin_0-refined_29	63.9	14.01	0.475	Bacteroidales	10697	2201567	binsanity-lc
BinSanityLC-kmean-bin_60-bin_0-refined_3	63.8	1.342	0.586	Clostridiales	42651	1667365	binsanity-lc
BinSanityLC-kmean-bin_9-bin_1-refined_16	63.79	1.724	0.627	Bacteria	6845	1656920	binsanity-lc
BinSanityLC-kmean-bin_57-bin_0-refined_10	63.58	30.44	0.64	Clostridiales	6346	3034895	binsanity-lc
BinSanityLC-kmean-bin_44-bin_1-refined_2	63.47	15.78	0.52	Bacteria	8428	2197590	binsanity-lc
BinSanityLC-kmean-bin_92-bin_0-refined_0	63.31	48.86	0.614	Bacteria	35182	4156347	binsanity-lc
BinSanityLC-kmean-bin_70-bin_0-refined_0	63.1	1.724	0.642	Bacteria	5583	1194791	binsanity-lc
BinSanityLC-kmean-bin_94-bin_0-refined_21	63.09	25.45	0.328	Bacteria	6566	1405840	binsanity-lc
BinSanityLC-kmean-bin_60-bin_0-refined_11	62.7	8.221	0.439	Clostridiales	56625	2947049	binsanity-lc
BinSanityLC-kmean-bin_9-bin_1-refined_34	62.63	6.368	0.494	Clostridiales	5776	1627330	binsanity-lc
BinSanityLC-kmean-bin_78-bin_0-refined_32	62.62	2.584	0.476	Clostridiales	5623	1056694	binsanity-lc
BinSanityLC-kmean-bin_9-bin_1-refined_9	61.67	6.351	0.664	Clostridiales	7068	2136458	binsanity-lc
BinSanityLC-kmean-bin_94-bin_0-refined_25	61.4	10.52	0.317	Bacteria	5782	893926	binsanity-lc
BinSanityLC-kmean-bin_78-bin_0-refined_47	61.2	32.75	0.502	Bacteria	5209	1387507	binsanity-lc
BinSanityLC-kmean-bin_9-bin_0-refined_2	61.14	0.68	0.438	Clostridiales	19156	1421083	binsanity-lc
BinSanityLC-kmean-bin_94-bin_1-refined_31	61.07	0.988	0.473	Firmicutes	4321	1237406	binsanity-lc
BinSanityLC-kmean-bin_78-bin_1-refined_25	60.71	3.571	0.638	Bacteria	9644	1566332	binsanity-lc
BinSanityLC-kmean-bin_34-bin_0-refined_5	60.6	0	0.564	Bacteria	8506	1762624	binsanity-lc
BinSanityLC-kmean-bin_94-bin_1-refined_1	60.51	14.03	0.492	Bacteria	8906	3139321	binsanity-lc
BinSanityLC-kmean-bin_62-bin_0-refined_0	60.34	4.31	0.488	Bacteria	21761	2581580	binsanity-lc
BinSanityLC-kmean-bin_20-bin_1-refined_2	60.25	4.667	0.692	Actinobacteria	10344	1506138	binsanity-lc
BinSanityLC-kmean-bin_94-bin_0-refined_24	59.84	0	0.535	Bacteria	9552	1149715	binsanity-lc
BinSanityLC-kmean-bin_94-bin_0-refined_27	59.64	32.45	0.259	Bacteria	4900	1954298	binsanity-lc
BinSanityLC-kmean-bin_34-bin_1-refined_3	58.84	0	0.498	Bacteria	30491	1081435	binsanity-lc
BinSanityLC-kmean-bin_62-bin_0-refined_7	58.62	0	0.503	Bacteria	60735	2083144	binsanity-lc
BinSanityLC-kmean-bin_78-bin_0-refined_1	58.49	30.18	0.467	Bacteria	6980	2529523	binsanity-lc
BinSanityLC-kmean-bin_57-bin_0-refined_20	58.1	3.448	0.631	Bacteria	7666	1623875	binsanity-lc
BinSanityLC-kmean-bin_44-bin_0-refined_13	58.01	25.8	0.45	Bacteria	17274	2433797	binsanity-lc
BinSanityLC-kmean-bin_62-bin_0-refined_14	57.55	19.82	0.701	Bacteria	7215	1764768	binsanity-lc
BinSanityLC-kmean-bin_78-bin_0-refined_39	57.25	3.87	0.556	Bacteria	9358	1712489	binsanity-lc
BinSanityLC-kmean-bin_94-bin_0-refined_16	57.22	0.22	0.544	Actinomycetales	14559	1993621	binsanity-lc
BinSanityLC-kmean-bin_78-bin_1-refined_4	57.06	14.82	0.484	Bacteria	11176	2104964	binsanity-lc
BinSanityLC-kmean-bin_60-bin_0-refined_16	57.01	16.57	0.536	Bacteria	20362	1531714	binsanity-lc
BinSanityLC-kmean-bin_63-bin_0-refined_4	56.89	3.448	0.517	Bacteria	12417	1721105	binsanity-lc
BinSanityLC-kmean-bin_0-bin_0-refined_23	56.89	1.724	0.491	Bacteria	14437	2008232	binsanity-lc
BinSanityLC-kmean-bin_78-bin_1-refined_9	56.8	19.2	0.47	Bacteria	10394	2778193	binsanity-lc
BinSanityLC-kmean-bin_3-bin_0	56.78	0.557	0.485	Bacteroidales	128978	1908926	binsanity-lc
BinSanityLC-kmean-bin_44-bin_0-refined_3	56.6	0	0.506	Bacteria	33008	832573	binsanity-lc
BinSanityLC-kmean-bin_34-bin_1-refined_0	56.49	48.21	0.612	Bacteria	45093	2618654	binsanity-lc
BinSanityLC-kmean-bin_26-bin_0-refined_9	55.84	3.322	0.297	Bacteria	18763	2046426	binsanity-lc
BinSanityLC-kmean-bin_78-bin_1-refined_17	55.77	2.83	0.546	Bacteria	13143	1107701	binsanity-lc
BinSanityLC-kmean-bin_94-bin_1-refined_21	55.43	9.649	0.28	Bacteria	5933	1912462	binsanity-lc
BinSanityLC-kmean-bin_92-bin_0-refined_3	55.29	40.76	0.498	Clostridiales	23814	4560973	binsanity-lc
BinSanityLC-kmean-bin_78-bin_0-refined_11	55.28	11.36	0.442	Bacteria	5711	1897071	binsanity-lc
BinSanityLC-kmean-bin_93-bin_0-refined_1	55.22	0	0.592	Clostridiales	11556	1556445	binsanity-lc
BinSanityLC-kmean-bin_34-bin_1-refined_10	55.17	0	0.55	Bacteria	16403	664304	binsanity-lc
BinSanityLC-kmean-bin_94-bin_1-refined_45	55.08	15.78	0.331	Bacteria	4181	1089123	binsanity-lc
BinSanityLC-kmean-bin_9-bin_1-refined_6	54.87	2.056	0.535	Bacteria	5069	2221236	binsanity-lc
BinSanityLC-kmean-bin_44-bin_0-refined_8	54.7	0.294	0.561	Gammaproteobacteria	13103	1147357	binsanity-lc
BinSanityLC-kmean-bin_64-bin_0-refined_0	54.43	6.877	0.52	Bacteroidales	18446	1901049	binsanity-lc
BinSanityLC-kmean-bin_78-bin_0-refined_10	54.38	0	0.54	Bacteria	7888	1162728	binsanity-lc
BinSanityLC-kmean-bin_78-bin_1-refined_24	54.35	12.06	0.639	Bacteria	6813	1731927	binsanity-lc
BinSanityLC-kmean-bin_9-bin_0-refined_16	54.31	0	0.525	Bacteria	17744	1374364	binsanity-lc
BinSanityLC-kmean-bin_62-bin_0-refined_2	54.21	0.549	0.461	Bacteria	74636	499960	binsanity-lc
BinSanityLC-kmean-bin_8-bin_0	54.12	3.823	0.464	Bacteroidales	9102	1620774	binsanity-lc
BinSanityLC-kmean-bin_57-bin_0-refined_15	53.97	6.918	0.545	Clostridiales	5882	1962069	binsanity-lc
BinSanityLC-kmean-bin_26-bin_0-refined_11	53.83	14.81	0.6	Deltaproteobacteria	28130	1753109	binsanity-lc
BinSanityLC-kmean-bin_94-bin_1-refined_33	53.78	0.344	0.613	Bacteria	5096	1015859	binsanity-lc
low_completion-refined_12	53.66	9.291	0.641	Clostridiales	6953	1506706	binsanity-lc
BinSanityLC-kmean-bin_44-bin_1-refined_0	53.6	31.89	0.593	Bacteria	8968	924346	binsanity-lc
BinSanityLC-kmean-bin_0-bin_0-refined_32	53.6	3.448	0.533	Bacteria	7632	1835012	binsanity-lc
BinSanityLC-kmean-bin_67-bin_0-refined_2	53.2	0.954	0.476	Bacteroidales	98959	1641100	binsanity-lc
BinSanityLC-kmean-bin_9-bin_0-refined_8	52.63	1.754	0.476	Bacteria	20641	733739	binsanity-lc
BinSanityLC-kmean-bin_20-bin_0-refined_4	52.4	2.283	0.372	Campylobacterales	56475	1082022	binsanity-lc
BinSanityLC-kmean-bin_78-bin_1-refined_20	52.33	4.761	0.575	Bacteria	5961	1401127	binsanity-lc
BinSanityLC-kmean-bin_94-bin_1-refined_5	51.86	14.03	0.549	Bacteria	5812	2199934	binsanity-lc
BinSanityLC-kmean-bin_62-bin_0-refined_11	51.72	3.448	0.595	Bacteria	12516	1795662	binsanity-lc
BinSanityLC-kmean-bin_78-bin_1-refined_37	51.71	7.233	0.42	Bacteria	5193	495266	binsanity-lc
BinSanityLC-kmean-bin_78-bin_1-refined_28	51.63	17.07	0.46	Bacteria	7077	1420793	binsanity-lc
BinSanityLC-kmean-bin_62-bin_0-refined_3	51.56	0.692	0.509	Clostridiales	29026	1241242	binsanity-lc
BinSanityLC-kmean-bin_94-bin_1-refined_14	51.19	0.337	0.615	Bacteria	6579	1731315	binsanity-lc
BinSanityLC-kmean-bin_94-bin_0-refined_7	51.17	3.448	0.488	Bacteria	9699	2347066	binsanity-lc
BinSanityLC-kmean-bin_78-bin_1-refined_14	50.94	2.098	0.503	Bacteroidales	16068	1442304	binsanity-lc
BinSanityLC-kmean-bin_94-bin_1-refined_3	50.87	0.877	0.574	Bacteria	10253	1491118	binsanity-lc
BinSanityLC-kmean-bin_89-bin_1-refined_1	50.67	0.671	0.584	Clostridiales	30007	889875	binsanity-lc
BinSanityLC-kmean-bin_57-bin_0-refined_16	50.49	4.736	0.544	Bacteria	8293	2219960	binsanity-lc
BinSanityLC-kmean-bin_26-bin_0-refined_13	50.44	2.247	0.304	Bacteria	21476	741337	binsanity-lc
BinSanityLC-kmean-bin_78-bin_0-refined_2	50.25	15.73	0.455	Bacteria	6307	2978753	binsanity-lc
BinSanityLC-kmean-bin_26-bin_0-refined_3	50	3.448	0.573	Bacteria	12787	1473078	binsanity-lc
BinSanityLC-kmean-bin_20-bin_0-refined_1	50	8.62	0.516	Bacteria	12379	1742881	binsanity-lc
BinSanityLC-kmean-bin_12-bin_0-refined_10	49.98	3.508	0.287	Bacteria	5547	863779	binsanity-lc
BinSanityLC-kmean-bin_78-bin_1-refined_0	49.61	6.936	0.447	Bacteroidales	10635	2808693	binsanity-lc
BinSanityLC-kmean-bin_57-bin_0-refined_11	49.27	15.51	0.592	Bacteria	6250	2887580	binsanity-lc
BinSanityLC-kmean-bin_44-bin_1-refined_5	49.21	12.06	0.438	Bacteria	18316	2409240	binsanity-lc
BinSanityLC-kmean-bin_0-bin_0-refined_31	49.21	2.015	0.553	Bacteria	9026	1376091	binsanity-lc
BinSanityLC-kmean-bin_89-bin_0-refined_4	49.13	0	0.638	Bacteria	5264	1123641	binsanity-lc
BinSanityLC-kmean-bin_78-bin_0-refined_15	49.1	0.952	0.533	Bacteria	4686	1118016	binsanity-lc
BinSanityLC-kmean-bin_44-bin_1-refined_3	49.05	0	0.468	Bacteria	12101	1328440	binsanity-lc
low_completion-refined_0	49.01	0	0.4	Bacteroidales	55514	2059816	binsanity-lc
BinSanityLC-kmean-bin_44-bin_0-refined_17	48.79	15.51	0.658	Bacteria	9946	1940832	binsanity-lc
BinSanityLC-kmean-bin_78-bin_0-refined_48	48.59	2.985	0.383	Bacteroidales	5253	1677288	binsanity-lc
BinSanityLC-kmean-bin_57-bin_0-refined_5	48.58	2.586	0.587	Bacteria	10875	1476145	binsanity-lc
BinSanityLC-kmean-bin_34-bin_0-refined_1	48.35	0	0.378	Lactobacillus	12286	774643	binsanity-lc
BinSanityLC-kmean-bin_94-bin_0-refined_30	48.34	3.874	0.579	Clostridiales	6767	1015866	binsanity-lc
BinSanityLC-kmean-bin_78-bin_1-refined_16	48.27	0.862	0.543	Bacteria	15786	1803914	binsanity-lc
BinSanityLC-kmean-bin_38-bin_0-refined_1	48.19	21.52	0.614	Bacteria	8270	1838459	binsanity-lc
BinSanityLC-kmean-bin_94-bin_1-refined_7	47.95	0	0.543	Bacteria	10441	1014303	binsanity-lc
BinSanityLC-kmean-bin_44-bin_0-refined_19	47.88	0.471	0.311	Bacteria	10106	1182403	binsanity-lc
BinSanityLC-kmean-bin_78-bin_1-refined_23	47.64	0	0.371	Bacteria	18458	511734	binsanity-lc
BinSanityLC-kmean-bin_97-bin_0-refined_1	47.41	25.54	0.465	Bacteria	12186	2170439	binsanity-lc
BinSanityLC-kmean-bin_78-bin_1-refined_13	47.38	2.931	0.56	Bacteria	11909	1211757	binsanity-lc
BinSanityLC-kmean-bin_26-bin_1-refined_11	47.36	0	0.321	Bacteria	9533	1129908	binsanity-lc
BinSanityLC-kmean-bin_78-bin_1-refined_19	47.33	16.8	0.544	Bacteroidales	6505	2351636	binsanity-lc
BinSanityLC-kmean-bin_29-bin_0-refined_5	46.89	15.22	0.638	Bacteria	5313	1734792	binsanity-lc
BinSanityLC-kmean-bin_57-bin_0-refined_21	46.57	6.985	0.548	Bacteria	6161	957340	binsanity-lc
BinSanityLC-kmean-bin_78-bin_0-refined_4	46.55	4.31	0.554	Bacteria	9817	1630353	binsanity-lc
BinSanityLC-kmean-bin_60-bin_0-refined_18	46.55	1.724	0.604	Bacteria	7240	1638050	binsanity-lc
BinSanityLC-kmean-bin_26-bin_1-refined_7	46.55	6.896	0.291	Bacteria	38192	1227516	binsanity-lc
BinSanityLC-kmean-bin_93-bin_0-refined_3	46.41	0.478	0.273	Bacteria	7822	678766	binsanity-lc
BinSanityLC-kmean-bin_92-bin_0-refined_4	46.09	6.386	0.559	Clostridiales	12217	1310627	binsanity-lc
BinSanityLC-kmean-bin_29-bin_0-refined_4	46.03	10.34	0.594	Bacteria	4447	1244743	binsanity-lc
BinSanityLC-kmean-bin_78-bin_0-refined_50	46	9.229	0.569	Clostridiales	5998	1059194	binsanity-lc
BinSanityLC-kmean-bin_9-bin_1-refined_40	45.84	8.62	0.392	Bacteria	3423	745578	binsanity-lc
BinSanityLC-kmean-bin_83-bin_0-refined_0	45.68	0	0.518	Bacteria	24378	1795661	binsanity-lc
BinSanityLC-kmean-bin_44-bin_1-refined_24	45.61	1.754	0.279	Bacteria	4630	911648	binsanity-lc
BinSanityLC-kmean-bin_44-bin_1-refined_25	45.57	0	0.574	Bacteria	4637	1221989	binsanity-lc
BinSanityLC-kmean-bin_10-bin_1-refined_0	44.82	3.448	0.468	Bacteria	17904	1129491	binsanity-lc
BinSanityLC-kmean-bin_57-bin_0-refined_9	44.17	8.076	0.466	Lachnospiraceae	6166	1868826	binsanity-lc
BinSanityLC-kmean-bin_44-bin_0-refined_7	43.96	12.06	0.41	Bacteria	13622	2735592	binsanity-lc
BinSanityLC-kmean-bin_26-bin_1-refined_16	43.85	10.52	0.603	Bacteria	7234	1342991	binsanity-lc
BinSanityLC-kmean-bin_44-bin_0-refined_28	43.82	9.872	0.487	Bacteria	18400	495611	binsanity-lc
BinSanityLC-kmean-bin_92-bin_0-refined_8	43.44	3.448	0.489	Bacteria	6843	1259812	binsanity-lc
BinSanityLC-kmean-bin_33-bin_0-refined_2	43.41	1.88	0.41	Bacteria	50250	2585302	binsanity-lc
BinSanityLC-kmean-bin_78-bin_0-refined_24	43.1	28.93	0.481	Bacteria	4185	1551465	binsanity-lc
BinSanityLC-kmean-bin_60-bin_0-refined_19	43.1	0	0.325	Bacteria	10937	1140455	binsanity-lc
BinSanityLC-kmean-bin_11-bin_0-refined_2	43.1	7.758	0.412	Bacteria	46452	1832178	binsanity-lc
BinSanityLC-kmean-bin_44-bin_0-refined_16	42.77	5.263	0.268	Bacteria	6568	1355037	binsanity-lc
BinSanityLC-kmean-bin_94-bin_0-refined_20	42.24	17.24	0.254	Bacteria	5144	2208091	binsanity-lc
BinSanityLC-kmean-bin_0-bin_0-refined_18	42.14	1.362	0.551	Bacteroidetes	13215	1013354	binsanity-lc
BinSanityLC-kmean-bin_94-bin_1-refined_35	42.1	7.894	0.532	Bacteria	4356	1547538	binsanity-lc
BinSanityLC-kmean-bin_78-bin_0-refined_43	42.1	3.508	0.271	Bacteria	3893	668243	binsanity-lc
BinSanityLC-kmean-bin_26-bin_1-refined_18	42.1	0	0.289	Bacteria	17916	1730199	binsanity-lc
BinSanityLC-kmean-bin_12-bin_0-refined_6	42.06	6.896	0.608	Bacteria	9458	2170261	binsanity-lc
BinSanityLC-kmean-bin_44-bin_0-refined_5	41.81	3.636	0.612	Bacteria	13374	939898	binsanity-lc
BinSanityLC-kmean-bin_62-bin_0-refined_12	41.37	1.724	0.66	Bacteria	8028	1205465	binsanity-lc
BinSanityLC-kmean-bin_39-bin_0-refined_0	41.35	1.904	0.539	Bacteroidetes	6514	1014010	binsanity-lc
low_completion-refined_3	41.25	0.47	0.448	Bacteroidales	8684	1181447	binsanity-lc
BinSanityLC-kmean-bin_78-bin_0-refined_42	41.22	14.03	0.42	Bacteria	4086	872664	binsanity-lc
BinSanityLC-kmean-bin_63-bin_0-refined_2	40.9	0	0.51	Bacteria	22182	933843	binsanity-lc
BinSanityLC-kmean-bin_93-bin_0-refined_11	40.51	8.62	0.609	Bacteria	7186	725304	binsanity-lc
BinSanityLC-kmean-bin_94-bin_0-refined_13	40.45	12.68	0.475	Clostridiales	11951	3386414	binsanity-lc
BinSanityLC-kmean-bin_78-bin_0-refined_7	40.43	0	0.529	Bacteria	9420	1443887	binsanity-lc
BinSanityLC-kmean-bin_34-bin_1-refined_8	40.22	3.461	0.448	Bacteroidales	10657	1533652	binsanity-lc
BinSanityLC-kmean-bin_44-bin_0-refined_1	40.03	12.06	0.465	Bacteria	15049	1573385	binsanity-lc
BinSanityLC-kmean-bin_10-bin_0-refined_0	40	6.145	0.486	Proteobacteria	10881	1126223	binsanity-lc
BinSanityLC-kmean-bin_9-bin_1-refined_8	39.76	0	0.411	Bacteria	3587	1424929	binsanity-lc
BinSanityLC-kmean-bin_57-bin_0-refined_18	39.75	11.33	0.643	Clostridiales	5259	1265410	binsanity-lc
BinSanityLC-kmean-bin_76-bin_0-refined_0	39.66	1.265	0.397	Firmicutes	88532	1635160	binsanity-lc
BinSanityLC-kmean-bin_26-bin_1-refined_13	39.62	0.806	0.488	Clostridia	16045	1250504	binsanity-lc
BinSanityLC-kmean-bin_58-bin_0-refined_0	39.54	12.5	0.538	Actinobacteria	8032	1238716	binsanity-lc
BinSanityLC-kmean-bin_78-bin_0-refined_19	39.29	8.306	0.495	Bacteria	6469	1233082	binsanity-lc
BinSanityLC-kmean-bin_62-bin_0-refined_15	39.24	9.677	0.452	Bacteria	16318	2197684	binsanity-lc
BinSanityLC-kmean-bin_78-bin_1-refined_30	38.96	9.78	0.315	Bacteria	8850	1098481	binsanity-lc
BinSanityLC-kmean-bin_94-bin_1-refined_41	38.87	0	0.384	Bacteria	4369	439473	binsanity-lc
BinSanityLC-kmean-bin_9-bin_0-refined_22	38.81	5.172	0.598	Bacteria	13154	1991326	binsanity-lc
BinSanityLC-kmean-bin_94-bin_0-refined_29	38.71	1.724	0.488	Bacteria	11663	2030021	binsanity-lc
BinSanityLC-kmean-bin_26-bin_1-refined_14	38.62	3.355	0.591	Clostridiales	9773	1201521	binsanity-lc
BinSanityLC-kmean-bin_94-bin_1-refined_27	38.59	1.754	0.51	Bacteria	4605	1270117	binsanity-lc
BinSanityLC-kmean-bin_78-bin_0-refined_40	38.59	0	0.622	Bacteria	4700	1307731	binsanity-lc
BinSanityLC-kmean-bin_9-bin_1-refined_22	38.57	2.586	0.54	Bacteria	4309	857833	binsanity-lc
BinSanityLC-kmean-bin_62-bin_0-refined_19	38.31	1.754	0.459	Bacteria	9915	2149980	binsanity-lc
BinSanityLC-kmean-bin_78-bin_0-refined_46	37.93	8.62	0.555	Bacteria	6181	1871797	binsanity-lc
BinSanityLC-kmean-bin_63-bin_0-refined_11	37.93	0	0.684	Bacteria	5567	1211698	binsanity-lc
BinSanityLC-kmean-bin_44-bin_1-refined_8	37.88	9.639	0.409	Bacteroidales	5846	1872972	binsanity-lc
BinSanityLC-kmean-bin_58-bin_1-refined_0	37.86	8.62	0.52	Bacteria	4556	1057401	binsanity-lc
BinSanityLC-kmean-bin_9-bin_1-refined_26	37.79	5.582	0.523	Bacteria	4272	595381	binsanity-lc
BinSanityLC-kmean-bin_44-bin_1-refined_15	37.71	0	0.554	Bacteria	3990	1033749	binsanity-lc
BinSanityLC-kmean-bin_94-bin_1-refined_15	37.7	6.737	0.35	Clostridiales	4123	657536	binsanity-lc
BinSanityLC-kmean-bin_78-bin_0-refined_6	37.59	7.93	0.486	Bacteria	8915	1222457	binsanity-lc
BinSanityLC-kmean-bin_44-bin_1-refined_16	37.38	0	0.621	Bacteria	4248	1058215	binsanity-lc
BinSanityLC-kmean-bin_26-bin_1-refined_6	37.08	0	0.602	Bacteria	49989	1671044	binsanity-lc
BinSanityLC-kmean-bin_78-bin_0-refined_5	36.55	6.034	0.533	Bacteria	5654	2066248	binsanity-lc
BinSanityLC-kmean-bin_94-bin_1-refined_50	36.44	17.58	0.306	Clostridiales	4156	1532702	binsanity-lc
BinSanityLC-kmean-bin_26-bin_0-refined_10	36.36	0	0.64	Bacteria	7669	740663	binsanity-lc
BinSanityLC-kmean-bin_9-bin_0-refined_5	36.29	4.086	0.527	Bacteroidetes	27363	1730074	binsanity-lc
BinSanityLC-kmean-bin_26-bin_1-refined_20	36.26	1.098	0.366	Bacteria	18309	1670462	binsanity-lc
low_completion-refined_1	36.2	0	0.495	Bacteria	55563	1673577	binsanity-lc
BinSanityLC-kmean-bin_9-bin_1-refined_2	36.2	0	0.468	Bacteria	6339	1682333	binsanity-lc
BinSanityLC-kmean-bin_89-bin_1-refined_0	36.2	12.06	0.334	Bacteria	20155	1178031	binsanity-lc
BinSanityLC-kmean-bin_54-bin_0-refined_1	36.2	7.758	0.539	Bacteria	9679	866848	binsanity-lc
BinSanityLC-kmean-bin_0-bin_0-refined_25	36.2	1.724	0.524	Bacteria	7742	1985146	binsanity-lc
BinSanityLC-kmean-bin_57-bin_0-refined_3	36.11	4.667	0.566	Clostridiales	7292	1161047	binsanity-lc
BinSanityLC-kmean-bin_64-bin_0-refined_4	35.96	7.214	0.603	Clostridiales	9343	953988	binsanity-lc
BinSanityLC-kmean-bin_44-bin_1-refined_1	35.96	0.909	0.559	Bacteria	6707	1161844	binsanity-lc
BinSanityLC-kmean-bin_78-bin_0-refined_30	35.5	4.31	0.55	Bacteria	5679	1387958	binsanity-lc
BinSanityLC-kmean-bin_54-bin_0-refined_3	35.5	4.885	0.474	Bacteria	11539	1005996	binsanity-lc
BinSanityLC-kmean-bin_60-bin_0-refined_6	35.2	1.14	0.495	Clostridiales	16436	1885422	binsanity-lc
BinSanityLC-kmean-bin_24-bin_0-refined_0	35.1	10.34	0.528	Bacteria	6900	1119666	binsanity-lc
BinSanityLC-kmean-bin_93-bin_0-refined_9	35.02	6.571	0.566	Clostridiales	8496	1204540	binsanity-lc
BinSanityLC-kmean-bin_20-bin_1-refined_3	34.98	0.441	0.5	Gammaproteobacteria	40050	561752	binsanity-lc
BinSanityLC-kmean-bin_20-bin_1-refined_6	34.97	5.937	0.533	Bacteroidales	8461	1573043	binsanity-lc
BinSanityLC-kmean-bin_0-bin_0-refined_35	34.94	8.369	0.402	Bacteria	9941	2494830	binsanity-lc
BinSanityLC-kmean-bin_94-bin_1-refined_32	34.63	0	0.576	Bacteria	4900	590404	binsanity-lc
BinSanityLC-kmean-bin_89-bin_0-refined_2	34.48	0	0.55	Bacteria	26983	1678061	binsanity-lc
BinSanityLC-kmean-bin_78-bin_0-refined_36	34.48	0	0.564	Bacteria	4595	703422	binsanity-lc
BinSanityLC-kmean-bin_63-bin_0-refined_7	34.48	1.724	0.537	Bacteria	7817	1402869	binsanity-lc
BinSanityLC-kmean-bin_78-bin_0-refined_60	34.29	0.675	0.502	Bacteria	3860	590521	binsanity-lc
BinSanityLC-kmean-bin_26-bin_1-refined_19	34.27	3.448	0.601	Bacteria	14097	1441849	binsanity-lc
BinSanityLC-kmean-bin_74-bin_0-refined_0	34.13	1.754	0.495	Bacteria	8829	1186907	binsanity-lc
BinSanityLC-kmean-bin_44-bin_1-refined_6	34.09	0	0.31	Bacteria	7163	1071067	binsanity-lc
BinSanityLC-kmean-bin_9-bin_1-refined_38	33.97	1.709	0.358	Bacteria	3666	810212	binsanity-lc
BinSanityLC-kmean-bin_9-bin_1-refined_10	33.97	0	0.316	Bacteria	7721	946074	binsanity-lc
BinSanityLC-kmean-bin_63-bin_0-refined_14	33.75	3.942	0.649	Actinobacteria	6488	883969	binsanity-lc
BinSanityLC-kmean-bin_94-bin_1-refined_43	33.63	0	0.539	Bacteria	3997	1058674	binsanity-lc
BinSanityLC-kmean-bin_20-bin_1-refined_8	33.33	3.508	0.378	Bacteria	22966	1300577	binsanity-lc
BinSanityLC-kmean-bin_44-bin_0-refined_15	33.15	11.12	0.612	Bacteria	8482	1418818	binsanity-lc
BinSanityLC-kmean-bin_0-bin_0-refined_28	33.07	8.62	0.615	Bacteria	10150	1431447	binsanity-lc
BinSanityLC-kmean-bin_9-bin_1-refined_36	33.06	0	0.464	Clostridiales	3766	573557	binsanity-lc
BinSanityLC-kmean-bin_94-bin_1-refined_24	32.98	0.671	0.536	Clostridiales	4150	1238189	binsanity-lc
BinSanityLC-kmean-bin_0-bin_0-refined_22	32.83	0.862	0.536	Bacteria	6094	1413047	binsanity-lc
BinSanityLC-kmean-bin_94-bin_1-refined_26	32.75	5.172	0.518	Bacteria	4436	426349	binsanity-lc
BinSanityLC-kmean-bin_44-bin_1-refined_22	32.75	8.62	0.462	Bacteria	5440	1228587	binsanity-lc
BinSanityLC-kmean-bin_9-bin_1-refined_29	32.5	5.974	0.283	Mycoplasmataceae	3749	1002985	binsanity-lc
BinSanityLC-kmean-bin_57-bin_0-refined_22	32.14	5.654	0.604	Bacteria	4468	966806	binsanity-lc
BinSanityLC-kmean-bin_17-bin_0-refined_1	32.01	5.363	0.594	Clostridiales	11729	728782	binsanity-lc
BinSanityLC-kmean-bin_97-bin_0-refined_2	31.97	0	0.53	Bacteria	9364	952383	binsanity-lc
BinSanityLC-kmean-bin_94-bin_1-refined_28	31.97	0	0.536	Bacteria	4476	643684	binsanity-lc
BinSanityLC-kmean-bin_26-bin_1-refined_9	31.59	9.731	0.578	Clostridiales	6726	1143008	binsanity-lc
BinSanityLC-kmean-bin_44-bin_0-refined_23	31.45	3.75	0.557	Prevotella	7205	1216346	binsanity-lc
BinSanityLC-kmean-bin_78-bin_0-refined_18	31.37	9.482	0.515	Bacteria	4737	1297694	binsanity-lc
BinSanityLC-kmean-bin_9-bin_1-refined_30	31.21	2.88	0.271	Bacteria	4317	970756	binsanity-lc
BinSanityLC-kmean-bin_94-bin_0-refined_15	31.11	7.053	0.451	Bacteria	6259	1868010	binsanity-lc
BinSanityLC-kmean-bin_78-bin_1-refined_5	31.03	1.724	0.627	Bacteria	13559	836839	binsanity-lc
BinSanityLC-kmean-bin_78-bin_1-refined_29	31.03	2.756	0.397	Bacteroidales	8929	2417986	binsanity-lc
BinSanityLC-kmean-bin_78-bin_0-refined_55	31.03	15.51	0.504	Bacteria	4535	1598715	binsanity-lc
BinSanityLC-kmean-bin_78-bin_0-refined_35	31.03	2.586	0.395	Bacteria	6161	983492	binsanity-lc
BinSanityLC-kmean-bin_4-bin_0-refined_1	31.03	1.724	0.527	Bacteria	9570	928584	binsanity-lc
BinSanityLC-kmean-bin_44-bin_1-refined_20	30.9	0	0.538	Bacteria	3713	429994	binsanity-lc
BinSanityLC-kmean-bin_34-bin_1-refined_12	30.48	1.724	0.54	Bacteria	8019	1398545	binsanity-lc
BinSanityLC-kmean-bin_78-bin_0-refined_29	30.35	0	0.656	Bacteria	5498	798358	binsanity-lc
BinSanityLC-kmean-bin_78-bin_1-refined_18	30.17	3.448	0.521	Bacteria	6843	1230940	binsanity-lc
BinSanityLC-kmean-bin_78-bin_1-refined_11	30.17	0	0.541	Bacteria	7946	641688	binsanity-lc
BinSanityLC-kmean-bin_78-bin_0-refined_31	30.05	5.172	0.641	Bacteria	5218	972510	binsanity-lc
BinSanityLC-kmean-bin_44-bin_0-refined_9	29.81	0	0.589	Bacteria	13410	766622	binsanity-lc
BinSanityLC-kmean-bin_9-bin_1-refined_48	29.75	0.047	0.415	Lactobacillales	3815	310435	binsanity-lc
BinSanityLC-kmean-bin_26-bin_0-refined_12	29.75	1.289	0.379	Rhodospirillales	12202	1295512	binsanity-lc
BinSanityLC-kmean-bin_0-bin_0-refined_14	29.7	0	0.381	Bacteria	12173	350923	binsanity-lc
BinSanityLC-kmean-bin_94-bin_1-refined_9	29.43	0.943	0.314	Bacteria	6424	893128	binsanity-lc
BinSanityLC-kmean-bin_0-bin_0-refined_37	28.79	12.06	0.653	Bacteria	7128	925722	binsanity-lc
BinSanityLC-kmean-bin_57-bin_0-refined_7	28.7	6.539	0.503	Bacteria	5213	1164312	binsanity-lc
BinSanityLC-kmean-bin_78-bin_1-refined_21	28.6	3.448	0.495	Bacteria	13497	1606516	binsanity-lc
BinSanityLC-kmean-bin_94-bin_0-refined_23	28.57	5.357	0.541	Bacteria	8367	1212659	binsanity-lc
BinSanityLC-kmean-bin_94-bin_1-refined_44	28.44	0	0.319	Bacteria	3487	318496	binsanity-lc
BinSanityLC-kmean-bin_44-bin_1-refined_19	28.38	0	0.448	Bacteria	4658	1910944	binsanity-lc
BinSanityLC-kmean-bin_74-bin_0-refined_1	28.31	5.928	0.631	Clostridiales	4679	967673	binsanity-lc
BinSanityLC-kmean-bin_10-bin_0-refined_1	28.24	5.263	0.443	Bacteria	11336	1139864	binsanity-lc
BinSanityLC-kmean-bin_10-bin_1-refined_1	28.13	0	0.519	Bacteria	14551	644008	binsanity-lc
BinSanityLC-kmean-bin_44-bin_0-refined_26	28.07	7.017	0.519	Bacteria	7595	986012	binsanity-lc
BinSanityLC-kmean-bin_9-bin_1-refined_5	27.74	0	0.402	Bacteria	4448	2402697	binsanity-lc
BinSanityLC-kmean-bin_94-bin_1-refined_0	27.58	0.689	0.459	Bacteria	11004	1007297	binsanity-lc
BinSanityLC-kmean-bin_60-bin_0-refined_14	27.58	5.172	0.621	Bacteria	9554	974571	binsanity-lc
BinSanityLC-kmean-bin_29-bin_0-refined_7	27.58	19.82	0.669	Bacteria	4691	1769432	binsanity-lc
BinSanityLC-kmean-bin_24-bin_0-refined_1	27.58	1.724	0.605	Bacteria	6158	680215	binsanity-lc
BinSanityLC-kmean-bin_56-bin_0-refined_0	27.34	0.936	0.456	Bacteroidales	20266	997959	binsanity-lc
BinSanityLC-kmean-bin_34-bin_0-refined_2	27.27	0	0.658	Bacteria	24180	660691	binsanity-lc
BinSanityLC-kmean-bin_44-bin_0-refined_12	27.11	5.263	0.483	Bacteria	7024	1344207	binsanity-lc
BinSanityLC-kmean-bin_44-bin_1-refined_37	26.97	0	0.43	Bacteria	3668	299257	binsanity-lc
BinSanityLC-kmean-bin_83-bin_0-refined_1	26.72	0	0.59	Bacteria	24377	1257937	binsanity-lc
BinSanityLC-kmean-bin_78-bin_0-refined_9	26.72	1.724	0.502	Bacteria	5926	1975433	binsanity-lc
BinSanityLC-kmean-bin_93-bin_0-refined_12	26.55	4.652	0.591	Clostridia	5285	480684	binsanity-lc
BinSanityLC-kmean-bin_78-bin_0-refined_64	26.5	0	0.439	Bacteria	3597	388525	binsanity-lc
BinSanityLC-kmean-bin_89-bin_0-refined_3	26.39	1.183	0.426	Lachnospiraceae	30135	1976120	binsanity-lc
BinSanityLC-kmean-bin_34-bin_0-refined_4	25.96	1.392	0.528	Proteobacteria	12490	797097	binsanity-lc
BinSanityLC-kmean-bin_29-bin_0-refined_3	25.86	1.724	0.633	Bacteria	6750	928007	binsanity-lc
BinSanityLC-kmean-bin_34-bin_1-refined_9	25.83	5.133	0.392	Bacteroidales	23707	2330374	binsanity-lc
BinSanityLC-kmean-bin_83-bin_0-refined_3	25.72	3.062	0.618	Clostridiales	12065	681403	binsanity-lc
BinSanityLC-kmean-bin_57-bin_0-refined_12	25.57	6.896	0.643	Bacteria	4687	980801	binsanity-lc
BinSanityLC-kmean-bin_26-bin_1-refined_12	25.54	1.724	0.509	Bacteria	13607	1699577	binsanity-lc
BinSanityLC-kmean-bin_9-bin_0-refined_1	25.23	0	0.35	Campylobacterales	13346	454128	binsanity-lc
BinSanityLC-kmean-bin_62-bin_0-refined_17	25.11	3.733	0.57	Bacteria	8355	1273153	binsanity-lc
BinSanityLC-kmean-bin_74-bin_0-refined_2	25	4.166	0.667	root	4571	1348484	binsanity-lc
BinSanityLC-kmean-bin_78-bin_0-refined_22	24.76	2.194	0.491	Bacteria	5814	1595249	binsanity-lc
BinSanityLC-kmean-bin_20-bin_0-refined_5	24.56	1.913	0.6	Bacteria	6740	221244	binsanity-lc
BinSanityLC-kmean-bin_0-bin_0-refined_19	24.54	10.34	0.497	Bacteria	8262	1676618	binsanity-lc
BinSanityLC-kmean-bin_44-bin_0-refined_4	24.48	0	0.515	Bacteria	12547	1763488	binsanity-lc
BinSanityLC-kmean-bin_94-bin_0-refined_26	24.32	3.508	0.325	Bacteria	5323	493447	binsanity-lc
BinSanityLC-kmean-bin_17-bin_0-refined_0	24.29	1.724	0.662	Bacteria	4176	550216	binsanity-lc
BinSanityLC-kmean-bin_78-bin_0-refined_41	24.28	0	0.52	Clostridiales	3982	481066	binsanity-lc
BinSanityLC-kmean-bin_9-bin_0-refined_18	24.13	2.586	0.581	Bacteria	6562	1138593	binsanity-lc
BinSanityLC-kmean-bin_78-bin_0-refined_23	24.13	0	0.595	Bacteria	5793	568172	binsanity-lc
BinSanityLC-kmean-bin_34-bin_0-refined_3	24.13	0	0.483	Bacteria	7855	615621	binsanity-lc
BinSanityLC-kmean-bin_78-bin_0-refined_38	24.1	0	0.262	Bacteria	4200	803654	binsanity-lc
BinSanityLC-kmean-bin_64-bin_0-refined_2	23.82	5.102	0.562	Clostridiales	9669	918244	binsanity-lc
BinSanityLC-kmean-bin_94-bin_0-refined_6	23.79	2.413	0.408	Bacteria	7789	2020141	binsanity-lc
BinSanityLC-kmean-bin_26-bin_1-refined_21	23.76	0	0.652	Bacteria	5487	439625	binsanity-lc
BinSanityLC-kmean-bin_9-bin_1-refined_35	23.69	1.677	0.475	Clostridiales	3913	587693	binsanity-lc
BinSanityLC-kmean-bin_12-bin_0-refined_9	23.68	3.508	0.651	Bacteria	6452	1464558	binsanity-lc
BinSanityLC-kmean-bin_44-bin_0-refined_27	23.29	3.747	0.651	Deltaproteobacteria	4098	1082824	binsanity-lc
BinSanityLC-kmean-bin_44-bin_1-refined_36	23.27	0	0.56	Bacteria	3848	446983	binsanity-lc
BinSanityLC-kmean-bin_44-bin_1-refined_27	23.27	0	0.534	Bacteria	4054	1032602	binsanity-lc
BinSanityLC-kmean-bin_89-bin_0-refined_6	23.21	0	0.662	Bacteria	8518	780146	binsanity-lc
BinSanityLC-kmean-bin_9-bin_1-refined_49	23.12	3.508	0.523	Bacteria	3321	497934	binsanity-lc
BinSanityLC-kmean-bin_94-bin_1-refined_34	23.1	0.806	0.604	Clostridia	3758	691669	binsanity-lc
BinSanityLC-kmean-bin_20-bin_1-refined_4	22.91	1.724	0.54	Bacteria	16683	744709	binsanity-lc
BinSanityLC-kmean-bin_9-bin_1-refined_43	22.8	1.754	0.518	Bacteria	4459	1240409	binsanity-lc
BinSanityLC-kmean-bin_44-bin_1-refined_17	22.75	1.724	0.518	Bacteria	4075	1447230	binsanity-lc
BinSanityLC-kmean-bin_78-bin_0-refined_34	22.57	6.034	0.505	Bacteria	4396	1587321	binsanity-lc
BinSanityLC-kmean-bin_92-bin_0-refined_7	22.41	8.62	0.554	Bacteria	17060	861504	binsanity-lc
BinSanityLC-kmean-bin_44-bin_1-refined_12	22.41	1.724	0.643	Bacteria	4351	723099	binsanity-lc
BinSanityLC-kmean-bin_44-bin_1-refined_40	22.33	3.448	0.353	Bacteria	3201	146958	binsanity-lc
BinSanityLC-kmean-bin_94-bin_1-refined_48	22.16	1.754	0.512	Bacteria	3972	952937	binsanity-lc
BinSanityLC-kmean-bin_9-bin_1-refined_19	21.96	0	0.402	Archaea	4451	1946385	binsanity-lc
BinSanityLC-kmean-bin_93-bin_0-refined_15	21.86	3.448	0.62	Bacteria	5274	1239071	binsanity-lc
BinSanityLC-kmean-bin_78-bin_1-refined_35	21.55	0	0.599	Bacteria	5887	1035989	binsanity-lc
BinSanityLC-kmean-bin_60-bin_0-refined_9	21.42	0	0.514	Bacteria	22573	1083698	binsanity-lc
BinSanityLC-kmean-bin_78-bin_1-refined_32	21.32	4.022	0.5	Bacteria	5508	553849	binsanity-lc
BinSanityLC-kmean-bin_54-bin_0-refined_4	21.2	0.769	0.686	Actinobacteria	5396	361423	binsanity-lc
BinSanityLC-kmean-bin_78-bin_0-refined_53	20.9	0.313	0.593	Bacteria	4510	545479	binsanity-lc
BinSanityLC-kmean-bin_78-bin_0-refined_58	20.84	3.448	0.644	Bacteria	4540	861668	binsanity-lc
BinSanityLC-kmean-bin_9-bin_1-refined_46	20.7	0.877	0.36	Bacteria	3776	454942	binsanity-lc
BinSanityLC-kmean-bin_9-bin_0-refined_13	20.68	0	0.664	Bacteria	6174	475991	binsanity-lc
BinSanityLC-kmean-bin_44-bin_1-refined_38	20.68	0	0.467	Bacteria	3518	438108	binsanity-lc
BinSanityLC-kmean-bin_63-bin_0-refined_10	20.5	1.724	0.365	Bacteria	10060	595103	binsanity-lc
BinSanityLC-kmean-bin_93-bin_0-refined_10	20.16	5.39	0.637	Clostridiales	5438	612771	binsanity-lc
BinSanityLC-kmean-bin_9-bin_1-refined_12	20.11	0	0.497	Bacteria	5629	1410378	binsanity-lc
BinSanityLC-kmean-bin_38-bin_0-refined_3	20.09	1.724	0.654	Bacteria	4910	826567	binsanity-lc
BinSanityLC-kmean-bin_57-bin_0-refined_14	20.05	2.684	0.521	Clostridiales	7329	1444960	binsanity-lc
low_completion-refined_7	19.85	1.627	0.315	Firmicutes	21919	867427	binsanity-lc
BinSanityLC-kmean-bin_78-bin_0-refined_27	19.82	6.896	0.542	Bacteria	4594	1435133	binsanity-lc
BinSanityLC-kmean-bin_94-bin_1-refined_20	19.81	1.724	0.532	Bacteria	5321	963382	binsanity-lc
BinSanityLC-kmean-bin_44-bin_0-refined_10	19.64	1.785	0.562	Bacteria	10903	1074867	binsanity-lc
BinSanityLC-kmean-bin_94-bin_1-refined_13	19.61	1.913	0.449	Bacteria	4982	2075833	binsanity-lc
BinSanityLC-kmean-bin_44-bin_1-refined_11	19.27	0	0.366	Bacteria	4732	886830	binsanity-lc
BinSanityLC-kmean-bin_0-bin_0-refined_33	19.27	0	0.528	Bacteria	6499	800724	binsanity-lc
BinSanityLC-kmean-bin_57-bin_0-refined_0	19.15	3.571	0.5	Bacteria	19670	1023062	binsanity-lc
BinSanityLC-kmean-bin_78-bin_0-refined_13	19.07	1.416	0.41	Bacteria	4866	2073296	binsanity-lc
BinSanityLC-kmean-bin_26-bin_1-refined_8	18.89	1.754	0.493	Bacteria	7800	1165888	binsanity-lc
BinSanityLC-kmean-bin_34-bin_1-refined_15	18.75	1.136	0.483	Bacteria	13031	1598338	binsanity-lc
BinSanityLC-kmean-bin_94-bin_0-refined_31	18.19	0.543	0.417	Lactobacillales	18544	850287	binsanity-lc
BinSanityLC-kmean-bin_9-bin_1-refined_4	18.18	1.818	0.569	Bacteria	4161	566090	binsanity-lc
BinSanityLC-kmean-bin_9-bin_1-refined_25	18.18	0	0.556	Bacteria	4395	587345	binsanity-lc
BinSanityLC-kmean-bin_9-bin_0-refined_19	17.89	0	0.452	Bacteria	6619	716020	binsanity-lc
BinSanityLC-kmean-bin_29-bin_0-refined_2	17.84	0.335	0.527	Clostridiales	8719	731649	binsanity-lc
BinSanityLC-kmean-bin_44-bin_1-refined_14	17.62	1.754	0.502	Bacteria	4118	1152948	binsanity-lc
BinSanityLC-kmean-bin_94-bin_1-refined_19	17.58	0	0.619	Bacteria	5073	703814	binsanity-lc
BinSanityLC-kmean-bin_9-bin_1-refined_20	17.24	6.896	0.599	Bacteria	4353	915428	binsanity-lc
BinSanityLC-kmean-bin_9-bin_0-refined_11	17.24	0	0.589	Bacteria	12850	1177390	binsanity-lc
BinSanityLC-kmean-bin_94-bin_1-refined_22	17.24	0	0.655	Bacteria	3939	307362	binsanity-lc
BinSanityLC-kmean-bin_94-bin_1-refined_10	17.24	0	0.504	Bacteria	5752	509225	binsanity-lc
BinSanityLC-kmean-bin_4-bin_0-refined_2	17.24	0	0.579	Bacteria	6957	436534	binsanity-lc
BinSanityLC-kmean-bin_44-bin_1-refined_18	17.24	0	0.515	Bacteria	5034	1037852	binsanity-lc
BinSanityLC-kmean-bin_89-bin_1-refined_2	17.16	1.661	0.637	Bacteria	9309	557222	binsanity-lc
BinSanityLC-kmean-bin_97-bin_0-refined_3	17.08	0	0.497	Bacteria	7737	516625	binsanity-lc
BinSanityLC-kmean-bin_34-bin_0-refined_7	17.01	0	0.641	Actinobacteria	5760	318125	binsanity-lc
BinSanityLC-kmean-bin_0-bin_0-refined_6	16.92	0.714	0.536	Prevotella	14499	775576	binsanity-lc
BinSanityLC-kmean-bin_9-bin_1-refined_47	16.82	0	0.285	Bacteria	3828	1004957	binsanity-lc
BinSanityLC-kmean-bin_70-bin_0-refined_1	16.72	0.357	0.628	Bacteria	7043	406287	binsanity-lc
BinSanityLC-kmean-bin_78-bin_1-refined_33	16.66	0	0.453	root	4925	511090	binsanity-lc
BinSanityLC-kmean-bin_12-bin_0-refined_5	16.66	14.35	0.541	root	12496	1443577	binsanity-lc
BinSanityLC-kmean-bin_29-bin_0-refined_6	16.58	0	0.486	Bacteria	9959	891279	binsanity-lc
BinSanityLC-kmean-bin_9-bin_1-refined_15	16.42	3.571	0.575	Bacteria	4443	1135128	binsanity-lc
low_completion-refined_5	16.37	0	0.564	Bacteria	5585	755174	binsanity-lc
BinSanityLC-kmean-bin_94-bin_0-refined_34	16.23	1.51	0.611	Clostridiales	7749	943257	binsanity-lc
BinSanityLC-kmean-bin_92-bin_0-refined_12	16.03	1.724	0.529	Bacteria	8919	948905	binsanity-lc
BinSanityLC-kmean-bin_9-bin_1-refined_14	15.78	0	0.448	Bacteria	4492	1021950	binsanity-lc
BinSanityLC-kmean-bin_94-bin_1-refined_25	15.78	0	0.518	Bacteria	3881	736236	binsanity-lc
BinSanityLC-kmean-bin_0-bin_0-refined_24	15.64	0	0.49	Gammaproteobacteria	7207	582297	binsanity-lc
BinSanityLC-kmean-bin_9-bin_1-refined_41	15.51	0	0.639	Bacteria	4274	571507	binsanity-lc
BinSanityLC-kmean-bin_12-bin_0-refined_8	15.51	0	0.428	Bacteria	29555	1922645	binsanity-lc
low_completion-refined_9	15.2	0	0.4	Bacteroidales	12155	709989	binsanity-lc
BinSanityLC-kmean-bin_44-bin_1-refined_33	14.92	0	0.5	Bacteria	3729	609345	binsanity-lc
BinSanityLC-kmean-bin_78-bin_0-refined_37	14.89	0	0.548	Bacteria	4634	648246	binsanity-lc
BinSanityLC-kmean-bin_20-bin_1-refined_7	14.89	0	0.462	Bacteria	8059	514421	binsanity-lc
BinSanityLC-kmean-bin_34-bin_1-refined_16	14.82	0	0.658	Bacteria	7120	404501	binsanity-lc
BinSanityLC-kmean-bin_78-bin_0-refined_62	14.81	0	0.541	Bacteria	3933	661027	binsanity-lc
BinSanityLC-kmean-bin_94-bin_0-refined_22	14.65	0	0.547	Bacteria	7342	1119246	binsanity-lc
BinSanityLC-kmean-bin_44-bin_1-refined_4	14.65	0	0.495	Bacteria	4797	1629993	binsanity-lc
BinSanityLC-kmean-bin_94-bin_1-refined_23	14.03	3.014	0.445	Clostridiales	5268	2657811	binsanity-lc
BinSanityLC-kmean-bin_9-bin_1-refined_45	13.79	0	0.455	Bacteria	4392	1540773	binsanity-lc
BinSanityLC-kmean-bin_94-bin_1-refined_18	13.79	0	0.594	Bacteria	4638	1273867	binsanity-lc
BinSanityLC-kmean-bin_78-bin_0-refined_68	13.79	0	0.596	Bacteria	4199	664142	binsanity-lc
BinSanityLC-kmean-bin_78-bin_0-refined_45	13.79	0	0.596	Bacteria	4783	1226643	binsanity-lc
BinSanityLC-kmean-bin_44-bin_0-refined_21	13.79	0	0.515	Bacteria	7717	1201745	binsanity-lc
BinSanityLC-kmean-bin_9-bin_1-refined_28	13	0.156	0.356	Bacteria	3572	832457	binsanity-lc
BinSanityLC-kmean-bin_9-bin_1-refined_13	12.93	0	0.504	Bacteria	4729	867440	binsanity-lc
BinSanityLC-kmean-bin_29-bin_0-refined_1	12.53	0.078	0.364	Lactobacillus	6060	443921	binsanity-lc
BinSanityLC-kmean-bin_94-bin_1-refined_40	12.5	0	0.58	root	3621	486385	binsanity-lc
BinSanityLC-kmean-bin_78-bin_0-refined_20	12.5	0	0.646	root	4386	526029	binsanity-lc
BinSanityLC-kmean-bin_62-bin_0-refined_18	12.5	0	0.363	root	10544	1727155	binsanity-lc
BinSanityLC-kmean-bin_24-bin_0-refined_3	12.5	8.333	0.576	root	6411	730075	binsanity-lc
BinSanityLC-kmean-bin_9-bin_1-refined_39	12.38	0	0.511	Bacteria	4776	1209708	binsanity-lc
BinSanityLC-kmean-bin_9-bin_0-refined_24	12.28	0	0.617	Bacteria	6949	528514	binsanity-lc
BinSanityLC-kmean-bin_94-bin_1-refined_38	12.28	0	0.483	Bacteria	4062	717074	binsanity-lc
BinSanityLC-kmean-bin_0-bin_0-refined_26	12.14	1.88	0.55	Bacteria	6278	929231	binsanity-lc
BinSanityLC-kmean-bin_94-bin_1-refined_47	12.06	0	0.403	Bacteria	3445	213125	binsanity-lc
BinSanityLC-kmean-bin_78-bin_0-refined_51	12.06	0	0.601	Bacteria	3768	530478	binsanity-lc
BinSanityLC-kmean-bin_44-bin_1-refined_10	12.06	0	0.58	Bacteria	4331	725579	binsanity-lc
BinSanityLC-kmean-bin_0-bin_0-refined_8	12.06	0	0.357	Bacteria	14230	712620	binsanity-lc
BinSanityLC-kmean-bin_34-bin_1-refined_14	11.88	1.25	0.564	Proteobacteria	4874	319024	binsanity-lc
BinSanityLC-kmean-bin_44-bin_1-refined_31	11.7	0	0.55	Bacteria	3862	183837	binsanity-lc
BinSanityLC-kmean-bin_44-bin_1-refined_35	11.61	0.07	0.312	Clostridiales	4537	592212	binsanity-lc
BinSanityLC-kmean-bin_4-bin_0-refined_3	11.28	0	0.531	Bacteria	4621	252529	binsanity-lc
BinSanityLC-kmean-bin_9-bin_1-refined_24	11.16	5.263	0.509	Bacteria	4874	808185	binsanity-lc
BinSanityLC-kmean-bin_78-bin_0-refined_66	10.84	0	0.324	Bacteria	3803	377527	binsanity-lc
BinSanityLC-kmean-bin_60-bin_0-refined_13	10.71	1.785	0.666	Bacteria	5344	785334	binsanity-lc
BinSanityLC-kmean-bin_9-bin_1-refined_7	10.68	0.877	0.435	Bacteria	4771	1643944	binsanity-lc
BinSanityLC-kmean-bin_83-bin_0-refined_6	10.61	2.921	0.322	Bacteria	24987	670191	binsanity-lc
BinSanityLC-kmean-bin_34-bin_0-refined_6	10.37	0.819	0.469	Bacteria	9128	614005	binsanity-lc
BinSanityLC-kmean-bin_9-bin_0-refined_25	10.34	0	0.527	Bacteria	4492	445246	binsanity-lc
BinSanityLC-kmean-bin_94-bin_1-refined_42	10.34	0	0.589	Bacteria	3719	311439	binsanity-lc
BinSanityLC-kmean-bin_78-bin_1-refined_27	10.34	0	0.555	Bacteria	7491	1094467	binsanity-lc
BinSanityLC-kmean-bin_78-bin_0-refined_49	10.34	0	0.503	Bacteria	3416	348460	binsanity-lc
BinSanityLC-kmean-bin_56-bin_0-refined_1	10.34	0	0.563	Bacteria	6693	493349	binsanity-lc
BinSanityLC-kmean-bin_44-bin_1-refined_9	10.34	0	0.417	Bacteria	4671	1294302	binsanity-lc
BinSanityLC-kmean-bin_44-bin_1-refined_39	10.34	0	0.569	Bacteria	3636	537789	binsanity-lc
BinSanityLC-kmean-bin_57-bin_0-refined_23	10.3	0	0.65	Bacteria	4156	496905	binsanity-lc
BinSanityLC-kmean-bin_9-bin_1-refined_37	10.2	0.775	0.482	Euryarchaeota	3367	995169	binsanity-lc
BinSanityLC-kmean-bin_93-bin_0-refined_14	10.16	0	0.327	Bacteria	3704	159984	binsanity-lc
BinSanityLC-kmean-bin_38-bin_0-refined_4	10.06	0.048	0.391	Bacteria	5200	328801	binsanity-lc
BinSanityLC-kmean-bin_78-bin_0-refined_25	9.907	0.323	0.367	Bacteria	4565	1647610	binsanity-lc
BinSanityLC-kmean-bin_74-bin_0-refined_3	9.888	1.754	0.57	Bacteria	5872	376010	binsanity-lc
BinSanityLC-kmean-bin_57-bin_0-refined_19	9.78	0.156	0.423	Bacteria	5181	1243026	binsanity-lc
BinSanityLC-kmean-bin_63-bin_0-refined_12	9.561	0	0.603	Bacteria	5671	454359	binsanity-lc
BinSanityLC-kmean-bin_35-bin_0-refined_2	9.137	0	0.603	Bacteria	4331	75086	binsanity-lc
BinSanityLC-kmean-bin_39-bin_0-refined_1	9.122	4.784	0.458	Bacteria	5531	267811	binsanity-lc
BinSanityLC-kmean-bin_93-bin_0-refined_4	9.106	1.724	0.668	Bacteria	4819	1056573	binsanity-lc
BinSanityLC-kmean-bin_9-bin_1-refined_31	9.064	0.467	0.443	Archaea	3538	1688301	binsanity-lc
BinSanityLC-kmean-bin_0-bin_0-refined_34	8.878	0	0.487	Bacteroidetes	5706	668312	binsanity-lc
BinSanityLC-kmean-bin_9-bin_1-refined_42	8.771	0	0.475	Bacteria	3554	553582	binsanity-lc
BinSanityLC-kmean-bin_60-bin_0-refined_22	8.771	0	0.55	Bacteria	12504	1461676	binsanity-lc
BinSanityLC-kmean-bin_44-bin_1-refined_21	8.595	0	0.583	Bacteria	4047	565175	binsanity-lc
low_completion-refined_6	8.333	0	0.612	root	5917	245606	binsanity-lc
BinSanityLC-kmean-bin_78-bin_1-refined_26	8.333	0	0.658	root	6674	526955	binsanity-lc
BinSanityLC-kmean-bin_78-bin_0-refined_26	8.333	0	0.43	root	6334	1183832	binsanity-lc
BinSanityLC-kmean-bin_44-bin_1-refined_29	8.333	0	0.427	root	3984	451366	binsanity-lc
BinSanityLC-kmean-bin_34-bin_1-refined_6	8.333	0	0.576	root	12686	877239	binsanity-lc
BinSanityLC-kmean-bin_12-bin_0-refined_11	8.333	0	0.533	root	8516	214250	binsanity-lc
BinSanityLC-kmean-bin_29-bin_0-refined_8	8.01	0.102	0.485	Enterobacteriaceae	8796	823072	binsanity-lc
BinSanityLC-kmean-bin_9-bin_0-refined_3	8.009	0.539	0.503	Archaea	23574	9308987	binsanity-lc
BinSanityLC-kmean-bin_44-bin_1-refined_28	7.915	0	0.579	Bacteria	4767	750003	binsanity-lc
BinSanityLC-kmean-bin_26-bin_0-refined_8	7.894	0	0.496	Bacteria	9563	1107254	binsanity-lc
BinSanityLC-kmean-bin_62-bin_0-refined_21	7.836	0.626	0.302	Bacteria	8294	609137	binsanity-lc
BinSanityLC-kmean-bin_92-bin_0-refined_13	7.68	0	0.659	Bacteria	5488	227904	binsanity-lc
BinSanityLC-kmean-bin_9-bin_0-refined_17	7.628	1.724	0.414	Bacteria	7390	1414778	binsanity-lc
BinSanityLC-kmean-bin_94-bin_1-refined_8	7.272	0	0.402	Bacteria	5089	2977781	binsanity-lc
BinSanityLC-kmean-bin_44-bin_1-refined_41	7.272	0	0.53	Bacteria	3451	207319	binsanity-lc
low_completion-refined_10	7.227	0	0.512	Bacteroidetes	5652	319105	binsanity-lc
low_completion-refined_13	6.896	0	0.53	Bacteria	17458	1195854	binsanity-lc
BinSanityLC-kmean-bin_9-bin_0-refined_23	6.896	0	0.645	Bacteria	5799	473135	binsanity-lc
BinSanityLC-kmean-bin_78-bin_0-refined_21	6.896	0	0.59	Bacteria	3956	682799	binsanity-lc
BinSanityLC-kmean-bin_76-bin_0-refined_4	6.896	0	0.515	Bacteria	9982	500524	binsanity-lc
BinSanityLC-kmean-bin_44-bin_1-refined_26	6.818	0.156	0.359	Bacteria	4785	1442890	binsanity-lc
BinSanityLC-kmean-bin_0-bin_0-refined_5	6.481	2.314	0.56	root	14528	1414006	binsanity-lc
BinSanityLC-kmean-bin_92-bin_0-refined_10	6.321	0	0.366	Bacteria	8289	898664	binsanity-lc
BinSanityLC-kmean-bin_94-bin_1-refined_46	6.112	1.724	0.641	Bacteria	3583	739275	binsanity-lc
BinSanityLC-kmean-bin_92-bin_0-refined_11	6.034	0	0.587	Bacteria	7829	415930	binsanity-lc
BinSanityLC-kmean-bin_76-bin_0-refined_5	5.642	0	0.555	Bacteria	10013	326104	binsanity-lc
BinSanityLC-kmean-bin_9-bin_0-refined_20	5.607	0	0.503	Archaea	6495	267116	binsanity-lc
BinSanityLC-kmean-bin_9-bin_1-refined_32	5.511	0	0.413	Archaea	3564	1585666	binsanity-lc
BinSanityLC-kmean-bin_9-bin_1-refined_27	5.454	0	0.339	Bacteria	4012	1084476	binsanity-lc
BinSanityLC-kmean-bin_78-bin_0-refined_14	5.172	0	0.489	Bacteria	6694	940709	binsanity-lc
BinSanityLC-kmean-bin_63-bin_0-refined_15	5.172	0	0.662	Bacteria	4008	187187	binsanity-lc
BinSanityLC-kmean-bin_34-bin_1-refined_17	5.172	0	0.325	Bacteria	9669	654475	binsanity-lc
BinSanityLC-kmean-bin_34-bin_1-refined_13	5.172	0	0.555	Bacteria	7732	333660	binsanity-lc
BinSanityLC-kmean-bin_9-bin_0-refined_7	4.854	0	0.528	Archaea	20242	4691254	binsanity-lc
BinSanityLC-kmean-bin_44-bin_0-refined_11	4.776	0.061	0.423	Clostridiales	10555	1548916	binsanity-lc
BinSanityLC-kmean-bin_41-bin_0-refined_1	4.677	0.02	0.57	Clostridiales	6367	204289	binsanity-lc
BinSanityLC-kmean-bin_9-bin_0-refined_14	4.241	0	0.47	Archaea	11161	1527462	binsanity-lc
low_completion-refined_2	4.166	0	0.573	root	12995	639595	binsanity-lc
BinSanityLC-kmean-bin_9-bin_1-refined_50	4.166	0	0.613	root	3433	275406	binsanity-lc
BinSanityLC-kmean-bin_9-bin_1-refined_44	4.166	0	0.583	root	3721	1066268	binsanity-lc
BinSanityLC-kmean-bin_9-bin_1-refined_23	4.166	0	0.625	root	3691	624172	binsanity-lc
BinSanityLC-kmean-bin_9-bin_1-refined_18	4.166	4.166	0.548	root	4499	1206376	binsanity-lc
BinSanityLC-kmean-bin_9-bin_1-refined_17	4.166	0	0.56	root	7914	590445	binsanity-lc
BinSanityLC-kmean-bin_94-bin_1-refined_51	4.166	0	0.544	root	3661	258676	binsanity-lc
BinSanityLC-kmean-bin_94-bin_1-refined_37	4.166	0	0.564	root	3526	271926	binsanity-lc
BinSanityLC-kmean-bin_94-bin_0-refined_32	4.166	0	0.619	root	5472	1413308	binsanity-lc
BinSanityLC-kmean-bin_83-bin_0-refined_10	4.166	0	0.468	root	3902	291131	binsanity-lc
BinSanityLC-kmean-bin_78-bin_0-refined_67	4.166	0	0.481	root	3229	60838	binsanity-lc
BinSanityLC-kmean-bin_78-bin_0-refined_59	4.166	0	0.624	root	3970	369518	binsanity-lc
BinSanityLC-kmean-bin_60-bin_0-refined_23	4.166	0	0.393	root	9377	1833179	binsanity-lc
BinSanityLC-kmean-bin_44-bin_1-refined_43	4.166	0	0.644	root	3537	323134	binsanity-lc
BinSanityLC-kmean-bin_44-bin_1-refined_34	4.166	0	0.507	root	3577	372450	binsanity-lc
BinSanityLC-kmean-bin_44-bin_1-refined_13	4.166	0	0.651	root	4615	818101	binsanity-lc
BinSanityLC-kmean-bin_44-bin_0-refined_18	4.166	0	0.695	root	5915	832253	binsanity-lc
BinSanityLC-kmean-bin_26-bin_0-refined_7	4.166	0	0.54	root	16389	439041	binsanity-lc
BinSanityLC-kmean-bin_20-bin_0-refined_2	4.166	0	0.648	root	8267	306004	binsanity-lc
BinSanityLC-kmean-bin_78-bin_0-refined_44	3.605	0	0.331	Bacteria	4286	1264259	binsanity-lc
BinSanityLC-kmean-bin_35-bin_0-refined_1	3.605	0.94	0.466	Bacteria	5903	182206	binsanity-lc
BinSanityLC-kmean-bin_76-bin_0-refined_6	3.571	0	0.648	Bacteria	7171	396230	binsanity-lc
BinSanityLC-kmean-bin_44-bin_0-refined_22	3.519	0.32	0.348	Bacteroidales	7306	1480578	binsanity-lc
BinSanityLC-kmean-bin_74-bin_0-refined_4	3.489	0	0.393	Lactobacillus	4784	232764	binsanity-lc
BinSanityLC-kmean-bin_63-bin_0-refined_16	3.448	0	0.456	Bacteria	5262	537601	binsanity-lc
BinSanityLC-kmean-bin_34-bin_0-refined_8	3.448	0	0.394	Bacteria	5617	323932	binsanity-lc
BinSanityLC-kmean-bin_94-bin_0-refined_28	3.291	0	0.43	Bacteria	8318	2021434	binsanity-lc
BinSanityLC-kmean-bin_38-bin_0-refined_0	3.275	0	0.558	Bacteria	5583	571672	binsanity-lc
BinSanityLC-kmean-bin_54-bin_0-refined_5	3.041	0	0.474	Bacteroidales	8224	431558	binsanity-lc
BinSanityLC-kmean-bin_9-bin_0-refined_26	2.959	0	0.435	Archaea	4476	245571	binsanity-lc
BinSanityLC-kmean-bin_76-bin_0-refined_1	2.899	0.313	0.376	Bacteria	32632	1800774	binsanity-lc
BinSanityLC-kmean-bin_41-bin_1-refined_4	2.678	0.892	0.624	Bacteria	5472	199293	binsanity-lc
BinSanityLC-kmean-bin_9-bin_0-refined_12	2.624	0	0.351	Archaea	11219	2088318	binsanity-lc
BinSanityLC-kmean-bin_78-bin_1-refined_31	2.57	0	0.354	Bacteria	6162	1030057	binsanity-lc
low_completion-refined_11	2.507	0	0.376	Bacteria	6433	449627	binsanity-lc
BinSanityLC-kmean-bin_26-bin_0-refined_15	2.413	0	0.493	Bacteria	5012	446263	binsanity-lc
BinSanityLC-kmean-bin_57-bin_0-refined_17	2.392	0	0.626	Bacteria	4469	256626	binsanity-lc
BinSanityLC-kmean-bin_70-bin_0-refined_2	2.308	0	0.461	Clostridiales	6945	494287	binsanity-lc
BinSanityLC-kmean-bin_38-bin_0-refined_2	2.289	0.138	0.485	Clostridiales	5179	520468	binsanity-lc
BinSanityLC-kmean-bin_17-bin_0-refined_2	2.242	0	0.45	Lachnospiraceae	5120	334754	binsanity-lc
BinSanityLC-kmean-bin_97-bin_0-refined_4	2.1	0	0.396	Bacteria	4963	307746	binsanity-lc
BinSanityLC-kmean-bin_78-bin_0-refined_63	2.083	0	0.584	root	3310	123485	binsanity-lc
low_completion-refined_15	2.051	0.062	0.576	Clostridiales	4081	100281	binsanity-lc
BinSanityLC-kmean-bin_94-bin_0-refined_12	2.037	0	0.363	Bacteria	7228	1837577	binsanity-lc
BinSanityLC-kmean-bin_41-bin_1-refined_2	1.993	0	0.3	Bacteria	25236	410890	binsanity-lc
BinSanityLC-kmean-bin_93-bin_0-refined_13	1.913	0	0.381	Bacteria	5258	415966	binsanity-lc
BinSanityLC-kmean-bin_29-bin_0-refined_9	1.9	0	0.632	Clostridiales	4237	141256	binsanity-lc
BinSanityLC-kmean-bin_26-bin_1-refined_17	1.88	0	0.562	Bacteria	6414	700321	binsanity-lc
BinSanityLC-kmean-bin_67-bin_0-refined_3	1.724	0	0.385	Bacteria	13344	538565	binsanity-lc
BinSanityLC-kmean-bin_64-bin_0-refined_3	1.661	0	0.388	Bacteria	7137	474394	binsanity-lc
BinSanityLC-kmean-bin_0-bin_0-refined_27	1.562	0	0.428	Bacteria	9009	934240	binsanity-lc
BinSanityLC-kmean-bin_78-bin_1-refined_34	1.352	0	0.626	Proteobacteria	4929	160612	binsanity-lc
BinSanityLC-kmean-bin_26-bin_0-refined_14	1.168	0	0.543	Archaea	5020	676328	binsanity-lc
BinSanityLC-kmean-bin_24-bin_0-refined_2	1.048	0	0.395	Bacteroidales	11899	513626	binsanity-lc
BinSanityLC-kmean-bin_9-bin_1-refined_3	0.626	0	0.373	Bacteria	5843	676373	binsanity-lc
BinSanityLC-kmean-bin_63-bin_0-refined_13	0.462	0.462	0.415	root	4375	156133	binsanity-lc
BinSanityLC-kmean-bin_44-bin_0-refined_14	0.462	0.462	0.315	root	18716	1012617	binsanity-lc
BinSanityLC-kmean-bin_26-bin_0-refined_17	0.233	0	0.465	Archaea	4262	215656	binsanity-lc
BinSanityLC-kmean-bin_44-bin_1-refined_7	0.156	0	0.299	Bacteria	5063	470936	binsanity-lc
low_completion-refined_8	0	0	0.428	root	20472	1343712	binsanity-lc
low_completion-refined_19	0	0	0.484	root	14867	84793	binsanity-lc
low_completion-refined_18	0	0	0.487	root	9193	71741	binsanity-lc
low_completion-refined_17	0	0	0.531	root	5127	102871	binsanity-lc
low_completion-refined_16	0	0	0.501	root	7657	252509	binsanity-lc
low_completion-refined_14	0	0	0.534	root	8047	395299	binsanity-lc
BinSanityLC-kmean-bin_9-bin_1-refined_33	0	0	0.59	root	4235	809183	binsanity-lc
BinSanityLC-kmean-bin_9-bin_1-refined_21	0	0	0.486	root	4195	251126	binsanity-lc
BinSanityLC-kmean-bin_9-bin_0-refined_6	0	0	0.485	root	8354	2049988	binsanity-lc
BinSanityLC-kmean-bin_9-bin_0-refined_21	0	0	0.517	root	7618	979529	binsanity-lc
BinSanityLC-kmean-bin_9-bin_0-refined_15	0	0	0.418	root	8100	1343958	binsanity-lc
BinSanityLC-kmean-bin_94-bin_1-refined_49	0	0	0.571	root	3813	272191	binsanity-lc
BinSanityLC-kmean-bin_94-bin_1-refined_39	0	0	0.377	root	3822	161799	binsanity-lc
BinSanityLC-kmean-bin_94-bin_1-refined_36	0	0	0.36	root	4206	1319245	binsanity-lc
BinSanityLC-kmean-bin_94-bin_1-refined_30	0	0	0.451	root	4088	975351	binsanity-lc
BinSanityLC-kmean-bin_94-bin_1-refined_12	0	0	0.257	root	3861	909883	binsanity-lc
BinSanityLC-kmean-bin_94-bin_0-refined_35	0	0	0.678	root	5003	132528	binsanity-lc
BinSanityLC-kmean-bin_94-bin_0-refined_33	0	0	0.565	root	6267	1002372	binsanity-lc
BinSanityLC-kmean-bin_93-bin_0-refined_7	0	0	0.442	root	7409	792668	binsanity-lc
BinSanityLC-kmean-bin_89-bin_1-refined_3	0	0	0.502	root	9571	347138	binsanity-lc
BinSanityLC-kmean-bin_83-bin_0-refined_9	0	0	0.554	root	4322	504060	binsanity-lc
BinSanityLC-kmean-bin_83-bin_0-refined_8	0	0	0.451	root	12195	572861	binsanity-lc
BinSanityLC-kmean-bin_83-bin_0-refined_7	0	0	0.491	root	4902	382300	binsanity-lc
BinSanityLC-kmean-bin_83-bin_0-refined_5	0	0	0.451	root	12200	903489	binsanity-lc
BinSanityLC-kmean-bin_83-bin_0-refined_11	0	0	0.507	root	3763	501850	binsanity-lc
BinSanityLC-kmean-bin_78-bin_1-refined_38	0	0	0.659	root	4059	210293	binsanity-lc
BinSanityLC-kmean-bin_78-bin_1-refined_36	0	0	0.607	root	5309	314797	binsanity-lc
BinSanityLC-kmean-bin_78-bin_0-refined_65	0	0	0.601	root	3556	239790	binsanity-lc
BinSanityLC-kmean-bin_78-bin_0-refined_61	0	0	0.695	root	3656	241765	binsanity-lc
BinSanityLC-kmean-bin_78-bin_0-refined_57	0	0	0.485	root	5147	528809	binsanity-lc
BinSanityLC-kmean-bin_78-bin_0-refined_56	0	0	0.459	root	4008	270372	binsanity-lc
BinSanityLC-kmean-bin_78-bin_0-refined_54	0	0	0.287	root	7039	303132	binsanity-lc
BinSanityLC-kmean-bin_78-bin_0-refined_52	0	0	0.641	root	4249	922877	binsanity-lc
BinSanityLC-kmean-bin_78-bin_0-refined_33	0	0	0.44	root	4555	1118882	binsanity-lc
BinSanityLC-kmean-bin_78-bin_0-refined_12	0	0	0.57	root	6619	868790	binsanity-lc
BinSanityLC-kmean-bin_67-bin_0-refined_4	0	0	0.496	root	4114	42403	binsanity-lc
BinSanityLC-kmean-bin_63-bin_0-refined_9	0	0	0.384	root	5908	860397	binsanity-lc
BinSanityLC-kmean-bin_62-bin_0-refined_20	0	0	0.397	root	6415	151282	binsanity-lc
BinSanityLC-kmean-bin_58-bin_0-refined_2	0	0	0.414	root	7148	235952	binsanity-lc
BinSanityLC-kmean-bin_57-bin_0-refined_24	0	0	0.269	root	4503	126949	binsanity-lc
BinSanityLC-kmean-bin_54-bin_0-refined_7	0	0	0.383	root	4319	281106	binsanity-lc
BinSanityLC-kmean-bin_54-bin_0-refined_2	0	0	0.559	root	9632	513979	binsanity-lc
BinSanityLC-kmean-bin_44-bin_1-refined_42	0	0	0.641	root	3302	116970	binsanity-lc
BinSanityLC-kmean-bin_44-bin_1-refined_32	0	0	0.643	root	4160	534319	binsanity-lc
BinSanityLC-kmean-bin_44-bin_1-refined_30	0	0	0.511	root	4052	156180	binsanity-lc
BinSanityLC-kmean-bin_44-bin_1-refined_23	0	0	0.476	root	4040	160249	binsanity-lc
BinSanityLC-kmean-bin_44-bin_0-refined_25	0	0	0.453	root	5275	483089	binsanity-lc
BinSanityLC-kmean-bin_44-bin_0-refined_20	0	0	0.683	root	5508	673667	binsanity-lc
BinSanityLC-kmean-bin_33-bin_0-refined_6	0	0	0.522	root	3755	181042	binsanity-lc
BinSanityLC-kmean-bin_33-bin_0-refined_5	0	0	0.453	root	3398	90735	binsanity-lc
BinSanityLC-kmean-bin_33-bin_0-refined_4	0	0	0.486	root	3910	119831	binsanity-lc
BinSanityLC-kmean-bin_33-bin_0-refined_3	0	0	0.509	root	9076	574721	binsanity-lc
BinSanityLC-kmean-bin_26-bin_1-refined_23	0	0	0.488	root	7243	758537	binsanity-lc
BinSanityLC-kmean-bin_26-bin_1-refined_22	0	0	0.541	root	11890	1126904	binsanity-lc
BinSanityLC-kmean-bin_26-bin_1-refined_15	0	0	0.501	root	8949	1626378	binsanity-lc
BinSanityLC-kmean-bin_26-bin_0-refined_16	0	0	0.491	root	6167	792045	binsanity-lc
BinSanityLC-kmean-bin_0-bin_0-refined_38	0	0	0.593	root	6014	1247448	binsanity-lc
BinSanityLC-kmean-bin_0-bin_0-refined_36	0	0	0.662	root	4918	621055	binsanity-lc
BinSanityLC-kmean-bin_0-bin_0-refined_30	0	0	0.639	root	7892	467176	binsanity-lc
BinSanityLC-kmean-bin_0-bin_0-refined_2	0	0	0.349	Bacteria	10048	2038305	binsanity-lc
BinSanityLC-kmean-bin_0-bin_0-refined_20	0	0	0.622	root	6323	768270	binsanity-lc

## Sheet: bmc3c
bin	completeness	contamination	GC	lineage	N50	size	binner
495	100	184.1	0.253	Bacteria	9150	8303727	bmc3c
388	100	60.73	0.533	Bacteria	10416	12505919	bmc3c
380	100	88.16	0.517	Bacteria	29434	4109618	bmc3c
281	100	8.385	0.428	Bacteria	25207	2750616	bmc3c
238	100	108.4	0.486	Bacteria	27475	4234865	bmc3c
187	100	57.96	0.4	Bacteria	44866	2465264	bmc3c
139	100	246.9	0.288	Bacteria	5879	6627863	bmc3c
83	99.78	0.936	0.407	Lactobacillales	31447	1635699	bmc3c
146	99.46	39.75	0.518	Bacteroidetes	71907	2785653	bmc3c
8	99.37	0.689	0.312	Campylobacter	134931	1713966	bmc3c
59	99.3	1.398	0.399	Spirochaetaceae	143182	2587055	bmc3c
46	99.11	0.117	0.37	Campylobacterales	71497	1513447	bmc3c
245	98.79	1.136	0.479	Bacteria	26603	1804858	bmc3c
512	98.58	0.199	0.5	Clostridiales	13649	1691103	bmc3c
321	98.55	0	0.501	Clostridiales	28613	2172198	bmc3c
63	98.43	2.593	0.494	Clostridiales	38887	2092137	bmc3c
104	98.32	0.377	0.503	Bacteroidales	39530	2417884	bmc3c
265	98.27	92.68	0.324	Bacteria	8309	3715111	bmc3c
421	98.1	0.791	0.505	Clostridiales	15135	3095419	bmc3c
91	97.79	0.735	0.567	Bacteria	51920	1833564	bmc3c
498	97.74	1.225	0.503	Gammaproteobacteria	55739	2957141	bmc3c
291	97.63	1.089	0.45	Bacteroidales	105281	4843038	bmc3c
135	97.03	0	0.606	Bacteroidetes	37101	1778945	bmc3c
566	97	0	0.389	Bacteria	35327	1146697	bmc3c
457	96.96	445.3	0.273	Bacteria	9018	9221532	bmc3c
506	96.92	1.923	0.576	Bacteroidetes	43105	2415436	bmc3c
73	96.8	0.8	0.3	Euryarchaeota	20386	1780725	bmc3c
268	96.71	0.293	0.346	Campylobacterales	20438	1509824	bmc3c
543	96.55	128.5	0.514	Bacteria	18913	10035696	bmc3c
531	96.37	1.307	0.51	Euryarchaeota	66822	1624940	bmc3c
84	96.21	0.528	0.548	Actinomycetales	13623	2469770	bmc3c
116	96.12	1.265	0.311	Firmicutes	36942	2515123	bmc3c
278	96.08	67.08	0.508	Bacteria	40869	3601536	bmc3c
263	95.84	1.449	0.433	Bacteroidales	48604	3200063	bmc3c
414	95.56	5.221	0.39	Firmicutes	88532	3008125	bmc3c
183	95.45	1.136	0.603	Bacteria	22221	1812908	bmc3c
513	95.16	1.36	0.435	Clostridiales	19566	2211094	bmc3c
148	95.14	2.531	0.598	Deltaproteobacteria	58796	2794426	bmc3c
478	95.05	7.614	0.349	Bacteria	16370	1842415	bmc3c
42	95.04	1.666	0.434	Bacteroidales	29916	2605195	bmc3c
15	94.91	1.515	0.664	Clostridiales	25734	2296882	bmc3c
143	94.74	0.447	0.478	Clostridiales	17915	2049488	bmc3c
36	94.73	10.52	0.305	Bacteria	57034	1693036	bmc3c
10	94.51	6.538	0.456	Bacteroidales	67442	4395336	bmc3c
507	94.29	0.671	0.483	Clostridiales	35482	2449994	bmc3c
569	94.27	5.468	0.493	Bacteroidales	29461	3736525	bmc3c
223	94.17	0.732	0.584	Clostridiales	41577	2105334	bmc3c
79	94.08	0.537	0.428	Bacteria	156163	1958462	bmc3c
552	94.03	1.571	0.545	Clostridiales	16656	2406779	bmc3c
432	93.7	1.7	0.612	Clostridiales	38685	2427541	bmc3c
555	93.63	0	0.468	Bacteroidales	127352	2071591	bmc3c
128	93.56	0.691	0.477	Bacteroidales	48278	2305800	bmc3c
64	93.4	0	0.379	Bacteria	25354	1533363	bmc3c
167	93.35	1.793	0.446	Clostridiales	23883	2103348	bmc3c
89	93.33	2.224	0.531	Clostridiales	11368	2204778	bmc3c
40	93.25	2.407	0.28	Bacteria	125384	1098441	bmc3c
97	93.19	3.322	0.591	Clostridiales	11668	2549641	bmc3c
378	93.11	90.91	0.287	Mollicutes	10442	3949418	bmc3c
441	93.05	75.58	0.404	Bacteroidales	15766	6163748	bmc3c
259	92.84	0.671	0.473	Clostridiales	111367	1743719	bmc3c
524	92.76	2.222	0.46	Bacteroidales	29515	2858353	bmc3c
138	92.71	2.822	0.487	Clostridia	18024	1670438	bmc3c
28	92.47	0	0.646	Bacteria	54801	2429129	bmc3c
270	92.3	0.569	0.357	Bacteria	34359	1765217	bmc3c
443	92.1	135.2	0.296	Bacteria	5887	2930244	bmc3c
202	91.93	3.277	0.452	Clostridia	67267	1685610	bmc3c
355	91.91	76.72	0.594	Bacteria	11165	2743994	bmc3c
206	91.85	14.19	0.605	Clostridiales	40442	3074785	bmc3c
118	91.84	152.1	0.467	Bacteria	16613	12757727	bmc3c
343	91.76	2.821	0.486	Clostridiales	12963	2981823	bmc3c
523	91.61	6.751	0.513	Clostridiales	11131	3412810	bmc3c
249	91.45	6.552	0.364	Bacteria	53073	1745839	bmc3c
219	91.41	3.251	0.517	Clostridia	18913	1681150	bmc3c
155	91.37	11.59	0.505	Bacteria	54568	2588088	bmc3c
485	91.34	2.857	0.504	Bacteroidetes	27073	1607221	bmc3c
174	91.3	2.515	0.548	Bacteroidales	15865	2551092	bmc3c
209	91.27	0	0.448	Clostridiales	99927	2063263	bmc3c
124	91.21	0.675	0.625	Bacteria	34281	1836533	bmc3c
232	91.06	0.373	0.574	Clostridiales	16085	2311649	bmc3c
57	90.9	0	0.509	Bacteria	27714	1795791	bmc3c
557	90.81	1.9	0.515	Lachnospiraceae	19196	2458560	bmc3c
442	90.68	18.02	0.34	Lactobacillus	15532	2340367	bmc3c
149	90.41	0.598	0.481	Selenomonadales	10290	1435051	bmc3c
67	90.1	1.066	0.461	Bacteria	42001	873550	bmc3c
176	89.97	0.223	0.426	Clostridiales	19020	1490902	bmc3c
540	89.77	1.136	0.48	Bacteria	16882	1843943	bmc3c
136	89.32	2.247	0.316	Bacteria	18019	1091679	bmc3c
132	89.32	3.37	0.42	Bacteria	11335	1068473	bmc3c
391	89.24	1.075	0.484	Bacteria	14010	2523173	bmc3c
172	89.21	0	0.326	Bacteria	19853	1056368	bmc3c
568	88.88	8.547	0.303	Bacteria	32069	3468986	bmc3c
567	88.87	229.1	0.493	Bacteria	14594	12562646	bmc3c
160	88.75	0.409	0.515	Enterobacteriaceae	16779	3797813	bmc3c
195	88.58	1.902	0.384	Lactobacillales	16371	1794313	bmc3c
214	88.55	2.928	0.54	Clostridiales	21526	1617636	bmc3c
212	88.35	5.76	0.553	Clostridiales	14939	1666901	bmc3c
140	88.27	3.589	0.368	Bacteria	18310	1867089	bmc3c
162	88.09	7.142	0.296	Bacteria	8952	1432327	bmc3c
535	87.94	1.176	0.56	Gammaproteobacteria	8919	2205666	bmc3c
370	87.85	7.676	0.41	Lactobacillales	16212	1462649	bmc3c
197	87.16	2.291	0.562	Gammaproteobacteria	13847	3482056	bmc3c
401	87.04	62.01	0.439	Clostridiales	10733	5359671	bmc3c
157	87.03	1.342	0.565	Clostridiales	10838	1868006	bmc3c
131	86.88	8.194	0.508	Clostridiales	16621	3108578	bmc3c
272	86.72	28.9	0.581	Bacteria	25390	2133838	bmc3c
334	86.7	15.39	0.304	Bacteria	10341	1102832	bmc3c
226	86.55	0	0.479	Bacteria	8726	1639878	bmc3c
527	86.47	2.109	0.518	Clostridiales	17562	2768902	bmc3c
419	86.43	10.2	0.464	Bacteria	20993	1845765	bmc3c
458	86.37	3.494	0.421	Bacteria	11667	2462996	bmc3c
346	86.11	5.288	0.558	Lachnospiraceae	44803	3337609	bmc3c
491	85.84	1.123	0.298	Bacteria	32234	1974787	bmc3c
417	85.64	101.7	0.626	Bacteria	5533	7488423	bmc3c
153	85.57	2.351	0.514	Bacteria	9081	1456453	bmc3c
101	85.55	1.265	0.559	Clostridiales	12528	1557031	bmc3c
178	85.25	0	0.491	Gammaproteobacteria	8173	3135499	bmc3c
48	85	37.4	0.509	Bacteria	9476	2914675	bmc3c
1	84.92	51.22	0.496	Bacteria	13110	3354000	bmc3c
476	84.61	17.46	0.627	Bacteroidetes	52093	2248697	bmc3c
437	84.56	126.9	0.477	Bacteria	8378	7281105	bmc3c
351	84.46	29.13	0.619	Actinobacteria	8136	2616070	bmc3c
455	84.24	10.23	0.485	Lachnospiraceae	20431	2813775	bmc3c
494	84.19	109.6	0.519	Bacteria	12199	4993377	bmc3c
386	84.13	4.032	0.519	Bacteria	63813	2354173	bmc3c
518	84.09	3.977	0.468	Bacteria	13054	1815894	bmc3c
389	83.62	112.3	0.382	Bacteria	11296	2135133	bmc3c
205	83.25	2.425	0.394	Bacteria	8926	1518452	bmc3c
244	83.18	62.98	0.512	Bacteria	50490	4065367	bmc3c
393	82.75	9.059	0.414	Bacteria	7592	1295157	bmc3c
294	82.71	1.232	0.603	Bacteria	11736	1559204	bmc3c
215	82.6	2.684	0.581	Clostridiales	7056	1455695	bmc3c
399	82.52	2.756	0.453	Bacteroidales	11254	2322256	bmc3c
522	82.22	0.591	0.575	Deltaproteobacteria	18552	2107501	bmc3c
94	81.73	51.75	0.257	Bacteria	13586	1628813	bmc3c
230	81.59	0	0.59	Firmicutes	10809	1242717	bmc3c
533	81.55	0.621	0.657	Bifidobacteriaceae	8616	1618797	bmc3c
347	81.53	2.109	0.539	Clostridiales	8189	2325887	bmc3c
447	81.5	6.426	0.573	Bacteria	12787	1982798	bmc3c
27	81.37	6.034	0.406	Bacteria	55514	3113275	bmc3c
487	80.8	40.22	0.5	Bacteria	5209	1974238	bmc3c
96	80.51	55.17	0.555	Bacteria	16902	5683497	bmc3c
49	80.41	6.282	0.522	Bacteroidales	9556	2521113	bmc3c
305	80.15	25.83	0.518	Bacteria	8372	4756131	bmc3c
362	79.85	5.221	0.566	Clostridiales	7470	2239694	bmc3c
11	79.43	7.583	0.611	Clostridiales	10772	1968548	bmc3c
400	79.08	47.06	0.612	Bacteroidetes	48976	3355134	bmc3c
330	78.33	5.208	0.629	Proteobacteria	8531	1693281	bmc3c
218	78.25	1.994	0.396	Bacteria	13340	1622740	bmc3c
376	78.24	15.51	0.499	Bacteria	22407	2698166	bmc3c
74	77.91	1.006	0.471	Clostridiales	20685	1327851	bmc3c
208	77.75	69.82	0.447	Bacteria	8797	5815419	bmc3c
530	77.41	3.448	0.624	Bacteria	37431	2091642	bmc3c
409	77.36	10.64	0.596	Bacteroidetes	22210	1906710	bmc3c
111	77.35	0.026	0.437	Clostridia	5381	964144	bmc3c
561	77.34	2.237	0.627	Clostridiales	19190	1424108	bmc3c
133	77.32	1.063	0.481	Clostridiales	7420	1643968	bmc3c
228	75.95	1.729	0.527	Clostridiales	8838	1380564	bmc3c
482	75.86	1.724	0.512	Bacteria	18396	3429740	bmc3c
164	75.44	1.197	0.531	Selenomonadales	10060	1585027	bmc3c
144	75.32	8.839	0.484	Bacteroidales	16274	2289208	bmc3c
109	74.89	1.746	0.584	Bacteroidetes	8281	1364183	bmc3c
475	74.52	57.36	0.278	Bacteria	6457	3406591	bmc3c
466	74.48	0	0.466	Bacteria	33377	2940550	bmc3c
464	74.46	0.699	0.384	Campylobacterales	5825	1036699	bmc3c
90	74.44	43.92	0.405	Bacteria	6992	11334157	bmc3c
100	74.44	2.721	0.625	Clostridiales	17639	1816648	bmc3c
438	74.27	116.9	0.284	Bacteria	5103	3235519	bmc3c
204	74.2	4.792	0.525	Bacteroidales	12438	2131238	bmc3c
472	74.13	3.448	0.473	Bacteria	10394	2677448	bmc3c
151	74.06	35.56	0.593	Euryarchaeota	16933	1967890	bmc3c
71	73.68	21.05	0.5	Bacteria	7446	2156914	bmc3c
367	73.27	0	0.554	Bacteria	24207	1704831	bmc3c
283	73.27	8.62	0.459	Bacteria	14355	2363376	bmc3c
220	72.83	40.48	0.459	Proteobacteria	9198	2735045	bmc3c
77	72.5	3.015	0.529	Bacteroidetes	11671	1678289	bmc3c
173	72.44	18.8	0.618	Bacteria	5236	2724137	bmc3c
446	72.41	3.448	0.458	Bacteria	11628	2740999	bmc3c
31	71.99	28.87	0.446	Bacteroidales	12180	2509714	bmc3c
542	71.75	17.01	0.249	Bacteria	4900	2896394	bmc3c
502	71.41	1.886	0.569	Bacteria	14188	1293347	bmc3c
129	71.13	1.754	0.602	Clostridiales	14803	1800753	bmc3c
463	70.06	129.7	0.475	Bacteria	13788	4569869	bmc3c
559	69.86	1.585	0.46	Bacteroidales	37988	2625678	bmc3c
426	69.82	0	0.584	Bacteria	11600	1924367	bmc3c
119	69.81	4.373	0.538	Bacteria	7888	1876676	bmc3c
309	69.79	5.257	0.618	Clostridiales	7107	1495160	bmc3c
34	69.46	0	0.47	Clostridiales	7493	1433491	bmc3c
402	69.38	1.251	0.316	Clostridiales	11597	1113832	bmc3c
302	69.32	37.05	0.657	Actinobacteria	6296	2522614	bmc3c
440	69.13	76.69	0.519	Bacteroidetes	8114	3817896	bmc3c
210	68.93	0.838	0.62	Clostridiales	35421	1960605	bmc3c
322	68.79	5.346	0.492	Bacteroidales	9860	1935750	bmc3c
350	68.57	0	0.534	Bacteria	8973	1692714	bmc3c
257	68.43	1.342	0.593	Clostridiales	5879	1432867	bmc3c
363	68.17	0.478	0.614	Thermoanaerobacterales	14928	1296992	bmc3c
251	67.54	1.886	0.454	Bacteria	8717	1789008	bmc3c
431	67.27	68.21	0.519	Bacteria	11309	5363452	bmc3c
456	67.13	64.32	0.558	Bacteroidetes	6317	3135700	bmc3c
320	67	0	0.517	Clostridiales	10527	1339264	bmc3c
2	66.81	1.977	0.655	Clostridia	8100	1475342	bmc3c
353	66.59	10.82	0.436	Bacteria	5956	2305767	bmc3c
113	66.5	4.077	0.646	Actinobacteria	12160	1777787	bmc3c
120	66.46	4.026	0.509	Clostridiales	15110	1993708	bmc3c
468	66.36	28.16	0.57	Bacteria	6936	3449534	bmc3c
267	65.9	23.44	0.573	Bacteria	8950	1408086	bmc3c
517	65.83	6.607	0.557	Clostridia	14664	1111823	bmc3c
470	65.78	27.19	0.305	Bacteria	4229	1382578	bmc3c
211	65.61	1.342	0.334	Clostridiales	36400	1212095	bmc3c
314	65.51	20.54	0.498	Bacteria	4821	1181826	bmc3c
142	65.33	1.02	0.663	Clostridiales	17471	1673406	bmc3c
492	65.15	1.002	0.475	Clostridiales	5658	1094503	bmc3c
519	65.09	0.314	0.549	Bacteria	17783	1182001	bmc3c
473	64.76	0	0.459	Clostridiales	12013	1304091	bmc3c
179	64.34	0	0.424	Gammaproteobacteria	12748	1133379	bmc3c
371	64.21	0.356	0.378	Clostridiales	14713	801978	bmc3c
147	64.2	6.179	0.321	Bacteria	6363	926856	bmc3c
397	63.94	8.62	0.471	Bacteria	7408	2904920	bmc3c
563	62.82	2.136	0.446	Bacteria	39961	820453	bmc3c
481	62.61	0.159	0.499	Bacteria	6263	2155329	bmc3c
377	62.61	72.31	0.58	Bacteria	6250	9649704	bmc3c
56	62.24	37.24	0.647	Bacteria	5534	2170444	bmc3c
235	61.7	43.26	0.532	Bacteria	6091	3891520	bmc3c
374	61.27	1.276	0.522	Clostridia	5133	806848	bmc3c
360	61.2	32.75	0.609	Bacteria	8308	2473900	bmc3c
310	61.13	3.782	0.338	Clostridiales	6888	1131822	bmc3c
407	60.97	36.78	0.635	Clostridiales	7163	3446962	bmc3c
191	60.56	0.167	0.509	Clostridiales	11677	1747403	bmc3c
227	60.52	34.21	0.324	Bacteria	9937	1725836	bmc3c
396	60.34	22.41	0.267	Bacteria	5908	1633681	bmc3c
465	59.48	61.2	0.534	Bacteria	7226	4171225	bmc3c
324	59.48	13.79	0.565	Bacteria	7923	2327473	bmc3c
357	59.45	3.636	0.291	Bacteria	11527	975193	bmc3c
364	59.41	3.571	0.644	Bacteria	8575	1659362	bmc3c
248	59.3	16.15	0.512	Clostridia	6281	1524653	bmc3c
554	59.24	0.377	0.512	Bacteroidales	26528	1239007	bmc3c
366	59.2	12.63	0.563	Bacteria	6569	2378971	bmc3c
253	59.09	7.384	0.521	Lachnospiraceae	6245	3099278	bmc3c
65	58.91	17.04	0.443	Bacteroides	5832	4149723	bmc3c
452	58.53	17.54	0.454	Bacteria	5699	2644839	bmc3c
87	58.46	29.71	0.624	Euryarchaeota	11556	1527046	bmc3c
303	58.46	3.258	0.614	Thermoanaerobacterales	13270	1403485	bmc3c
266	57.98	0.125	0.484	Bacteroidales	20364	1482269	bmc3c
297	57.68	0.943	0.447	Bacteria	12047	1319951	bmc3c
345	57.12	20.13	0.563	Bacteroidales	9717	2318452	bmc3c
290	56.9	23.37	0.629	Clostridiales	9281	1642189	bmc3c
436	56.63	11.66	0.586	Thermoanaerobacterales	35473	1617111	bmc3c
373	56.5	35.65	0.606	Bacteria	6086	2868460	bmc3c
486	56.24	1.342	0.567	Clostridiales	12483	1262400	bmc3c
35	56.03	25	0.559	Bacteria	12352	2613591	bmc3c
165	55.92	30.91	0.469	Clostridiales	8632	3666133	bmc3c
107	55.48	42.24	0.673	Bacteria	4614	4908787	bmc3c
331	55	7.547	0.448	Bacteroidales	13154	1856245	bmc3c
123	54.81	30.17	0.57	Bacteria	5645	2224710	bmc3c
510	54.7	5.272	0.441	Bacteroidales	16251	1555209	bmc3c
201	54.65	7.336	0.522	Bacteria	7606	1889420	bmc3c
264	54.64	0.892	0.656	Bacteria	5733	1446901	bmc3c
93	54.54	0	0.609	Clostridiales	9236	1159799	bmc3c
273	54.46	0	0.657	Bacteria	7728	1418555	bmc3c
127	54.38	19.39	0.619	Bacteria	33743	1404589	bmc3c
499	54.23	1.724	0.499	Bacteria	16436	2214454	bmc3c
193	53.42	0	0.54	Bacteria	12269	2539189	bmc3c
224	53.17	0.447	0.588	Clostridiales	6638	998494	bmc3c
408	53	15.86	0.646	Bacteria	6891	2047698	bmc3c
45	52.82	0.806	0.653	Actinobacteria	41985	1481684	bmc3c
332	52.74	0.862	0.499	Bacteria	9210	2135547	bmc3c
53	52.63	8.771	0.532	Bacteria	10608	1515689	bmc3c
86	52.56	2.631	0.532	Bacteria	6893	2887481	bmc3c
203	52.27	4.231	0.637	Bacteria	5165	1502549	bmc3c
240	51.97	0.02	0.604	Clostridiales	8235	863495	bmc3c
106	51.9	0	0.479	Clostridiales	10337	768315	bmc3c
354	51.88	1.075	0.563	Bacteria	9072	1472911	bmc3c
337	51.48	1.724	0.514	Bacteria	9778	1453865	bmc3c
385	50.86	8.791	0.421	Clostridiales	8356	5593972	bmc3c
521	50.63	0	0.59	Clostridiales	7282	1547359	bmc3c
460	50.51	5.172	0.547	Bacteria	5413	1211510	bmc3c
342	50.31	13.79	0.714	Bacteria	7073	1351816	bmc3c
66	50.2	0	0.502	Clostridia	44898	1116464	bmc3c
313	50.05	1.351	0.535	Bacteria	4955	2277566	bmc3c
508	50.01	8.011	0.541	Clostridiales	9226	1820305	bmc3c
503	50	5.172	0.5	Bacteria	10992	1386194	bmc3c
276	49.88	25.05	0.629	Bacteria	4648	3134313	bmc3c
117	49.29	15.51	0.558	Bacteria	22902	2922752	bmc3c
280	49.13	0	0.63	Bacteria	7259	1227687	bmc3c
504	48.85	28.44	0.367	Bacteria	11202	2352949	bmc3c
298	48.74	0	0.574	Bacteria	7520	1167867	bmc3c
553	48.55	0	0.473	Clostridiales	5453	1007553	bmc3c
13	48.49	0	0.573	Bacteria	4667	1310003	bmc3c
326	48.44	6.457	0.504	Bacteria	4985	1172618	bmc3c
434	48.27	25.86	0.316	Bacteria	9784	1816587	bmc3c
420	48.26	7.303	0.304	Bacteria	5200	553807	bmc3c
237	48.21	0	0.664	Bacteria	9413	1209383	bmc3c
450	47.98	0	0.558	Clostridiales	17335	930277	bmc3c
18	47.91	44.32	0.558	Bacteroidales	10564	3527617	bmc3c
304	47.89	29.31	0.709	Bacteria	6419	2045282	bmc3c
125	47.65	0	0.518	Clostridiales	19695	1037566	bmc3c
534	47.58	0	0.384	Bacteria	5949	1516829	bmc3c
384	47.58	32.78	0.674	Bacteria	5760	2688931	bmc3c
293	45.68	17.24	0.495	Bacteria	6847	2849518	bmc3c
247	45.61	0	0.622	Bacteria	4923	1425409	bmc3c
497	44.97	14.03	0.536	Bacteria	9307	3415985	bmc3c
339	44.82	25.86	0.648	Bacteria	22770	1692334	bmc3c
562	44.25	0.337	0.494	Prevotella	12677	1161742	bmc3c
154	43.85	0	0.65	Bacteria	36774	1268066	bmc3c
19	43.81	45.44	0.581	Clostridiales	10145	4879886	bmc3c
467	43.26	1.724	0.322	Bacteria	4694	769124	bmc3c
161	43.1	0.862	0.577	Bacteria	13564	1018930	bmc3c
428	42.97	0	0.501	Bacteria	11751	1291057	bmc3c
242	42.62	28.52	0.641	Actinobacteria	6876	1688170	bmc3c
169	42.59	0	0.56	Clostridiales	13913	1266341	bmc3c
323	42.24	5.172	0.596	Bacteria	13805	993465	bmc3c
189	42.24	22.41	0.587	Bacteria	6378	3015584	bmc3c
413	42.1	0	0.543	Bacteria	4492	1235481	bmc3c
141	42.1	1.754	0.565	Bacteria	7983	1426296	bmc3c
390	41.95	14.65	0.613	Bacteria	4824	1233919	bmc3c
231	41.86	0	0.327	Clostridiales	5191	734879	bmc3c
275	41.75	1.075	0.421	Bacteria	3943	656276	bmc3c
341	41.53	1.724	0.524	Bacteria	6578	1602808	bmc3c
22	41.37	36.2	0.528	Bacteria	5350	2781339	bmc3c
255	40.1	1.956	0.352	Firmicutes	4184	441995	bmc3c
105	40	0	0.641	Bacteria	6547	1058701	bmc3c
537	39.96	1.724	0.555	Bacteria	5235	895589	bmc3c
382	39.95	5.263	0.594	Bacteria	6134	1071357	bmc3c
312	39.94	0	0.408	Bacteria	3699	1494660	bmc3c
392	39.65	6.896	0.616	Bacteria	7498	1708124	bmc3c
243	39.65	0	0.525	Bacteria	12460	1129926	bmc3c
198	39.65	0	0.522	Bacteria	4706	942482	bmc3c
177	39.5	0.847	0.514	Spirochaetia	7962	902338	bmc3c
182	38.88	0	0.579	Bacteria	4650	826219	bmc3c
286	38.87	0	0.367	Bacteria	4880	1331464	bmc3c
484	38.59	0	0.523	Clostridiales	13827	837095	bmc3c
72	37.99	0	0.519	Bacteria	4867	689112	bmc3c
110	37.93	0	0.539	Bacteria	15690	1217652	bmc3c
461	37.81	0.628	0.436	Bacteroidales	13823	978902	bmc3c
80	37.75	10.34	0.422	Bacteria	15517	1858118	bmc3c
411	37.54	0	0.339	Bacteria	4355	477892	bmc3c
186	37.33	0	0.504	Bacteria	16674	1320112	bmc3c
181	36.99	5.172	0.479	Bacteria	11320	1676437	bmc3c
329	36.96	3.247	0.359	Bacteria	3851	946249	bmc3c
444	36.66	0	0.507	Bacteria	4641	1200788	bmc3c
448	36.32	0	0.417	Euryarchaeota	3945	804879	bmc3c
474	36.28	0	0.491	Bacteroidales	16467	1117753	bmc3c
288	36.2	13.16	0.3	Bacteria	8479	934646	bmc3c
410	35.71	10.71	0.678	Bacteria	6762	1692156	bmc3c
383	35.71	12.5	0.658	Bacteria	6803	1957185	bmc3c
260	35.34	0	0.509	Bacteria	4598	993372	bmc3c
477	34.9	12.93	0.516	Bacteria	5427	1763583	bmc3c
222	34.63	8.992	0.671	Bacteria	6395	1431167	bmc3c
114	34.63	0	0.617	Bacteria	9442	821404	bmc3c
121	34.51	0	0.498	Firmicutes	4136	551895	bmc3c
515	34.48	0	0.567	Bacteria	10544	754856	bmc3c
221	34.48	1.724	0.683	Bacteria	27530	730147	bmc3c
112	34.48	0	0.56	Bacteria	4536	786650	bmc3c
548	33.73	0	0.464	Clostridiales	3766	589968	bmc3c
429	33.62	2.037	0.598	Bacteria	6185	589009	bmc3c
282	33.15	31.08	0.591	Bacteria	3937	456469	bmc3c
372	33.07	0	0.491	Bacteria	10151	1044832	bmc3c
115	32.63	0.02	0.596	Clostridiales	4733	590604	bmc3c
306	32.05	3.448	0.474	Bacteria	7288	10777028	bmc3c
213	31.97	0	0.53	Bacteria	4548	659591	bmc3c
274	31.39	0	0.551	Lachnospiraceae	4185	993304	bmc3c
451	31.19	6.896	0.659	Bacteria	5108	1298871	bmc3c
368	31.07	0	0.386	Bacteria	3719	566818	bmc3c
9	31.03	0	0.648	Bacteria	16765	1287663	bmc3c
536	31.03	0	0.6	Bacteria	8897	731452	bmc3c
369	31.03	0	0.504	Bacteria	9522	1174310	bmc3c
236	31.03	0	0.538	Bacteria	9154	1087043	bmc3c
171	31.03	0.862	0.557	Bacteria	8124	491495	bmc3c
108	30.8	0	0.445	Firmicutes	5106	989954	bmc3c
398	30.35	0	0.663	Bacteria	12636	867588	bmc3c
340	29.75	0.047	0.415	Lactobacillales	3823	316557	bmc3c
81	29.42	0.156	0.608	Bacteria	3813	463485	bmc3c
560	29.31	3.448	0.461	Bacteria	12853	1391363	bmc3c
423	29.31	5.172	0.5	Bacteria	7798	1413784	bmc3c
454	29.16	70.83	0.423	root	17292	4673287	bmc3c
403	28.99	4.984	0.364	Bacteria	7349	14405966	bmc3c
556	28.97	0.549	0.426	Bacteria	4108	484760	bmc3c
216	28.79	0	0.516	Bacteria	4301	1041883	bmc3c
335	28.73	0.675	0.51	Bacteria	3708	422835	bmc3c
509	28.44	0	0.541	Bacteria	15672	1037372	bmc3c
493	28.44	1.724	0.554	Bacteria	4131	809727	bmc3c
12	28.19	3.499	0.515	Bacteroidales	6020	789200	bmc3c
159	27.63	0	0.44	Bacteria	3602	406325	bmc3c
152	27.58	1.724	0.572	Bacteria	11969	872244	bmc3c
60	27.54	11.11	0.341	Bacteria	8969	753277	bmc3c
547	27.35	0.35	0.418	Bacteria	8499	1192217	bmc3c
52	26.72	3.448	0.517	Bacteria	7691	1654894	bmc3c
295	26.72	0	0.319	Bacteria	3487	335574	bmc3c
102	26.36	0	0.547	Bacteria	4113	660504	bmc3c
61	26.31	0	0.633	Bacteria	5251	431025	bmc3c
38	26.31	0	0.541	Bacteria	5938	646918	bmc3c
168	26.24	0	0.465	Bacteroidales	8704	795329	bmc3c
50	25.65	2.313	0.533	Bacteria	3534	354663	bmc3c
158	25.61	0	0.503	Bacteria	3704	507231	bmc3c
287	25.43	3.508	0.657	Bacteria	4081	1218809	bmc3c
558	25	0	0.249	Bacteria	3585	108129	bmc3c
134	25	0	0.572	Bacteria	4367	470285	bmc3c
427	24.84	40.47	0.459	Bacteroidetes	6814	4209359	bmc3c
328	24.69	0.062	0.537	Clostridiales	3697	426485	bmc3c
292	24.48	0	0.428	Bacteria	3895	332713	bmc3c
545	24.32	4.053	0.498	Bacteroidales	4984	1090777	bmc3c
88	24.29	0	0.502	Bacteria	26527	901759	bmc3c
425	24.29	1.075	0.601	Clostridia	6375	2143742	bmc3c
541	24.13	175	0.408	Bacteria	5655	1385430	bmc3c
44	24.13	0	0.316	Bacteria	4196	338440	bmc3c
418	24.13	1.724	0.569	Bacteria	4611	1271458	bmc3c
262	24.13	0	0.517	Bacteria	3852	825564	bmc3c
239	23.6	0	0.577	Bacteria	3571	545717	bmc3c
532	23.35	0	0.497	Bacteria	4265	931463	bmc3c
256	23.27	0	0.536	Bacteria	7387	1240499	bmc3c
180	23.27	0	0.563	Bacteria	3780	415959	bmc3c
325	22.96	5.199	0.414	Bacteria	6059	9814965	bmc3c
82	22.8	0	0.522	Bacteria	5567	721480	bmc3c
348	22.8	2.87	0.523	Bacteria	13173	645028	bmc3c
564	22.41	0	0.358	Bacteria	4120	233866	bmc3c
505	22.41	0	0.463	Bacteria	3522	417496	bmc3c
379	22.41	0	0.572	Bacteria	7631	794453	bmc3c
375	22.34	19.53	0.436	Bacteria	7638	12363535	bmc3c
269	21.94	0	0.553	Bacteria	9061	611127	bmc3c
412	21.83	6.034	0.585	Bacteria	5204	1923942	bmc3c
184	21.75	10.52	0.3	Bacteria	8029	1908352	bmc3c
254	21.63	0	0.49	Bacteria	30086	685534	bmc3c
311	21.55	6.034	0.589	Bacteria	7842	1881401	bmc3c
43	21.13	0	0.406	Bacteria	4762	274477	bmc3c
318	20.83	0	0.476	root	4523	817271	bmc3c
358	20.68	0	0.655	Bacteria	4605	633531	bmc3c
188	20.68	0	0.659	Bacteria	8290	490147	bmc3c
315	19.82	3.448	0.638	Bacteria	3762	940154	bmc3c
126	19.61	1.754	0.527	Bacteria	3365	323223	bmc3c
284	19.59	0.862	0.682	Bacteria	7068	839660	bmc3c
92	19.54	0	0.383	Bacteria	8502	749071	bmc3c
299	19.1	1.401	0.447	Archaea	3608	2428602	bmc3c
271	18.86	0	0.544	Bacteria	3933	653157	bmc3c
95	18.61	0.671	0.51	Clostridiales	4184	953445	bmc3c
549	18.42	0	0.503	Bacteria	4118	964060	bmc3c
296	17.27	0	0.463	Bacteria	3614	298805	bmc3c
462	17.06	0	0.579	Bacteria	4133	883164	bmc3c
6	17.04	0	0.325	Bacteria	3819	390345	bmc3c
250	16.66	0	0.34	Bacteria	3699	173787	bmc3c
529	16.14	0	0.56	Bacteria	3698	436348	bmc3c
261	15.97	0	0.533	Clostridiales	3925	298407	bmc3c
252	15.67	0	0.489	Bacteria	5878	1634635	bmc3c
62	15.61	0	0.344	Bacteria	3518	161908	bmc3c
246	15.17	34.4	0.479	Bacteria	4020	496846	bmc3c
459	14.36	5.172	0.636	Bacteria	3948	724722	bmc3c
501	14.31	30.09	0.486	Bacteria	6154	694716	bmc3c
445	13.95	5.846	0.347	Clostridia	3385	289002	bmc3c
51	13.79	0	0.488	Bacteria	7892	648591	bmc3c
199	13.79	0	0.365	Bacteria	3376	667721	bmc3c
196	13.79	0	0.504	Bacteria	9935	574100	bmc3c
225	13.76	5.172	0.479	Bacteria	3206	354486	bmc3c
308	13.75	0	0.407	Clostridiales	3447	209775	bmc3c
190	13.39	0	0.61	Bacteria	5116	1231380	bmc3c
55	12.93	0	0.63	Bacteria	3216	114120	bmc3c
16	12.75	1.724	0.57	Bacteria	4585	666792	bmc3c
538	12.5	4.166	0.504	root	7367	534107	bmc3c
469	12.5	4.166	0.64	root	4809	2458885	bmc3c
130	12.5	0	0.458	root	4925	680464	bmc3c
21	12.31	0	0.585	Clostridiales	3758	474911	bmc3c
333	12.28	0	0.532	Bacteria	7270	652418	bmc3c
3	12.28	0	0.42	Bacteria	9926	962668	bmc3c
163	12.06	0	0.491	Bacteria	4233	343138	bmc3c
170	11.7	0	0.549	Bacteria	3862	187206	bmc3c
99	11.55	0.455	0.505	Archaea	3947	915131	bmc3c
520	11.28	1.724	0.564	Bacteria	4066	519757	bmc3c
471	10.59	9.832	0.567	Bacteria	6517	1515210	bmc3c
546	10.52	0	0.454	Bacteria	3768	582069	bmc3c
511	10.34	1.724	0.625	Bacteria	7097	892897	bmc3c
416	10.34	0.862	0.648	Bacteria	3600	249831	bmc3c
4	10.34	1.724	0.624	Bacteria	6792	506090	bmc3c
26	10.34	0	0.519	Bacteria	4705	916146	bmc3c
14	10.34	0	0.552	Bacteria	4095	451866	bmc3c
317	9.952	0	0.319	Bacteria	5411	6249657	bmc3c
359	8.936	0	0.513	Bacteria	14052	997008	bmc3c
33	8.62	0	0.536	Bacteria	23516	1652429	bmc3c
103	8.62	0	0.54	Bacteria	5594	420865	bmc3c
316	8.333	0	0.548	root	3616	322781	bmc3c
301	8.333	0	0.551	root	4644	314231	bmc3c
217	8.333	0	0.479	root	4235	684994	bmc3c
194	8.333	0	0.604	root	4545	756912	bmc3c
361	7.68	0.156	0.43	Bacteria	28178	1175718	bmc3c
349	7.146	0.793	0.497	Bacteria	3300	179346	bmc3c
395	6.927	0	0.538	Bacteria	6188	1775390	bmc3c
5	6.896	0	0.345	Bacteria	2778	81033	bmc3c
526	6.896	0	0.477	Bacteria	3554	603326	bmc3c
483	6.896	0	0.576	Bacteria	3450	414690	bmc3c
258	6.896	0	0.571	Bacteria	8643	506391	bmc3c
500	6.25	0	0.45	root	4589	319743	bmc3c
200	6.034	0	0.632	Bacteria	3260	135410	bmc3c
539	5.968	0.598	0.395	Selenomonadales	10633	906463	bmc3c
387	5.601	0.539	0.499	Archaea	21656	6668039	bmc3c
98	5.172	0	0.557	Bacteria	8107	797773	bmc3c
78	5.172	0	0.635	Bacteria	3574	236259	bmc3c
528	5.172	0	0.654	Bacteria	3976	204951	bmc3c
156	4.984	0.934	0.406	Archaea	3564	1486872	bmc3c
381	4.89	0.626	0.212	Bacteria	4278	107855	bmc3c
150	4.827	0	0.473	Bacteria	3557	248643	bmc3c
69	4.686	0	0.512	Archaea	22149	6323198	bmc3c
544	4.166	0	0.653	root	4152	413364	bmc3c
525	4.166	0	0.636	root	6932	407396	bmc3c
496	4.166	0	0.67	root	4021	337456	bmc3c
453	4.166	0	0.481	root	3286	70638	bmc3c
338	4.166	0	0.576	root	3819	446134	bmc3c
336	4.166	0	0.639	root	3114	204078	bmc3c
327	4.166	0	0.581	root	3542	569041	bmc3c
300	4.166	0	0.555	root	9329	387763	bmc3c
29	4.166	0	0.527	root	3238	271055	bmc3c
234	4.166	0	0.373	root	6689	5665214	bmc3c
207	4.166	0	0.621	root	3253	251267	bmc3c
185	4.166	0	0.631	root	4201	537523	bmc3c
166	4.166	0	0.545	root	8034	696657	bmc3c
32	4.075	0	0.271	Bacteria	10870	362897	bmc3c
37	2.606	0	0.435	Archaea	4229	575455	bmc3c
145	2.586	0.862	0.492	Bacteria	4266	468579	bmc3c
25	2.314	2.777	0.3	root	10826	258919	bmc3c
279	2.225	0.092	0.442	Bacteroidales	8460	1429250	bmc3c
565	1.869	0	0.531	Archaea	4394	1255904	bmc3c
514	1.724	0	0.479	Bacteria	8488	656208	bmc3c
289	1.018	0	0.466	Bacteria	8861	1124140	bmc3c
68	0.94	0.156	0.519	Bacteria	116459	598435	bmc3c
85	0.925	2.314	0.319	root	94278	501164	bmc3c
307	0.925	0.925	0.423	root	12758	418938	bmc3c
241	0.925	2.314	0.388	root	151219	966189	bmc3c
344	0.811	0.649	0.343	Bacteria	22337	2405606	bmc3c
175	0.626	0	0.373	Bacteria	7385	559749	bmc3c
449	0.462	0.462	0.396	root	4689	428994	bmc3c
277	0.462	1.388	0.333	root	10472	557653	bmc3c
406	0.313	0	0.305	Bacteria	9458	1330859	bmc3c
365	0.313	0.313	0.324	Bacteria	25026	755788	bmc3c
39	0.287	0	0.376	Archaea	30096	273074	bmc3c
516	0.156	0	0.499	Bacteria	3856	194182	bmc3c
422	0.156	0	0.438	Bacteria	4024	204871	bmc3c
415	0.156	0	0.478	Bacteria	111445	418854	bmc3c
58	0.071	0	0.454	Archaea	36289	338490	bmc3c
76	0	0	0.539	root	5424	109474	bmc3c
75	0	0	0.423	root	12131	297021	bmc3c
7	0	0	0.523	root	7754	371916	bmc3c
70	0	0	0.458	root	12086	1366667	bmc3c
551	0	0	0.419	root	3785	83191	bmc3c
550	0	0	0.495	Bacteria	12779	450348	bmc3c
54	0	0	0.576	root	3951	739366	bmc3c
490	0	0	0.452	root	19550	190256	bmc3c
489	0	0	0.382	root	5256	34084	bmc3c
488	0	0	0.516	root	3645	106667	bmc3c
480	0	0	0.306	root	10097	305122	bmc3c
479	0	0	0.537	root	6291	1578269	bmc3c
47	0	0	0.402	root	7637	183115	bmc3c
439	0	0	0.494	root	4485	517480	bmc3c
435	0	0	0.6	root	3556	230073	bmc3c
433	0	0	0.572	root	5268	805247	bmc3c
430	0	0	0.489	root	6577	3171133	bmc3c
424	0	0	0.377	root	3822	161675	bmc3c
41	0	0	0.418	root	17202	355766	bmc3c
405	0	0	0.385	root	7070	127626	bmc3c
404	0	0	0.302	root	6225	600300	bmc3c
394	0	0	0.323	root	3383	49073	bmc3c
356	0	0	0.529	root	8193	472229	bmc3c
352	0	0	0.519	root	5697	401354	bmc3c
319	0	0	0.663	root	3411	128585	bmc3c
30	0	0	0.265	root	9843	173178	bmc3c
285	0	0	0.493	root	7234	464394	bmc3c
24	0	0	0.521	root	8958	1446202	bmc3c
233	0	0	0.481	root	7050	409404	bmc3c
23	0	0	0.51	root	4177	160238	bmc3c
229	0	0	0.535	root	19349	2788884	bmc3c
20	0	0	0.685	root	9971	211248	bmc3c
192	0	0	0.561	root	4060	523512	bmc3c
17	0	0	0.471	root	4495	165302	bmc3c
137	0	0	0.596	root	5290	411822	bmc3c
122	0	0	0.688	root	4295	547605	bmc3c

## Sheet: cocacola
bin	completeness	contamination	GC	lineage	N50	size	binner
88	100	200	0.342	root	64459	4909006	cocacola
67	100	305.9	0.316	Bacteria	14331	7408364	cocacola
299	100	418.3	0.391	root	13710	6358690	cocacola
251	100	346.9	0.618	Bacteria	37258	12144886	cocacola
235	100	184.7	0.503	root	16045	4833517	cocacola
234	100	71.63	0.469	Bacteria	30223	3006197	cocacola
227	100	144.2	0.491	root	17349	4309143	cocacola
205	100	526.4	0.336	root	15790	4557683	cocacola
198	100	263.6	0.38	root	21250	3806532	cocacola
172	100	232.9	0.561	Bacteria	21628	8255209	cocacola
155	100	612.5	0.281	root	7943	13514722	cocacola
118	100	137.5	0.432	root	23539	4339965	cocacola
84	99.84	105.2	0.545	Bacteria	9824	5389245	cocacola
207	99.84	264.3	0.32	Bacteria	6380	4106404	cocacola
224	99.52	135.3	0.523	Bacteria	13107	4071281	cocacola
174	99.52	139.9	0.505	Bacteria	23981	6495806	cocacola
124	99.3	1.398	0.401	Spirochaetaceae	122226	3073911	cocacola
180	99.29	2.239	0.428	Pseudomonadales	25446	3013656	cocacola
253	99.13	306.2	0.299	Bacteria	13374	10156383	cocacola
191	99.13	114	0.508	Bacteria	29445	5819356	cocacola
21	98.83	215	0.404	Bacteroidales	23346	11851972	cocacola
65	98.65	44.91	0.49	Clostridiales	15186	3803899	cocacola
185	98.58	4.137	0.498	Clostridiales	13649	1814773	cocacola
89	98.27	96.55	0.463	Bacteria	30401	4556737	cocacola
81	98.27	135.1	0.408	Bacteria	10478	3542666	cocacola
80	98.27	159.7	0.515	Bacteria	34607	6798090	cocacola
298	98.27	107.9	0.457	Bacteria	38461	4859947	cocacola
278	98.27	175.4	0.555	Bacteria	32610	6693166	cocacola
262	98.27	116.6	0.436	Bacteria	29323	4714434	cocacola
22	98.27	73.82	0.478	Bacteria	12460	3629793	cocacola
186	98.27	123.8	0.405	Bacteria	19945	2639756	cocacola
177	98.27	159.6	0.499	Bacteria	12865	7720642	cocacola
122	98.27	32.83	0.321	Bacteria	17045	4186301	cocacola
31	98.24	372.9	0.287	Bacteria	6689	6256539	cocacola
200	98.24	127.5	0.317	Bacteria	13319	3746305	cocacola
110	98.18	173.2	0.373	Bacteria	28550	5063720	cocacola
29	98.11	257.9	0.455	Bacteria	9248	9537334	cocacola
61	98.08	157	0.542	Bacteria	10695	5771793	cocacola
157	97.94	0.754	0.503	Bacteroidales	39530	2424951	cocacola
56	97.91	154.1	0.491	root	27628	5729392	cocacola
160	97.86	3.522	0.474	Bacteroidales	41498	2441842	cocacola
33	97.49	94.04	0.496	Bacteria	21193	5831697	cocacola
232	97.41	62.85	0.455	Bacteria	16057	3137701	cocacola
100	97.36	395.5	0.272	Bacteria	7096	21886233	cocacola
276	97.34	150.7	0.582	Clostridiales	7656	7651287	cocacola
103	97.31	12.23	0.427	Bacteria	39114	4491263	cocacola
53	97.19	152.7	0.599	Bacteria	12063	3983403	cocacola
79	97.12	100.4	0.506	Bacteria	15154	6622183	cocacola
164	97.08	67.81	0.537	Bacteroidales	9320	4509000	cocacola
98	96.92	7.034	0.592	Deltaproteobacteria	55345	3151923	cocacola
127	96.86	58.27	0.456	Clostridiales	14109	4210165	cocacola
14	96.65	121.5	0.508	Clostridiales	11803	5985424	cocacola
91	96.55	21.36	0.504	Bacteria	55030	3123480	cocacola
131	96.51	82.16	0.629	Deltaproteobacteria	7807	5455812	cocacola
259	96.21	0.528	0.548	Actinomycetales	13623	2479676	cocacola
216	96.2	33.7	0.407	Firmicutes	50254	3490654	cocacola
236	96.1	1.361	0.504	Enterobacteriaceae	14797	5468322	cocacola
301	96.08	72.31	0.522	Clostridiales	10248	5367382	cocacola
175	95.89	43.47	0.605	Bacteria	6557	2879340	cocacola
182	95.83	10.14	0.566	Deltaproteobacteria	13370	3239472	cocacola
231	95.8	1.197	0.456	Selenomonadales	10118	2210344	cocacola
50	95.69	330.4	0.645	Bacteria	8359	15087389	cocacola
86	95.63	1.006	0.481	Clostridiales	17149	1915905	cocacola
187	95.61	44.04	0.632	Bacteria	8747	3384956	cocacola
171	95.45	3.409	0.596	Bacteria	20251	2202301	cocacola
225	95.16	141.6	0.484	Bacteria	17398	7436354	cocacola
154	95.11	73.62	0.502	Bacteroidetes	15248	4882984	cocacola
170	94.93	33.56	0.521	Clostridiales	7428	3258759	cocacola
55	94.7	99.93	0.599	Archaea	15843	4475240	cocacola
45	94.7	78.88	0.508	Clostridiales	12785	4535435	cocacola
239	94.7	221.4	0.565	Bacteria	11725	6875413	cocacola
85	94.47	175.5	0.469	Bacteroidales	10853	7406769	cocacola
256	94.36	7.382	0.627	Clostridiales	28364	3054813	cocacola
102	94.21	48.48	0.547	Bacteria	8913	3593754	cocacola
15	94.15	15.97	0.503	Archaea	18720	3413387	cocacola
64	94.09	174.9	0.457	Bacteria	9034	14517096	cocacola
143	93.85	27.17	0.449	Bacteria	17612	1832316	cocacola
189	93.78	2.903	0.533	Bacteria	9576	2953423	cocacola
194	93.67	24.21	0.582	Clostridiales	9790	3224458	cocacola
247	93.49	40.4	0.641	Bacteria	41960	3168899	cocacola
60	93.39	5.884	0.436	Bacteria	10320	2476644	cocacola
108	93.25	88.84	0.476	Proteobacteria	6294	3537055	cocacola
270	93.13	18.94	0.568	Clostridiales	13076	3628709	cocacola
178	93.1	99.05	0.506	Bacteria	27967	4144351	cocacola
77	92.97	76.48	0.48	Bacteria	59983	6751422	cocacola
290	92.88	1.232	0.594	Bacteria	11736	2535746	cocacola
297	92.75	50.84	0.383	Bacteria	10160	2676652	cocacola
30	92.69	88.62	0.383	Bacteria	11179	3788589	cocacola
168	92.56	13.75	0.616	Bacteria	22084	2380474	cocacola
71	92.47	98.23	0.555	Bacteria	7672	4258577	cocacola
183	92.38	540.5	0.641	Bacteria	5078	23885833	cocacola
264	92.02	1.403	0.542	Clostridiales	17763	2206747	cocacola
41	91.96	44.52	0.583	Clostridiales	15394	3597364	cocacola
47	91.71	72.48	0.505	Clostridiales	14401	4791791	cocacola
294	91.68	2.96	0.472	Bacteroidales	10241	2777436	cocacola
38	91.37	61.12	0.571	Bacteria	26146	4829084	cocacola
184	91.16	1.197	0.54	Selenomonadales	9632	2120560	cocacola
120	91.09	7.16	0.51	Prevotella	10119	2631779	cocacola
274	91.06	124.2	0.502	Bacteria	14708	7529725	cocacola
107	91.06	43.23	0.596	Clostridiales	34584	4627968	cocacola
24	90.9	122	0.647	Bacteria	9719	5513563	cocacola
293	90.8	14	0.613	Clostridiales	14565	2663954	cocacola
135	90.49	0	0.502	Clostridiales	12092	1617489	cocacola
130	90.43	83.97	0.66	Bacteria	12783	4283587	cocacola
242	89.92	157.1	0.514	Bacteria	9476	5744633	cocacola
271	89.74	141.2	0.507	Bacteroidetes	5592	7173069	cocacola
48	89.65	32.53	0.512	Bacteria	7887	2191308	cocacola
63	89.55	9.001	0.584	Clostridia	8097	2384889	cocacola
156	89.49	80.99	0.455	Bacteria	18786	8042557	cocacola
142	89.12	5.299	0.373	Bacteria	15700	2481756	cocacola
261	89.1	342.3	0.513	Bacteria	9584	13763717	cocacola
226	89.05	0	0.408	Gammaproteobacteria	10204	1865379	cocacola
136	88.79	173.1	0.654	Bacteria	6903	7346496	cocacola
26	88.62	163	0.54	Bacteroidetes	7911	5633359	cocacola
214	88.33	234.1	0.463	Bacteria	24786	11385898	cocacola
73	88.26	16.67	0.579	Clostridiales	8506	2517643	cocacola
111	88.25	11.52	0.456	Clostridiales	7527	3904104	cocacola
228	87.4	5.257	0.519	Clostridiales	10819	2367815	cocacola
266	87.3	12.69	0.513	Bacteria	9081	1680594	cocacola
272	87.14	38.43	0.491	Clostridiales	6532	3952645	cocacola
69	87.06	136.2	0.479	Bacteria	10453	6295346	cocacola
116	86.87	1.176	0.56	Gammaproteobacteria	8919	2180046	cocacola
37	86.04	167.9	0.293	Bacteria	6910	8339664	cocacola
115	85.96	52.74	0.528	Bacteria	8743	2774363	cocacola
277	85.9	0.671	0.468	Clostridiales	10487	1782973	cocacola
68	85.84	44.48	0.432	Bacteria	11972	4018416	cocacola
223	85.69	8.78	0.56	Clostridiales	11404	2581640	cocacola
238	85.06	8.562	0.572	Clostridiales	6762	1886015	cocacola
57	84.87	48.85	0.499	Bacteria	5268	2254782	cocacola
161	84.65	45.97	0.58	Bacteroidetes	15422	2742622	cocacola
260	84.35	6.948	0.56	Gammaproteobacteria	14056	3523694	cocacola
12	84.15	78.1	0.587	Bacteroidales	8316	4890517	cocacola
211	83.77	0	0.491	Gammaproteobacteria	8223	3248831	cocacola
159	82.99	84.84	0.327	Bacteria	8987	6582309	cocacola
58	82.98	64.51	0.526	Bacteria	7970	5859930	cocacola
246	82.75	16.45	0.443	Bacteria	4895	1572246	cocacola
213	82.72	18.26	0.58	Firmicutes	8096	1740477	cocacola
3	82.14	77.27	0.305	Bacteria	5202	2520320	cocacola
40	81.99	145.6	0.681	Bacteria	6992	6846581	cocacola
245	81.89	72.41	0.443	Bacteria	18047	4848936	cocacola
243	81.81	10.02	0.62	Clostridiales	6958	1920082	cocacola
192	81.7	93.94	0.634	Bacteria	6242	5307639	cocacola
0	81.15	29.91	0.606	Bacteria	4894	3594712	cocacola
25	81.01	72.7	0.58	Bacteria	5957	4667296	cocacola
132	80.31	37.06	0.477	Bacteria	35159	5520761	cocacola
244	80.27	0	0.413	Clostridiales	8199	1121499	cocacola
126	79.89	52.14	0.583	Bacteroidetes	6305	2638155	cocacola
169	79.31	10.34	0.51	Bacteria	18319	4501512	cocacola
10	78.55	111.7	0.618	Bacteria	7558	3936398	cocacola
23	78.38	48.42	0.513	Bacteroidales	15628	3939592	cocacola
291	77.2	31.49	0.627	Clostridiales	6294	2461690	cocacola
70	76.85	2.247	0.349	Bacteria	9449	1876036	cocacola
283	76.72	0	0.571	Bacteria	11036	2455522	cocacola
219	76.16	51.46	0.485	Bacteroidales	14155	3640501	cocacola
8	75.86	46.78	0.434	Bacteria	15654	4279408	cocacola
19	75.86	57.75	0.535	Bacteria	12590	3649173	cocacola
17	75.34	75.86	0.575	Bacteria	11014	7769121	cocacola
125	74.46	1.101	0.388	Campylobacterales	5742	1117829	cocacola
248	74.27	12.97	0.557	Clostridia	49692	2400718	cocacola
173	73.27	47.41	0.487	Bacteria	41165	4753649	cocacola
300	73.23	32.56	0.532	Lachnospiraceae	8772	5137240	cocacola
83	72.74	39.65	0.46	Bacteria	10214	7014812	cocacola
112	72.44	46.23	0.684	Bacteria	6603	3319296	cocacola
263	71.86	12.93	0.615	Bacteria	6967	2555749	cocacola
139	71.45	14.04	0.343	Bacteria	6672	1294972	cocacola
233	70.68	54.46	0.507	Bacteria	12825	5791490	cocacola
96	69.97	1.342	0.495	Clostridiales	5565	1602752	cocacola
209	69.23	50.7	0.546	Bacteria	6973	4761114	cocacola
215	68.96	0	0.518	Bacteria	9688	2357915	cocacola
74	68.94	4.026	0.589	Clostridiales	6058	1504801	cocacola
181	68.12	5.439	0.597	Clostridiales	6999	2168485	cocacola
134	67.63	16.3	0.596	Bacteria	6967	1344028	cocacola
206	67.39	1.724	0.482	Bacteria	7360	1682345	cocacola
113	67.24	0	0.503	Bacteria	9377	2546141	cocacola
284	66.51	2.419	0.52	Clostridia	4982	901543	cocacola
104	65.34	37.75	0.431	Bacteria	7273	5293052	cocacola
151	65.17	8.62	0.61	Bacteria	8302	2054506	cocacola
101	63.43	53.6	0.533	Bacteria	6115	4142059	cocacola
250	62.85	46	0.515	Bacteria	10294	3801872	cocacola
141	61.78	36.2	0.521	Bacteria	5213	4279410	cocacola
109	61.66	1.136	0.466	Firmicutes	4753	1619315	cocacola
144	61.47	46	0.54	Bacteria	7490	3416527	cocacola
28	60.34	87.93	0.541	Bacteria	7631	3215298	cocacola
140	58.93	15.17	0.516	Bacteria	5540	4298705	cocacola
220	58.21	0.02	0.61	Clostridiales	5210	1023862	cocacola
72	57.05	20.68	0.532	Bacteria	12654	4189471	cocacola
52	56.25	106.2	0.535	root	10495	8857199	cocacola
147	54.93	34.79	0.44	Bacteria	7198	5092178	cocacola
166	53	3.65	0.528	Bacteria	5167	1789300	cocacola
82	51.19	8.62	0.567	Bacteria	6836	1738708	cocacola
62	51.14	12.06	0.604	Bacteria	8266	2060362	cocacola
153	51.03	12.06	0.397	Bacteria	6637	2502460	cocacola
36	48.49	0	0.57	Bacteria	4668	1368447	cocacola
195	46.41	1.123	0.383	Bacteria	4726	684990	cocacola
76	44.64	0.806	0.415	Bacteria	4311	2246592	cocacola
123	44.31	137.9	0.444	Bacteria	17052	5650081	cocacola
241	43.91	0	0.492	Bacteria	3708	718445	cocacola
165	42.51	27.74	0.56	Clostridiales	7833	1478367	cocacola
302	42.24	21.55	0.418	Bacteria	12169	2942833	cocacola
267	41.1	0.671	0.531	Clostridiales	4128	1531779	cocacola
212	38.59	0	0.535	Bacteria	4729	1375129	cocacola
27	36.99	16.53	0.319	Bacteria	5344	3291817	cocacola
34	35.47	3.561	0.365	Bacteria	3851	870385	cocacola
210	35.33	18.01	0.523	Bacteria	4011	1329841	cocacola
218	35.25	29.38	0.609	Bacteria	6855	1580504	cocacola
279	34.86	1.724	0.541	Lachnospiraceae	4348	1576572	cocacola
190	34.48	0	0.559	Bacteria	4536	808546	cocacola
273	33.62	18.1	0.566	Bacteria	8387	2286147	cocacola
280	33.52	16.55	0.619	Bacteria	7071	2192916	cocacola
94	32.75	6.896	0.406	Bacteria	8417	4610017	cocacola
295	32.75	2.664	0.532	Bacteria	4398	768966	cocacola
149	30.96	0	0.461	Bacteria	4204	1053343	cocacola
97	30.7	0	0.474	Bacteria	10510	1630877	cocacola
114	29.74	14.96	0.602	Clostridiales	5114	2884720	cocacola
257	29.46	0	0.466	Bacteria	7509	967509	cocacola
222	29.09	0	0.54	Bacteria	4111	789870	cocacola
285	28.27	3.076	0.572	Clostridiales	4117	1378431	cocacola
258	27.5	1.774	0.646	Actinobacteria	5421	1114115	cocacola
199	26.24	0	0.412	Archaea	4531	1165420	cocacola
87	25.92	0	0.51	Clostridiales	4032	702448	cocacola
42	25.86	0	0.609	Bacteria	6088	1638650	cocacola
99	25.25	3.187	0.436	Archaea	3731	4722911	cocacola
282	24.56	0	0.504	Bacteria	3667	517012	cocacola
95	24.13	7.758	0.575	Bacteria	5323	3068101	cocacola
92	24.13	187.7	0.483	Bacteria	8203	1383068	cocacola
137	24.13	164.6	0.459	Bacteria	5620	946172	cocacola
158	20.25	101.4	0.564	Bacteria	5690	305689	cocacola
179	19.09	28.93	0.356	Bacteria	5601	1150596	cocacola
146	17.39	15.51	0.481	Bacteria	6705	1996192	cocacola
193	17.24	0	0.499	Bacteria	8863	757070	cocacola
105	16.66	4.166	0.423	root	7191	1444350	cocacola
229	16.14	0	0.559	Bacteria	3698	453091	cocacola
32	14.44	1.785	0.556	Bacteria	8562	1233469	cocacola
230	13.79	0	0.428	Bacteria	4826	1254559	cocacola
43	12.91	0	0.388	Bacteria	4445	1544721	cocacola
4	12.38	0	0.572	Bacteria	5142	2781617	cocacola
51	12.06	1.724	0.371	Bacteria	8268	3983531	cocacola
204	11.64	0	0.341	Bacteria	4063	592606	cocacola
252	11.44	0	0.426	Bacteria	6167	2971408	cocacola
254	10.13	2.037	0.477	Bacteria	6182	3434092	cocacola
240	8.777	0	0.348	Bacteria	5125	2111873	cocacola
119	8.62	0	0.479	Bacteria	3732	804694	cocacola
237	8.416	5.172	0.576	Bacteria	6205	2028728	cocacola
16	8.333	0	0.372	root	8704	3199282	cocacola
133	7.937	0.539	0.504	Archaea	24563	7963425	cocacola
128	6.25	0	0.461	root	5008	506966	cocacola
11	6.25	0	0.563	Bacteria	10145	759233	cocacola
217	5.987	3.134	0.384	Bacteria	13477	4946753	cocacola
20	5.172	1.724	0.386	Bacteria	6544	896106	cocacola
167	4.702	0	0.52	Bacteria	9338	787381	cocacola
176	4.443	0	0.526	Archaea	21855	5543746	cocacola
249	4.166	0	0.53	root	6185	417331	cocacola
106	4.166	0	0.484	root	9699	880895	cocacola
201	4.073	2.012	0.414	Archaea	10369	3108604	cocacola
138	3.571	0	0.463	Bacteria	23443	954966	cocacola
66	2.711	0	0.478	Bacteria	3229	73710	cocacola
5	2.586	0.862	0.491	Bacteria	4879	612997	cocacola
1	2.586	0	0.45	Bacteria	6556	790728	cocacola
162	2.102	0	0.536	Archaea	5063	2776658	cocacola
281	1.869	0	0.424	Archaea	3881	192419	cocacola
39	1.724	0	0.406	Bacteria	5732	1045679	cocacola
221	1.724	0	0.38	Bacteria	8668	3884264	cocacola
121	1.041	0	0.397	root	7025	1197614	cocacola
35	1.018	0	0.481	Bacteria	13777	1305692	cocacola
152	0.892	0	0.508	Bacteria	7592	250121	cocacola
196	0.626	0	0.489	Bacteria	7160	5502005	cocacola
129	0.503	0	0.44	Archaea	4711	258831	cocacola
163	0.344	0	0.399	Bacteria	4120	150841	cocacola
78	0.233	0	0.486	Archaea	5387	245937	cocacola
93	0	0	0.53	root	6774	94865	cocacola
9	0	0	0.462	root	6539	1010556	cocacola
90	0	0	0.415	root	5823	651099	cocacola
75	0	0	0.538	root	6606	531656	cocacola
7	0	0	0.533	root	11514	701761	cocacola
6	0	0	0.463	root	8024	813035	cocacola
59	0	0	0.477	root	4558	190162	cocacola
54	0	0	0.467	root	4832	174762	cocacola
49	0	0	0.414	root	5871	606539	cocacola
46	0	0	0.471	root	4854	362511	cocacola
44	0	0	0.546	root	5855	238887	cocacola
296	0	0	0.434	root	6070	1075895	cocacola
292	0	0	0.49	root	8099	681754	cocacola
289	0	0	0.463	root	6071	910647	cocacola
288	0	0	0.537	root	8181	725807	cocacola
287	0	0	0.477	root	8670	163128	cocacola
286	0	0	0.417	root	5318	333060	cocacola
269	0	0	0.527	root	7150	218487	cocacola
268	0	0	0.51	root	6936	954019	cocacola
265	0	0	0.534	root	6467	924365	cocacola
255	0	0	0.417	root	5735	986816	cocacola
208	0	0	0.525	root	5292	465044	cocacola
203	0	0	0.503	root	8710	339267	cocacola
202	0	0	0.446	root	4664	282166	cocacola
197	0	0	0.412	root	5434	459378	cocacola
188	0	0	0.36	root	6522	3532511	cocacola
18	0	0	0.47	root	6735	297520	cocacola
150	0	0	0.394	root	5203	322294	cocacola
148	0	0	0.39	root	7434	606495	cocacola
145	0	0	0.513	root	13643	1817809	cocacola
13	0	0	0.481	root	5807	168287	cocacola
117	0	0	0.437	root	7180	408485	cocacola

## Sheet: concoct
bin	completeness	contamination	GC	lineage	N50	size	binner
5	100	100.8	0.477	Bacteria	82103	3271774	concoct
47	100	245.1	0.553	Bacteria	9290	9475369	concoct
330	100	92.72	0.302	Bacteria	99806	3450287	concoct
311	100	83.16	0.458	Bacteria	39767	6720770	concoct
287	100	164.6	0.497	Bacteria	33958	7228455	concoct
28	100	83.49	0.359	Bacteria	11092	2694124	concoct
270	100	97.64	0.612	Bacteria	73459	4852079	concoct
257	100	193.1	0.281	Bacteria	7378	4694953	concoct
241	100	83.08	0.456	Bacteria	16602	5379563	concoct
224	100	99.82	0.464	Bacteria	7096	4481655	concoct
213	100	152.6	0.291	Bacteria	6933	4908406	concoct
209	100	182.8	0.332	root	27295	5358196	concoct
192	100	975.7	0.275	root	8101	24288680	concoct
157	100	46.78	0.454	Bacteria	50736	2300217	concoct
139	100	236.1	0.351	root	32540	5037627	concoct
332	99.84	443.1	0.629	Bacteria	5076	20074709	concoct
129	99.84	207.4	0.648	Bacteria	9560	8462310	concoct
334	99.83	172.8	0.606	Bacteria	38876	8454695	concoct
204	99.78	0.561	0.406	Lactobacillales	31447	1574366	concoct
62	99.51	0	0.527	Bacteroidetes	117047	1987730	concoct
164	99.37	1.072	0.309	Campylobacter	121933	1886341	concoct
124	99.31	214.8	0.501	Bacteria	16348	10435554	concoct
267	99.3	0	0.4	Spirochaetaceae	143182	2616608	concoct
199	99.29	0.091	0.428	Pseudomonadales	25446	2611321	concoct
177	99.13	98.27	0.495	Bacteria	19577	3699479	concoct
68	99.11	0.293	0.37	Campylobacterales	71497	1504473	concoct
0	98.97	0.848	0.505	Clostridiales	15128	3066063	concoct
295	98.92	3.225	0.394	Bacteria	90470	1830508	concoct
276	98.92	82.9	0.425	Bacteria	24692	4379944	concoct
87	98.79	5.544	0.507	Bacteroidetes	189757	2514126	concoct
319	98.79	1.136	0.479	Bacteria	25577	1803663	concoct
179	98.58	0	0.498	Clostridiales	13649	1674872	concoct
22	98.55	2.013	0.5	Clostridiales	30176	2019158	concoct
96	98.52	0	0.564	Bacteria	51920	1877965	concoct
109	98.51	20.38	0.549	Clostridiales	12851	3596198	concoct
263	98.39	26.92	0.525	Bacteroidetes	12775	3370347	concoct
63	98.36	63.53	0.638	Deltaproteobacteria	13529	5664417	concoct
272	98.32	0.377	0.503	Bacteroidales	45705	2389680	concoct
249	98.32	0.671	0.482	Clostridiales	35398	2511906	concoct
90	98.27	240.3	0.596	Bacteria	11613	5375862	concoct
283	98.27	172.5	0.396	Bacteria	13450	4620625	concoct
246	98.27	102.5	0.47	Bacteria	10354	5007205	concoct
237	98.27	86.52	0.562	Bacteria	53058	4505051	concoct
193	98.27	234.2	0.533	Bacteria	8635	11231268	concoct
108	98.27	67.71	0.324	Bacteria	10254	2095347	concoct
253	98.11	67.31	0.604	Bacteria	16933	5363650	concoct
296	98.08	2.145	0.406	Bacteroidales	50159	3757635	concoct
181	98.08	148.3	0.542	Bacteria	10997	5371721	concoct
11	98.08	149.2	0.523	Bacteria	11283	4506714	concoct
82	97.94	161.9	0.462	Bacteria	11844	6003797	concoct
203	97.86	0	0.464	Bacteroidales	127967	2208977	concoct
216	97.75	1.123	0.303	Bacteria	32825	2075743	concoct
288	97.68	1.307	0.511	Euryarchaeota	66822	1727972	concoct
180	97.67	0.384	0.451	Bacteroidales	116839	4459897	concoct
274	97.63	0.588	0.503	Gammaproteobacteria	56361	2814219	concoct
57	97.61	100.1	0.446	Bacteroidales	18292	5243109	concoct
291	97.54	151.6	0.511	Bacteroidetes	14402	6095691	concoct
337	97.53	64.88	0.507	Lachnospiraceae	14011	3995396	concoct
94	97.49	85.34	0.511	Bacteria	32873	5180651	concoct
298	97.42	170	0.552	Bacteroidales	8318	8505919	concoct
150	97.41	125.8	0.496	Bacteria	35469	5468268	concoct
232	97.31	0.671	0.437	Clostridiales	86865	2703920	concoct
210	97.25	158.4	0.536	Bacteria	7559	7461774	concoct
3	97.09	0.915	0.492	Clostridiales	38887	2063414	concoct
117	97.03	0	0.604	Bacteroidetes	34157	1756187	concoct
255	97.02	64.82	0.484	Bacteroidales	16050	4122600	concoct
133	97	0	0.39	Bacteria	35327	1142766	concoct
333	96.96	141.3	0.503	Clostridiales	12317	6592169	concoct
191	96.93	0.557	0.49	Bacteroidales	76941	3363951	concoct
159	96.92	2.991	0.593	Deltaproteobacteria	58163	3040930	concoct
83	96.85	3.739	0.621	Bacteroidetes	37258	2290485	concoct
186	96.8	0.094	0.5	Bacteroidales	54564	2749144	concoct
221	96.79	72.05	0.517	Bacteroidales	8983	4820064	concoct
55	96.77	80.33	0.558	Clostridiales	9420	4143838	concoct
200	96.71	0.185	0.434	Bacteroidales	51376	3257529	concoct
312	96.7	69.21	0.528	Selenomonadales	10039	4228421	concoct
214	96.49	143.6	0.295	Bacteria	16806	3262271	concoct
127	96.4	1.552	0.622	Clostridiales	27033	3280536	concoct
251	96.37	0.46	0.51	Enterobacteriaceae	15420	4204392	concoct
128	96.36	133.8	0.339	Bacteria	19455	2724552	concoct
161	96.21	0.088	0.548	Actinomycetales	13623	2421230	concoct
92	96.2	1.898	0.393	Firmicutes	95078	2592502	concoct
37	96.13	0	0.536	Bacteroidales	161698	3406914	concoct
23	96.08	51.56	0.53	Bacteria	7702	5204886	concoct
123	96	0	0.498	Bacteroidales	17263	2832438	concoct
325	95.9	1.19	0.507	Bacteroidetes	54760	2428670	concoct
152	95.9	0.186	0.471	Bacteroidales	39260	3128563	concoct
206	95.87	63.77	0.641	Bacteria	33202	4325317	concoct
135	95.84	1.36	0.432	Clostridiales	18892	2275612	concoct
231	95.63	0	0.535	Clostridiales	17335	2004653	concoct
15	95.61	61.52	0.626	Bacteria	7656	3085066	concoct
29	95.45	0	0.503	Bacteria	25693	1987093	concoct
309	95.38	2.547	0.448	Clostridiales	21686	3475286	concoct
78	95.2	0.598	0.477	Selenomonadales	10456	1391421	concoct
59	95.2	0.8	0.301	Euryarchaeota	17768	1528542	concoct
38	95.12	47.24	0.608	Clostridiales	6983	3130090	concoct
290	95	67.01	0.566	Clostridiales	16687	3521277	concoct
112	94.97	53.28	0.297	Bacteria	7447	3079138	concoct
156	94.96	1.006	0.482	Clostridiales	17149	1878258	concoct
225	94.74	1.223	0.471	Clostridiales	17330	2221694	concoct
89	94.73	134.8	0.587	Bacteria	6763	4068165	concoct
169	94.65	8.284	0.57	Deltaproteobacteria	14801	2862951	concoct
35	94.61	13.97	0.542	Bacteroidales	14166	3002554	concoct
247	94.56	72.38	0.587	Bacteroidetes	14881	5302636	concoct
27	94.47	72.76	0.578	Clostridiales	7008	5241225	concoct
4	94.3	57.44	0.476	Bacteroidales	9239	4215609	concoct
285	94.2	68.26	0.566	Bacteria	23102	4404898	concoct
260	94.13	64.01	0.526	Clostridiales	8372	5070693	concoct
118	94.08	25.73	0.498	Clostridiales	9272	4961557	concoct
79	93.98	0.843	0.445	Clostridiales	23883	2106044	concoct
93	93.85	27.17	0.452	Bacteria	34297	1209547	concoct
8	93.85	0.746	0.464	Bacteroidales	38762	2974259	concoct
258	93.6	1.323	0.484	Clostridiales	11951	3109993	concoct
284	93.58	1.293	0.548	Lachnospiraceae	53183	3368566	concoct
269	93.51	5.945	0.487	Lachnospiraceae	20431	2646966	concoct
243	93.4	0.299	0.387	Bacteria	26238	1970849	concoct
69	93.33	1.38	0.531	Clostridiales	11368	2199624	concoct
261	93.25	1.461	0.511	Lachnospiraceae	18597	2674486	concoct
51	93.1	140.4	0.487	Bacteria	14798	6852538	concoct
318	93.1	89.89	0.411	Bacteria	7286	3040854	concoct
154	93.08	2.156	0.435	Bacteria	10511	2360764	concoct
168	93.03	0.742	0.501	Clostridiales	36349	2439506	concoct
326	92.88	0	0.589	Bacteria	12977	2356322	concoct
74	92.87	82.82	0.644	Clostridiales	8718	4443214	concoct
323	92.75	17.86	0.559	Bacteria	51735	2521925	concoct
242	92.74	120.3	0.297	Bacteria	5452	2935995	concoct
175	92.71	0.806	0.486	Clostridia	18290	1698769	concoct
33	92.67	64.14	0.404	Bacteroidales	18512	4680944	concoct
205	92.53	0.68	0.505	Clostridiales	59466	2618813	concoct
178	92.37	155.5	0.635	Bacteria	12316	5894688	concoct
116	92.18	79.23	0.663	Bacteria	13397	4696735	concoct
219	91.84	89.41	0.554	Clostridiales	5933	4886741	concoct
14	91.78	6.122	0.514	Clostridia	18126	1964696	concoct
49	91.51	164.1	0.287	Bacteria	5384	4602311	concoct
151	91.49	17.8	0.533	Clostridia	16162	2239500	concoct
155	91.46	4.454	0.454	Bacteroidales	14875	2582258	concoct
264	91.37	75.47	0.369	Bacteria	10406	3034545	concoct
252	91.21	0.675	0.623	Bacteria	32161	1934568	concoct
20	91.17	16.54	0.591	Bacteroidetes	30082	2143327	concoct
101	91.14	146.7	0.523	Bacteroidetes	5465	6324260	concoct
250	90.97	2.027	0.514	Prevotella	11081	2278627	concoct
25	90.8	50.51	0.369	Bacilli	6430	2654835	concoct
335	90.72	3.159	0.469	Proteobacteria	19949	1737457	concoct
72	90.58	100.5	0.611	Clostridiales	6678	6076931	concoct
16	90.49	0	0.502	Clostridiales	12231	1610318	concoct
165	90.28	86.2	0.589	Bacteria	7317	4508652	concoct
114	89.97	0.223	0.426	Clostridiales	19234	1729550	concoct
70	89.9	24.08	0.455	Bacteroidales	10994	3252183	concoct
248	89.8	3.812	0.48	Bacteria	14938	2811960	concoct
137	89.73	123.4	0.488	Bacteria	15638	6825997	concoct
314	89.45	80.45	0.579	Bacteroidetes	6081	3516652	concoct
262	89.32	3.37	0.417	Bacteria	11368	1112081	concoct
39	89.12	1.567	0.454	Bacteroidales	11628	2869958	concoct
6	89.04	27.77	0.567	Clostridiales	8085	2456810	concoct
292	88.42	72	0.523	Bacteria	10269	5294802	concoct
188	88.27	3.589	0.368	Bacteria	18109	1897646	concoct
328	88.23	0.901	0.552	Clostridiales	15639	1591836	concoct
100	88.03	0	0.45	Clostridiales	8203	2280362	concoct
113	88.02	1.342	0.521	Clostridiales	17744	2365502	concoct
244	87.94	2.348	0.558	Clostridiales	11489	3112207	concoct
46	87.93	146.4	0.532	Bacteria	8232	5508004	concoct
183	87.93	1.612	0.591	Clostridia	9366	1960819	concoct
77	87.35	2.291	0.558	Gammaproteobacteria	14224	3640692	concoct
44	87.35	1.176	0.56	Gammaproteobacteria	8919	2205885	concoct
273	87.22	1.342	0.468	Clostridiales	10488	1788386	concoct
67	86.79	0.335	0.52	Clostridiales	10886	2195724	concoct
336	86.58	36.09	0.59	Clostridiales	6968	3351531	concoct
105	86.2	63.19	0.477	Bacteria	5746	4288409	concoct
187	85.81	0.221	0.415	Clostridiales	7232	1255816	concoct
17	85.55	85.53	0.509	Bacteroidales	7042	6409477	concoct
202	85.45	50.72	0.622	Proteobacteria	6185	2852809	concoct
182	85.22	0	0.491	Gammaproteobacteria	8225	3145782	concoct
31	85.12	0	0.504	Clostridiales	10441	1766179	concoct
7	84.53	13.59	0.609	Clostridiales	8831	2667421	concoct
307	84.48	68.26	0.576	Bacteria	10696	2210738	concoct
134	84.48	42.69	0.399	Bacteria	6244	14566591	concoct
125	84.28	1.075	0.646	Bifidobacteriaceae	8143	1868300	concoct
233	84.13	76.01	0.48	Bacteria	17643	5247842	concoct
140	83.96	177.7	0.494	Bacteria	9775	8283081	concoct
158	83.49	57.84	0.556	Proteobacteria	10264	2937969	concoct
308	83.46	1.235	0.521	Clostridia	9059	1475309	concoct
174	82.98	10.08	0.62	Actinobacteria	7348	2147418	concoct
173	81.4	0.102	0.575	Clostridiales	6233	1368238	concoct
88	80.87	47.15	0.643	Clostridiales	6341	3032251	concoct
52	80.81	1.994	0.393	Bacteria	13951	1761428	concoct
196	80.17	62.98	0.628	Bacteria	4664	3910830	concoct
226	79.31	1.724	0.465	Bacteria	44794	4357898	concoct
316	79.08	38.5	0.5	Bacteria	5207	1942490	concoct
304	79.02	46.99	0.58	Clostridiales	7344	3471795	concoct
223	77.89	55.5	0.313	Bacteria	9443	3315996	concoct
61	77.35	0.397	0.437	Clostridia	5337	1000385	concoct
30	77.13	111.8	0.678	Bacteria	6327	5436710	concoct
211	77.1	4.083	0.612	Bacteria	6298	2438220	concoct
198	76.84	3.553	0.504	Clostridiales	6702	4916721	concoct
53	76.61	0.354	0.479	Clostridiales	7302	1646095	concoct
106	76.05	40.17	0.634	Bacteria	6291	4070935	concoct
45	75.99	3.167	0.47	Lachnospiraceae	7144	2197724	concoct
236	75.37	89.29	0.327	Bacteria	4683	2725034	concoct
40	75.31	6.896	0.579	Bacteria	10327	2562022	concoct
147	75.27	43.31	0.689	Bacteria	6940	2827451	concoct
115	75.1	5.318	0.461	Bacteroidales	7953	2885712	concoct
24	74.46	0	0.489	Clostridiales	9830	2201233	concoct
229	74.4	46.83	0.584	Bacteria	5750	4123704	concoct
194	74.34	36.28	0.27	Bacteria	5699	2303042	concoct
84	74.32	44.91	0.623	Bacteria	5166	4056023	concoct
321	73.78	30.89	0.613	Clostridiales	5063	2873692	concoct
301	73.45	1.898	0.497	Clostridiales	6290	2039912	concoct
195	73.3	2.056	0.518	Bacteria	5513	3653085	concoct
303	71.86	0.862	0.513	Bacteria	17855	2636080	concoct
58	71.55	18.52	0.27	Bacteria	5784	1852372	concoct
259	71.55	1.342	0.494	Clostridiales	5565	1616752	concoct
50	68.57	20.68	0.52	Bacteria	7769	2382086	concoct
65	67.95	0	0.6	Clostridiales	7206	1996639	concoct
10	67.71	44.72	0.323	Bacteria	9533	2557790	concoct
167	67.06	1.101	0.474	Clostridiales	5658	1105624	concoct
12	66.11	0.806	0.518	Clostridia	5133	861545	concoct
280	65.63	2.762	0.521	Clostridiales	12488	3061817	concoct
146	65.13	1.342	0.639	Clostridiales	5583	1209110	concoct
121	65.09	60.34	0.58	Bacteria	7929	7174735	concoct
310	65.08	19.59	0.557	Proteobacteria	4780	1756464	concoct
305	64.88	0.356	0.377	Clostridiales	13787	863674	concoct
322	64.65	15.51	0.438	Bacteria	4214	1560607	concoct
41	63.99	13.5	0.269	Bacteria	6180	1254262	concoct
313	63.5	1.754	0.338	Bacteria	7723	1045539	concoct
111	63.19	44.27	0.539	Bacteria	7834	3381105	concoct
126	62.82	2.659	0.443	Bacteria	41448	1286597	concoct
170	62.57	83.96	0.509	Bacteria	4665	5503933	concoct
42	61.69	47.12	0.637	Bacteria	5713	4183271	concoct
293	61.09	0.174	0.472	Firmicutes	4965	1626611	concoct
256	59.32	26.52	0.458	Clostridiales	7849	3676960	concoct
132	58.38	21.05	0.523	Bacteria	5753	3912860	concoct
36	55.48	1.724	0.528	Bacteria	6702	2248811	concoct
189	54.65	21.03	0.423	Bacteria	5930	7730731	concoct
19	54.54	25.09	0.351	Bacteria	3407	782610	concoct
32	52.38	0	0.513	Clostridia	4268	1074510	concoct
331	51.64	1.724	0.503	Bacteria	15896	2412419	concoct
54	50.05	0.952	0.532	Bacteria	4487	1151082	concoct
254	50	27.6	0.475	Bacteria	4221	2005048	concoct
217	48.49	0	0.573	Bacteria	4667	1314993	concoct
97	45.92	19.57	0.531	Bacteria	4791	5695725	concoct
80	41.5	5.172	0.415	Bacteria	3186	820667	concoct
160	40.83	0.048	0.412	Bacteria	3622	1935530	concoct
120	40.57	6.718	0.545	Clostridiales	3713	907756	concoct
340	40.28	0.671	0.53	Clostridiales	4177	1470457	concoct
300	39.73	34.95	0.402	Bacteria	6647	7897789	concoct
279	39.67	4.032	0.397	Euryarchaeota	4281	2697765	concoct
172	39.65	0	0.419	Bacteria	4740	3213027	concoct
212	38.87	0	0.524	Bacteria	4603	1519400	concoct
268	38.67	0.854	0.353	Bacteria	3457	878122	concoct
286	38.28	1.351	0.488	Bacteria	3676	766256	concoct
324	37.93	102.6	0.5	Bacteria	10139	1511528	concoct
222	35.87	17.75	0.307	Mycoplasmataceae	6913	4991533	concoct
297	35.45	3.636	0.544	Bacteria	3974	1367978	concoct
265	33.68	0	0.447	Bacteria	5754	1575166	concoct
144	31.97	0	0.529	Bacteria	4476	667770	concoct
81	31.89	0	0.46	Bacteria	4208	1386554	concoct
184	31.85	7.428	0.442	Archaea	3608	4503776	concoct
131	31.83	1.178	0.548	Lachnospiraceae	4187	1052202	concoct
76	30.96	0	0.437	Bacteria	3580	428470	concoct
271	30.27	0.047	0.413	Lactobacillales	3815	334977	concoct
339	27.58	3.448	0.561	Bacteria	5395	1156841	concoct
9	26.72	10.34	0.627	Bacteria	3671	2631067	concoct
136	26.72	0	0.594	Bacteria	3485	990616	concoct
162	25.65	3.13	0.527	Bacteria	3529	383700	concoct
21	25.4	3.448	0.518	Bacteria	6743	9233548	concoct
227	25.32	0	0.475	Bacteria	4909	4833000	concoct
130	24.56	1.754	0.506	Bacteria	4583	2098428	concoct
103	24.56	0	0.515	Bacteria	3934	940730	concoct
56	24.13	0	0.514	Bacteria	3909	833229	concoct
66	23.27	0	0.485	Bacteria	4309	1546250	concoct
207	21.55	0	0.509	Bacteria	3759	673386	concoct
64	21.01	1.342	0.31	Clostridiales	14094	2029657	concoct
235	20.75	0	0.543	Bacteria	3848	671320	concoct
238	20.68	71.98	0.363	Bacteria	5366	2580661	concoct
327	19.37	0	0.507	Bacteria	3844	1291670	concoct
239	18.07	0	0.333	Bacteria	3964	475666	concoct
34	17.24	4.263	0.449	Bacteria	3664	431026	concoct
75	15.51	0	0.497	Bacteria	3496	644656	concoct
317	14.1	6.206	0.42	Bacteria	5367	8216216	concoct
85	13.39	2.678	0.611	Bacteria	3629	1012061	concoct
104	12.28	0	0.475	Bacteria	3569	657853	concoct
294	12.06	3.448	0.464	Bacteria	5769	3779293	concoct
245	11.74	1.473	0.504	Archaea	17261	18725981	concoct
282	11.7	0	0.549	Bacteria	3862	187206	concoct
149	11.24	1.199	0.393	Bacteroidales	6736	4538271	concoct
142	10.91	1.724	0.417	Bacteria	6122	6543515	concoct
320	10.84	0	0.447	Bacteria	4179	889143	concoct
215	10.71	0	0.538	Bacteria	4559	633941	concoct
26	10.41	0	0.599	Bacteria	5524	1974275	concoct
99	8.402	0	0.445	Bacteria	7149	2110923	concoct
306	7.822	0.793	0.5	Bacteria	3300	191290	concoct
119	6.578	0	0.513	Archaea	5760	6183852	concoct
91	6.034	0	0.388	Bacteria	9039	7320921	concoct
338	6.034	0	0.459	Bacteria	5715	1927720	concoct
302	5.172	0	0.504	Bacteria	4857	1000582	concoct
98	4.576	4.764	0.228	Bacteria	9089	77274	concoct
329	3.928	0.477	0.501	Bacteroidales	8930	2646477	concoct
171	2.875	0.467	0.458	Archaea	7498	3522999	concoct
145	2.711	0	0.423	Bacteria	4214	137754	concoct
141	2.688	0	0.371	Bacteria	6532	2241522	concoct
341	1.724	0	0.385	Bacteria	12202	2728591	concoct
1	1.724	0	0.586	Bacteria	4172	1117795	concoct
110	1.594	0.956	0.397	Bacteria	5105	843255	concoct
208	1.365	1.294	0.314	Archaea	10324	3585405	concoct
234	0.925	1.388	0.416	root	11322	877190	concoct
190	0.313	0.313	0.359	Bacteria	118972	968531	concoct
13	0.313	0.47	0.359	Bacteria	5663	801026	concoct
122	0.287	0.431	0.337	Archaea	33338	801428	concoct
185	0.215	0.143	0.301	Archaea	6005	1234668	concoct
73	0.156	0	0.498	Bacteria	4208	170546	concoct
163	0.156	0	0.486	Bacteria	111445	346228	concoct
95	0	0	0.455	root	5058	215668	concoct
86	0	0	0.509	root	33794	33794	concoct
71	0	0	0.523	root	11585	222550	concoct
60	0	0	0.547	root	4154	180720	concoct
48	0	0	0.452	root	8864	381885	concoct
43	0	0	0.537	root	3790	37551	concoct
315	0	0	0.36	root	10017	44837	concoct
299	0	0	0.469	root	3038	3038	concoct
289	0	0	0.473	root	4834	216791	concoct
281	0	0	0.457	root	28123	263924	concoct
278	0	0	0.293	root	4591	61042	concoct
277	0	0	0.681	root	3749	13554	concoct
275	0	0	0.517	root	3752	75032	concoct
266	0	0	0.663	root	7563	294215	concoct
240	0	0	0.395	root	31953	1250808	concoct
230	0	0	0.559	root	4721	8871	concoct
228	0	0	0.52	root	3637	105666	concoct
220	0	0	0.489	root	4773	114049	concoct
218	0	0	0.375	root	62381	110612	concoct
201	0	0	0.544	root	6831	675399	concoct
2	0	0	0.415	root	52834	298618	concoct
197	0	0	0.487	root	8181	1118924	concoct
18	0	0	0.367	root	7374	1424523	concoct
176	0	0	0.479	root	4032	7394	concoct
166	0	0	0.36	root	3863	71330	concoct
153	0	0	0.577	root	5230	1519362	concoct
148	0	0	0.5	root	16323	383397	concoct
143	0	0	0.515	root	45514	191679	concoct
138	0	0	0.592	root	3792	672435	concoct
107	0	0	0.495	root	9746	547331	concoct
102	0	0	0.57	root	10071	16673	concoct

## Sheet: dastool
bin	completeness	contamination	GC	lineage	N50	size	binner
assembly3k_bin_299.contigs	99.37	0.114	0.31	Campylobacter	134931	1799873	dastool
bin.555.contigs	99.3	0	0.399	Spirochaetaceae	145180	2379227	dastool
assembly3k_bin_86.contigs	99.22	0	0.509	Bacteroidetes	267011	1662593	dastool
DBSCAN_round3_5.contigs	99.11	0.117	0.37	Campylobacterales	71497	1500036	dastool
assembly3k_bin_224.contigs	99.03	0	0.53	Bacteroidetes	171650	1787365	dastool
bin.390.contigs	98.79	1.136	0.48	Bacteria	27878	1720252	dastool
DBSCAN_round8_30.contigs	98.65	1.872	0.408	Lactobacillales	31450	1658139	dastool
assembly3k_bin_100.contigs	98.58	0	0.501	Clostridiales	14293	1563841	dastool
bin.561.contigs	98.55	0	0.501	Clostridiales	30537	1889101	dastool
assembly3k_bin_28.contigs	98.52	0	0.566	Bacteria	51920	1843514	dastool
DBSCAN_round6_9.contigs	98.32	0.377	0.503	Bacteroidales	45705	2389680	dastool
DBSCAN_round3158_0.contigs	98.32	10.91	0.63	Deltaproteobacteria	31130	3168831	dastool
assembly3k_bin_304.contigs	98.07	6.73	0.612	Bacteroidetes	63423	2478048	dastool
DBSCAN_round4_10.contigs	98.02	1.265	0.313	Firmicutes	36942	2387890	dastool
assembly3k_bin_303.contigs	97.86	0	0.466	Bacteroidales	127352	2350232	dastool
assembly3k_bin_272.contigs	97.75	1.123	0.297	Bacteria	32234	2009116	dastool
assembly3k_bin_143.contigs	97.71	1.729	0.474	Bacteroidales	42138	2331608	dastool
assembly3k_bin_190.contigs	97.7	0.158	0.504	Clostridiales	15642	2937962	dastool
DBSCAN_round5_1_sub.contigs	97.63	1.689	0.448	Bacteroidales	109510	5128525	dastool
DBSCAN_round3_11.contigs	97.63	0.882	0.503	Gammaproteobacteria	56361	2885797	dastool
DBSCAN_round3393_77_sub.contigs	97.53	0.952	0.484	Bacteroidetes	68297	1882269	dastool
DBSCAN_round3_12.contigs	97.45	0.915	0.493	Clostridiales	38984	2028219	dastool
DBSCAN_round270_2.contigs	97.31	0	0.444	Clostridiales	96872	2292580	dastool
bin.295.contigs	97.03	0	0.606	Bacteroidetes	37101	1700286	dastool
assembly3k_bin_156.contigs	97	0	0.386	Bacteria	34997	1245089	dastool
bin.416.contigs	96.98	0.608	0.326	Lactobacillales	16419	1488320	dastool
assembly3k_bin_312.contigs	96.93	0.557	0.486	Bacteroidales	76941	3555013	dastool
DBSCAN_round7_5.contigs	96.77	0.537	0.429	Bacteria	156163	1912937	dastool
bin.198.contigs	96.74	0.476	0.501	Bacteroidetes	26378	1777000	dastool
assembly3k_bin_67.contigs	96.73	0	0.387	Lactobacillales	18298	1695008	dastool
bin.434.contigs	96.71	0.293	0.346	Campylobacterales	20533	1474729	dastool
assembly3k_bin_91.contigs	96.47	0.961	0.513	Bacteroidetes	18460	2283822	dastool
DBSCAN_round8_14.contigs	96.34	0.185	0.435	Bacteroidales	48604	3268322	dastool
assembly3k_bin_166.contigs	96.21	0.088	0.548	Actinomycetales	13968	2367277	dastool
bin.4.contigs	96.04	0	0.344	Lactobacillus	23903	1497185	dastool
DBSCAN_round659_0.contigs	96	1.587	0.606	Clostridiales	42654	2450792	dastool
assembly3k_bin_115.contigs	96	0	0.498	Bacteroidales	17403	2734268	dastool
assembly3k_bin_290.contigs	95.94	1.123	0.461	Bacteroidales	29515	2785134	dastool
bin.217.contigs	95.93	0.537	0.513	Bacteria	63813	2650474	dastool
bin.288.contigs	95.63	0	0.537	Clostridiales	17583	1939513	dastool
DBSCAN_round4_15.contigs	95.61	1.596	0.512	Enterobacteriaceae	14555	5202868	dastool
assembly3k_bin_227.contigs	95.45	0	0.509	Bacteria	27714	1769277	dastool
assembly3k_bin_211.contigs	95.45	1.136	0.6	Bacteria	21621	1883685	dastool
DBSCAN_round6_36.contigs	95.37	1.075	0.536	Bacteria	9989	2656358	dastool
bin.492.contigs	95.29	0.503	0.465	Bacteroidales	19364	2372689	dastool
assembly3k_bin_307.contigs	95.2	0.598	0.479	Selenomonadales	10844	1350640	dastool
DBSCAN_round3_27.contigs	95.16	1.36	0.435	Clostridiales	19566	2200448	dastool
DBSCAN_round6_7.contigs	95.14	2.399	0.598	Deltaproteobacteria	58163	2860007	dastool
bin.322.contigs	95.04	1.403	0.546	Clostridiales	19298	2163799	dastool
assembly3k_bin_169.contigs	94.96	1.006	0.482	Clostridiales	17339	1828565	dastool
bin.378.contigs	94.91	1.515	0.664	Clostridiales	26426	2262502	dastool
assembly3k_bin_128_sub.contigs	94.81	5.974	0.537	Bacteria	16820	1889776	dastool
DBSCAN_round2357_0.contigs	94.67	0	0.429	Pseudomonadales	26065	2321983	dastool
assembly3k_bin_264.contigs	94.57	0	0.587	Bacteria	13395	2400874	dastool
assembly3k_bin_288.contigs	94.4	0	0.304	Euryarchaeota	19214	1266185	dastool
assembly3k_bin_251.contigs	94.38	8.426	0.304	Bacteria	89959	1345420	dastool
bin.236.contigs	94.29	0.671	0.483	Clostridiales	35482	2452497	dastool
assembly3k_bin_60.contigs	94.07	0.447	0.473	Clostridiales	18739	2115324	dastool
assembly3k_bin_186.contigs	93.93	1.482	0.349	Bacteria	19428	1492907	dastool
bin.226.contigs	93.86	0.316	0.573	Clostridiales	17121	2308349	dastool
assembly3k_bin_260.contigs	93.76	1.307	0.511	Euryarchaeota	70911	1454568	dastool
DBSCAN_round8_56.contigs	93.75	0	0.484	Bacteroidales	14836	2301541	dastool
bin.475.contigs	93.51	1.612	0.658	Actinobacteria	34399	2265961	dastool
DBSCAN_round3_14.contigs	93.4	0	0.379	Bacteria	25377	1493499	dastool
DBSCAN_round3_2.contigs	93.25	2.407	0.28	Bacteria	125384	1094932	dastool
assembly3k_bin_70.contigs	93.16	5.698	0.362	Bacteria	53073	1727303	dastool
DBSCAN_round3_34.contigs	93.15	1.461	0.514	Lachnospiraceae	19196	2473300	dastool
bin.31.contigs	93.03	0.949	0.486	Clostridiales	13478	2711662	dastool
assembly3k_bin_229.contigs	93.02	34.25	0.451	Bacteroidales	20450	3341542	dastool
assembly3k_bin_183.contigs	92.87	0.591	0.572	Deltaproteobacteria	20268	2287731	dastool
bin.244.contigs	92.84	0	0.473	Clostridiales	111367	1727626	dastool
DBSCAN_round3392_17.contigs	92.83	0	0.449	Clostridiales	24895	2988021	dastool
DBSCAN_round8_67.contigs	92.71	0.806	0.487	Clostridia	18290	1641150	dastool
assembly3k_bin_103.contigs	92.52	0.377	0.546	Bacteroidales	16271	2568039	dastool
DBSCAN_round3_6.contigs	92.47	0	0.646	Bacteria	54801	2411610	dastool
assembly3k_bin_295.contigs	92.47	0	0.387	Bacteria	68194	1772587	dastool
DBSCAN_round2120_0_sub.contigs	92.38	1.115	0.454	Bacteroidales	14875	2622636	dastool
bin.39.contigs	92.06	0.24	0.62	Bacteroidetes	85074	2128292	dastool
DBSCAN_round4_35.contigs	92.04	1.136	0.48	Bacteria	16882	1839378	dastool
assembly3k_bin_188.contigs	91.93	3.277	0.451	Clostridia	67267	1667728	dastool
assembly3k_bin_74.contigs	91.91	0	0.48	Bacteria	15464	2198432	dastool
assembly3k_bin_218.contigs	91.86	1.293	0.547	Lachnospiraceae	53183	3306409	dastool
assembly3k_bin_258.contigs	91.55	0	0.546	Clostridiales	77948	2057283	dastool
assembly3k_bin_153.contigs	91.43	0.894	0.615	Clostridiales	22470	1562541	dastool
assembly3k_bin_219.contigs	91.16	1.197	0.546	Selenomonadales	11578	1842876	dastool
assembly3k_bin_192.contigs	91.13	0	0.592	Clostridiales	11920	2283283	dastool
bin.342.contigs	91.01	0.026	0.516	Clostridia	19995	1640382	dastool
bin.316.contigs	90.82	0.21	0.448	Clostridiales	25729	1900818	dastool
bin.160.contigs	90.72	1.612	0.606	Euryarchaeota	17033	1461493	dastool
bin.519.contigs	90.35	0.732	0.581	Clostridiales	44335	1947759	dastool
bin.364.contigs	90.28	0.632	0.532	Clostridiales	12342	2071003	dastool
assembly3k_bin_112_sub.contigs	90.28	13.33	0.544	Clostridia	17464	2226084	dastool
assembly3k_bin_99.contigs	90.12	0.806	0.483	Clostridia	45721	1500379	dastool
bin.481.contigs	90.05	0.476	0.491	Bacteroidetes	16614	1833178	dastool
DBSCAN_round3_10.contigs	89.97	0.223	0.425	Clostridiales	21564	1516785	dastool
DBSCAN_round3_13.contigs	89.86	0.675	0.626	Bacteria	34281	1809478	dastool
DBSCAN_round3393_3.contigs	89.74	1.666	0.51	Bacteroidetes	62240	2041341	dastool
bin.371.contigs	89.6	1.344	0.419	Bacteria	11613	2494197	dastool
assembly3k_bin_145.contigs	89.53	0.611	0.407	Lactobacillales	15889	1465312	dastool
DBSCAN_round3_36.contigs	89.32	2.247	0.316	Bacteria	18019	1085280	dastool
DBSCAN_round3393_12.contigs	89.26	2.023	0.589	Bacteroidetes	51463	1697662	dastool
assembly3k_bin_144.contigs	89.22	0.377	0.532	Bacteroidales	23359	1909013	dastool
assembly3k_bin_142.contigs	89.21	0	0.326	Bacteria	21302	1020642	dastool
assembly3k_bin_75.contigs	89.17	0.284	0.358	Bacteria	34359	1632598	dastool
assembly3k_bin_101.contigs	89.05	0.686	0.408	Gammaproteobacteria	10517	1852579	dastool
bin.300.contigs	89.04	6.19	0.295	Bacteria	8848	1501724	dastool
bin.549.contigs	88.88	1.282	0.306	Bacteria	90194	1974802	dastool
DBSCAN_round4_41.contigs	88.47	0.335	0.52	Clostridiales	10886	2231700	dastool
assembly3k_bin_39.contigs	88.47	0	0.502	Clostridiales	12618	1551300	dastool
DBSCAN_round4_26.contigs	88.27	3.589	0.367	Bacteria	18495	1902969	dastool
bin.255.contigs	88.2	2.247	0.423	Bacteria	11527	950552	dastool
DBSCAN_round3392_183.contigs	88.18	0.659	0.473	Proteobacteria	19918	1586523	dastool
assembly3k_bin_187.contigs	88.03	0	0.455	Clostridiales	8572	2046201	dastool
assembly3k_bin_65.contigs	88.02	25.84	0.467	Bacteroidales	11822	3153699	dastool
DBSCAN_round7_24.contigs	87.76	8.389	0.576	Clostridiales	13805	2286590	dastool
DBSCAN_round3392_28.contigs	87.62	0	0.598	Clostridia	12335	1327723	dastool
assembly3k_bin_181.contigs	87.35	1.176	0.56	Gammaproteobacteria	9395	2148019	dastool
DBSCAN_round107_218_sub.contigs	87.32	0.335	0.568	Clostridiales	13262	1804631	dastool
DBSCAN_round7_20.contigs	87.18	0	0.538	Clostridia	23651	1340798	dastool
assembly3k_bin_283.contigs	87.05	0.503	0.554	Bacteroidales	10673	1978369	dastool
bin.504.contigs	87.03	2.425	0.393	Bacteria	9147	1464113	dastool
assembly3k_bin_250.contigs	86.77	1.342	0.578	Clostridiales	11538	1948945	dastool
assembly3k_bin_170.contigs	86.69	0.806	0.592	Clostridia	9689	1908299	dastool
assembly3k_bin_223.contigs	86.55	0.671	0.468	Clostridiales	10768	1764862	dastool
DBSCAN_round3_35.contigs	86.02	0	0.479	Bacteria	8726	1575396	dastool
assembly3k_bin_241_sub.contigs	85.98	0.294	0.561	Gammaproteobacteria	14959	3306062	dastool
bin.512.contigs	85.91	0.844	0.514	Prevotella	11081	1754060	dastool
DBSCAN_round5_41.contigs	85.81	0	0.414	Clostridiales	7641	1197391	dastool
bin.470.contigs	85.71	1.169	0.488	Lachnospiraceae	24607	1968255	dastool
DBSCAN_round3_45.contigs	85.51	0	0.492	Gammaproteobacteria	8225	3139022	dastool
DBSCAN_round42_44.contigs	85.48	0.901	0.554	Clostridiales	17051	1488754	dastool
assembly3k_bin_285.contigs	85.12	0	0.509	Clostridiales	10441	1604604	dastool
bin.366.contigs	84.45	4.099	0.643	Actinobacteria	12160	1951030	dastool
bin.564.contigs	84.35	1.342	0.565	Clostridiales	11340	1799328	dastool
assembly3k_bin_280.contigs	83.46	0.026	0.525	Clostridia	9106	1394301	dastool
bin.56.contigs	83.38	3.703	0.394	Bacteria	14122	1752674	dastool
assembly3k_bin_50_sub.contigs	83.35	42.62	0.549	Bacteroidales	14225	3540188	dastool
DBSCAN_round1826_0_sub.contigs	82.82	10.66	0.45	Bacteroidales	11837	3106589	dastool
assembly3k_bin_265.contigs	82.46	0.166	0.655	Bifidobacteriaceae	8747	1562996	dastool
bin.572.contigs	81.81	1.612	0.61	Euryarchaeota	17226	1379544	dastool
bin.10.contigs	81.63	0.186	0.404	Bacteroidales	29023	2562817	dastool
DBSCAN_round5_48.contigs	81.54	4.586	0.625	Clostridiales	7099	1726320	dastool
bin.101.contigs	80.58	0	0.664	Clostridia	8360	2117310	dastool
assembly3k_bin_217.contigs	80.51	0.774	0.577	Clostridiales	6384	1315478	dastool
bin.80.contigs	79.92	0.22	0.452	Bacteroidales	14806	1970551	dastool
assembly3k_bin_300.contigs	79.92	0	0.582	Clostridiales	7466	1208767	dastool
assembly3k_bin_271.contigs	79.15	1.458	0.627	Proteobacteria	9999	1464931	dastool
DBSCAN_round3392_19.contigs	78.06	1.069	0.59	Clostridiales	10549	1368265	dastool
DBSCAN_round3_50.contigs	77.54	0.354	0.48	Clostridiales	7423	1629343	dastool
bin.446_sub.contigs	77.33	4.138	0.262	Clostridiales	46826	1741169	dastool
DBSCAN_round3_49.contigs	76.55	0.026	0.438	Clostridia	5381	947386	dastool
assembly3k_bin_249.contigs	74.46	0.699	0.385	Campylobacterales	5927	1033119	dastool
DBSCAN_round6_31.contigs	74.35	1.006	0.562	Clostridiales	8076	1599214	dastool
DBSCAN_round3393_119.contigs	74.33	0.026	0.57	Clostridia	58432	1511479	dastool
DBSCAN_round2745_3.contigs	74.21	1.746	0.585	Bacteroidetes	8532	1309692	dastool
DBSCAN_round3_51.contigs	73.98	2.056	0.52	Bacteria	5191	3808077	dastool
bin.341.contigs	73.88	0.238	0.526	Bacteroidetes	12939	1686029	dastool
bin.373_sub.contigs	71.76	0	0.63	Clostridiales	8893	1323754	dastool
assembly3k_bin_137.contigs	71.55	1.342	0.494	Clostridiales	5565	1628140	dastool
bin.577.contigs	71.12	1.638	0.522	Clostridia	9440	1152468	dastool
bin.222.contigs	70.72	0.433	0.315	Clostridiales	11597	1111720	dastool
bin.78.contigs	70.44	10.52	0.306	Bacteria	11062	821762	dastool
DBSCAN_round3394_281.contigs	69.98	0.253	0.517	Bacteroidales	15098	1699730	dastool
bin.325_sub.contigs	69.4	0.248	0.609	Clostridiales	38752	2157603	dastool
bin.136.contigs	68.87	1.543	0.539	Bacteria	7849	1418247	dastool
DBSCAN_round3_40.contigs	67.95	0	0.6	Clostridiales	7206	1998457	dastool
DBSCAN_round7_64.contigs	66.94	0.021	0.378	Clostridiales	16586	790110	dastool
assembly3k_bin_308_sub.contigs	66.91	0.186	0.397	Bacteroidales	11982	2119286	dastool
DBSCAN_round4_51_sub.contigs	66.73	1.002	0.474	Clostridiales	5761	1092864	dastool
assembly3k_bin_230.contigs	66.41	1.203	0.508	Bacteroidales	11964	2049089	dastool
DBSCAN_round5_56.contigs	66.11	0.806	0.518	Clostridia	5133	856125	dastool
assembly3k_bin_245.contigs	65.27	0.671	0.329	Clostridiales	40273	1181498	dastool
DBSCAN_round4_30.contigs	62.82	1.025	0.445	Bacteria	38000	796109	dastool
bin.393.contigs	61.43	0.349	0.337	Clostridiales	7035	1035434	dastool
DBSCAN_round7_101.contigs	61.07	0	0.467	Firmicutes	4332	1291439	dastool
assembly3k_bin_286.contigs	58.77	0	0.539	Bacteroidales	161698	2196261	dastool
DBSCAN_round3_57.contigs	58.48	0.02	0.612	Clostridiales	5096	1017801	dastool
DBSCAN_round3394_497.contigs	57.14	0	0.461	Bacteria	39036	597458	dastool
DBSCAN_round248_0_sub.contigs	54.31	4.966	0.372	Bacilli	4710	1487352	dastool
DBSCAN_round3394_380.contigs	51.88	0.034	0.477	Bacteroidales	16354	1356031	dastool
DBSCAN_round3_55.contigs	50.05	0.952	0.533	Bacteria	4571	1123669	dastool
bin.34.contigs	49.64	2.013	0.254	Clostridiales	28166	1205033	dastool
DBSCAN_round3_62.contigs	47.57	0	0.573	Bacteria	4702	1244038	dastool
DBSCAN_round3_61.contigs	44.17	0	0.382	Bacteria	4227	473721	dastool
bin.554.contigs	41.52	1.342	0.327	Clostridiales	5107	685082	dastool
assembly3k_bin_102_sub.contigs	38.25	0	0.459	Bacteroidales	24310	990870	dastool
assembly3k_bin_161.contigs	36.56	0.671	0.531	Clostridiales	4258	1349803	dastool
bin.129.contigs	22.83	0.068	0.457	Bacteroidales	35054	412434	dastool
DBSCAN_round243_0.contigs	20.84	0.704	0.395	Clostridiales	5963	631657	dastool
DBSCAN_round780_3.contigs	8.625	0	0.282	Bacteria	5132	353596	dastool
DBSCAN_round2700_6_sub.contigs	8.389	0.134	0.535	Clostridiales	4259	457434	dastool
DBSCAN_round291_43.contigs	0.731	0	0.485	Bacteroidales	18939	23130	dastool
DBSCAN_round3402_2808.contigs	0.669	0	0.464	Bacteroidales	14351	17569	dastool

## Sheet: groopm2
bin	completeness	contamination	GC	lineage	N50	size	binner
assembly3k_bin_152	100	201.6	0.286	Bacteria	10648	3726876	groopm2
assembly3k_bin_294	99.78	0.936	0.408	Lactobacillales	31450	1503836	groopm2
assembly3k_bin_299	99.37	0.114	0.31	Campylobacter	134931	1799873	groopm2
assembly3k_bin_86	99.22	0	0.509	Bacteroidetes	267011	1662593	groopm2
assembly3k_bin_125	99.12	135.9	0.277	Bacteria	16314	4960104	groopm2
assembly3k_bin_124	99.11	0.117	0.37	Campylobacterales	71497	1494686	groopm2
assembly3k_bin_224	99.03	0	0.53	Bacteroidetes	171650	1787365	groopm2
assembly3k_bin_97	98.97	0.091	0.428	Pseudomonadales	25603	2545911	groopm2
assembly3k_bin_177	98.79	1.136	0.48	Bacteria	26603	1757169	groopm2
assembly3k_bin_239	98.7	39.33	0.463	Bacteroidales	90470	5799152	groopm2
assembly3k_bin_100	98.58	0	0.501	Clostridiales	14293	1563841	groopm2
assembly3k_bin_42	98.55	0	0.5	Clostridiales	30492	1944989	groopm2
assembly3k_bin_28	98.52	0	0.566	Bacteria	51920	1843514	groopm2
assembly3k_bin_269	98.47	24.22	0.604	Bacteroidetes	22902	2621712	groopm2
assembly3k_bin_53	98.27	107.2	0.512	Bacteria	28735	5044812	groopm2
assembly3k_bin_159	98.27	75.65	0.46	Bacteria	69768	4842342	groopm2
assembly3k_bin_304	98.07	6.73	0.612	Bacteroidetes	63423	2478048	groopm2
assembly3k_bin_303	97.86	0	0.466	Bacteroidales	127352	2350232	groopm2
assembly3k_bin_150	97.76	0.915	0.493	Clostridiales	38887	2066934	groopm2
assembly3k_bin_272	97.75	1.123	0.297	Bacteria	32234	2009116	groopm2
assembly3k_bin_143	97.71	1.729	0.474	Bacteroidales	42138	2331608	groopm2
assembly3k_bin_190	97.7	0.158	0.504	Clostridiales	15642	2937962	groopm2
assembly3k_bin_195	97.51	0.608	0.326	Lactobacillales	16419	1491646	groopm2
assembly3k_bin_45	97.31	0.671	0.482	Clostridiales	35398	2505595	groopm2
assembly3k_bin_71	97.27	82.99	0.528	Bacteria	9690	5210355	groopm2
assembly3k_bin_8	97.18	0.377	0.503	Bacteroidales	45705	2379211	groopm2
assembly3k_bin_156	97	0	0.386	Bacteria	34997	1245089	groopm2
assembly3k_bin_79	96.96	191.9	0.469	Bacteria	14022	9395731	groopm2
assembly3k_bin_312	96.93	0.557	0.486	Bacteroidales	76941	3555013	groopm2
assembly3k_bin_67	96.73	0	0.387	Lactobacillales	18298	1695008	groopm2
assembly3k_bin_255	96.71	0.293	0.346	Campylobacterales	20438	1502507	groopm2
assembly3k_bin_148	96.71	0.185	0.432	Bacteroidales	47908	3373755	groopm2
assembly3k_bin_91	96.47	0.961	0.513	Bacteroidetes	18460	2283822	groopm2
assembly3k_bin_175	96.38	1.403	0.543	Clostridiales	17355	2359631	groopm2
assembly3k_bin_128	96.33	64.03	0.539	Bacteria	12227	3152334	groopm2
assembly3k_bin_166	96.21	0.088	0.548	Actinomycetales	13968	2367277	groopm2
assembly3k_bin_41	96.11	0.476	0.501	Bacteroidetes	26378	1765676	groopm2
assembly3k_bin_287	96.04	7.84	0.339	Lactobacillus	26820	1886700	groopm2
assembly3k_bin_115	96	0	0.498	Bacteroidales	17403	2734268	groopm2
assembly3k_bin_9	95.96	1.442	0.575	Bacteroidetes	43105	2424818	groopm2
assembly3k_bin_290	95.94	1.123	0.461	Bacteroidales	29515	2785134	groopm2
assembly3k_bin_220	95.84	1.36	0.433	Clostridiales	19156	2189766	groopm2
assembly3k_bin_133	95.59	31.78	0.631	Deltaproteobacteria	33011	3368168	groopm2
assembly3k_bin_227	95.45	0	0.509	Bacteria	27714	1769277	groopm2
assembly3k_bin_211	95.45	1.136	0.6	Bacteria	21621	1883685	groopm2
assembly3k_bin_95	95.39	0.537	0.512	Bacteria	59751	2770846	groopm2
assembly3k_bin_307	95.19	0.598	0.479	Selenomonadales	10844	1350640	groopm2
assembly3k_bin_201	95.02	0.588	0.503	Gammaproteobacteria	56361	2786655	groopm2
assembly3k_bin_69	95	66.5	0.477	Bacteroidales	11083	4420241	groopm2
assembly3k_bin_169	94.96	1.006	0.482	Clostridiales	17339	1828565	groopm2
assembly3k_bin_264	94.57	0	0.587	Bacteria	13395	2400874	groopm2
assembly3k_bin_288	94.4	0	0.304	Euryarchaeota	19214	1266185	groopm2
assembly3k_bin_251	94.38	8.426	0.304	Bacteria	89959	1345420	groopm2
assembly3k_bin_60	94.07	0.447	0.473	Clostridiales	18739	2115324	groopm2
assembly3k_bin_186	93.93	1.482	0.349	Bacteria	19428	1492907	groopm2
assembly3k_bin_260	93.76	1.307	0.511	Euryarchaeota	70911	1454568	groopm2
assembly3k_bin_292	93.64	0.559	0.472	Bacteroidales	38860	3067522	groopm2
assembly3k_bin_193	93.54	1.51	0.628	Clostridiales	30736	2950247	groopm2
assembly3k_bin_92	93.51	0	0.47	Clostridiales	111367	1820279	groopm2
assembly3k_bin_132	93.33	1.403	0.579	Clostridiales	35862	2184506	groopm2
assembly3k_bin_134	93.25	2.407	0.28	Bacteria	125384	1094932	groopm2
assembly3k_bin_70	93.16	5.698	0.362	Bacteria	53073	1727303	groopm2
assembly3k_bin_229	93.02	34.25	0.451	Bacteroidales	20450	3341542	groopm2
assembly3k_bin_183	92.87	0.591	0.572	Deltaproteobacteria	20268	2287731	groopm2
assembly3k_bin_51	92.76	52.03	0.507	Clostridiales	10767	4641432	groopm2
assembly3k_bin_154	92.71	0.806	0.487	Clostridia	18364	1597277	groopm2
assembly3k_bin_141	92.59	0.075	0.511	Bacteroidales	15788	2256613	groopm2
assembly3k_bin_103	92.52	0.377	0.546	Bacteroidales	16271	2568039	groopm2
assembly3k_bin_106	92.48	8.633	0.504	Clostridiales	36890	2547613	groopm2
assembly3k_bin_295	92.47	0	0.387	Bacteria	68194	1772587	groopm2
assembly3k_bin_208	92.44	4.285	0.498	Bacteroidetes	37625	2175964	groopm2
assembly3k_bin_25	92.3	0	0.379	Bacteria	25377	1478544	groopm2
assembly3k_bin_29	92.11	4.746	0.51	Clostridiales	16551	3218418	groopm2
assembly3k_bin_248	92.11	2.339	0.489	Lachnospiraceae	26145	2721776	groopm2
assembly3k_bin_197	92.06	0.115	0.532	Clostridiales	12342	2069524	groopm2
assembly3k_bin_188	91.93	3.277	0.451	Clostridia	67267	1667728	groopm2
assembly3k_bin_74	91.91	0	0.48	Bacteria	15464	2198432	groopm2
assembly3k_bin_306	91.9	0	0.449	Clostridiales	23957	3179856	groopm2
assembly3k_bin_218	91.86	1.293	0.547	Lachnospiraceae	53183	3306409	groopm2
assembly3k_bin_48	91.82	2.366	0.595	Deltaproteobacteria	61846	2837555	groopm2
assembly3k_bin_31	91.79	0	0.646	Bacteria	54801	2363253	groopm2
assembly3k_bin_247	91.57	42.38	0.573	Bacteroidetes	27620	2576872	groopm2
assembly3k_bin_258	91.55	0	0.546	Clostridiales	77948	2057283	groopm2
assembly3k_bin_153	91.43	0.894	0.615	Clostridiales	22470	1562541	groopm2
assembly3k_bin_55	91.27	0.316	0.573	Clostridiales	17376	2257225	groopm2
assembly3k_bin_196	91.22	0.403	0.533	Clostridia	23079	1467379	groopm2
assembly3k_bin_57	91.19	1.212	0.437	Bacteria	10776	2248865	groopm2
assembly3k_bin_111	91.18	1.515	0.661	Clostridiales	27504	2152712	groopm2
assembly3k_bin_219	91.16	1.197	0.546	Selenomonadales	11578	1842876	groopm2
assembly3k_bin_192	91.11	0	0.592	Clostridiales	11920	2283283	groopm2
assembly3k_bin_146	90.84	1.301	0.485	Bacteroidales	15175	2187698	groopm2
assembly3k_bin_171	90.83	0.026	0.516	Clostridia	19971	1630957	groopm2
assembly3k_bin_118	90.82	0.21	0.449	Clostridiales	25853	1849080	groopm2
assembly3k_bin_178	90.72	1.612	0.655	Actinobacteria	41267	2178787	groopm2
assembly3k_bin_49	90.62	0.877	0.515	Lachnospiraceae	19699	2443750	groopm2
assembly3k_bin_259	90.54	0.675	0.625	Bacteria	33483	1799436	groopm2
assembly3k_bin_112	90.28	13.33	0.544	Clostridia	17464	2230160	groopm2
assembly3k_bin_99	90.12	0.806	0.483	Clostridia	45721	1500379	groopm2
assembly3k_bin_182	89.97	0.223	0.427	Clostridiales	20059	1468524	groopm2
assembly3k_bin_262	89.74	1.19	0.506	Bacteroidetes	62240	2185258	groopm2
assembly3k_bin_145	89.53	0.611	0.407	Lactobacillales	15889	1465312	groopm2
assembly3k_bin_253	89.42	0.721	0.62	Bacteroidetes	85074	2116269	groopm2
assembly3k_bin_144	89.22	0.377	0.532	Bacteroidales	23359	1909013	groopm2
assembly3k_bin_142	89.21	0	0.326	Bacteria	21302	1020642	groopm2
assembly3k_bin_75	89.17	0.284	0.358	Bacteria	34359	1632598	groopm2
assembly3k_bin_101	89.05	0.686	0.408	Gammaproteobacteria	10517	1852579	groopm2
assembly3k_bin_36	88.76	2.013	0.5	Clostridiales	17723	2331579	groopm2
assembly3k_bin_172	88.64	0.371	0.568	Bacteroidales	24503	1911684	groopm2
assembly3k_bin_11	88.6	0	0.574	Bacteroidales	35563	2287004	groopm2
assembly3k_bin_39	88.47	0	0.502	Clostridiales	12618	1551300	groopm2
assembly3k_bin_257	88.45	0.487	0.37	Lactobacillus	12106	1406142	groopm2
assembly3k_bin_105	88.31	82.01	0.492	Clostridiales	5864	2709794	groopm2
assembly3k_bin_209	88.3	1.612	0.606	Euryarchaeota	17177	1463889	groopm2
assembly3k_bin_310	88.27	0.844	0.518	Prevotella	11081	1808630	groopm2
assembly3k_bin_278	88.27	1.88	0.38	Bacteria	18310	2123473	groopm2
assembly3k_bin_256	88.2	2.247	0.316	Bacteria	18360	1071504	groopm2
assembly3k_bin_305	88.18	0.659	0.472	Proteobacteria	21174	1560888	groopm2
assembly3k_bin_205	88.16	0.335	0.565	Clostridiales	13262	2060729	groopm2
assembly3k_bin_187	88.03	0	0.455	Clostridiales	8572	2046201	groopm2
assembly3k_bin_65	88.02	25.84	0.467	Bacteroidales	11822	3153699	groopm2
assembly3k_bin_276	88	2.729	0.504	Lachnospiraceae	15274	1865999	groopm2
assembly3k_bin_235	87.99	0	0.614	Clostridiales	14928	1276787	groopm2
assembly3k_bin_246	87.65	0.21	0.509	Clostridiales	18206	2233437	groopm2
assembly3k_bin_23	87.57	0	0.491	Bacteroidetes	17425	1764631	groopm2
assembly3k_bin_32	87.5	1.136	0.48	Bacteria	17090	1735839	groopm2
assembly3k_bin_131	87.45	60.11	0.498	Clostridiales	5415	4451947	groopm2
assembly3k_bin_121	87.43	1.51	0.585	Clostridiales	16139	1943934	groopm2
assembly3k_bin_181	87.35	1.176	0.56	Gammaproteobacteria	9395	2148019	groopm2
assembly3k_bin_283	87.05	0.503	0.554	Bacteroidales	10673	1978369	groopm2
assembly3k_bin_233	87.03	3.061	0.616	Clostridiales	19157	2150838	groopm2
assembly3k_bin_226	86.79	0	0.292	Bacteria	17377	2267414	groopm2
assembly3k_bin_250	86.77	1.342	0.578	Clostridiales	11538	1948945	groopm2
assembly3k_bin_170	86.69	0.806	0.592	Clostridia	9689	1908299	groopm2
assembly3k_bin_7	86.55	0.537	0.429	Bacteria	156163	1651616	groopm2
assembly3k_bin_223	86.55	0.671	0.468	Clostridiales	10768	1764862	groopm2
assembly3k_bin_18	86.54	21.94	0.501	Bacteroidales	23505	3130417	groopm2
assembly3k_bin_311	86.52	5.407	0.453	Bacteria	10580	2391688	groopm2
assembly3k_bin_200	86.25	0.268	0.554	Clostridiales	17120	1465669	groopm2
assembly3k_bin_241	85.98	0.294	0.56	Gammaproteobacteria	15441	3361421	groopm2
assembly3k_bin_213	85.71	1.169	0.487	Lachnospiraceae	24607	1955562	groopm2
assembly3k_bin_285	85.12	0	0.509	Clostridiales	10441	1604604	groopm2
assembly3k_bin_155	85.03	0.671	0.521	Clostridiales	18028	2371178	groopm2
assembly3k_bin_180	84.96	0.196	0.491	Gammaproteobacteria	8399	3210817	groopm2
assembly3k_bin_140	84.94	0.652	0.56	Clostridiales	12857	1453485	groopm2
assembly3k_bin_58	84.9	2.425	0.393	Bacteria	9431	1428865	groopm2
assembly3k_bin_221	84.88	0.13	0.664	Clostridia	7669	2302849	groopm2
assembly3k_bin_114	84.76	0.167	0.574	Clostridiales	15383	2070108	groopm2
assembly3k_bin_163	84.74	0.482	0.52	Clostridiales	10886	2198136	groopm2
assembly3k_bin_3	84.65	0	0.469	Bacteroidales	21606	2022346	groopm2
assembly3k_bin_107	84.13	3.475	0.463	Bacteria	25075	1869437	groopm2
assembly3k_bin_43	84.09	0.568	0.468	Bacteria	13403	1752316	groopm2
assembly3k_bin_267	83.76	0.427	0.306	Bacteria	94772	1897173	groopm2
assembly3k_bin_176	83.67	1.342	0.564	Clostridiales	11340	1774667	groopm2
assembly3k_bin_280	83.46	0.026	0.525	Clostridia	9106	1394301	groopm2
assembly3k_bin_46	83.45	51.83	0.579	Clostridiales	45798	4694079	groopm2
assembly3k_bin_50	83.35	42.62	0.549	Bacteroidales	14225	3552099	groopm2
assembly3k_bin_84	82.97	0	0.414	Clostridiales	7880	1083762	groopm2
assembly3k_bin_130	82.65	1.638	0.513	Clostridia	9081	1458510	groopm2
assembly3k_bin_265	82.46	0.166	0.655	Bifidobacteriaceae	8747	1562996	groopm2
assembly3k_bin_64	81.24	3.703	0.394	Bacteria	14288	1733101	groopm2
assembly3k_bin_291	81.04	0	0.598	Clostridiales	12335	1355090	groopm2
assembly3k_bin_206	80.53	0	0.591	Firmicutes	11560	1191035	groopm2
assembly3k_bin_243	80.52	1.612	0.563	Clostridia	56539	2111322	groopm2
assembly3k_bin_217	80.51	0.774	0.577	Clostridiales	6384	1315478	groopm2
assembly3k_bin_199	80.21	87.62	0.645	Bacteria	7781	5364685	groopm2
assembly3k_bin_300	79.92	0	0.582	Clostridiales	7466	1208767	groopm2
assembly3k_bin_102	79.62	4.012	0.47	Bacteria	19614	2311064	groopm2
assembly3k_bin_88	79.31	1.724	0.463	Bacteria	44794	4463564	groopm2
assembly3k_bin_271	79.15	1.458	0.627	Proteobacteria	9999	1464931	groopm2
assembly3k_bin_214	78.58	1.612	0.61	Euryarchaeota	17352	1353424	groopm2
assembly3k_bin_185	78.48	2.013	0.624	Clostridiales	7197	1652398	groopm2
assembly3k_bin_19	78.44	0	0.455	Bacteria	17573	2251522	groopm2
assembly3k_bin_5	78.04	15.86	0.425	Bacteria	15375	1863704	groopm2
assembly3k_bin_14	76.73	1.923	0.556	Bacteroidetes	11365	1752878	groopm2
assembly3k_bin_4	76.64	0	0.506	Bacteroidales	61493	2328002	groopm2
assembly3k_bin_254	76.48	0.216	0.376	Lactobacillus	12787	1211141	groopm2
assembly3k_bin_237	75.89	0	0.646	Bacteria	11434	1640518	groopm2
assembly3k_bin_284	75.63	0.632	0.314	Firmicutes	36942	1498454	groopm2
assembly3k_bin_157	75.58	0	0.561	Bacteria	13504	1505052	groopm2
assembly3k_bin_89	75.53	17.14	0.585	Bacteroidetes	7564	1620911	groopm2
assembly3k_bin_273	75.5	0	0.65	Clostridiales	11171	1612492	groopm2
assembly3k_bin_38	74.48	7.758	0.578	Bacteria	24222	3047645	groopm2
assembly3k_bin_249	74.46	0.699	0.385	Campylobacterales	5927	1033119	groopm2
assembly3k_bin_189	74.4	0.216	0.361	Lactobacillus	15225	1163179	groopm2
assembly3k_bin_268	74.06	0.584	0.473	Lachnospiraceae	12118	1755998	groopm2
assembly3k_bin_202	73.54	32.15	0.624	Clostridiales	5722	2329106	groopm2
assembly3k_bin_168	73.46	3.378	0.613	Bacteria	6508	2264296	groopm2
assembly3k_bin_212	71.98	0	0.59	Bacteria	11707	1172920	groopm2
assembly3k_bin_203	71.92	0	0.52	Bacteria	12660	2228139	groopm2
assembly3k_bin_198	71.86	0	0.624	Bacteria	8942	1594651	groopm2
assembly3k_bin_104	71.7	0	0.623	Bacteria	37258	2081356	groopm2
assembly3k_bin_137	71.55	1.342	0.494	Clostridiales	5565	1628140	groopm2
assembly3k_bin_164	71.44	0.568	0.315	Clostridiales	11730	1075378	groopm2
assembly3k_bin_22	71.01	57.18	0.277	Clostridiales	37464	2381791	groopm2
assembly3k_bin_17	70.88	0	0.515	Clostridiales	13976	1985326	groopm2
assembly3k_bin_96	70.33	1.342	0.611	Clostridiales	14097	1610901	groopm2
assembly3k_bin_216	70.17	0	0.564	Bacteria	8188	1864244	groopm2
assembly3k_bin_238	70.16	0.671	0.566	Clostridiales	8382	1043933	groopm2
assembly3k_bin_66	69.9	1.351	0.519	Bacteria	5714	3308301	groopm2
assembly3k_bin_16	69.8	58.24	0.508	Bacteria	15240	6131065	groopm2
assembly3k_bin_301	69.48	0	0.461	Bacteroidales	8823	2047682	groopm2
assembly3k_bin_116	69.24	0.238	0.526	Bacteroidetes	13162	1678193	groopm2
assembly3k_bin_240	68.97	1.698	0.592	Clostridiales	8589	1160619	groopm2
assembly3k_bin_85	68.73	1.724	0.53	Bacteria	9386	2067695	groopm2
assembly3k_bin_179	68.65	0.471	0.312	Bacteria	10230	1601504	groopm2
assembly3k_bin_151	67.73	0	0.532	Bacteria	9104	1356833	groopm2
assembly3k_bin_281	67.55	0	0.514	Bacteria	23523	2278864	groopm2
assembly3k_bin_149	67.24	1.724	0.515	Bacteria	9997	2375081	groopm2
assembly3k_bin_308	66.91	0.186	0.397	Bacteroidales	11982	2123268	groopm2
assembly3k_bin_298	66.61	5.172	0.511	Bacteria	12627	1981014	groopm2
assembly3k_bin_230	66.41	1.203	0.508	Bacteroidales	11964	2049089	groopm2
assembly3k_bin_139	66.31	24.91	0.551	Bacteria	7034	2693750	groopm2
assembly3k_bin_62	65.67	0	0.482	Bacteria	17366	2654691	groopm2
assembly3k_bin_245	65.27	0.671	0.329	Clostridiales	40273	1181498	groopm2
assembly3k_bin_117	64.96	8.62	0.574	Bacteria	12376	2115668	groopm2
assembly3k_bin_215	64.65	3.448	0.566	Bacteria	11034	1410671	groopm2
assembly3k_bin_27	64.29	0	0.637	Bacteria	19428	1800041	groopm2
assembly3k_bin_40	63.94	1.724	0.481	Bacteria	7791	1486498	groopm2
assembly3k_bin_10	63.79	5.172	0.474	Bacteria	11291	2377866	groopm2
assembly3k_bin_236	63.64	1.351	0.694	Bacteria	8066	1196951	groopm2
assembly3k_bin_21	63.5	0	0.539	Bacteria	10971	1673342	groopm2
assembly3k_bin_122	63.49	1.754	0.499	Bacteria	6511	1882110	groopm2
assembly3k_bin_231	63.4	0	0.534	Bacteria	9364	1512578	groopm2
assembly3k_bin_73	61.72	1.754	0.519	Bacteria	9723	2036574	groopm2
assembly3k_bin_93	61.6	0	0.624	Bacteria	11273	1964262	groopm2
assembly3k_bin_109	60.97	1.724	0.61	Bacteria	14690	1246837	groopm2
assembly3k_bin_13	60.78	1.118	0.262	Clostridiales	68720	1128189	groopm2
assembly3k_bin_35	60.28	0	0.477	Bacteria	12815	1967862	groopm2
assembly3k_bin_87	59.98	76.2	0.516	Bacteria	5029	4434105	groopm2
assembly3k_bin_173	59.64	29.82	0.57	Bacteria	4588	2639568	groopm2
assembly3k_bin_263	59.63	0	0.656	Bacteria	7743	1359031	groopm2
assembly3k_bin_228	58.96	0	0.628	Bacteria	8734	1376407	groopm2
assembly3k_bin_286	58.77	0	0.539	Bacteroidales	161698	2196261	groopm2
assembly3k_bin_138	58.77	0	0.468	Bacteria	8178	1605832	groopm2
assembly3k_bin_210	58.62	0	0.458	Bacteria	12466	2124924	groopm2
assembly3k_bin_302	57.93	1.724	0.641	Bacteria	5922	1070775	groopm2
assembly3k_bin_184	57.93	0	0.546	Bacteria	12472	1253211	groopm2
assembly3k_bin_232	57.15	18.18	0.271	Bacteria	6654	1685874	groopm2
assembly3k_bin_44	56.6	1.886	0.454	Bacteria	9392	1631795	groopm2
assembly3k_bin_78	56.45	0	0.48	Bacteria	10811	1001997	groopm2
assembly3k_bin_309	55.35	0	0.637	Bacteria	18329	1459965	groopm2
assembly3k_bin_162	55.35	0.574	0.534	Lachnospiraceae	5822	2078639	groopm2
assembly3k_bin_204	55.17	1.724	0.602	Bacteria	7125	1743537	groopm2
assembly3k_bin_54	54.66	0	0.468	Firmicutes	4355	1106280	groopm2
assembly3k_bin_90	54.54	0	0.392	Bacteria	146831	1109162	groopm2
assembly3k_bin_52	54.46	0.862	0.497	Bacteria	11506	2340185	groopm2
assembly3k_bin_160	54.38	0	0.502	Bacteria	7456	1386823	groopm2
assembly3k_bin_108	53.84	0	0.403	Spirochaetaceae	133303	1413621	groopm2
assembly3k_bin_252	53.44	0	0.324	Bacteria	10511	1227412	groopm2
assembly3k_bin_174	53.11	0	0.315	Bacteria	9145	1336284	groopm2
assembly3k_bin_26	52.89	1.724	0.523	Bacteria	11085	1204351	groopm2
assembly3k_bin_33	52.83	11.32	0.454	Bacteria	5790	2024850	groopm2
assembly3k_bin_34	51.72	12.06	0.409	Bacteria	5292	4157779	groopm2
assembly3k_bin_270	51.72	3.448	0.626	Bacteria	7441	1223527	groopm2
assembly3k_bin_167	50.77	0	0.512	Clostridia	4286	1053220	groopm2
assembly3k_bin_207	50.17	0	0.282	Bacteria	6733	1527660	groopm2
assembly3k_bin_15	50	1.724	0.488	Bacteria	12406	1851149	groopm2
assembly3k_bin_47	49.48	0.862	0.513	Bacteria	16875	1685293	groopm2
assembly3k_bin_277	49.12	0	0.322	Bacteria	9784	1138032	groopm2
assembly3k_bin_68	48.44	1.724	0.383	Bacteria	6058	1421344	groopm2
assembly3k_bin_274	48.27	5.172	0.53	Bacteria	12072	1131746	groopm2
assembly3k_bin_76	48.1	0	0.48	Bacteroidales	30655	1461606	groopm2
assembly3k_bin_297	47.83	0.186	0.399	Bacteroidales	27436	1616548	groopm2
assembly3k_bin_261	47.46	1.265	0.395	Firmicutes	89161	1742248	groopm2
assembly3k_bin_126	47.19	0.952	0.533	Bacteria	4727	1068250	groopm2
assembly3k_bin_266	46.55	4.31	0.41	Bacteria	47283	1813689	groopm2
assembly3k_bin_244	45.57	0	0.573	Bacteria	4668	1289950	groopm2
assembly3k_bin_24	45.32	14.13	0.421	Bacteria	6775	7600268	groopm2
assembly3k_bin_289	44.82	0	0.543	Bacteria	8616	1222852	groopm2
assembly3k_bin_225	44.31	0	0.482	Bacteria	7487	1179207	groopm2
assembly3k_bin_234	43.49	3.508	0.274	Bacteria	6991	1097300	groopm2
assembly3k_bin_2	42.93	0	0.455	Bacteria	78120	2066341	groopm2
assembly3k_bin_110	42.77	7.619	0.499	Bacteroidetes	31138	1122694	groopm2
assembly3k_bin_59	41.37	0	0.568	Bacteria	15318	1102714	groopm2
assembly3k_bin_136	41.07	0	0.652	Bacteria	6619	1135750	groopm2
assembly3k_bin_80	40.51	1.724	0.48	Bacteria	7313	2972481	groopm2
assembly3k_bin_12	40.51	0	0.475	Bacteria	40999	1108978	groopm2
assembly3k_bin_135	40.35	0	0.615	Bacteria	5479	1244159	groopm2
assembly3k_bin_77	40.26	8.411	0.438	Archaea	3603	4164950	groopm2
assembly3k_bin_194	39.65	0	0.369	Bacteria	4691	1020784	groopm2
assembly3k_bin_98	39.47	0	0.524	Bacteria	10686	1156146	groopm2
assembly3k_bin_83	37.93	0	0.509	Bacteria	18882	2208847	groopm2
assembly3k_bin_81	37.58	0	0.516	Enterobacteriaceae	16005	1378909	groopm2
assembly3k_bin_120	37.22	10.34	0.569	Bacteria	5903	1241522	groopm2
assembly3k_bin_20	37.06	0	0.478	Bacteria	8573	1294445	groopm2
assembly3k_bin_147	36.84	0	0.558	Bacteria	8467	1247165	groopm2
assembly3k_bin_161	36.56	0.671	0.531	Clostridiales	4258	1349803	groopm2
assembly3k_bin_279	36.55	6.034	0.65	Bacteria	5497	1518140	groopm2
assembly3k_bin_293	36.2	0	0.4	Bacteria	119247	1393104	groopm2
assembly3k_bin_37	34.82	0	0.469	Bacteria	42640	1402433	groopm2
assembly3k_bin_30	34.48	0	0.496	Bacteria	28177	1267482	groopm2
assembly3k_bin_165	33.62	0	0.525	Bacteria	6701	1204670	groopm2
assembly3k_bin_72	33.47	9.649	0.507	Bacteria	4479	1789930	groopm2
assembly3k_bin_82	32.75	0	0.523	Bacteria	7792	1224706	groopm2
assembly3k_bin_1	32.75	0	0.454	Bacteria	83565	1608103	groopm2
assembly3k_bin_242	31.2	17.58	0.644	Bacteria	8359	1128472	groopm2
assembly3k_bin_113	31.12	17.24	0.481	Bacteria	4374	1211159	groopm2
assembly3k_bin_275	31.03	0	0.491	Bacteria	10875	1136951	groopm2
assembly3k_bin_191	30.81	0	0.458	Bacteria	11559	2018397	groopm2
assembly3k_bin_158	28.79	6.896	0.517	Bacteria	4283	1158440	groopm2
assembly3k_bin_119	28.38	0	0.446	Bacteria	4389	1032457	groopm2
assembly3k_bin_282	27.58	0	0.528	Bacteria	171210	1216536	groopm2
assembly3k_bin_222	26.72	0	0.588	Bacteria	28499	1177063	groopm2
assembly3k_bin_56	26.31	0	0.542	Bacteria	4708	1007358	groopm2
assembly3k_bin_129	24.13	0	0.526	Bacteria	4695	1219916	groopm2
assembly3k_bin_123	24.13	0	0.569	Bacteria	7680	1046377	groopm2
assembly3k_bin_6	18.1	0	0.521	Bacteria	15581	1083744	groopm2
assembly3k_bin_127	16.66	0	0.448	root	6275	1118959	groopm2
assembly3k_bin_94	12.76	2.016	0.507	Archaea	16680	21303240	groopm2
assembly3k_bin_63	8.333	0	0.498	root	5763	1534639	groopm2
assembly3k_bin_61	8.333	0	0.498	root	39816	1009371	groopm2
assembly3k_bin_296	2.037	0.156	0.39	Bacteria	18391	1134598	groopm2

## Sheet: maxbin2
bin	completeness	contamination	GC	lineage	N50	size	binner
bin.363	100	64.19	0.458	Bacteria	35396	6694322	maxbin2_bins
bin.298	100	100	0.483	root	98959	4146500	maxbin2_bins
bin.259	100	3.291	0.428	Bacteria	41570	4584092	maxbin2_bins
bin.252	100	59.46	0.424	Bacteria	43921	4204001	maxbin2_bins
bin.22	100	10.71	0.391	Spirochaetaceae	32271	5116786	maxbin2_bins
bin.295	99.78	0.936	0.408	Lactobacillales	31450	1493150	maxbin2_bins
bin.351	99.37	1.072	0.309	Campylobacter	121933	1881879	maxbin2_bins
bin.284	99.28	2.82	0.45	Bacteroidales	88396	5530066	maxbin2_bins
bin.291	99.25	0.091	0.427	Pseudomonadales	25446	2688590	maxbin2_bins
bin.208	99.11	0.117	0.37	Campylobacterales	71497	1517987	maxbin2_bins
bin.339	99.03	1.923	0.527	Bacteroidetes	171650	2203478	maxbin2_bins
bin.253	98.92	3.225	0.394	Bacteria	78505	1897961	maxbin2_bins
bin.99	98.79	15.9	0.479	Bacteria	23481	2000519	maxbin2_bins
bin.75	98.58	1.063	0.499	Clostridiales	13297	1860012	maxbin2_bins
bin.239	98.55	63.53	0.518	Bacteroidetes	14489	5582797	maxbin2_bins
bin.268	98.52	3.676	0.565	Bacteria	47964	2033026	maxbin2_bins
bin.249	98.43	19.03	0.493	Clostridiales	28426	2554249	maxbin2_bins
bin.89	98.32	6.208	0.482	Clostridiales	29827	2844747	maxbin2_bins
bin.293	98.32	0.377	0.503	Bacteroidales	45705	2389402	maxbin2_bins
bin.3	98.27	12.3	0.457	Bacteria	23895	3365224	maxbin2_bins
bin.344	98.27	5.391	0.512	Bacteria	199582	2205146	maxbin2_bins
bin.217	98.27	50	0.329	Bacteria	8978	2529444	maxbin2_bins
bin.167	98.27	14	0.605	Bacteria	32220	1783210	maxbin2_bins
bin.264	98.24	28.22	0.508	Bacteria	14500	3808999	maxbin2_bins
bin.116	98.11	53	0.48	Bacteria	8006	3677925	maxbin2_bins
bin.45	98.08	51.61	0.513	Bacteria	21508	4951184	maxbin2_bins
bin.229	98.08	2.518	0.405	Bacteroidales	50601	3515586	maxbin2_bins
bin.260	98.07	6.73	0.614	Bacteroidetes	63423	2416159	maxbin2_bins
bin.226	97.82	0	0.386	Lactobacillales	17385	1783337	maxbin2_bins
bin.279	97.76	0	0.545	Clostridiales	74279	2501004	maxbin2_bins
bin.147	97.75	1.332	0.299	Bacteria	32234	1923580	maxbin2_bins
bin.367	97.64	69.85	0.524	Bacteria	12838	3351375	maxbin2_bins
bin.296	97.63	0.588	0.503	Gammaproteobacteria	56361	2814219	maxbin2_bins
bin.316	97.31	2.684	0.44	Clostridiales	80973	3022888	maxbin2_bins
bin.202	97.22	18.25	0.498	Bacteroidetes	16379	2654387	maxbin2_bins
bin.322	97	2.696	0.388	Bacteria	34997	1255506	maxbin2_bins
bin.168	96.71	0.293	0.343	Campylobacterales	18707	1664839	maxbin2_bins
bin.309	96.7	3.903	0.464	Bacteroidales	39051	5513336	maxbin2_bins
bin.371	96.49	6.884	0.548	Bacteria	11715	2835374	maxbin2_bins
bin.53	96.46	7.873	0.473	Bacteroidales	37047	3722060	maxbin2_bins
bin.265	96.31	59.95	0.508	Clostridiales	14573	3804608	maxbin2_bins
bin.190	96.31	44.8	0.437	Bacteria	18068	3661015	maxbin2_bins
bin.236	96.22	2.761	0.378	Firmicutes	89161	4255967	maxbin2_bins
bin.328	96.11	1.51	0.629	Clostridiales	29103	2989552	maxbin2_bins
bin.287	96.07	5.996	0.546	Clostridiales	14943	3625686	maxbin2_bins
bin.68	96.04	5.484	0.344	Lactobacillus	19841	1964604	maxbin2_bins
bin.381	95.92	60.18	0.409	Bacteria	9796	2765801	maxbin2_bins
bin.138	95.9	15.58	0.506	Bacteroidetes	40722	3419213	maxbin2_bins
bin.77	95.88	0.727	0.511	Enterobacteriaceae	16187	4321223	maxbin2_bins
bin.319	95.85	56.24	0.596	Deltaproteobacteria	30971	4687867	maxbin2_bins
bin.93	95.82	11.85	0.351	Bacteria	15981	1890895	maxbin2_bins
bin.72	95.76	0	0.536	Bacteroidales	161698	3356689	maxbin2_bins
bin.187	95.76	23.43	0.658	Bacteria	31032	2760360	maxbin2_bins
bin.266	95.75	89.32	0.509	Clostridiales	7558	6579290	maxbin2_bins
bin.290	95.68	25.15	0.662	Clostridiales	16109	2981819	maxbin2_bins
bin.233	95.68	34.48	0.405	Bacteria	9218	2140833	maxbin2_bins
bin.54	95.63	4.697	0.538	Clostridiales	17583	1981240	maxbin2_bins
bin.36	95.45	5.681	0.599	Bacteria	20828	2014069	maxbin2_bins
bin.143	95.45	2.272	0.508	Bacteria	27253	1853029	maxbin2_bins
bin.214	95.44	0.557	0.489	Bacteroidales	79754	3314866	maxbin2_bins
bin.185	95.35	37.06	0.616	Clostridiales	15388	3280477	maxbin2_bins
bin.42	95.32	41.06	0.308	Archaea	26740	3584211	maxbin2_bins
bin.96	95.29	68.33	0.572	Bacteria	25062	4479976	maxbin2_bins
bin.2	95.2	0.598	0.477	Selenomonadales	10290	1432833	maxbin2_bins
bin.156	95.16	1.36	0.435	Clostridiales	19566	2223248	maxbin2_bins
bin.273	94.96	1.006	0.483	Clostridiales	17149	1867833	maxbin2_bins
bin.254	94.74	5.935	0.474	Clostridiales	17330	2424410	maxbin2_bins
bin.320	94.71	0.721	0.616	Bacteroidetes	83854	2288651	maxbin2_bins
bin.23	94.65	0.591	0.571	Deltaproteobacteria	19276	2371033	maxbin2_bins
bin.111	94.64	21	0.542	Bacteroidales	12683	3314788	maxbin2_bins
bin.238	94.38	10.11	0.307	Bacteria	57034	2301721	maxbin2_bins
bin.373	94.18	0.223	0.47	Clostridiales	111367	1849350	maxbin2_bins
bin.59	93.98	0.843	0.446	Clostridiales	24712	2041138	maxbin2_bins
bin.269	93.98	111.6	0.597	Clostridia	6960	5202142	maxbin2_bins
bin.278	93.97	2.339	0.489	Lachnospiraceae	21768	3080163	maxbin2_bins
bin.28	93.94	24.76	0.475	Bacteroidales	35942	3098507	maxbin2_bins
bin.142	93.86	1.735	0.539	Bacteria	16552	1914545	maxbin2_bins
bin.334	93.85	27.17	0.452	Bacteria	34297	1209547	maxbin2_bins
bin.194	93.3	53.17	0.645	Deltaproteobacteria	15978	4442424	maxbin2_bins
bin.356	93.25	2.407	0.28	Bacteria	125384	1104822	maxbin2_bins
bin.300	93.1	3.691	0.585	Clostridiales	34434	2287069	maxbin2_bins
bin.241	93.1	98.01	0.452	Bacteria	9894	5362048	maxbin2_bins
bin.162	93.03	0.742	0.503	Clostridiales	36890	2392404	maxbin2_bins
bin.120	93	60.01	0.569	Bacteroidetes	20678	3198273	maxbin2_bins
bin.137	92.88	96.3	0.522	Bacteroidetes	6751	5336474	maxbin2_bins
bin.232	92.83	55.05	0.59	Clostridiales	15264	4325219	maxbin2_bins
bin.158	92.83	0	0.45	Clostridiales	23957	3197798	maxbin2_bins
bin.357	92.8	6.736	0.428	Clostridiales	15053	1893947	maxbin2_bins
bin.372	92.71	0.806	0.487	Clostridia	18024	1669022	maxbin2_bins
bin.83	92.7	1.38	0.533	Clostridiales	11989	2162899	maxbin2_bins
bin.92	92.63	99.78	0.558	Bacteria	7908	4080474	maxbin2_bins
bin.74	92.47	93.74	0.639	Actinobacteria	7084	3794405	maxbin2_bins
bin.370	92.47	17.36	0.645	Bacteria	47927	3005010	maxbin2_bins
bin.14	92.3	2.815	0.573	Bacteroidales	19745	2158694	maxbin2_bins
bin.331	91.93	3.351	0.451	Clostridia	57663	1958562	maxbin2_bins
bin.365	91.84	57.44	0.521	Bacteria	8483	6383115	maxbin2_bins
bin.164	91.84	93.24	0.583	Bacteria	5586	4929306	maxbin2_bins
bin.121	91.78	18.8	0.488	Bacteroidetes	14875	2693039	maxbin2_bins
bin.243	91.69	6.597	0.575	Clostridiales	11778	2993378	maxbin2_bins
bin.39	91.65	35.71	0.51	Lachnospiraceae	12449	2959200	maxbin2_bins
bin.47	91.61	33.94	0.498	Bacteria	26281	2815622	maxbin2_bins
bin.166	91.43	62.51	0.487	Clostridiales	5924	5556012	maxbin2_bins
bin.384	91.37	46.83	0.566	Bacteria	6585	3428064	maxbin2_bins
bin.313	91.21	0.675	0.625	Bacteria	33483	1800445	maxbin2_bins
bin.135	91.18	0	0.608	Bacteria	11736	1943573	maxbin2_bins
bin.270	90.83	1.293	0.554	Lachnospiraceae	47245	3131449	maxbin2_bins
bin.169	90.81	36.23	0.557	Clostridiales	6083	3082794	maxbin2_bins
bin.125	90.72	0.806	0.603	Euryarchaeota	15513	1680926	maxbin2_bins
bin.197	90.56	27.89	0.437	Bacteria	9011	2707693	maxbin2_bins
bin.230	90.4	6.132	0.291	Bacteria	15223	2935657	maxbin2_bins
bin.16	89.91	4.863	0.453	Bacteroidales	11629	3036825	maxbin2_bins
bin.139	89.87	0.527	0.509	Clostridiales	17369	2312522	maxbin2_bins
bin.280	89.7	38.07	0.492	Clostridiales	8554	4565069	maxbin2_bins
bin.262	89.67	6.318	0.481	Lachnospiraceae	40830	3168905	maxbin2_bins
bin.107	89.62	60.37	0.468	Bacteria	13283	2798544	maxbin2_bins
bin.55	89.52	1.197	0.549	Selenomonadales	11324	1824378	maxbin2_bins
bin.283	89.46	5.369	0.497	Clostridiales	16704	2491444	maxbin2_bins
bin.379	89.45	16.55	0.538	Clostridiales	16768	2155627	maxbin2_bins
bin.376	89.32	3.37	0.417	Bacteria	11335	1106555	maxbin2_bins
bin.221	89.14	0	0.503	Clostridiales	12513	1585750	maxbin2_bins
bin.275	89.1	41.33	0.576	Clostridiales	8137	3907877	maxbin2_bins
bin.11	88.95	0.914	0.518	Prevotella	10787	1943089	maxbin2_bins
bin.325	88.88	1.282	0.311	Bacteria	73078	2129004	maxbin2_bins
bin.27	88.86	2.167	0.553	Clostridiales	15639	1606960	maxbin2_bins
bin.51	88.79	40.67	0.45	Bacteria	11354	3419414	maxbin2_bins
bin.10	88.65	69.07	0.544	Bacteroidetes	7817	3718635	maxbin2_bins
bin.79	88.52	2.758	0.49	Lachnospiraceae	23358	2214458	maxbin2_bins
bin.15	88.44	68.76	0.478	Bacteria	28177	7220413	maxbin2_bins
bin.82	88.38	2.076	0.522	Clostridiales	12225	2599558	maxbin2_bins
bin.191	88.36	10.07	0.457	Bacteria	10826	3094743	maxbin2_bins
bin.364	88.27	2.735	0.367	Bacteria	18109	1978293	maxbin2_bins
bin.271	88.13	84.28	0.592	Bacteroidetes	8607	5361188	maxbin2_bins
bin.302	88.03	0.671	0.454	Clostridiales	8356	2643821	maxbin2_bins
bin.25	88	3.116	0.554	Bacteroidales	9659	2108441	maxbin2_bins
bin.326	87.87	56.08	0.503	Bacteroidales	19841	5938631	maxbin2_bins
bin.193	87.5	5.645	0.665	Clostridia	7393	2438666	maxbin2_bins
bin.251	87.27	6.89	0.566	Clostridiales	8826	2381513	maxbin2_bins
bin.146	87.22	0.671	0.468	Clostridiales	10603	1777159	maxbin2_bins
bin.48	87.16	2.291	0.561	Gammaproteobacteria	13847	3527991	maxbin2_bins
bin.155	87.07	53.62	0.561	Clostridiales	7358	4000471	maxbin2_bins
bin.0	87.04	0	0.452	Bacteroidales	10645	2302233	maxbin2_bins
bin.56	86.97	0.659	0.473	Proteobacteria	19918	1570576	maxbin2_bins
bin.57	86.92	4.483	0.481	Lachnospiraceae	15769	3487291	maxbin2_bins
bin.209	86.77	5.298	0.396	Bacteria	8874	1463205	maxbin2_bins
bin.18	86.55	1.344	0.477	Bacteria	8721	1653433	maxbin2_bins
bin.62	86.03	2.83	0.537	Bacteroidales	22113	1967647	maxbin2_bins
bin.199	85.99	0.584	0.516	Lachnospiraceae	18718	2416724	maxbin2_bins
bin.71	85.73	2.04	0.508	Clostridiales	74575	2333160	maxbin2_bins
bin.133	85.6	5.671	0.58	Clostridiales	10359	2265126	maxbin2_bins
bin.281	85.31	0.078	0.56	Clostridia	70952	2072055	maxbin2_bins
bin.114	85.22	1.372	0.491	Gammaproteobacteria	8050	3435492	maxbin2_bins
bin.26	85.12	0	0.508	Clostridiales	10400	1679607	maxbin2_bins
bin.70	84.89	2.493	0.514	Bacteroidales	9594	2503596	maxbin2_bins
bin.85	84.54	31.69	0.58	Bacteroidales	14977	3928020	maxbin2_bins
bin.218	84.43	1.757	0.652	Bifidobacteriaceae	8503	1834100	maxbin2_bins
bin.97	84.09	0.856	0.374	Lactobacillus	11275	1376791	maxbin2_bins
bin.66	83.94	0.671	0.577	Clostridiales	7466	1394251	maxbin2_bins
bin.177	83.67	3.187	0.522	Clostridiales	9467	2423683	maxbin2_bins
bin.134	83.67	30.78	0.522	Bacteroidales	7822	3416562	maxbin2_bins
bin.306	83.66	59.96	0.327	Bacteria	5793	1915022	maxbin2_bins
bin.81	83.64	20.22	0.615	Euryarchaeota	13373	1724237	maxbin2_bins
bin.312	83.39	0	0.598	Clostridiales	12335	1617383	maxbin2_bins
bin.86	83.38	13.44	0.557	Bacteria	9919	2237431	maxbin2_bins
bin.44	83.26	2.716	0.521	Bacteroidales	14484	2256301	maxbin2_bins
bin.305	83.26	5.228	0.487	Clostridia	27914	1812763	maxbin2_bins
bin.41	83.21	5.379	0.563	Clostridiales	7712	2373928	maxbin2_bins
bin.327	83.15	37.93	0.432	Bacteria	11656	4856530	maxbin2_bins
bin.100	82.85	23.46	0.303	Bacteria	6453	3767801	maxbin2_bins
bin.247	82.82	26.39	0.624	Clostridiales	5727	2361952	maxbin2_bins
bin.61	82.75	30.09	0.465	Bacteria	13154	3907870	maxbin2_bins
bin.292	82.37	6.98	0.578	Clostridia	5688	1658505	maxbin2_bins
bin.21	82.31	30.1	0.616	Clostridiales	36180	3272713	maxbin2_bins
bin.267	82.03	32.56	0.647	Clostridiales	6464	3051296	maxbin2_bins
bin.20	81.67	0.936	0.485	Bacteroidales	33710	2863690	maxbin2_bins
bin.32	81.66	4.535	0.658	Clostridiales	23410	1969760	maxbin2_bins
bin.91	81.5	3.528	0.464	Lachnospiraceae	11498	3182776	maxbin2_bins
bin.108	81.17	9.177	0.599	Clostridiales	10682	2539387	maxbin2_bins
bin.353	81.02	18.42	0.585	Firmicutes	7164	1786949	maxbin2_bins
bin.148	80.93	18.54	0.536	Bacteria	8928	2689129	maxbin2_bins
bin.118	80.66	56.14	0.256	Bacteria	6862	2399416	maxbin2_bins
bin.130	80.64	2.055	0.525	Clostridiales	11164	1658343	maxbin2_bins
bin.335	80.58	2.046	0.514	Lachnospiraceae	19196	2348970	maxbin2_bins
bin.258	80.56	34.81	0.533	Bacteria	3970	1725281	maxbin2_bins
bin.288	80.49	33.02	0.49	Clostridiales	12368	4663742	maxbin2_bins
bin.64	80.42	8.679	0.474	Bacteroidales	19562	2431792	maxbin2_bins
bin.186	80.4	60.67	0.556	Bacteria	6812	5671867	maxbin2_bins
bin.104	80.25	83.94	0.64	Clostridiales	5558	5369548	maxbin2_bins
bin.131	79.97	83.42	0.592	Clostridia	6093	2867355	maxbin2_bins
bin.126	79.87	1.176	0.404	Gammaproteobacteria	9740	1888314	maxbin2_bins
bin.250	79.6	11.45	0.603	Clostridiales	11546	2940235	maxbin2_bins
bin.216	79.57	41.96	0.655	Bacteria	9431	3067251	maxbin2_bins
bin.231	79.54	35.7	0.456	Bacteria	5488	5387651	maxbin2_bins
bin.274	79.45	41.06	0.526	Bacteria	6162	3659986	maxbin2_bins
bin.65	79.37	54.77	0.646	Clostridiales	5489	4143612	maxbin2_bins
bin.80	79.29	5.833	0.626	Proteobacteria	8111	1811848	maxbin2_bins
bin.361	79.24	41.67	0.524	Clostridia	6049	2211547	maxbin2_bins
bin.225	79.23	26.53	0.492	Clostridiales	4467	3639140	maxbin2_bins
bin.286	79.13	28.32	0.611	Bacteria	4928	3278436	maxbin2_bins
bin.43	78.84	8.103	0.377	Bacteria	9482	1604406	maxbin2_bins
bin.115	78.31	25.66	0.434	Clostridiales	6351	5911221	maxbin2_bins
bin.285	77.93	36.85	0.5	Bacteria	16523	3302378	maxbin2_bins
bin.195	77.86	30.37	0.636	Actinobacteria	7425	2978364	maxbin2_bins
bin.352	77.83	0	0.532	Clostridia	23079	1283683	maxbin2_bins
bin.378	77.77	35.47	0.358	Bacteria	46653	2010376	maxbin2_bins
bin.117	77.53	6.269	0.51	Clostridiales	10660	3030086	maxbin2_bins
bin.144	77.48	14.2	0.441	Bacteroidales	10595	2898917	maxbin2_bins
bin.102	77.46	0.432	0.364	Lactobacillus	11723	1259279	maxbin2_bins
bin.310	77.33	18.29	0.26	Clostridiales	34565	2470847	maxbin2_bins
bin.317	77.27	25.54	0.61	Bacteria	10713	1877165	maxbin2_bins
bin.237	76.92	1.127	0.496	Clostridiales	8035	1925405	maxbin2_bins
bin.163	76.84	45.89	0.418	Bacteria	4177	1839664	maxbin2_bins
bin.345	76.41	1.181	0.593	Clostridiales	11707	1443691	maxbin2_bins
bin.330	76.41	33.15	0.469	Bacteria	5753	5798179	maxbin2_bins
bin.35	76.19	2.496	0.461	Bacteroidales	7992	2564255	maxbin2_bins
bin.103	76.19	6.083	0.486	Bacteroidales	9701	2204057	maxbin2_bins
bin.200	75.85	10.04	0.316	Clostridiales	9699	1310985	maxbin2_bins
bin.12	75.79	35.68	0.538	Bacteroidales	11878	3096489	maxbin2_bins
bin.368	75.7	17.78	0.307	Bacteria	9024	974495	maxbin2_bins
bin.228	75.68	73.92	0.553	Bacteroidales	11245	5578610	maxbin2_bins
bin.161	75.63	41.95	0.502	Bacteria	5246	1856939	maxbin2_bins
bin.341	75.21	95	0.265	Clostridiales	7096	4505634	maxbin2_bins
bin.33	74.59	33.15	0.499	Lachnospiraceae	7811	2842148	maxbin2_bins
bin.204	74.46	0.699	0.384	Campylobacterales	5825	1032897	maxbin2_bins
bin.303	74.35	3.691	0.623	Clostridiales	36419	2398589	maxbin2_bins
bin.213	74.31	2.83	0.311	Bacteria	9489	2040713	maxbin2_bins
bin.8	74.28	0	0.485	Bacteroidetes	64261	1247194	maxbin2_bins
bin.180	74	53.95	0.561	Clostridiales	5587	2842468	maxbin2_bins
bin.210	73.35	23.2	0.661	Clostridiales	6522	2129226	maxbin2_bins
bin.171	73.18	0.186	0.404	Bacteroidales	23359	2708314	maxbin2_bins
bin.315	73.09	67.27	0.247	Bacteria	4969	4091861	maxbin2_bins
bin.360	72.89	41.28	0.697	Bacteria	7073	2560805	maxbin2_bins
bin.154	72.8	39.28	0.649	Bacteria	5233	3728410	maxbin2_bins
bin.119	72.55	49.32	0.549	Bacteroidales	5727	4564036	maxbin2_bins
bin.307	72.16	61.97	0.282	Bacteria	6787	2693169	maxbin2_bins
bin.256	72	0.354	0.481	Clostridiales	7360	1524922	maxbin2_bins
bin.329	71.77	6.991	0.596	Clostridiales	5954	1508403	maxbin2_bins
bin.76	71.41	23.27	0.465	Bacteroidales	10034	2594146	maxbin2_bins
bin.112	71.34	35.79	0.289	Bacteria	6922	1240677	maxbin2_bins
bin.151	71.03	41.67	0.448	Clostridiales	6292	3627807	maxbin2_bins
bin.354	70.65	28.11	0.382	Rhodospirillales	16292	2495324	maxbin2_bins
bin.276	70.32	45.45	0.636	Bacteria	4335	3855020	maxbin2_bins
bin.17	69.9	5.172	0.511	Bacteria	11825	2186486	maxbin2_bins
bin.277	68.96	17.75	0.603	Bacteria	8998	3265888	maxbin2_bins
bin.321	68.76	0.478	0.613	Thermoanaerobacterales	14014	1324646	maxbin2_bins
bin.342	68.63	0.671	0.337	Clostridiales	26939	1486602	maxbin2_bins
bin.347	68.6	6.896	0.64	Bacteria	16565	2202525	maxbin2_bins
bin.160	68.57	5.172	0.533	Bacteria	8258	1922241	maxbin2_bins
bin.176	67.95	0.817	0.603	Clostridiales	6988	1869754	maxbin2_bins
bin.261	67.41	25.52	0.3	Bacteria	6327	5477258	maxbin2_bins
bin.150	67.37	21.17	0.591	Clostridiales	6442	2066912	maxbin2_bins
bin.359	67.27	26.94	0.363	Bacteria	36044	1693650	maxbin2_bins
bin.338	67.27	60.52	0.281	Bacteria	4983	2219419	maxbin2_bins
bin.50	67.16	0.769	0.509	Bacteroidales	9637	2105244	maxbin2_bins
bin.192	67	48.07	0.591	Clostridiales	4251	3547986	maxbin2_bins
bin.73	66.84	0.223	0.595	Clostridiales	27681	1242508	maxbin2_bins
bin.132	66.8	52.58	0.59	Bacteria	5237	6451444	maxbin2_bins
bin.157	66.73	4.957	0.476	Clostridiales	5524	1099184	maxbin2_bins
bin.24	66.54	0.373	0.401	Bacteroidales	11257	1888926	maxbin2_bins
bin.101	66.39	12.67	0.373	Clostridiales	13333	983863	maxbin2_bins
bin.314	66.37	31.73	0.403	Bacteria	4874	9354179	maxbin2_bins
bin.172	66.33	1.685	0.292	Bacteria	11527	1000837	maxbin2_bins
bin.183	65.92	1.133	0.65	Clostridiales	12391	1411332	maxbin2_bins
bin.94	65.23	31.57	0.521	Bacteria	8813	4272167	maxbin2_bins
bin.203	65.13	2.684	0.639	Clostridiales	5583	1187425	maxbin2_bins
bin.30	65.07	18.86	0.581	Clostridiales	44913	3016246	maxbin2_bins
bin.141	65	5.172	0.626	Bacteria	6386	1989502	maxbin2_bins
bin.308	64.59	26.95	0.31	Bacteria	4572	852848	maxbin2_bins
bin.123	64.21	5.263	0.278	Bacteria	6245	1868558	maxbin2_bins
bin.337	63.74	25.28	0.326	Bacteria	4332	1428635	maxbin2_bins
bin.140	63.68	0.471	0.525	Bacteria	7266	1234075	maxbin2_bins
bin.113	62.67	17.38	0.307	Bacteria	5407	1008909	maxbin2_bins
bin.242	62.64	33.13	0.554	Bacteroidales	6810	4316913	maxbin2_bins
bin.7	62.53	1.248	0.496	Bacteroidales	19051	1660685	maxbin2_bins
bin.106	62.46	50.86	0.535	Bacteria	6525	4104062	maxbin2_bins
bin.318	62.42	21.81	0.256	Bacteria	5228	2163583	maxbin2_bins
bin.6	61.2	5.172	0.595	Bacteria	7180	1947501	maxbin2_bins
bin.235	61.13	1.234	0.505	Bacteroidales	11289	2020672	maxbin2_bins
bin.377	60.68	3.448	0.321	Bacteria	8930	1417371	maxbin2_bins
bin.90	60.47	1.049	0.527	Bacteroidales	15421	1996602	maxbin2_bins
bin.311	59.52	29.45	0.489	Bacteria	7253	4666800	maxbin2_bins
bin.324	59.48	31.03	0.263	Bacteria	6484	1184055	maxbin2_bins
bin.184	58.82	4.228	0.534	Lachnospiraceae	5822	2222007	maxbin2_bins
bin.333	58.13	23.28	0.539	Bacteria	9047	3205900	maxbin2_bins
bin.289	58.07	7.017	0.545	Bacteria	6510	2747824	maxbin2_bins
bin.188	57.42	21.51	0.46	Clostridiales	8130	3446835	maxbin2_bins
bin.222	57.38	43.96	0.661	Bacteria	4644	3383988	maxbin2_bins
bin.173	57.27	25.82	0.487	Proteobacteria	4067	1584768	maxbin2_bins
bin.38	57.24	4.31	0.481	Bacteria	7945	1965714	maxbin2_bins
bin.124	56.99	22.45	0.403	Bacteroidales	5895	5073002	maxbin2_bins
bin.145	56.37	31.03	0.519	Bacteria	4710	2308868	maxbin2_bins
bin.182	56.28	44.13	0.662	Bacteria	6640	2983530	maxbin2_bins
bin.294	56.06	15.73	0.358	Bacteria	9644	4337511	maxbin2_bins
bin.263	55.59	30.85	0.351	Spirochaetia	4781	5613472	maxbin2_bins
bin.159	55.29	9.821	0.657	Bacteria	4968	2045769	maxbin2_bins
bin.215	55.22	24.13	0.618	Bacteria	4896	3812429	maxbin2_bins
bin.246	54.38	0	0.314	Bacteria	7804	1595208	maxbin2_bins
bin.349	54.03	14.03	0.313	Bacteria	5840	689265	maxbin2_bins
bin.304	53.86	17.71	0.3	Bacteria	4230	915041	maxbin2_bins
bin.207	53.85	43.88	0.701	Bacteria	5908	3031117	maxbin2_bins
bin.350	53.18	15.42	0.289	Bacteria	7839	759293	maxbin2_bins
bin.245	52.97	39.65	0.541	Clostridiales	5333	4701514	maxbin2_bins
bin.374	52.19	1.724	0.322	Bacteria	9243	1247889	maxbin2_bins
bin.136	52.1	2.631	0.534	Bacteria	8676	2324830	maxbin2_bins
bin.49	51.95	1.724	0.531	Bacteria	6498	1747696	maxbin2_bins
bin.366	51.58	26.11	0.411	Bacteria	5802	7567823	maxbin2_bins
bin.343	51.56	8.377	0.33	Clostridiales	4748	1039379	maxbin2_bins
bin.34	51.48	12.06	0.515	Bacteria	13984	2256433	maxbin2_bins
bin.84	50.86	13.79	0.534	Bacteria	10829	2064809	maxbin2_bins
bin.149	50.62	12.54	0.503	Bacteroidales	5964	2152853	maxbin2_bins
bin.179	50.46	0.621	0.627	Proteobacteria	4718	955375	maxbin2_bins
bin.255	50	0	0.635	Bacteria	8607	1307263	maxbin2_bins
bin.248	49.61	10.87	0.446	Bacteria	5127	5116024	maxbin2_bins
bin.122	49.13	16.14	0.482	Bacteria	8411	1965478	maxbin2_bins
bin.153	49.12	10.52	0.613	Bacteria	4706	1925699	maxbin2_bins
bin.170	48.7	5.714	0.539	Bacteria	4460	1331411	maxbin2_bins
bin.109	48.46	10.96	0.442	Gammaproteobacteria	8699	1702474	maxbin2_bins
bin.196	47.36	1.754	0.29	Bacteria	4667	498417	maxbin2_bins
bin.178	46.55	20.68	0.608	Bacteria	6769	2837015	maxbin2_bins
bin.175	46.49	12.28	0.267	Bacteria	6575	1179073	maxbin2_bins
bin.348	46.13	5.839	0.31	Thermoanaerobacterales	15975	1506022	maxbin2_bins
bin.211	45.17	20.37	0.509	Bacteria	9656	3055233	maxbin2_bins
bin.201	44.98	9.946	0.474	Spirochaetia	4362	1867097	maxbin2_bins
bin.297	44.76	25.78	0.284	Bacteria	4707	3040816	maxbin2_bins
bin.212	44.73	10.34	0.617	Bacteria	5232	3222472	maxbin2_bins
bin.69	43.81	17.2	0.404	Bacteria	12253	2823103	maxbin2_bins
bin.105	43.44	20.89	0.427	Bacteroidales	14957	1777801	maxbin2_bins
bin.299	42.36	9.345	0.445	Archaea	3664	5006080	maxbin2_bins
bin.152	41.88	9.482	0.511	Bacteria	4470	2419628	maxbin2_bins
bin.224	40.62	15.51	0.498	Bacteria	6241	2825191	maxbin2_bins
bin.272	40	0.915	0.538	Clostridiales	4019	1336616	maxbin2_bins
bin.78	39.76	0.833	0.478	Bacteroidales	17541	1117214	maxbin2_bins
bin.189	39.65	6.896	0.534	Bacteria	16892	3088939	maxbin2_bins
bin.234	38.83	7.336	0.512	Bacteria	4223	2056056	maxbin2_bins
bin.244	38.75	7.017	0.303	Bacteria	9848	1093823	maxbin2_bins
bin.87	37.8	9.378	0.355	Bacteroidales	6008	6065431	maxbin2_bins
bin.128	36.73	6.739	0.485	Bacteria	4801	2351344	maxbin2_bins
bin.282	35.28	10.53	0.55	Clostridiales	5901	1994404	maxbin2_bins
bin.127	34.32	13.71	0.497	Bacteria	6054	1455962	maxbin2_bins
bin.382	33.73	0	0.464	Clostridiales	3791	593786	maxbin2_bins
bin.165	33.03	1.785	0.644	Bacteria	7446	1238177	maxbin2_bins
bin.220	31.96	10	0.356	Bacteria	4617	1388598	maxbin2_bins
bin.358	31.73	1.754	0.279	Bacteria	24193	636692	maxbin2_bins
bin.375	31.57	1.754	0.32	Bacteria	24839	419570	maxbin2_bins
bin.223	31.24	9.905	0.378	Bacteria	7222	7129439	maxbin2_bins
bin.336	31.05	3.508	0.264	Bacteria	5974	1051538	maxbin2_bins
bin.5	29.93	10.34	0.568	Bacteria	6356	1748033	maxbin2_bins
bin.181	29.67	7.547	0.53	Bacteria	4006	1038367	maxbin2_bins
bin.88	29.28	0	0.482	Bacteroidales	15175	597154	maxbin2_bins
bin.340	28.86	16.98	0.299	Bacteria	4703	1273532	maxbin2_bins
bin.219	28.7	0.047	0.416	Lactobacillales	3778	309292	maxbin2_bins
bin.346	27.03	1.724	0.309	Bacteria	4678	1075298	maxbin2_bins
bin.19	26.84	0.444	0.517	Lachnospiraceae	4671	1035441	maxbin2_bins
bin.323	25	0	0.545	Bacteria	3926	665665	maxbin2_bins
bin.380	22.65	3.309	0.39	Clostridiales	3445	302435	maxbin2_bins
bin.257	20.84	5.172	0.416	Bacteria	5865	5828206	maxbin2_bins
bin.129	20.83	12.5	0.673	root	4330	3016279	maxbin2_bins
bin.355	18.96	6.034	0.274	Bacteria	18996	418677	maxbin2_bins
bin.205	13.19	0	0.457	Bacteria	12695	1643278	maxbin2_bins
bin.332	12.06	1.724	0.465	Bacteria	7529	2083609	maxbin2_bins
bin.385	11.82	0.611	0.5	Archaea	16859	17380902	maxbin2_bins
bin.58	9.482	0	0.413	Bacteria	16941	908980	maxbin2_bins
bin.301	9.097	4.339	0.327	Bacteria	24987	1916203	maxbin2_bins
bin.206	8.928	0	0.574	Bacteria	19679	651250	maxbin2_bins
bin.37	6.692	0.048	0.387	Bacteria	11008	563316	maxbin2_bins
bin.98	5.642	0.94	0.452	Bacteria	7460	388117	maxbin2_bins
bin.63	5.548	0	0.374	Bacteria	5949	438843	maxbin2_bins
bin.31	4.844	0	0.62	Clostridiales	4415	369938	maxbin2_bins
bin.362	4.625	0.159	0.311	Bacteria	10221	1062194	maxbin2_bins
bin.383	3.971	0	0.52	Archaea	13576	4496846	maxbin2_bins
bin.1	3.605	0	0.415	Bacteria	7266	408508	maxbin2_bins
bin.110	3.349	0	0.449	Bacteria	6434	764762	maxbin2_bins
bin.67	2.678	0	0.54	Bacteria	6939	583621	maxbin2_bins
bin.369	2.102	0	0.535	Archaea	4793	2006159	maxbin2_bins
bin.240	2.037	0.156	0.382	Bacteria	18391	1564086	maxbin2_bins
bin.40	1.948	0	0.534	Bacteria	4960	110415	maxbin2_bins
bin.174	1.061	0	0.447	Clostridiales	5309	562945	maxbin2_bins
bin.52	0.313	0.626	0.39	Bacteria	49696	1606884	maxbin2_bins
bin.95	0	0	0.465	Bacteria	5973	192604	maxbin2_bins
bin.9	0	0	0.524	root	34850	132036	maxbin2_bins
bin.60	0	0	0.543	Bacteria	36596	299778	maxbin2_bins
bin.46	0	0	0.407	root	4443	117043	maxbin2_bins
bin.4	0	0	0.437	root	7994	101686	maxbin2_bins
bin.29	0	0	0.443	root	20222	139905	maxbin2_bins
bin.227	0	0	0.468	root	8555	562797	maxbin2_bins
bin.198	0	0	0.423	root	23471	1106019	maxbin2_bins
bin.13	0	0	0.52	root	4591	119685	maxbin2_bins

## Sheet: metabat1
bin	completeness	contamination	GC	lineage	N50	size	binner
bin.4	100	273.4	0.273	Bacteria	27338	6526721	metabat1_bins
bin.1	100	895.1	0.279	root	6079	26556839	metabat1_bins
bin.294	99.78	0.561	0.409	Lactobacillales	32130	1465124	metabat1_bins
bin.234	99.37	0.114	0.312	Campylobacter	134931	1710164	metabat1_bins
bin.70	99.3	0	0.399	Spirochaetaceae	143182	2564405	metabat1_bins
bin.28	99.22	57.94	0.502	Clostridiales	24674	3343456	metabat1_bins
bin.290	99.11	0.117	0.37	Campylobacterales	71497	1483200	metabat1_bins
bin.248	98.79	0	0.509	Bacteroidetes	267011	1650522	metabat1_bins
bin.227	98.79	1.136	0.48	Bacteria	26603	1735767	metabat1_bins
bin.73	98.7	0.091	0.427	Pseudomonadales	25603	2550406	metabat1_bins
bin.77	98.32	0.671	0.482	Clostridiales	35398	2472310	metabat1_bins
bin.36	98.27	95.68	0.36	Bacteria	43436	3196088	metabat1_bins
bin.31	98.27	87.98	0.395	Bacteria	17020	3262074	metabat1_bins
bin.205	97.79	0	0.567	Bacteria	51920	1819001	metabat1_bins
bin.120	97.76	1.342	0.549	Clostridiales	87044	2260454	metabat1_bins
bin.129	97.48	0	0.464	Bacteroidales	127967	2195044	metabat1_bins
bin.150	97.45	0.915	0.492	Clostridiales	38887	2068950	metabat1_bins
bin.12	97.28	0.384	0.45	Bacteroidales	109510	4610374	metabat1_bins
bin.206	97.22	0.476	0.5	Bacteroidetes	24929	1808370	metabat1_bins
bin.184	97.22	0.476	0.484	Bacteroidetes	68297	1907985	metabat1_bins
bin.216	97.17	0	0.531	Bacteroidetes	171650	1774265	metabat1_bins
bin.118	97.14	0.503	0.475	Bacteroidales	48278	2263265	metabat1_bins
bin.54	97.04	0.588	0.503	Gammaproteobacteria	56361	2780684	metabat1_bins
bin.237	97.03	0	0.606	Bacteroidetes	37101	1700286	metabat1_bins
bin.48	97	10.05	0.512	Bacteria	58449	2918149	metabat1_bins
bin.228	96.87	3.225	0.395	Bacteria	90470	1730131	metabat1_bins
bin.270	96.8	0.8	0.3	Euryarchaeota	20268	1563227	metabat1_bins
bin.258	96.8	0	0.499	Clostridiales	14079	1620454	metabat1_bins
bin.178	96.77	0.537	0.429	Bacteria	156163	1917614	metabat1_bins
bin.98	96.72	1.403	0.543	Clostridiales	17355	2348713	metabat1_bins
bin.276	96.71	0.293	0.346	Campylobacterales	20023	1543763	metabat1_bins
bin.106	96.66	0	0.443	Clostridiales	96872	2303556	metabat1_bins
bin.10	96.55	271.5	0.285	Bacteria	6636	5114985	metabat1_bins
bin.108	96.47	0.961	0.511	Bacteroidetes	18199	2297003	metabat1_bins
bin.18	96.43	0.769	0.454	Bacteroidales	73574	4183627	metabat1_bins
bin.20	96.42	68.99	0.61	Bacteria	41261	3941343	metabat1_bins
bin.32	96.34	0.185	0.433	Bacteroidales	51376	3256850	metabat1_bins
bin.96	96.21	0.088	0.548	Actinomycetales	13968	2354503	metabat1_bins
bin.47	96.13	1.51	0.628	Clostridiales	30736	2968037	metabat1_bins
bin.113	95.9	6.25	0.617	Bacteroidetes	69520	2289964	metabat1_bins
bin.345	95.88	0	0.389	Bacteria	37081	1111533	metabat1_bins
bin.15	95.88	0.46	0.51	Enterobacteriaceae	16544	4348213	metabat1_bins
bin.132	95.84	1.36	0.435	Clostridiales	19566	2188571	metabat1_bins
bin.198	95.63	1.006	0.481	Clostridiales	17597	1850309	metabat1_bins
bin.172	95.63	0	0.537	Clostridiales	17583	1946380	metabat1_bins
bin.55	95.42	0.786	0.46	Bacteroidales	29342	2753736	metabat1_bins
bin.97	95.41	0.503	0.465	Bacteroidales	19511	2350317	metabat1_bins
bin.43	95.17	13.71	0.435	Bacteroidales	28888	3020436	metabat1_bins
bin.100	94.91	1.515	0.663	Clostridiales	25734	2333712	metabat1_bins
bin.151	94.74	0.447	0.477	Clostridiales	18038	2056711	metabat1_bins
bin.321	94.38	8.426	0.305	Bacteria	89959	1248484	metabat1_bins
bin.22	94.38	17.08	0.517	Clostridiales	11189	3846959	metabat1_bins
bin.64	94.3	9.395	0.498	Clostridiales	17486	2643787	metabat1_bins
bin.24	94.26	5.896	0.447	Clostridiales	23957	3660385	metabat1_bins
bin.79	94.06	1.183	0.571	Deltaproteobacteria	18412	2462943	metabat1_bins
bin.19	94.06	32.27	0.509	Clostridiales	12067	4105059	metabat1_bins
bin.49	93.96	2.991	0.595	Deltaproteobacteria	61846	2880738	metabat1_bins
bin.6	93.94	145.4	0.656	Actinobacteria	9207	5949956	metabat1_bins
bin.303	93.76	1.307	0.51	Euryarchaeota	70911	1389641	metabat1_bins
bin.34	93.7	1.872	0.49	Bacteroidales	30655	3219025	metabat1_bins
bin.84	93.63	1.682	0.633	Deltaproteobacteria	36774	2418431	metabat1_bins
bin.200	93.51	0	0.47	Clostridiales	111367	1834051	metabat1_bins
bin.14	93.5	6.329	0.478	Clostridiales	9575	4400916	metabat1_bins
bin.311	93.41	0.598	0.479	Selenomonadales	10551	1332444	metabat1_bins
bin.280	93.4	1.098	0.379	Bacteria	25354	1513113	metabat1_bins
bin.348	93.25	2.407	0.28	Bacteria	125384	1084667	metabat1_bins
bin.91	93.19	0	0.593	Clostridiales	11801	2384139	metabat1_bins
bin.255	93.16	1.482	0.349	Bacteria	19270	1624501	metabat1_bins
bin.60	93.08	0.377	0.545	Bacteroidales	15865	2676373	metabat1_bins
bin.50	93.03	0.158	0.505	Clostridiales	15928	2835793	metabat1_bins
bin.288	93.01	0	0.343	Lactobacillus	23840	1486947	metabat1_bins
bin.160	92.61	0.377	0.534	Bacteroidales	22113	2014814	metabat1_bins
bin.87	92.47	0	0.647	Bacteria	54801	2399705	metabat1_bins
bin.90	92.34	1.286	0.486	Lachnospiraceae	22740	2384655	metabat1_bins
bin.144	92.18	0.632	0.532	Clostridiales	12120	2119938	metabat1_bins
bin.94	92.13	3.099	0.435	Bacteria	10478	2360007	metabat1_bins
bin.29	92.1	0.65	0.49	Bacteroidales	79754	3273663	metabat1_bins
bin.148	92.06	0.24	0.62	Bacteroidetes	85074	2104503	metabat1_bins
bin.170	92.04	1.136	0.599	Bacteria	20992	1947322	metabat1_bins
bin.179	91.95	0.714	0.49	Bacteroidetes	16177	1916760	metabat1_bins
bin.263	91.93	0.806	0.487	Clostridia	18364	1603348	metabat1_bins
bin.242	91.93	3.277	0.452	Clostridia	67267	1664367	metabat1_bins
bin.191	91.7	0.061	0.588	Clostridiales	42651	1879593	metabat1_bins
bin.269	91.37	7.836	0.328	Bacteria	15790	1564576	metabat1_bins
bin.41	91.24	1.492	0.462	Bacteroidales	33377	3044396	metabat1_bins
bin.211	91.21	0.675	0.624	Bacteria	34281	1783448	metabat1_bins
bin.109	91.18	0	0.598	Bacteria	11736	2296041	metabat1_bins
bin.196	91.16	1.197	0.546	Selenomonadales	10943	1868533	metabat1_bins
bin.245	91.01	0.026	0.516	Clostridia	19995	1654416	metabat1_bins
bin.209	90.9	0	0.509	Bacteria	27714	1795287	metabat1_bins
bin.38	90.83	1.867	0.555	Lachnospiraceae	47245	3174714	metabat1_bins
bin.174	90.82	0.843	0.448	Clostridiales	24712	1931104	metabat1_bins
bin.83	90.81	1.461	0.515	Lachnospiraceae	19687	2429733	metabat1_bins
bin.103	90.77	0.316	0.573	Clostridiales	16085	2314156	metabat1_bins
bin.121	90.67	1.923	0.577	Bacteroidetes	47107	2257527	metabat1_bins
bin.45	90.41	4.569	0.421	Bacteria	11935	3013048	metabat1_bins
bin.112	90.4	0.68	0.509	Clostridiales	74575	2291344	metabat1_bins
bin.231	90.28	1.209	0.539	Clostridia	22362	1719808	metabat1_bins
bin.233	90.06	6.875	0.472	Proteobacteria	19442	1717919	metabat1_bins
bin.287	89.97	0.223	0.426	Clostridiales	19020	1490962	metabat1_bins
bin.218	89.77	1.136	0.48	Bacteria	16999	1763230	metabat1_bins
bin.89	89.74	2.923	0.484	Lachnospiraceae	50582	2392567	metabat1_bins
bin.185	89.55	0.806	0.593	Clostridia	9689	1907360	metabat1_bins
bin.353	89.32	3.37	0.421	Bacteria	11112	1049399	metabat1_bins
bin.192	89.29	1.182	0.518	Prevotella	11081	1876655	metabat1_bins
bin.188	89.05	0.147	0.406	Gammaproteobacteria	10257	1893153	metabat1_bins
bin.161	88.88	1.282	0.306	Bacteria	90194	2005062	metabat1_bins
bin.272	88.62	0.901	0.553	Clostridiales	16396	1553274	metabat1_bins
bin.114	88.46	2.04	0.649	Clostridiales	25029	2288991	metabat1_bins
bin.197	88.27	3.589	0.367	Bacteria	18310	1861507	metabat1_bins
bin.274	88.23	3.369	0.393	Bacteria	8926	1546361	metabat1_bins
bin.203	88.02	23.78	0.369	Lactobacillus	12106	1821586	metabat1_bins
bin.117	87.76	7.046	0.576	Clostridiales	13864	2264416	metabat1_bins
bin.111	87.73	22.93	0.463	Bacteria	18822	2291647	metabat1_bins
bin.182	87.7	1.342	0.565	Clostridiales	10364	1912393	metabat1_bins
bin.244	87.64	1.123	0.301	Bacteria	32234	1658655	metabat1_bins
bin.260	87.47	0.652	0.558	Clostridiales	12084	1613094	metabat1_bins
bin.136	87.4	0.335	0.52	Clostridiales	11165	2163222	metabat1_bins
bin.138	87.37	0.377	0.507	Bacteroidales	52430	2155839	metabat1_bins
bin.387	87.2	0.549	0.46	Bacteria	42001	879031	metabat1_bins
bin.347	87.07	1.123	0.316	Bacteria	18388	1086128	metabat1_bins
bin.165	86.77	1.342	0.578	Clostridiales	11335	1986305	metabat1_bins
bin.152	86.68	0	0.458	Clostridiales	8500	2049955	metabat1_bins
bin.207	86.65	14.51	0.609	Euryarchaeota	17226	1800927	metabat1_bins
bin.26	86.57	2.095	0.562	Gammaproteobacteria	14254	3409032	metabat1_bins
bin.257	86.41	2.023	0.592	Bacteroidetes	41650	1620992	metabat1_bins
bin.68	86.2	13.63	0.48	Bacteria	14010	2582084	metabat1_bins
bin.186	86.17	0.754	0.558	Bacteroidales	10976	1902666	metabat1_bins
bin.116	86.15	0.749	0.449	Bacteroidales	10898	2267645	metabat1_bins
bin.256	86.02	0	0.478	Bacteria	8736	1622904	metabat1_bins
bin.222	85.9	0.671	0.468	Clostridiales	10603	1743429	metabat1_bins
bin.302	85.81	0.827	0.413	Clostridiales	7641	1394039	metabat1_bins
bin.99	85.73	39.27	0.563	Bacteria	11659	2348372	metabat1_bins
bin.95	85.7	1.342	0.521	Clostridiales	17824	2355351	metabat1_bins
bin.224	85.37	0	0.506	Lachnospiraceae	18895	1740052	metabat1_bins
bin.23	85.32	47.36	0.29	Bacteria	10394	3774472	metabat1_bins
bin.139	85.14	7.371	0.554	Bacteroidetes	11349	2152035	metabat1_bins
bin.42	85.02	0	0.491	Gammaproteobacteria	8436	3038853	metabat1_bins
bin.78	84.88	6.044	0.662	Clostridia	7078	2467003	metabat1_bins
bin.153	84.52	1.176	0.562	Gammaproteobacteria	9701	2043865	metabat1_bins
bin.39	84.48	2.586	0.408	Bacteria	59245	3158512	metabat1_bins
bin.226	84.45	0	0.503	Clostridiales	10527	1735949	metabat1_bins
bin.183	84.37	0.742	0.511	Clostridiales	36349	1909017	metabat1_bins
bin.238	84.17	1.265	0.402	Firmicutes	95078	1696055	metabat1_bins
bin.210	84.09	1.704	0.467	Bacteria	13054	1791963	metabat1_bins
bin.320	83.43	0	0.601	Clostridia	12386	1272611	metabat1_bins
bin.164	83.38	11.11	0.39	Bacteria	15122	1988584	metabat1_bins
bin.240	82.92	1.075	0.654	Bifidobacteriaceae	8575	1684302	metabat1_bins
bin.219	82.8	1.612	0.623	Actinobacteria	8304	1759815	metabat1_bins
bin.169	82.54	8.747	0.617	Clostridiales	6758	1955249	metabat1_bins
bin.134	82.38	2.689	0.564	Clostridiales	8188	2178114	metabat1_bins
bin.281	82.04	0.223	0.589	Clostridiales	28535	1512592	metabat1_bins
bin.309	81.93	2.684	0.581	Clostridiales	7317	1356380	metabat1_bins
bin.316	81.61	0.469	0.578	Clostridiales	6413	1304729	metabat1_bins
bin.223	81.6	3.144	0.539	Bacteria	16649	1742522	metabat1_bins
bin.382	81.34	0	0.33	Bacteria	22582	920167	metabat1_bins
bin.5	81.33	85.12	0.279	Bacteria	5859	6209409	metabat1_bins
bin.176	81.31	0.952	0.515	Bacteroidetes	54760	1922379	metabat1_bins
bin.156	80.67	1.352	0.452	Bacteroidales	14518	2035561	metabat1_bins
bin.283	80.52	0	0.574	Clostridia	58432	1506599	metabat1_bins
bin.175	80.19	8.018	0.531	Bacteria	8156	1930520	metabat1_bins
bin.199	80.17	3.02	0.618	Clostridiales	11724	1838086	metabat1_bins
bin.125	79.8	0	0.523	Bacteria	11064	2235269	metabat1_bins
bin.308	79.58	1.464	0.589	Clostridiales	10747	1360906	metabat1_bins
bin.155	79.5	3.401	0.646	Clostridiales	10152	2041967	metabat1_bins
bin.115	79.31	9.733	0.478	Bacteria	17872	2286590	metabat1_bins
bin.158	79.29	0.83	0.522	Bacteroidales	14904	2028998	metabat1_bins
bin.140	79.12	4.026	0.606	Clostridiales	11047	2149014	metabat1_bins
bin.180	79.08	40.22	0.501	Bacteria	5209	1912938	metabat1_bins
bin.92	79.06	0	0.506	Bacteroidales	61493	2378813	metabat1_bins
bin.102	78.95	6.645	0.499	Clostridiales	6661	2331115	metabat1_bins
bin.324	78.71	0	0.591	Firmicutes	10809	1226259	metabat1_bins
bin.130	78.4	3.567	0.471	Lachnospiraceae	11498	2192880	metabat1_bins
bin.187	78.38	1.644	0.598	Clostridiales	14823	1899073	metabat1_bins
bin.122	78.17	7.375	0.52	Clostridiales	8791	2253025	metabat1_bins
bin.301	78.1	0.216	0.361	Lactobacillus	11400	1408335	metabat1_bins
bin.145	78.02	7.083	0.618	Proteobacteria	8107	2110435	metabat1_bins
bin.119	77.57	5.172	0.622	Bacteria	37258	2260484	metabat1_bins
bin.147	77.53	0.369	0.51	Clostridiales	16724	2106044	metabat1_bins
bin.204	77.37	0.335	0.574	Clostridiales	13456	1821176	metabat1_bins
bin.375	77.35	0.026	0.437	Clostridia	5374	961088	metabat1_bins
bin.300	77.34	0.894	0.627	Clostridiales	19190	1431094	metabat1_bins
bin.201	77.28	24.55	0.585	Bacteroidetes	7223	1832132	metabat1_bins
bin.137	77.19	12.28	0.499	Bacteria	7473	2160170	metabat1_bins
bin.268	77.11	0.943	0.563	Bacteria	11680	1566545	metabat1_bins
bin.40	76.96	3.508	0.518	Bacteria	12190	3064497	metabat1_bins
bin.162	76.74	0.894	0.578	Clostridiales	9988	1998095	metabat1_bins
bin.71	76.72	0	0.455	Bacteria	14875	2560994	metabat1_bins
bin.75	76.65	8.263	0.467	Lachnospiraceae	7124	2507515	metabat1_bins
bin.252	76.61	0.354	0.481	Clostridiales	7360	1634417	metabat1_bins
bin.247	76.54	0	0.651	Clostridiales	11090	1651324	metabat1_bins
bin.81	76.42	3.407	0.611	Bacteria	6295	2445300	metabat1_bins
bin.104	76.32	3.557	0.468	Lachnospiraceae	6824	2307577	metabat1_bins
bin.74	76.2	1.103	0.405	Bacteroidales	27436	2544051	metabat1_bins
bin.35	76.09	6.208	0.492	Clostridiales	10041	3203433	metabat1_bins
bin.63	76.01	1.724	0.474	Bacteria	10498	2645772	metabat1_bins
bin.21	76.01	4.31	0.479	Bacteria	15382	3894296	metabat1_bins
bin.86	75.92	6.091	0.512	Lachnospiraceae	10977	2401047	metabat1_bins
bin.173	75.88	10.37	0.314	Bacteria	8029	1931466	metabat1_bins
bin.291	75.45	5.816	0.63	Clostridiales	9278	1470086	metabat1_bins
bin.105	75.26	0.377	0.472	Bacteroidales	11745	2305868	metabat1_bins
bin.53	75.17	0	0.488	Bacteria	26145	2829457	metabat1_bins
bin.361	74.46	0.699	0.384	Campylobacterales	5853	1026528	metabat1_bins
bin.284	74.13	0	0.556	Bacteria	25997	1505096	metabat1_bins
bin.326	73.91	2.445	0.522	Clostridia	8954	1209568	metabat1_bins
bin.141	73.9	20.6	0.284	Bacteria	6418	2148152	metabat1_bins
bin.335	73.88	0	0.49	Clostridiales	11874	1148692	metabat1_bins
bin.85	73.84	11.21	0.522	Bacteroidetes	14053	2417214	metabat1_bins
bin.334	73.79	3.225	0.607	Euryarchaeota	16593	1150260	metabat1_bins
bin.126	73.79	0	0.49	Clostridiales	10170	2235216	metabat1_bins
bin.194	73.58	0	0.584	Bacteria	12376	1872630	metabat1_bins
bin.82	73.27	1.724	0.451	Bacteria	10994	2438362	metabat1_bins
bin.17	73.27	3.448	0.469	Bacteria	44672	4203547	metabat1_bins
bin.344	72.19	11.34	0.296	Bacteria	11082	1119910	metabat1_bins
bin.101	72.05	10.34	0.636	Bacteria	18974	2333392	metabat1_bins
bin.264	72.03	1.342	0.495	Clostridiales	5565	1598420	metabat1_bins
bin.202	71.54	21.01	0.696	Bacteria	7788	1829424	metabat1_bins
bin.51	71.19	3.797	0.534	Clostridiales	13655	2835507	metabat1_bins
bin.143	71.02	0	0.633	Bacteria	9919	2128810	metabat1_bins
bin.124	70.99	2.247	0.46	Bacteroidales	10116	2243433	metabat1_bins
bin.327	70.7	2.705	0.591	Clostridiales	8548	1202129	metabat1_bins
bin.307	70.69	30.64	0.416	Bacteria	4262	1362736	metabat1_bins
bin.214	70.39	2.04	0.626	Clostridiales	17064	1778142	metabat1_bins
bin.342	69.37	0	0.546	Clostridia	21059	1125637	metabat1_bins
bin.213	69.31	3.448	0.575	Bacteria	29115	1778359	metabat1_bins
bin.133	69.27	1.724	0.519	Bacteria	20978	2183851	metabat1_bins
bin.56	68.96	0	0.455	Bacteria	12120	2741618	metabat1_bins
bin.208	68.76	3.448	0.495	Bacteria	38490	1796045	metabat1_bins
bin.259	68.57	0	0.534	Bacteria	9089	1619184	metabat1_bins
bin.313	68.44	4.999	0.611	Clostridia	13152	1326415	metabat1_bins
bin.390	68.34	0.021	0.375	Clostridiales	14567	847177	metabat1_bins
bin.319	68.3	0	0.597	Clostridiales	5812	1276537	metabat1_bins
bin.318	68.17	0.478	0.614	Thermoanaerobacterales	14928	1293908	metabat1_bins
bin.93	67.54	28.3	0.452	Bacteria	6650	2373908	metabat1_bins
bin.135	67.24	0	0.508	Bacteria	23175	2166945	metabat1_bins
bin.110	67.24	0	0.517	Bacteria	10042	2293158	metabat1_bins
bin.37	67.16	1.351	0.525	Bacteria	5471	3195461	metabat1_bins
bin.163	66.61	0	0.599	Clostridiales	7282	1989821	metabat1_bins
bin.266	66.58	0	0.633	Clostridiales	5333	1588686	metabat1_bins
bin.391	66.11	0.806	0.518	Clostridia	5250	842204	metabat1_bins
bin.337	64.94	0.671	0.328	Clostridiales	42273	1144539	metabat1_bins
bin.166	64.81	3.448	0.526	Bacteria	8869	1961514	metabat1_bins
bin.67	64.65	10.5	0.512	Bacteria	22523	2591255	metabat1_bins
bin.131	64.65	0	0.579	Bacteria	29800	2189507	metabat1_bins
bin.69	64.15	44.72	0.323	Bacteria	9533	2569918	metabat1_bins
bin.262	64.13	0	0.627	Bacteria	7681	1604406	metabat1_bins
bin.177	64.13	5.249	0.48	Lachnospiraceae	7034	1921154	metabat1_bins
bin.142	63.93	1.724	0.602	Bacteria	18180	2137426	metabat1_bins
bin.356	63.57	1.002	0.475	Clostridiales	5864	1038793	metabat1_bins
bin.33	63.4	12.06	0.528	Bacteria	7364	3222402	metabat1_bins
bin.246	63.31	0	0.638	Bacteria	18329	1653032	metabat1_bins
bin.317	63.24	0	0.534	Bacteria	8600	1299343	metabat1_bins
bin.57	63.1	1.724	0.466	Bacteria	38328	2736841	metabat1_bins
bin.406	62.82	0.854	0.446	Bacteria	39961	760175	metabat1_bins
bin.357	62.4	1.298	0.383	Lactobacillus	11787	1037818	metabat1_bins
bin.44	62.24	32.75	0.693	Bacteria	6655	3014912	metabat1_bins
bin.62	62.05	0	0.396	Bacteria	11122	2660786	metabat1_bins
bin.241	62.05	0.471	0.312	Bacteria	9635	1675621	metabat1_bins
bin.297	61.83	0	0.655	Bacteria	7728	1436292	metabat1_bins
bin.7	61.42	21.33	0.384	Bacteroidales	5211	5589498	metabat1_bins
bin.30	61.2	41.37	0.553	Bacteria	6982	3264742	metabat1_bins
bin.193	60.34	0	0.527	Bacteria	15851	1874946	metabat1_bins
bin.65	60.25	4.98	0.533	Lachnospiraceae	5638	2626169	metabat1_bins
bin.338	59.65	1.724	0.641	Bacteria	5759	1143376	metabat1_bins
bin.225	59.48	8.62	0.604	Bacteria	7180	1738252	metabat1_bins
bin.168	59.48	1.724	0.54	Bacteria	8975	1960691	metabat1_bins
bin.215	59.18	16.82	0.527	Bacteroidetes	7654	1774929	metabat1_bins
bin.61	59.12	35.34	0.466	Bacteria	23368	2672467	metabat1_bins
bin.52	58.57	1.724	0.489	Bacteria	9395	2833156	metabat1_bins
bin.365	58.21	0.02	0.612	Clostridiales	5210	1009049	metabat1_bins
bin.127	57.68	4.105	0.273	Clostridia	5784	2209258	metabat1_bins
bin.88	57.24	8.62	0.657	Bacteria	4898	2399281	metabat1_bins
bin.425	57.09	5.805	0.324	Bacteria	5840	672220	metabat1_bins
bin.243	56.49	5.263	0.543	Bacteria	8067	1663299	metabat1_bins
bin.349	56.11	0	0.505	Bacteroidetes	35276	1083202	metabat1_bins
bin.341	55.95	0	0.576	Clostridiales	7677	1127881	metabat1_bins
bin.403	55.77	4.269	0.272	Bacteria	8026	768075	metabat1_bins
bin.27	55.52	25.51	0.627	Bacteria	4838	3380349	metabat1_bins
bin.279	55.29	0	0.651	Bacteria	6107	1520347	metabat1_bins
bin.239	55.17	0	0.597	Bacteria	12516	1685492	metabat1_bins
bin.360	55.03	0.02	0.534	Clostridiales	8535	1034448	metabat1_bins
bin.295	54.8	0.188	0.485	Bacteroidales	7563	1458813	metabat1_bins
bin.3	54.65	21.03	0.424	Bacteria	5765	8907538	metabat1_bins
bin.352	54.53	4.494	0.303	Bacteria	5610	1051459	metabat1_bins
bin.128	53.85	1.754	0.557	Bacteria	6907	2203738	metabat1_bins
bin.157	53.44	0	0.503	Bacteria	9736	2031951	metabat1_bins
bin.80	53.2	1.754	0.541	Bacteria	6985	2447948	metabat1_bins
bin.368	52.5	0	0.515	Bacteria	4309	992350	metabat1_bins
bin.305	52.4	21.36	0.478	Proteobacteria	4085	1386583	metabat1_bins
bin.379	51.18	0.621	0.624	Proteobacteria	5206	942520	metabat1_bins
bin.221	50.87	0	0.555	Bacteria	7426	1745458	metabat1_bins
bin.25	50.86	7.758	0.571	Bacteria	5666	3535155	metabat1_bins
bin.271	50.82	0	0.522	Bacteria	8458	1556995	metabat1_bins
bin.314	50.65	1.724	0.542	Bacteria	13648	1323842	metabat1_bins
bin.154	49.96	6.162	0.547	Bacteroidales	10037	2043785	metabat1_bins
bin.217	49.45	1.724	0.532	Bacteria	6316	1764812	metabat1_bins
bin.329	49.13	8.62	0.548	Bacteria	9051	1187081	metabat1_bins
bin.212	48.27	5.172	0.491	Bacteria	8988	1781621	metabat1_bins
bin.267	48.19	8.62	0.467	Bacteria	9386	1587372	metabat1_bins
bin.230	47.49	10.34	0.662	Bacteria	5078	1723047	metabat1_bins
bin.346	47.19	0.952	0.533	Bacteria	4571	1103362	metabat1_bins
bin.340	46.83	0	0.542	Bacteria	5933	1128375	metabat1_bins
bin.372	46.81	0	0.456	Firmicutes	4524	983133	metabat1_bins
bin.159	46.72	21.03	0.651	Bacteria	6617	2023305	metabat1_bins
bin.315	46.55	0	0.519	Bacteria	13199	1320138	metabat1_bins
bin.189	46.48	8.62	0.492	Bacteria	9462	1883988	metabat1_bins
bin.396	45.93	1.338	0.319	Clostridiales	11348	814322	metabat1_bins
bin.325	45.68	0	0.629	Bacteria	7304	1212129	metabat1_bins
bin.312	45.51	2.564	0.355	Bacteria	3977	1328375	metabat1_bins
bin.418	45.46	0.699	0.345	Clostridiales	6386	720218	metabat1_bins
bin.358	45.23	0	0.505	Clostridia	30056	1037083	metabat1_bins
bin.322	45.17	0.632	0.317	Firmicutes	26709	1238997	metabat1_bins
bin.254	45.11	10.34	0.592	Bacteria	4852	1630843	metabat1_bins
bin.167	44.98	3.448	0.519	Bacteria	6469	1960811	metabat1_bins
bin.399	44.73	13.49	0.329	Bacteria	5191	805453	metabat1_bins
bin.277	44.46	17.24	0.507	Bacteria	4501	1539665	metabat1_bins
bin.282	44.32	0	0.516	Bacteroidales	144462	1509785	metabat1_bins
bin.468	44.17	0	0.382	Bacteria	4369	479137	metabat1_bins
bin.336	44.13	0	0.651	Bacteria	5451	1147817	metabat1_bins
bin.371	43.85	0	0.309	Bacteria	77310	989234	metabat1_bins
bin.273	43.85	0	0.618	Bacteria	4920	1552408	metabat1_bins
bin.333	43.46	5.263	0.589	Bacteria	5522	1151026	metabat1_bins
bin.146	43.26	1.724	0.534	Bacteria	12074	2106907	metabat1_bins
bin.543	43.1	0	0.431	Bacteria	74900	323156	metabat1_bins
bin.123	43.06	1.53	0.615	Clostridia	5871	2249173	metabat1_bins
bin.229	42.58	13.79	0.573	Bacteria	5161	1725968	metabat1_bins
bin.149	42.11	9.482	0.662	Bacteria	4758	2095359	metabat1_bins
bin.72	41.5	0	0.458	Bacteria	9928	2559555	metabat1_bins
bin.296	41.37	0	0.372	Bacteria	4791	1456466	metabat1_bins
bin.367	41.29	0.092	0.475	Bacteroidales	19974	997450	metabat1_bins
bin.292	41.21	1.754	0.505	Bacteria	4203	1467354	metabat1_bins
bin.323	40.55	0	0.575	Bacteria	4702	1226816	metabat1_bins
bin.407	40.34	10.34	0.331	Bacteria	4017	756957	metabat1_bins
bin.286	40	0	0.526	Bacteria	10219	1496348	metabat1_bins
bin.480	39.73	1.709	0.318	Bacteria	4480	436236	metabat1_bins
bin.59	39.65	17.24	0.537	Bacteria	19049	2699238	metabat1_bins
bin.384	38.64	0	0.436	Bacteroidales	16251	906461	metabat1_bins
bin.251	38.58	3.448	0.636	Bacteria	5328	1634476	metabat1_bins
bin.171	38.35	11.2	0.519	Bacteria	5279	1946423	metabat1_bins
bin.11	37.93	1.724	0.411	Bacteria	5071	4807810	metabat1_bins
bin.436	37.88	0	0.49	Bacteria	3725	619665	metabat1_bins
bin.310	37.62	0	0.411	Bacteria	3468	1347800	metabat1_bins
bin.408	37.32	1.075	0.612	Actinobacteria	9120	756404	metabat1_bins
bin.394	37.13	0	0.578	Bacteria	4563	817012	metabat1_bins
bin.451	37	0	0.289	Bacteria	5775	545321	metabat1_bins
bin.330	36.76	3.571	0.631	Bacteria	4274	1172358	metabat1_bins
bin.285	36.63	0	0.595	Bacteria	6411	1500516	metabat1_bins
bin.380	36.6	0	0.66	Bacteria	8412	925393	metabat1_bins
bin.299	36.2	0	0.608	Bacteria	7276	1432908	metabat1_bins
bin.278	35.84	9.433	0.435	Bacteria	5875	1533105	metabat1_bins
bin.304	35.61	0	0.508	Bacteria	16317	1389215	metabat1_bins
bin.386	35.5	0	0.557	Bacteria	4899	887380	metabat1_bins
bin.398	35.11	0	0.419	Euryarchaeota	3754	806663	metabat1_bins
bin.289	34.82	4.31	0.518	Bacteria	4015	1484790	metabat1_bins
bin.472	34.63	1.724	0.386	Bacteria	3279	465832	metabat1_bins
bin.405	34.48	0	0.56	Bacteria	4583	764647	metabat1_bins
bin.343	34.48	0	0.519	Bacteria	11496	1121431	metabat1_bins
bin.250	34.48	6.896	0.532	Bacteria	5558	1638208	metabat1_bins
bin.306	33.89	1.754	0.532	Bacteria	4177	1371951	metabat1_bins
bin.448	33.73	0	0.463	Clostridiales	3791	563001	metabat1_bins
bin.235	33.68	0	0.446	Bacteria	5703	1704062	metabat1_bins
bin.511	33.62	0	0.32	Bacteria	3460	375236	metabat1_bins
bin.46	33.62	6.896	0.452	Bacteria	7356	3009338	metabat1_bins
bin.452	33.04	0.349	0.355	Clostridiales	4250	542466	metabat1_bins
bin.443	32.41	0.349	0.283	Clostridiales	4614	591837	metabat1_bins
bin.355	32.03	0	0.548	Lachnospiraceae	4187	1041873	metabat1_bins
bin.364	31.89	3.448	0.546	Bacteria	5755	1012568	metabat1_bins
bin.261	31.89	1.754	0.441	Bacteria	4392	1612299	metabat1_bins
bin.249	31.89	4.31	0.532	Bacteria	4602	1643275	metabat1_bins
bin.107	31.89	9.482	0.603	Bacteria	7117	2299108	metabat1_bins
bin.354	31.57	0	0.546	Bacteria	4427	1043672	metabat1_bins
bin.440	31.03	0	0.534	Bacteria	4586	596034	metabat1_bins
bin.400	31.03	3.448	0.414	Bacteria	23787	793461	metabat1_bins
bin.350	31.03	1.724	0.503	Bacteria	5085	1070161	metabat1_bins
bin.453	30.17	0.721	0.597	Clostridiales	3813	535347	metabat1_bins
bin.410	30.17	0	0.431	Bacteria	18226	744438	metabat1_bins
bin.417	29.46	0	0.48	Bacteria	20758	726099	metabat1_bins
bin.16	29.44	5.092	0.441	Archaea	3601	4346600	metabat1_bins
bin.293	29.38	0	0.638	Bacteria	7446	1465587	metabat1_bins
bin.548	28.7	0.047	0.414	Lactobacillales	3867	315342	metabat1_bins
bin.467	27.87	0	0.422	Bacteria	4122	486267	metabat1_bins
bin.527	27.58	0	0.5	Bacteria	12544	347287	metabat1_bins
bin.422	27.58	0	0.525	Bacteria	4991	706364	metabat1_bins
bin.275	26.72	1.724	0.54	Bacteria	6715	1544532	metabat1_bins
bin.507	26.5	0	0.44	Bacteria	3602	378502	metabat1_bins
bin.449	26.36	0	0.547	Bacteria	4067	561115	metabat1_bins
bin.370	26.23	3.508	0.518	Bacteria	3968	990344	metabat1_bins
bin.476	26.17	7.178	0.592	Bacteria	3779	448500	metabat1_bins
bin.557	25.18	0	0.429	Bacteria	3704	286751	metabat1_bins
bin.385	25	1.209	0.634	Actinobacteria	32453	893037	metabat1_bins
bin.328	25	0	0.591	Bacteria	5782	1187659	metabat1_bins
bin.402	24.53	0.371	0.533	Bacteroidales	23137	779173	metabat1_bins
bin.392	24.13	0	0.514	Bacteria	3962	835979	metabat1_bins
bin.366	24.13	0	0.55	Bacteria	185344	1003122	metabat1_bins
bin.236	23.92	3.508	0.519	Bacteria	4462	1701581	metabat1_bins
bin.374	23.91	0	0.545	Bacteria	4859	963419	metabat1_bins
bin.389	23.63	0	0.687	Bacteria	4898	851972	metabat1_bins
bin.542	23.41	3.13	0.536	Bacteria	3565	323838	metabat1_bins
bin.497	23.27	0	0.563	Bacteria	3736	397870	metabat1_bins
bin.383	23.27	0	0.514	Bacteria	4776	914405	metabat1_bins
bin.377	23.27	1.724	0.685	Bacteria	5234	953797	metabat1_bins
bin.351	23.27	0	0.54	Bacteria	8695	1051960	metabat1_bins
bin.477	22.8	0	0.502	Bacteria	3578	447746	metabat1_bins
bin.498	22.41	0	0.462	Bacteria	3633	394767	metabat1_bins
bin.435	22.41	0	0.582	Bacteria	7462	623896	metabat1_bins
bin.190	22.41	0	0.616	Bacteria	5342	1883543	metabat1_bins
bin.447	21.88	0	0.577	Bacteria	3621	568644	metabat1_bins
bin.513	21.83	1.126	0.315	Clostridiales	4776	372703	metabat1_bins
bin.232	21.83	4.31	0.572	Bacteria	5327	1719712	metabat1_bins
bin.445	20.83	0	0.48	root	4286	584216	metabat1_bins
bin.512	20.68	0	0.526	Bacteria	3321	373348	metabat1_bins
bin.492	20.08	0	0.536	Bacteria	3717	406210	metabat1_bins
bin.444	19.98	0	0.619	Clostridiales	21549	590863	metabat1_bins
bin.423	19.82	0	0.548	Bacteria	4140	703155	metabat1_bins
bin.401	19.69	0	0.646	Bacteria	4071	790975	metabat1_bins
bin.376	19.37	0	0.502	Bacteria	4104	956034	metabat1_bins
bin.518	18.96	0	0.4	Bacteria	17100	364957	metabat1_bins
bin.465	18.96	5.172	0.434	Bacteria	5932	489185	metabat1_bins
bin.428	18.96	1.724	0.465	Bacteria	13788	651283	metabat1_bins
bin.414	18.96	0	0.575	Bacteria	538149	733048	metabat1_bins
bin.404	18.96	0	0.533	Bacteria	7005	766162	metabat1_bins
bin.393	18.96	0	0.601	Bacteria	4593	826910	metabat1_bins
bin.430	18.86	0	0.543	Bacteria	3919	646056	metabat1_bins
bin.464	18.1	0	0.464	Bacteria	51584	491829	metabat1_bins
bin.456	18.1	0	0.438	Bacteria	12566	528200	metabat1_bins
bin.434	18.1	0	0.532	Bacteria	7394	624245	metabat1_bins
bin.437	17.24	0	0.419	Bacteria	20110	616313	metabat1_bins
bin.431	17.24	0	0.539	Bacteria	9798	645175	metabat1_bins
bin.479	16.61	0	0.534	Clostridiales	13582	436268	metabat1_bins
bin.421	16.61	0	0.604	Bacteria	3743	706490	metabat1_bins
bin.427	16.55	0	0.601	Bacteria	3881	665597	metabat1_bins
bin.409	16.37	0	0.58	Bacteria	6121	753045	metabat1_bins
bin.487	16.14	0	0.56	Bacteria	3667	417710	metabat1_bins
bin.481	16.14	0	0.468	Bacteria	18250	434643	metabat1_bins
bin.363	16.07	0	0.641	Bacteria	5596	1020275	metabat1_bins
bin.583	15.51	0	0.513	Bacteria	3775	250729	metabat1_bins
bin.555	15.51	0	0.471	Bacteria	60510	290042	metabat1_bins
bin.552	15.51	0	0.413	Bacteria	11432	294247	metabat1_bins
bin.499	15.51	0	0.488	Bacteria	3843	394135	metabat1_bins
bin.339	15.17	0	0.611	Bacteria	5548	1131498	metabat1_bins
bin.459	14.65	0	0.617	Bacteria	3486	514406	metabat1_bins
bin.491	14.28	0	0.571	Bacteria	23146	407993	metabat1_bins
bin.539	14.03	0	0.265	Bacteria	5241	330118	metabat1_bins
bin.588	13.79	0	0.476	Bacteria	19059	246722	metabat1_bins
bin.549	13.79	0	0.52	Bacteria	18337	310077	metabat1_bins
bin.457	13.79	1.724	0.65	Bacteria	3972	526442	metabat1_bins
bin.388	13.07	0	0.471	Bacteria	4062	865295	metabat1_bins
bin.332	13	0.156	0.358	Bacteria	3679	1155532	metabat1_bins
bin.415	12.91	0	0.635	Bacteria	5750	730476	metabat1_bins
bin.362	12.85	0	0.476	Bacteria	13186	1026451	metabat1_bins
bin.439	12.5	0	0.458	Bacteria	31801	598741	metabat1_bins
bin.424	12.5	0	0.609	Bacteria	4134	699496	metabat1_bins
bin.412	12.5	4.166	0.482	root	6072	743305	metabat1_bins
bin.395	12.5	0	0.448	root	5010	815176	metabat1_bins
bin.331	12.38	0	0.547	Bacteria	15290	1162212	metabat1_bins
bin.438	12.28	0	0.65	Bacteria	4266	613639	metabat1_bins
bin.545	12.06	0	0.437	Bacteria	19412	318811	metabat1_bins
bin.501	12.06	0	0.453	Bacteria	45633	383130	metabat1_bins
bin.496	12.06	0	0.508	Bacteria	10402	399716	metabat1_bins
bin.475	12.06	0	0.574	Bacteria	3450	455084	metabat1_bins
bin.416	12.06	0	0.585	Bacteria	4276	729127	metabat1_bins
bin.432	11.68	0	0.571	Bacteria	61791	637796	metabat1_bins
bin.9	11.36	2.435	0.368	Bacteroidales	8264	5567753	metabat1_bins
bin.590	11.2	0	0.535	Bacteria	4095	243699	metabat1_bins
bin.446	11.2	0	0.656	Bacteria	5529	571288	metabat1_bins
bin.433	11.03	0	0.567	Bacteria	4081	627908	metabat1_bins
bin.579	10.97	0	0.475	Bacteria	8088	256771	metabat1_bins
bin.419	10.68	0	0.45	Bacteria	3772	719898	metabat1_bins
bin.514	10.52	0	0.287	Bacteria	7925	372529	metabat1_bins
bin.515	10.34	0	0.521	Bacteria	10752	371663	metabat1_bins
bin.570	9.249	0	0.471	Bacteroidales	16510	266851	metabat1_bins
bin.524	9.195	0	0.645	Bacteria	3947	352356	metabat1_bins
bin.578	9.122	0	0.564	Bacteria	4518	257118	metabat1_bins
bin.2	8.872	0.539	0.498	Archaea	16812	14179709	metabat1_bins
bin.442	8.771	0	0.475	Bacteria	3500	592868	metabat1_bins
bin.618	8.62	0	0.551	Bacteria	14729	202943	metabat1_bins
bin.582	8.62	0	0.502	Bacteria	10591	251741	metabat1_bins
bin.571	8.62	0	0.538	Bacteria	46344	266729	metabat1_bins
bin.463	8.62	0	0.485	Bacteria	5527	493622	metabat1_bins
bin.429	8.62	0	0.589	Bacteria	4895	649693	metabat1_bins
bin.596	8.333	0	0.458	root	34797	231085	metabat1_bins
bin.577	8.333	0	0.512	root	21801	260163	metabat1_bins
bin.564	8.333	0	0.558	root	3616	275189	metabat1_bins
bin.553	8.333	0	0.504	root	10346	292689	metabat1_bins
bin.470	8.333	0	0.493	root	15986	474445	metabat1_bins
bin.603	6.896	0	0.501	Bacteria	3717	227454	metabat1_bins
bin.520	6.896	0	0.565	Bacteria	4478	362075	metabat1_bins
bin.494	6.896	0	0.536	Bacteria	10362	402121	metabat1_bins
bin.454	6.896	0	0.52	Bacteria	3922	530859	metabat1_bins
bin.411	6.896	0	0.658	Bacteria	3914	744203	metabat1_bins
bin.482	6.25	0	0.67	Bacteria	6863	424509	metabat1_bins
bin.460	6.25	0	0.47	root	4347	505107	metabat1_bins
bin.488	6.112	0	0.475	Bacteria	4435	416689	metabat1_bins
bin.495	5.357	0	0.558	Bacteria	8964	402001	metabat1_bins
bin.369	5.208	0	0.459	root	4878	992246	metabat1_bins
bin.526	5.172	0	0.419	Bacteria	19969	349450	metabat1_bins
bin.474	5.172	0	0.642	Bacteria	3852	455161	metabat1_bins
bin.455	5.172	0	0.683	Bacteria	4052	529782	metabat1_bins
bin.373	5.172	0	0.583	Bacteria	5268	971965	metabat1_bins
bin.599	4.166	0	0.619	root	3250	229680	metabat1_bins
bin.591	4.166	0	0.279	root	28148	243454	metabat1_bins
bin.586	4.166	0	0.618	root	3275	248401	metabat1_bins
bin.569	4.166	0	0.652	root	3238	269929	metabat1_bins
bin.567	4.166	0	0.527	root	3188	270944	metabat1_bins
bin.560	4.166	0	0.468	root	29232	282135	metabat1_bins
bin.556	4.166	0	0.539	root	18269	287142	metabat1_bins
bin.551	4.166	0	0.49	root	38094	304754	metabat1_bins
bin.550	4.166	0	0.629	root	4002	309788	metabat1_bins
bin.541	4.166	0	0.394	root	18230	326712	metabat1_bins
bin.534	4.166	0	0.58	root	4538	338080	metabat1_bins
bin.522	4.166	0	0.458	root	6262	355891	metabat1_bins
bin.521	4.166	0	0.56	root	51465	362006	metabat1_bins
bin.517	4.166	0	0.428	root	11982	365159	metabat1_bins
bin.510	4.166	0	0.419	root	56767	375780	metabat1_bins
bin.509	4.166	0	0.324	root	12013	377562	metabat1_bins
bin.505	4.166	4.166	0.447	root	9567	379175	metabat1_bins
bin.504	4.166	0	0.594	root	7702	380208	metabat1_bins
bin.503	4.166	0	0.324	root	3803	381976	metabat1_bins
bin.486	4.166	0	0.49	root	9488	418901	metabat1_bins
bin.483	4.166	0	0.597	root	3967	423557	metabat1_bins
bin.466	4.166	0	0.465	root	9613	486878	metabat1_bins
bin.458	4.166	0	0.554	root	31144	518005	metabat1_bins
bin.441	4.166	0	0.568	root	5733	595005	metabat1_bins
bin.426	4.166	0	0.578	root	3484	666917	metabat1_bins
bin.378	4.166	0	0.661	root	5422	949019	metabat1_bins
bin.359	4.166	0	0.411	root	9268	1035187	metabat1_bins
bin.298	4.166	0	0.357	root	4737	1434238	metabat1_bins
bin.181	4.166	0	0.498	root	4918	1912910	metabat1_bins
bin.13	3.883	0	0.519	Archaea	20725	4565622	metabat1_bins
bin.473	3.605	0	0.479	Bacteria	6378	455413	metabat1_bins
bin.598	3.103	0	0.463	Bacteria	3722	230164	metabat1_bins
bin.76	2.57	0	0.536	Archaea	4559	2504258	metabat1_bins
bin.594	2.314	2.777	0.303	root	11000	236858	metabat1_bins
bin.566	1.724	0	0.512	Bacteria	3577	274094	metabat1_bins
bin.529	1.724	0	0.635	Bacteria	7149	344849	metabat1_bins
bin.471	1.724	0	0.621	Bacteria	4092	467445	metabat1_bins
bin.461	0.892	0	0.519	Bacteria	35302	497148	metabat1_bins
bin.220	0.88	0	0.357	Bacteroidales	7947	1747727	metabat1_bins
bin.8	0.862	0	0.374	Bacteria	8366	5569560	metabat1_bins
bin.506	0.626	0	0.373	Bacteria	8809	378669	metabat1_bins
bin.615	0.462	0.462	0.343	root	17109	214795	metabat1_bins
bin.574	0.324	0	0.516	Bacteria	12556	263408	metabat1_bins
bin.562	0.318	0.159	0.417	Bacteria	27588	277917	metabat1_bins
bin.597	0.313	0.156	0.378	Bacteria	230234	230234	metabat1_bins
bin.525	0.313	0.156	0.315	Bacteria	182670	350429	metabat1_bins
bin.500	0.313	0	0.337	Bacteria	246098	392728	metabat1_bins
bin.546	0.287	0	0.362	Archaea	30096	318779	metabat1_bins
bin.612	0.156	0	0.395	Bacteria	4430	217159	metabat1_bins
bin.593	0.156	0	0.431	Bacteria	214968	239752	metabat1_bins
bin.572	0.156	0	0.314	Bacteria	25026	266710	metabat1_bins
bin.554	0.156	0	0.387	Bacteria	151219	290527	metabat1_bins
bin.265	0.143	0.071	0.308	Archaea	9021	1591350	metabat1_bins
bin.540	0.071	0	0.454	Archaea	36289	328268	metabat1_bins
bin.unbinned	0	0	0.344	root	6832	9844	metabat1_bins
bin.66	0	0	0.437	root	8670	2598995	metabat1_bins
bin.619	0	0	0.435	root	4455	202767	metabat1_bins
bin.617	0	0	0.427	root	7715	209771	metabat1_bins
bin.616	0	0	0.601	root	3556	212722	metabat1_bins
bin.614	0	0	0.5	root	14470	216316	metabat1_bins
bin.613	0	0	0.563	root	6486	216613	metabat1_bins
bin.611	0	0	0.469	root	15166	218158	metabat1_bins
bin.610	0	0	0.574	root	4682	220727	metabat1_bins
bin.609	0	0	0.469	root	10230	220942	metabat1_bins
bin.608	0	0	0.605	root	3794	223093	metabat1_bins
bin.607	0	0	0.477	root	15075	223450	metabat1_bins
bin.606	0	0	0.48	root	60125	224423	metabat1_bins
bin.605	0	0	0.397	root	6461	224712	metabat1_bins
bin.604	0	0	0.562	root	11415	227002	metabat1_bins
bin.602	0	0	0.592	root	5836	227679	metabat1_bins
bin.601	0	0	0.32	root	32910	228827	metabat1_bins
bin.600	0	0	0.469	root	4984	229114	metabat1_bins
bin.595	0	0	0.534	root	6508	234492	metabat1_bins
bin.592	0	0	0.53	root	25257	241484	metabat1_bins
bin.589	0	0	0.414	root	13426	244742	metabat1_bins
bin.587	0	0	0.467	root	16182	246803	metabat1_bins
bin.585	0	0	0.504	root	4797	248646	metabat1_bins
bin.584	0	0	0.515	root	145154	249434	metabat1_bins
bin.581	0	0	0.43	root	7231	252028	metabat1_bins
bin.58	0	0	0.54	root	7405	2712577	metabat1_bins
bin.580	0	0	0.374	root	9059	254694	metabat1_bins
bin.576	0	0	0.516	root	11767	260904	metabat1_bins
bin.575	0	0	0.637	root	3622	262276	metabat1_bins
bin.573	0	0	0.653	root	4484	265753	metabat1_bins
bin.568	0	0	0.447	root	22383	270929	metabat1_bins
bin.565	0	0	0.617	root	3654	275138	metabat1_bins
bin.563	0	0	0.456	root	7546	276820	metabat1_bins
bin.561	0	0	0.414	root	17228	280249	metabat1_bins
bin.559	0	0	0.514	root	5149	285980	metabat1_bins
bin.558	0	0	0.356	root	8454	286525	metabat1_bins
bin.547	0	0	0.631	root	3593	318512	metabat1_bins
bin.544	0	0	0.361	root	30405	319796	metabat1_bins
bin.538	0	0	0.498	root	4044	331334	metabat1_bins
bin.537	0	0	0.416	root	10359	333471	metabat1_bins
bin.536	0	0	0.483	root	12315	336213	metabat1_bins
bin.535	0	0	0.456	root	4436	336810	metabat1_bins
bin.533	0	0	0.417	root	17202	339856	metabat1_bins
bin.532	0	0	0.584	root	4873	340313	metabat1_bins
bin.531	0	0	0.593	root	5024	340929	metabat1_bins
bin.530	0	0	0.511	root	9338	344579	metabat1_bins
bin.528	0	0	0.42	root	5397	346188	metabat1_bins
bin.523	0	0	0.41	root	16256	353961	metabat1_bins
bin.519	0	0	0.573	root	3682	362770	metabat1_bins
bin.516	0	0	0.558	root	17233	370265	metabat1_bins
bin.508	0	0	0.473	root	6650	378162	metabat1_bins
bin.502	0	0	0.516	root	18766	382613	metabat1_bins
bin.493	0	0	0.41	root	6351	403143	metabat1_bins
bin.490	0	0	0.347	root	14925	408414	metabat1_bins
bin.489	0	0	0.326	root	9883	414495	metabat1_bins
bin.485	0	0	0.47	root	5061	420362	metabat1_bins
bin.484	0	0	0.53	root	6106	421581	metabat1_bins
bin.478	0	0	0.629	root	3821	442653	metabat1_bins
bin.469	0	0	0.625	root	14116	475238	metabat1_bins
bin.462	0	0	0.373	root	10395	496534	metabat1_bins
bin.450	0	0	0.385	root	166476	549633	metabat1_bins
bin.420	0	0	0.512	root	19648	707732	metabat1_bins
bin.413	0	0	0.451	root	14756	734399	metabat1_bins
bin.397	0	0	0.411	root	7091	809192	metabat1_bins
bin.381	0	0	0.36	root	9898	923697	metabat1_bins
bin.253	0	0	0.522	root	11342	1632066	metabat1_bins
bin.195	0	0	0.326	root	5206	1871111	metabat1_bins

[truncated: 5 more sheets: metabat2, metawatt, metawrap, mycc, vamb]
